# Supplementary material for: Toward Accurate RNA Folding Thermodynamics: Evaluation of Enhanced Sampling Methods for Force Field Benchmarking
Source: J Chem Theory Comput. 2026 May 14;22(10):5247–58. doi: 10.1021/acs.jctc.6c00108 (PMC13217565; doi:10.1021/acs.jctc.6c00108)
Supplement: Supplementary file 2 [file ct6c00108_si_002.zip]

Archive with 35 entries (34 files):
- GAGA_clusters/
- GAGA_clusters/.DS_Store
- __MACOSX/GAGA_clusters/._.DS_Store
- GAGA_clusters/cross.pdb
- GAGA_clusters/4-stack_1.pdb
- GAGA_clusters/loop_res2-8.pdb
- GAGA_clusters/4-stack_2.pdb
- GAGA_clusters/4-stack_3.pdb
- GAGA_clusters/4-stack_7.pdb
- GAGA_clusters/loop_z_1.pdb
- GAGA_clusters/loop_res4-8.pdb
- GAGA_clusters/4-stack_6.pdb
- GAGA_clusters/4-stack_10.pdb
- GAGA_clusters/ss_8.pdb
- GAGA_clusters/4-stack_4.pdb
- GAGA_clusters/loop_z_2.pdb
- GAGA_clusters/4-stack_5.pdb
- GAGA_clusters/4-stack_8.pdb
- GAGA_clusters/ss_4.pdb
- GAGA_clusters/ss_5.pdb
- GAGA_clusters/4-stack_9.pdb
- GAGA_clusters/ss_7.pdb
- GAGA_clusters/ss_6.pdb
- GAGA_clusters/ss_2.pdb
- GAGA_clusters/ss_1.pdb
- GAGA_clusters/ss_10.pdb
- GAGA_clusters/native.pdb
- GAGA_clusters/ss_11.pdb
- GAGA_clusters/ss_13.pdb
- GAGA_clusters/loop_res1-3.pdb
- GAGA_clusters/ss_12.pdb
- GAGA_clusters/loop_res3-8_2.pdb
- GAGA_clusters/loop_res3-8_3.pdb
- GAGA_clusters/loop_res3-8_1.pdb
- GAGA_clusters/ss_14.pdb
