# Supplementary material for: Toward Accurate RNA Folding Thermodynamics: Evaluation of Enhanced Sampling Methods for Force Field Benchmarking
Source: J Chem Theory Comput. 2026 May 14;22(10):5247–58. doi: 10.1021/acs.jctc.6c00108 (PMC13217565; doi:10.1021/acs.jctc.6c00108)
Supplement: Supplementary file 2 [file ct6c00108_si_002.zip › GAGA_clusters/cross.pdb]

ATOM      1  H5T RG5     1      37.910   9.389   0.985  1.00  0.00           H  
ATOM      2  O5' RG5     1      37.953   8.476   1.276  1.00  0.00           O  
ATOM      3  C5' RG5     1      39.259   8.166   1.532  1.00  0.00           C  
ATOM      4 H5'1 RG5     1      39.888   7.960   0.665  1.00  0.00           H  
ATOM      5 H5'2 RG5     1      39.261   7.242   2.111  1.00  0.00           H  
ATOM      6  C4' RG5     1      39.923   9.328   2.345  1.00  0.00           C  
ATOM      7  H4' RG5     1      40.932   8.935   2.465  1.00  0.00           H  
ATOM      8  O4' RG5     1      39.805  10.603   1.675  1.00  0.00           O  
ATOM      9  C1' RG5     1      40.355  11.572   2.619  1.00  0.00           C  
ATOM     10  H1' RG5     1      41.420  11.640   2.395  1.00  0.00           H  
ATOM     11  N9  RG5     1      39.684  12.912   2.409  1.00  0.00           N  
ATOM     12  C8  RG5     1      40.226  14.153   2.114  1.00  0.00           C  
ATOM     13  H8  RG5     1      41.245  14.452   2.313  1.00  0.00           H  
ATOM     14  N7  RG5     1      39.424  15.088   1.779  1.00  0.00           N  
ATOM     15  C5  RG5     1      38.219  14.428   1.704  1.00  0.00           C  
ATOM     16  C6  RG5     1      36.817  15.003   1.425  1.00  0.00           C  
ATOM     17  O6  RG5     1      36.450  16.146   1.345  1.00  0.00           O  
ATOM     18  N1  RG5     1      35.861  14.009   1.414  1.00  0.00           N  
ATOM     19  H1  RG5     1      34.917  14.337   1.273  1.00  0.00           H  
ATOM     20  C2  RG5     1      36.055  12.712   1.830  1.00  0.00           C  
ATOM     21  N2  RG5     1      35.064  11.863   1.893  1.00  0.00           N  
ATOM     22  H21 RG5     1      35.300  10.917   2.157  1.00  0.00           H  
ATOM     23  H22 RG5     1      34.124  12.123   1.632  1.00  0.00           H  
ATOM     24  N3  RG5     1      37.281  12.243   2.192  1.00  0.00           N  
ATOM     25  C4  RG5     1      38.354  13.113   2.066  1.00  0.00           C  
ATOM     26  C3' RG5     1      39.409   9.616   3.752  1.00  0.00           C  
ATOM     27  H3' RG5     1      38.342   9.796   3.624  1.00  0.00           H  
ATOM     28  C2' RG5     1      40.104  11.035   4.020  1.00  0.00           C  
ATOM     29 H2'1 RG5     1      39.489  11.634   4.692  1.00  0.00           H  
ATOM     30  O2' RG5     1      41.369  10.768   4.514  1.00  0.00           O  
ATOM     31 HO'2 RG5     1      41.165  10.457   5.399  1.00  0.00           H  
ATOM     32  O3' RG5     1      39.705   8.540   4.713  1.00  0.00           O  
ATOM     33  P    RC     2      39.164   8.592   6.202  1.00  0.00           P  
ATOM     34  O1P  RC     2      39.032   7.175   6.753  1.00  0.00           O  
ATOM     35  O2P  RC     2      38.002   9.508   6.261  1.00  0.00           O  
ATOM     36  O5'  RC     2      40.387   9.425   6.835  1.00  0.00           O  
ATOM     37  C5'  RC     2      41.689   8.835   7.117  1.00  0.00           C  
ATOM     38 H5'1  RC     2      42.166   8.685   6.148  1.00  0.00           H  
ATOM     39 H5'2  RC     2      41.630   7.923   7.711  1.00  0.00           H  
ATOM     40  C4'  RC     2      42.609   9.799   7.841  1.00  0.00           C  
ATOM     41  H4'  RC     2      43.514   9.250   8.102  1.00  0.00           H  
ATOM     42  O4'  RC     2      43.036  10.761   6.881  1.00  0.00           O  
ATOM     43  C1'  RC     2      43.437  11.937   7.677  1.00  0.00           C  
ATOM     44  H1'  RC     2      44.519  12.025   7.774  1.00  0.00           H  
ATOM     45  N1   RC     2      42.829  13.113   6.953  1.00  0.00           N  
ATOM     46  C6   RC     2      43.647  13.801   6.110  1.00  0.00           C  
ATOM     47  H6   RC     2      44.697  13.549   6.082  1.00  0.00           H  
ATOM     48  C5   RC     2      43.210  14.772   5.319  1.00  0.00           C  
ATOM     49  H5   RC     2      43.857  15.336   4.663  1.00  0.00           H  
ATOM     50  C4   RC     2      41.791  14.993   5.339  1.00  0.00           C  
ATOM     51  N4   RC     2      41.339  15.871   4.515  1.00  0.00           N  
ATOM     52  H41  RC     2      41.924  16.323   3.827  1.00  0.00           H  
ATOM     53  H42  RC     2      40.352  16.040   4.380  1.00  0.00           H  
ATOM     54  N3   RC     2      40.971  14.406   6.200  1.00  0.00           N  
ATOM     55  C2   RC     2      41.515  13.475   7.006  1.00  0.00           C  
ATOM     56  O2   RC     2      40.697  13.007   7.832  1.00  0.00           O  
ATOM     57  C3'  RC     2      42.110  10.507   9.052  1.00  0.00           C  
ATOM     58  H3'  RC     2      41.147  10.957   8.812  1.00  0.00           H  
ATOM     59  C2'  RC     2      43.078  11.645   9.148  1.00  0.00           C  
ATOM     60 H2'1  RC     2      42.585  12.488   9.631  1.00  0.00           H  
ATOM     61  O2'  RC     2      44.249  11.134   9.910  1.00  0.00           O  
ATOM     62 HO'2  RC     2      43.797  10.671  10.619  1.00  0.00           H  
ATOM     63  O3'  RC     2      42.080   9.721  10.227  1.00  0.00           O  
ATOM     64  P    RG     3      41.180  10.112  11.436  1.00  0.00           P  
ATOM     65  O1P  RG     3      41.451   9.131  12.552  1.00  0.00           O  
ATOM     66  O2P  RG     3      39.801  10.189  10.841  1.00  0.00           O  
ATOM     67  O5'  RG     3      41.622  11.557  11.898  1.00  0.00           O  
ATOM     68  C5'  RG     3      42.488  11.681  13.018  1.00  0.00           C  
ATOM     69 H5'1  RG     3      43.307  10.961  13.004  1.00  0.00           H  
ATOM     70 H5'2  RG     3      41.884  11.384  13.875  1.00  0.00           H  
ATOM     71  C4'  RG     3      43.139  13.051  13.160  1.00  0.00           C  
ATOM     72  H4'  RG     3      43.823  13.073  14.009  1.00  0.00           H  
ATOM     73  O4'  RG     3      43.878  13.342  12.039  1.00  0.00           O  
ATOM     74  C1'  RG     3      44.040  14.796  12.056  1.00  0.00           C  
ATOM     75  H1'  RG     3      45.081  14.935  12.348  1.00  0.00           H  
ATOM     76  N9   RG     3      44.066  15.287  10.622  1.00  0.00           N  
ATOM     77  C8   RG     3      45.268  15.435   9.913  1.00  0.00           C  
ATOM     78  H8   RG     3      46.211  15.189  10.378  1.00  0.00           H  
ATOM     79  N7   RG     3      45.205  16.134   8.805  1.00  0.00           N  
ATOM     80  C5   RG     3      43.848  16.468   8.761  1.00  0.00           C  
ATOM     81  C6   RG     3      43.070  17.289   7.855  1.00  0.00           C  
ATOM     82  O6   RG     3      43.389  17.791   6.809  1.00  0.00           O  
ATOM     83  N1   RG     3      41.743  17.452   8.262  1.00  0.00           N  
ATOM     84  H1   RG     3      41.186  18.094   7.717  1.00  0.00           H  
ATOM     85  C2   RG     3      41.141  16.862   9.323  1.00  0.00           C  
ATOM     86  N2   RG     3      39.940  17.229   9.566  1.00  0.00           N  
ATOM     87  H21  RG     3      39.440  16.939  10.395  1.00  0.00           H  
ATOM     88  H22  RG     3      39.555  17.985   9.017  1.00  0.00           H  
ATOM     89  N3   RG     3      41.790  16.062  10.122  1.00  0.00           N  
ATOM     90  C4   RG     3      43.165  15.898   9.854  1.00  0.00           C  
ATOM     91  C3'  RG     3      42.191  14.256  13.239  1.00  0.00           C  
ATOM     92  H3'  RG     3      41.363  14.103  12.548  1.00  0.00           H  
ATOM     93  C2'  RG     3      43.020  15.490  12.953  1.00  0.00           C  
ATOM     94 H2'1  RG     3      42.345  16.121  12.374  1.00  0.00           H  
ATOM     95  O2'  RG     3      43.632  16.150  14.064  1.00  0.00           O  
ATOM     96 HO'2  RG     3      43.049  16.911  14.106  1.00  0.00           H  
ATOM     97  O3'  RG     3      41.580  14.380  14.515  1.00  0.00           O  
ATOM     98  P    RA     4      40.225  15.110  14.739  1.00  0.00           P  
ATOM     99  O1P  RA     4      39.847  14.986  16.151  1.00  0.00           O  
ATOM    100  O2P  RA     4      39.294  14.688  13.652  1.00  0.00           O  
ATOM    101  O5'  RA     4      40.502  16.664  14.465  1.00  0.00           O  
ATOM    102  C5'  RA     4      40.958  17.439  15.519  1.00  0.00           C  
ATOM    103 H5'1  RA     4      41.893  17.049  15.921  1.00  0.00           H  
ATOM    104 H5'2  RA     4      40.182  17.537  16.279  1.00  0.00           H  
ATOM    105  C4'  RA     4      41.105  18.882  15.095  1.00  0.00           C  
ATOM    106  H4'  RA     4      41.196  19.571  15.935  1.00  0.00           H  
ATOM    107  O4'  RA     4      42.277  19.024  14.258  1.00  0.00           O  
ATOM    108  C1'  RA     4      42.170  20.267  13.563  1.00  0.00           C  
ATOM    109  H1'  RA     4      42.697  21.084  14.054  1.00  0.00           H  
ATOM    110  N9   RA     4      42.557  20.081  12.106  1.00  0.00           N  
ATOM    111  C8   RA     4      43.303  19.047  11.580  1.00  0.00           C  
ATOM    112  H8   RA     4      43.756  18.406  12.321  1.00  0.00           H  
ATOM    113  N7   RA     4      43.550  19.191  10.326  1.00  0.00           N  
ATOM    114  C5   RA     4      42.953  20.443   9.957  1.00  0.00           C  
ATOM    115  C6   RA     4      42.854  21.250   8.780  1.00  0.00           C  
ATOM    116  N6   RA     4      43.241  20.830   7.606  1.00  0.00           N  
ATOM    117  H61  RA     4      43.023  21.400   6.801  1.00  0.00           H  
ATOM    118  H62  RA     4      43.711  19.941   7.508  1.00  0.00           H  
ATOM    119  N1   RA     4      42.384  22.446   8.764  1.00  0.00           N  
ATOM    120  C2   RA     4      41.886  22.935   9.914  1.00  0.00           C  
ATOM    121  H2   RA     4      41.431  23.913   9.878  1.00  0.00           H  
ATOM    122  N3   RA     4      41.868  22.293  11.177  1.00  0.00           N  
ATOM    123  C4   RA     4      42.441  21.033  11.078  1.00  0.00           C  
ATOM    124  C3'  RA     4      39.944  19.395  14.200  1.00  0.00           C  
ATOM    125  H3'  RA     4      39.746  18.691  13.391  1.00  0.00           H  
ATOM    126  C2'  RA     4      40.660  20.652  13.657  1.00  0.00           C  
ATOM    127 H2'1  RA     4      40.345  20.868  12.636  1.00  0.00           H  
ATOM    128  O2'  RA     4      40.536  21.788  14.571  1.00  0.00           O  
ATOM    129 HO'2  RA     4      40.032  21.466  15.322  1.00  0.00           H  
ATOM    130  O3'  RA     4      38.720  19.713  14.818  1.00  0.00           O  
ATOM    131  P    RG     5      37.336  19.658  14.022  1.00  0.00           P  
ATOM    132  O1P  RG     5      36.279  20.168  14.919  1.00  0.00           O  
ATOM    133  O2P  RG     5      37.054  18.342  13.390  1.00  0.00           O  
ATOM    134  O5'  RG     5      37.329  20.764  12.882  1.00  0.00           O  
ATOM    135  C5'  RG     5      37.182  22.126  13.210  1.00  0.00           C  
ATOM    136 H5'1  RG     5      38.011  22.365  13.875  1.00  0.00           H  
ATOM    137 H5'2  RG     5      36.254  22.330  13.743  1.00  0.00           H  
ATOM    138  C4'  RG     5      37.230  23.061  12.071  1.00  0.00           C  
ATOM    139  H4'  RG     5      37.136  24.102  12.381  1.00  0.00           H  
ATOM    140  O4'  RG     5      38.489  23.160  11.365  1.00  0.00           O  
ATOM    141  C1'  RG     5      38.290  23.399   9.989  1.00  0.00           C  
ATOM    142  H1'  RG     5      38.835  24.303   9.717  1.00  0.00           H  
ATOM    143  N9   RG     5      38.882  22.180   9.290  1.00  0.00           N  
ATOM    144  C8   RG     5      39.290  21.032   9.869  1.00  0.00           C  
ATOM    145  H8   RG     5      39.347  20.922  10.942  1.00  0.00           H  
ATOM    146  N7   RG     5      39.834  20.136   9.035  1.00  0.00           N  
ATOM    147  C5   RG     5      39.584  20.710   7.743  1.00  0.00           C  
ATOM    148  C6   RG     5      39.851  20.159   6.437  1.00  0.00           C  
ATOM    149  O6   RG     5      40.295  19.064   6.234  1.00  0.00           O  
ATOM    150  N1   RG     5      39.598  21.024   5.431  1.00  0.00           N  
ATOM    151  H1   RG     5      39.858  20.795   4.482  1.00  0.00           H  
ATOM    152  C2   RG     5      39.006  22.212   5.652  1.00  0.00           C  
ATOM    153  N2   RG     5      38.537  22.850   4.676  1.00  0.00           N  
ATOM    154  H21  RG     5      38.520  22.370   3.788  1.00  0.00           H  
ATOM    155  H22  RG     5      38.084  23.750   4.743  1.00  0.00           H  
ATOM    156  N3   RG     5      38.728  22.723   6.881  1.00  0.00           N  
ATOM    157  C4   RG     5      39.062  21.976   7.903  1.00  0.00           C  
ATOM    158  C3'  RG     5      36.187  22.757  10.913  1.00  0.00           C  
ATOM    159  H3'  RG     5      36.233  21.678  10.761  1.00  0.00           H  
ATOM    160  C2'  RG     5      36.819  23.556   9.659  1.00  0.00           C  
ATOM    161 H2'1  RG     5      36.577  22.893   8.828  1.00  0.00           H  
ATOM    162  O2'  RG     5      36.466  24.884   9.384  1.00  0.00           O  
ATOM    163 HO'2  RG     5      36.488  25.298  10.250  1.00  0.00           H  
ATOM    164  O3'  RG     5      34.825  23.209  11.193  1.00  0.00           O  
ATOM    165  P    RA     6      33.654  22.278  10.640  1.00  0.00           P  
ATOM    166  O1P  RA     6      32.466  23.140  10.755  1.00  0.00           O  
ATOM    167  O2P  RA     6      33.677  21.065  11.400  1.00  0.00           O  
ATOM    168  O5'  RA     6      34.121  21.896   9.192  1.00  0.00           O  
ATOM    169  C5'  RA     6      33.728  22.751   8.113  1.00  0.00           C  
ATOM    170 H5'1  RA     6      34.182  23.735   8.225  1.00  0.00           H  
ATOM    171 H5'2  RA     6      32.642  22.829   8.058  1.00  0.00           H  
ATOM    172  C4'  RA     6      34.124  22.302   6.704  1.00  0.00           C  
ATOM    173  H4'  RA     6      33.905  23.137   6.038  1.00  0.00           H  
ATOM    174  O4'  RA     6      35.540  21.968   6.609  1.00  0.00           O  
ATOM    175  C1'  RA     6      35.804  20.974   5.670  1.00  0.00           C  
ATOM    176  H1'  RA     6      36.469  21.342   4.888  1.00  0.00           H  
ATOM    177  N9   RA     6      36.273  19.725   6.340  1.00  0.00           N  
ATOM    178  C8   RA     6      36.223  19.429   7.700  1.00  0.00           C  
ATOM    179  H8   RA     6      35.804  20.090   8.444  1.00  0.00           H  
ATOM    180  N7   RA     6      36.832  18.257   8.061  1.00  0.00           N  
ATOM    181  C5   RA     6      37.300  17.833   6.824  1.00  0.00           C  
ATOM    182  C6   RA     6      38.119  16.753   6.337  1.00  0.00           C  
ATOM    183  N6   RA     6      38.754  15.979   7.227  1.00  0.00           N  
ATOM    184  H61  RA     6      38.892  16.192   8.205  1.00  0.00           H  
ATOM    185  H62  RA     6      39.391  15.367   6.739  1.00  0.00           H  
ATOM    186  N1   RA     6      38.480  16.559   5.083  1.00  0.00           N  
ATOM    187  C2   RA     6      37.935  17.472   4.205  1.00  0.00           C  
ATOM    188  H2   RA     6      37.964  17.260   3.146  1.00  0.00           H  
ATOM    189  N3   RA     6      37.126  18.520   4.412  1.00  0.00           N  
ATOM    190  C4   RA     6      36.889  18.658   5.743  1.00  0.00           C  
ATOM    191  C3'  RA     6      33.429  21.082   6.191  1.00  0.00           C  
ATOM    192  H3'  RA     6      33.559  20.276   6.914  1.00  0.00           H  
ATOM    193  C2'  RA     6      34.372  20.703   5.100  1.00  0.00           C  
ATOM    194 H2'1  RA     6      34.104  19.696   4.780  1.00  0.00           H  
ATOM    195  O2'  RA     6      34.428  21.481   3.897  1.00  0.00           O  
ATOM    196 HO'2  RA     6      33.532  21.763   3.696  1.00  0.00           H  
ATOM    197  O3'  RA     6      32.124  21.361   5.768  1.00  0.00           O  
ATOM    198  P    RG     7      31.041  20.231   5.897  1.00  0.00           P  
ATOM    199  O1P  RG     7      29.799  20.835   5.403  1.00  0.00           O  
ATOM    200  O2P  RG     7      31.056  19.748   7.294  1.00  0.00           O  
ATOM    201  O5'  RG     7      31.515  19.023   4.961  1.00  0.00           O  
ATOM    202  C5'  RG     7      31.605  19.078   3.556  1.00  0.00           C  
ATOM    203 H5'1  RG     7      32.247  19.937   3.358  1.00  0.00           H  
ATOM    204 H5'2  RG     7      30.546  19.053   3.301  1.00  0.00           H  
ATOM    205  C4'  RG     7      32.365  17.909   2.937  1.00  0.00           C  
ATOM    206  H4'  RG     7      32.267  18.039   1.859  1.00  0.00           H  
ATOM    207  O4'  RG     7      33.660  17.795   3.338  1.00  0.00           O  
ATOM    208  C1'  RG     7      34.015  16.418   3.549  1.00  0.00           C  
ATOM    209  H1'  RG     7      34.967  16.192   3.068  1.00  0.00           H  
ATOM    210  N9   RG     7      34.226  16.209   4.955  1.00  0.00           N  
ATOM    211  C8   RG     7      34.022  17.089   6.075  1.00  0.00           C  
ATOM    212  H8   RG     7      33.387  17.956   5.977  1.00  0.00           H  
ATOM    213  N7   RG     7      34.485  16.545   7.135  1.00  0.00           N  
ATOM    214  C5   RG     7      35.092  15.316   6.836  1.00  0.00           C  
ATOM    215  C6   RG     7      35.806  14.355   7.605  1.00  0.00           C  
ATOM    216  O6   RG     7      36.116  14.290   8.829  1.00  0.00           O  
ATOM    217  N1   RG     7      36.336  13.358   6.812  1.00  0.00           N  
ATOM    218  H1   RG     7      36.897  12.679   7.306  1.00  0.00           H  
ATOM    219  C2   RG     7      36.270  13.366   5.475  1.00  0.00           C  
ATOM    220  N2   RG     7      36.912  12.363   4.948  1.00  0.00           N  
ATOM    221  H21  RG     7      37.044  12.344   3.946  1.00  0.00           H  
ATOM    222  H22  RG     7      37.356  11.666   5.529  1.00  0.00           H  
ATOM    223  N3   RG     7      35.676  14.321   4.686  1.00  0.00           N  
ATOM    224  C4   RG     7      35.055  15.209   5.470  1.00  0.00           C  
ATOM    225  C3'  RG     7      31.749  16.600   3.287  1.00  0.00           C  
ATOM    226  H3'  RG     7      31.529  16.537   4.353  1.00  0.00           H  
ATOM    227  C2'  RG     7      32.866  15.602   2.965  1.00  0.00           C  
ATOM    228 H2'1  RG     7      32.824  14.672   3.532  1.00  0.00           H  
ATOM    229  O2'  RG     7      32.956  15.516   1.488  1.00  0.00           O  
ATOM    230 HO'2  RG     7      32.063  15.722   1.201  1.00  0.00           H  
ATOM    231  O3'  RG     7      30.596  16.407   2.417  1.00  0.00           O  
ATOM    232  P   RC3     8      29.424  15.388   2.645  1.00  0.00           P  
ATOM    233  O1P RC3     8      28.530  15.388   1.484  1.00  0.00           O  
ATOM    234  O2P RC3     8      28.838  15.760   3.956  1.00  0.00           O  
ATOM    235  O5' RC3     8      30.207  14.012   2.758  1.00  0.00           O  
ATOM    236  C5' RC3     8      30.641  13.255   1.662  1.00  0.00           C  
ATOM    237 H5'1 RC3     8      31.528  13.665   1.180  1.00  0.00           H  
ATOM    238 H5'2 RC3     8      29.875  13.209   0.888  1.00  0.00           H  
ATOM    239  C4' RC3     8      31.128  11.922   2.100  1.00  0.00           C  
ATOM    240  H4' RC3     8      31.287  11.369   1.174  1.00  0.00           H  
ATOM    241  O4' RC3     8      32.430  12.044   2.837  1.00  0.00           O  
ATOM    242  C1' RC3     8      32.475  11.118   3.915  1.00  0.00           C  
ATOM    243  H1' RC3     8      33.344  10.490   3.717  1.00  0.00           H  
ATOM    244  N1  RC3     8      32.622  11.694   5.217  1.00  0.00           N  
ATOM    245  C6  RC3     8      31.881  12.810   5.557  1.00  0.00           C  
ATOM    246  H6  RC3     8      31.323  13.293   4.769  1.00  0.00           H  
ATOM    247  C5  RC3     8      31.800  13.326   6.838  1.00  0.00           C  
ATOM    248  H5  RC3     8      31.250  14.227   7.064  1.00  0.00           H  
ATOM    249  C4  RC3     8      32.705  12.677   7.762  1.00  0.00           C  
ATOM    250  N4  RC3     8      32.867  13.203   8.961  1.00  0.00           N  
ATOM    251  H41 RC3     8      32.370  14.062   9.144  1.00  0.00           H  
ATOM    252  H42 RC3     8      33.533  12.726   9.552  1.00  0.00           H  
ATOM    253  N3  RC3     8      33.560  11.721   7.477  1.00  0.00           N  
ATOM    254  C2  RC3     8      33.487  11.154   6.235  1.00  0.00           C  
ATOM    255  O2  RC3     8      34.141  10.077   6.061  1.00  0.00           O  
ATOM    256  C3' RC3     8      30.224  11.091   2.982  1.00  0.00           C  
ATOM    257  H3' RC3     8      29.661  11.645   3.733  1.00  0.00           H  
ATOM    258  C2' RC3     8      31.264  10.220   3.770  1.00  0.00           C  
ATOM    259 H2'1 RC3     8      30.912  10.027   4.783  1.00  0.00           H  
ATOM    260  O2' RC3     8      31.681   8.991   3.117  1.00  0.00           O  
ATOM    261 HO'2 RC3     8      30.815   8.745   2.786  1.00  0.00           H  
ATOM    262  O3' RC3     8      29.266  10.270   2.243  1.00  0.00           O  
ATOM    263  H3T RC3     8      28.506  10.647   2.694  1.00  0.00           H  
TER     264      RC3     8
ATOM    264  K+   K+     9      41.003  52.953  50.085  1.00  0.00           K  
TER     265       K+     9
ATOM    265  K+   K+    10      56.143  48.550  39.019  1.00  0.00           K  
TER     266       K+    10
ATOM    266  K+   K+    11      30.695  56.816  24.024  1.00  0.00           K  
TER     267       K+    11
ATOM    267  K+   K+    12      31.234  46.407   0.939  1.00  0.00           K  
TER     268       K+    12
ATOM    268  K+   K+    13      50.885  11.933  26.628  1.00  0.00           K  
TER     269       K+    13
ATOM    269  K+   K+    14      21.974  23.589  32.445  1.00  0.00           K  
TER     270       K+    14
ATOM    270  K+   K+    15      44.405  32.654  40.594  1.00  0.00           K  
TER     271       K+    15
ATOM    271  K+   K+    16      31.143  46.656   6.439  1.00  0.00           K  
TER     272       K+    16
ATOM    272  K+   K+    17      56.316  26.141  11.429  1.00  0.00           K  
TER     273       K+    17
ATOM    273  K+   K+    18      40.150  43.316  58.559  1.00  0.00           K  
TER     274       K+    18
ATOM    274  K+   K+    19      35.746  58.663  29.218  1.00  0.00           K  
TER     275       K+    19
ATOM    275  K+   K+    20      12.038  39.232  58.487  1.00  0.00           K  
TER     276       K+    20
ATOM    276  K+   K+    21      48.379  42.417  19.511  1.00  0.00           K  
TER     277       K+    21
ATOM    277  K+   K+    22      52.410  35.022   3.625  1.00  0.00           K  
TER     278       K+    22
ATOM    278  K+   K+    23      34.398  17.541  35.016  1.00  0.00           K  
TER     279       K+    23
ATOM    279  K+   K+    24      17.992   1.731   1.026  1.00  0.00           K  
TER     280       K+    24
ATOM    280  K+   K+    25      17.045  35.641  24.094  1.00  0.00           K  
TER     281       K+    25
ATOM    281  K+   K+    26      36.305  50.404  10.121  1.00  0.00           K  
TER     282       K+    26
ATOM    282  K+   K+    27       5.471  41.339  11.200  1.00  0.00           K  
TER     283       K+    27
ATOM    283  K+   K+    28      18.986  45.358  35.759  1.00  0.00           K  
TER     284       K+    28
ATOM    284  K+   K+    29      48.852  28.832  17.414  1.00  0.00           K  
TER     285       K+    29
ATOM    285  K+   K+    30      21.156  25.881   7.113  1.00  0.00           K  
TER     286       K+    30
ATOM    286  K+   K+    31       0.826  44.856  37.037  1.00  0.00           K  
TER     287       K+    31
ATOM    287  K+   K+    32      40.963  19.727  49.145  1.00  0.00           K  
TER     288       K+    32
ATOM    288  K+   K+    33      18.732  17.537  58.004  1.00  0.00           K  
TER     289       K+    33
ATOM    289  K+   K+    34      48.396  41.406  54.694  1.00  0.00           K  
TER     290       K+    34
ATOM    290  K+   K+    35      50.494  10.211  54.548  1.00  0.00           K  
TER     291       K+    35
ATOM    291  K+   K+    36      44.609  16.985  51.922  1.00  0.00           K  
TER     292       K+    36
ATOM    292  K+   K+    37      17.378  58.305  16.193  1.00  0.00           K  
TER     293       K+    37
ATOM    293  K+   K+    38      42.476  25.849  36.629  1.00  0.00           K  
TER     294       K+    38
ATOM    294  K+   K+    39      36.822  33.831   5.424  1.00  0.00           K  
TER     295       K+    39
ATOM    295  K+   K+    40      28.178  39.889  39.884  1.00  0.00           K  
TER     296       K+    40
ATOM    296  K+   K+    41      36.208  52.239  21.737  1.00  0.00           K  
TER     297       K+    41
ATOM    297  K+   K+    42      38.791  32.644   1.728  1.00  0.00           K  
TER     298       K+    42
ATOM    298  K+   K+    43      19.730  35.538  47.012  1.00  0.00           K  
TER     299       K+    43
ATOM    299  K+   K+    44      50.564   0.225   1.986  1.00  0.00           K  
TER     300       K+    44
ATOM    300  K+   K+    45       8.651  56.725   2.144  1.00  0.00           K  
TER     301       K+    45
ATOM    301  K+   K+    46      40.669  52.643   5.462  1.00  0.00           K  
TER     302       K+    46
ATOM    302  K+   K+    47      25.299  10.508  25.417  1.00  0.00           K  
TER     303       K+    47
ATOM    303  K+   K+    48       2.994  17.007   0.603  1.00  0.00           K  
TER     304       K+    48
ATOM    304  K+   K+    49      54.707   2.874  28.321  1.00  0.00           K  
TER     305       K+    49
ATOM    305  K+   K+    50      42.746  19.418   4.652  1.00  0.00           K  
TER     306       K+    50
ATOM    306  K+   K+    51       5.370  33.752  49.530  1.00  0.00           K  
TER     307       K+    51
ATOM    307  K+   K+    52      28.519  17.690   5.673  1.00  0.00           K  
TER     308       K+    52
ATOM    308  K+   K+    53      30.454  22.998  53.002  1.00  0.00           K  
TER     309       K+    53
ATOM    309  K+   K+    54      44.622  55.616  46.142  1.00  0.00           K  
TER     310       K+    54
ATOM    310  K+   K+    55      44.679  31.401  20.196  1.00  0.00           K  
TER     311       K+    55
ATOM    311  K+   K+    56      13.562  39.599  43.797  1.00  0.00           K  
TER     312       K+    56
ATOM    312  K+   K+    57      15.153  47.667  21.393  1.00  0.00           K  
TER     313       K+    57
ATOM    313  K+   K+    58      31.112  56.281  40.437  1.00  0.00           K  
TER     314       K+    58
ATOM    314  K+   K+    59      32.834  10.309  21.285  1.00  0.00           K  
TER     315       K+    59
ATOM    315  K+   K+    60      24.874  55.512  34.270  1.00  0.00           K  
TER     316       K+    60
ATOM    316  K+   K+    61      26.615  38.266  15.218  1.00  0.00           K  
TER     317       K+    61
ATOM    317  K+   K+    62      54.662  50.026  19.827  1.00  0.00           K  
TER     318       K+    62
ATOM    318  K+   K+    63      42.791  43.797  47.414  1.00  0.00           K  
TER     319       K+    63
ATOM    319  K+   K+    64      13.063  42.766  16.158  1.00  0.00           K  
TER     320       K+    64
ATOM    320  K+   K+    65      54.759  32.343  48.905  1.00  0.00           K  
TER     321       K+    65
ATOM    321  K+   K+    66      11.992  16.019  46.086  1.00  0.00           K  
TER     322       K+    66
ATOM    322  K+   K+    67      59.016  20.046  56.506  1.00  0.00           K  
TER     323       K+    67
ATOM    323  K+   K+    68      36.525   6.545   0.050  1.00  0.00           K  
TER     324       K+    68
ATOM    324  K+   K+    69      44.496  51.320  50.940  1.00  0.00           K  
TER     325       K+    69
ATOM    325  K+   K+    70       3.071  58.482  54.627  1.00  0.00           K  
TER     326       K+    70
ATOM    326  K+   K+    71      57.774  38.007  23.631  1.00  0.00           K  
TER     327       K+    71
ATOM    327  K+   K+    72      39.883  36.107  21.715  1.00  0.00           K  
TER     328       K+    72
ATOM    328  K+   K+    73      19.969   4.669  45.849  1.00  0.00           K  
TER     329       K+    73
ATOM    329  K+   K+    74      13.399   3.568   5.381  1.00  0.00           K  
TER     330       K+    74
ATOM    330  K+   K+    75      34.187  43.530  37.167  1.00  0.00           K  
TER     331       K+    75
ATOM    331  K+   K+    76      47.734   9.878  31.601  1.00  0.00           K  
TER     332       K+    76
ATOM    332  K+   K+    77      28.909  50.900  45.396  1.00  0.00           K  
TER     333       K+    77
ATOM    333  K+   K+    78      30.464  50.820  11.107  1.00  0.00           K  
TER     334       K+    78
ATOM    334  K+   K+    79      27.499  20.280  20.773  1.00  0.00           K  
TER     335       K+    79
ATOM    335  K+   K+    80      30.750   3.551  18.202  1.00  0.00           K  
TER     336       K+    80
ATOM    336  K+   K+    81       9.266  10.672   8.294  1.00  0.00           K  
TER     337       K+    81
ATOM    337  K+   K+    82      50.727   4.776  46.779  1.00  0.00           K  
TER     338       K+    82
ATOM    338  K+   K+    83      35.923   8.339   7.632  1.00  0.00           K  
TER     339       K+    83
ATOM    339  K+   K+    84      14.582  55.285  43.986  1.00  0.00           K  
TER     340       K+    84
ATOM    340  K+   K+    85      42.275   6.918  11.207  1.00  0.00           K  
TER     341       K+    85
ATOM    341  K+   K+    86      12.523  10.120  54.781  1.00  0.00           K  
TER     342       K+    86
ATOM    342  K+   K+    87      55.015  45.838   8.264  1.00  0.00           K  
TER     343       K+    87
ATOM    343  K+   K+    88       2.033  45.849  22.340  1.00  0.00           K  
TER     344       K+    88
ATOM    344  K+   K+    89      48.564  42.429   3.253  1.00  0.00           K  
TER     345       K+    89
ATOM    345  K+   K+    90       9.511  45.555  54.399  1.00  0.00           K  
TER     346       K+    90
ATOM    346  K+   K+    91      20.327  14.739  16.888  1.00  0.00           K  
TER     347       K+    91
ATOM    347  K+   K+    92      44.102  46.782  36.772  1.00  0.00           K  
TER     348       K+    92
ATOM    348  K+   K+    93      29.542  25.024   4.083  1.00  0.00           K  
TER     349       K+    93
ATOM    349  K+   K+    94      16.032  56.715  22.872  1.00  0.00           K  
TER     350       K+    94
ATOM    350  K+   K+    95      47.713  11.198  11.844  1.00  0.00           K  
TER     351       K+    95
ATOM    351  K+   K+    96      42.431  48.771  10.042  1.00  0.00           K  
TER     352       K+    96
ATOM    352  K+   K+    97      59.418   8.436  48.894  1.00  0.00           K  
TER     353       K+    97
ATOM    353  K+   K+    98      21.689  58.632  39.765  1.00  0.00           K  
TER     354       K+    98
ATOM    354  K+   K+    99       3.446  37.885  34.558  1.00  0.00           K  
TER     355       K+    99
ATOM    355  K+   K+   100      44.549  29.155  50.570  1.00  0.00           K  
TER     356       K+   100
ATOM    356  K+   K+   101      11.576   6.188  54.225  1.00  0.00           K  
TER     357       K+   101
ATOM    357  K+   K+   102      15.047   5.594  12.520  1.00  0.00           K  
TER     358       K+   102
ATOM    358  K+   K+   103      41.181  50.638  26.759  1.00  0.00           K  
TER     359       K+   103
ATOM    359  K+   K+   104       1.050  57.033  42.827  1.00  0.00           K  
TER     360       K+   104
ATOM    360  K+   K+   105      53.021  26.235  27.608  1.00  0.00           K  
TER     361       K+   105
ATOM    361  K+   K+   106      40.397  41.073  45.285  1.00  0.00           K  
TER     362       K+   106
ATOM    362  K+   K+   107      35.702  16.554   9.890  1.00  0.00           K  
TER     363       K+   107
ATOM    363  K+   K+   108      37.613  12.416  10.533  1.00  0.00           K  
TER     364       K+   108
ATOM    364  K+   K+   109      18.468  28.381  22.613  1.00  0.00           K  
TER     365       K+   109
ATOM    365  K+   K+   110      43.636  41.624  28.771  1.00  0.00           K  
TER     366       K+   110
ATOM    366  K+   K+   111      36.516  14.688  42.305  1.00  0.00           K  
TER     367       K+   111
ATOM    367  K+   K+   112      52.695  56.699   5.381  1.00  0.00           K  
TER     368       K+   112
ATOM    368  K+   K+   113      15.121   6.934  37.204  1.00  0.00           K  
TER     369       K+   113
ATOM    369  K+   K+   114      56.421  49.097  24.089  1.00  0.00           K  
TER     370       K+   114
ATOM    370  K+   K+   115       7.271   5.322  24.487  1.00  0.00           K  
TER     371       K+   115
ATOM    371  K+   K+   116      55.381  14.747  56.238  1.00  0.00           K  
TER     372       K+   116
ATOM    372  K+   K+   117       7.357  49.825   2.285  1.00  0.00           K  
TER     373       K+   117
ATOM    373  K+   K+   118       6.256  53.131  15.482  1.00  0.00           K  
TER     374       K+   118
ATOM    374  K+   K+   119      26.842  47.005  38.401  1.00  0.00           K  
TER     375       K+   119
ATOM    375  K+   K+   120      29.885  53.701  30.247  1.00  0.00           K  
TER     376       K+   120
ATOM    376  K+   K+   121       8.612  43.983  14.083  1.00  0.00           K  
TER     377       K+   121
ATOM    377  K+   K+   122      47.972  20.508  30.128  1.00  0.00           K  
TER     378       K+   122
ATOM    378  K+   K+   123      12.756  35.201  45.144  1.00  0.00           K  
TER     379       K+   123
ATOM    379  K+   K+   124      12.022  24.779  30.883  1.00  0.00           K  
TER     380       K+   124
ATOM    380  K+   K+   125      44.132  34.637  43.765  1.00  0.00           K  
TER     381       K+   125
ATOM    381  K+   K+   126      17.058  47.702  48.587  1.00  0.00           K  
TER     382       K+   126
ATOM    382  K+   K+   127      10.372  50.095  59.046  1.00  0.00           K  
TER     383       K+   127
ATOM    383  K+   K+   128      35.788  56.006  14.782  1.00  0.00           K  
TER     384       K+   128
ATOM    384  K+   K+   129      22.980   4.244  33.887  1.00  0.00           K  
TER     385       K+   129
ATOM    385  K+   K+   130      30.402  22.540  12.605  1.00  0.00           K  
TER     386       K+   130
ATOM    386  K+   K+   131      25.579  53.204  22.400  1.00  0.00           K  
TER     387       K+   131
ATOM    387  K+   K+   132       6.699  18.060  31.863  1.00  0.00           K  
TER     388       K+   132
ATOM    388  K+   K+   133      60.020  45.577   2.497  1.00  0.00           K  
TER     389       K+   133
ATOM    389  K+   K+   134      39.839  58.266  59.235  1.00  0.00           K  
TER     390       K+   134
ATOM    390  K+   K+   135      43.708   0.896  13.988  1.00  0.00           K  
TER     391       K+   135
ATOM    391  K+   K+   136      49.472  22.109  47.886  1.00  0.00           K  
TER     392       K+   136
ATOM    392  K+   K+   137      22.603   7.060  57.391  1.00  0.00           K  
TER     393       K+   137
ATOM    393  K+   K+   138      52.925  35.453  39.925  1.00  0.00           K  
TER     394       K+   138
ATOM    394  K+   K+   139      50.031  21.588   6.462  1.00  0.00           K  
TER     395       K+   139
ATOM    395  K+   K+   140       0.427   2.577  31.924  1.00  0.00           K  
TER     396       K+   140
ATOM    396  K+   K+   141      18.484  59.665  25.062  1.00  0.00           K  
TER     397       K+   141
ATOM    397  K+   K+   142      36.536   2.840  39.850  1.00  0.00           K  
TER     398       K+   142
ATOM    398  K+   K+   143      56.052  27.416  37.899  1.00  0.00           K  
TER     399       K+   143
ATOM    399  K+   K+   144      40.239  29.885  35.587  1.00  0.00           K  
TER     400       K+   144
ATOM    400  K+   K+   145      28.414  31.394  52.971  1.00  0.00           K  
TER     401       K+   145
ATOM    401  K+   K+   146      30.234  15.512  40.661  1.00  0.00           K  
TER     402       K+   146
ATOM    402  K+   K+   147      34.150  40.405  27.773  1.00  0.00           K  
TER     403       K+   147
ATOM    403  K+   K+   148      56.544  40.381  29.608  1.00  0.00           K  
TER     404       K+   148
ATOM    404  K+   K+   149       0.378  19.655  45.645  1.00  0.00           K  
TER     405       K+   149
ATOM    405  K+   K+   150       6.964   5.534  39.643  1.00  0.00           K  
TER     406       K+   150
ATOM    406  K+   K+   151      20.128   0.018  57.522  1.00  0.00           K  
TER     407       K+   151
ATOM    407  K+   K+   152      19.988  20.768  39.688  1.00  0.00           K  
TER     408       K+   152
ATOM    408  Cl- Cl-   153      30.504  51.902   8.236  1.00  0.00          CL  
TER     409      Cl-   153
ATOM    409  Cl- Cl-   154       8.095   6.251  49.682  1.00  0.00          CL  
TER     410      Cl-   154
ATOM    410  Cl- Cl-   155      30.816   2.781  23.259  1.00  0.00          CL  
TER     411      Cl-   155
ATOM    411  Cl- Cl-   156      30.772  25.653  35.178  1.00  0.00          CL  
TER     412      Cl-   156
ATOM    412  Cl- Cl-   157      34.879  48.720  44.825  1.00  0.00          CL  
TER     413      Cl-   157
ATOM    413  Cl- Cl-   158      45.453  38.966  42.165  1.00  0.00          CL  
TER     414      Cl-   158
ATOM    414  Cl- Cl-   159      58.080  44.436  26.911  1.00  0.00          CL  
TER     415      Cl-   159
ATOM    415  Cl- Cl-   160      24.964  49.084  26.009  1.00  0.00          CL  
TER     416      Cl-   160
ATOM    416  Cl- Cl-   161      48.899  19.441   1.294  1.00  0.00          CL  
TER     417      Cl-   161
ATOM    417  Cl- Cl-   162       4.601   2.043  27.196  1.00  0.00          CL  
TER     418      Cl-   162
ATOM    418  Cl- Cl-   163      18.536   6.858  29.163  1.00  0.00          CL  
TER     419      Cl-   163
ATOM    419  Cl- Cl-   164      15.636  34.420  39.112  1.00  0.00          CL  
TER     420      Cl-   164
ATOM    420  Cl- Cl-   165      54.093  34.808  16.602  1.00  0.00          CL  
TER     421      Cl-   165
ATOM    421  Cl- Cl-   166      53.157  54.010  40.669  1.00  0.00          CL  
TER     422      Cl-   166
ATOM    422  Cl- Cl-   167      38.390  51.789  26.825  1.00  0.00          CL  
TER     423      Cl-   167
ATOM    423  Cl- Cl-   168       4.733  11.446  35.417  1.00  0.00          CL  
TER     424      Cl-   168
ATOM    424  Cl- Cl-   169      33.774  51.330   4.648  1.00  0.00          CL  
TER     425      Cl-   169
ATOM    425  Cl- Cl-   170      44.722  52.828  47.579  1.00  0.00          CL  
TER     426      Cl-   170
ATOM    426  Cl- Cl-   171      38.316  10.610  34.643  1.00  0.00          CL  
TER     427      Cl-   171
ATOM    427  Cl- Cl-   172       2.356   8.651  59.630  1.00  0.00          CL  
TER     428      Cl-   172
ATOM    428  Cl- Cl-   173      33.428  49.657  16.751  1.00  0.00          CL  
TER     429      Cl-   173
ATOM    429  Cl- Cl-   174       3.337  17.532  23.286  1.00  0.00          CL  
TER     430      Cl-   174
ATOM    430  Cl- Cl-   175      20.598  49.580  57.157  1.00  0.00          CL  
TER     431      Cl-   175
ATOM    431  Cl- Cl-   176      46.786  11.852  21.485  1.00  0.00          CL  
TER     432      Cl-   176
ATOM    432  Cl- Cl-   177      48.672  23.608  38.074  1.00  0.00          CL  
TER     433      Cl-   177
ATOM    433  Cl- Cl-   178      19.140  52.291  37.451  1.00  0.00          CL  
TER     434      Cl-   178
ATOM    434  Cl- Cl-   179      48.084  34.644  36.119  1.00  0.00          CL  
TER     435      Cl-   179
ATOM    435  Cl- Cl-   180      40.262  55.807  21.350  1.00  0.00          CL  
TER     436      Cl-   180
ATOM    436  Cl- Cl-   181       1.057  43.526  24.020  1.00  0.00          CL  
TER     437      Cl-   181
ATOM    437  Cl- Cl-   182      35.551   3.756  29.605  1.00  0.00          CL  
TER     438      Cl-   182
ATOM    438  Cl- Cl-   183      43.202  15.205  41.972  1.00  0.00          CL  
TER     439      Cl-   183
ATOM    439  Cl- Cl-   184      44.433  30.751  34.251  1.00  0.00          CL  
TER     440      Cl-   184
ATOM    440  Cl- Cl-   185      44.896  19.596  25.905  1.00  0.00          CL  
TER     441      Cl-   185
ATOM    441  Cl- Cl-   186      11.701  38.313  20.197  1.00  0.00          CL  
TER     442      Cl-   186
ATOM    442  Cl- Cl-   187      17.207   3.403  22.539  1.00  0.00          CL  
TER     443      Cl-   187
ATOM    443  Cl- Cl-   188      59.639  40.314  33.889  1.00  0.00          CL  
TER     444      Cl-   188
ATOM    444  Cl- Cl-   189      28.888  44.097  42.015  1.00  0.00          CL  
TER     445      Cl-   189
ATOM    445  Cl- Cl-   190      29.397  53.646  39.307  1.00  0.00          CL  
TER     446      Cl-   190
ATOM    446  Cl- Cl-   191      53.902  24.233  12.072  1.00  0.00          CL  
TER     447      Cl-   191
ATOM    447  Cl- Cl-   192      55.344   5.636  48.931  1.00  0.00          CL  
TER     448      Cl-   192
ATOM    448  Cl- Cl-   193       7.585   3.798   2.899  1.00  0.00          CL  
TER     449      Cl-   193
ATOM    449  Cl- Cl-   194      12.038  18.655  53.130  1.00  0.00          CL  
TER     450      Cl-   194
ATOM    450  Cl- Cl-   195      11.175  30.178  50.439  1.00  0.00          CL  
TER     451      Cl-   195
ATOM    451  Cl- Cl-   196      59.860  35.749  10.909  1.00  0.00          CL  
TER     452      Cl-   196
ATOM    452  Cl- Cl-   197       0.284  43.018  46.771  1.00  0.00          CL  
TER     453      Cl-   197
ATOM    453  Cl- Cl-   198      35.707  19.633  41.355  1.00  0.00          CL  
TER     454      Cl-   198
ATOM    454  Cl- Cl-   199      30.054  36.543  53.128  1.00  0.00          CL  
TER     455      Cl-   199
ATOM    455  Cl- Cl-   200      39.952   3.056  43.112  1.00  0.00          CL  
TER     456      Cl-   200
ATOM    456  Cl- Cl-   201      50.161   8.357  32.955  1.00  0.00          CL  
TER     457      Cl-   201
ATOM    457  Cl- Cl-   202      59.061  57.475   8.946  1.00  0.00          CL  
TER     458      Cl-   202
ATOM    458  Cl- Cl-   203      21.303   5.135   6.555  1.00  0.00          CL  
TER     459      Cl-   203
ATOM    459  Cl- Cl-   204      14.779   3.485  50.645  1.00  0.00          CL  
TER     460      Cl-   204
ATOM    460  Cl- Cl-   205      11.550  16.865   4.463  1.00  0.00          CL  
TER     461      Cl-   205
ATOM    461  Cl- Cl-   206      31.705  47.306  36.922  1.00  0.00          CL  
TER     462      Cl-   206
ATOM    462  Cl- Cl-   207      42.941  52.896  55.460  1.00  0.00          CL  
TER     463      Cl-   207
ATOM    463  Cl- Cl-   208      21.512   2.759  56.553  1.00  0.00          CL  
TER     464      Cl-   208
ATOM    464  Cl- Cl-   209      17.098  55.816  11.067  1.00  0.00          CL  
TER     465      Cl-   209
ATOM    465  Cl- Cl-   210      27.972  34.489  39.942  1.00  0.00          CL  
TER     466      Cl-   210
ATOM    466  Cl- Cl-   211      55.699  25.120   5.083  1.00  0.00          CL  
TER     467      Cl-   211
ATOM    467  Cl- Cl-   212       3.836  35.356  16.280  1.00  0.00          CL  
TER     468      Cl-   212
ATOM    468  Cl- Cl-   213      46.510  45.885  23.618  1.00  0.00          CL  
TER     469      Cl-   213
ATOM    469  Cl- Cl-   214      13.956  44.175  34.880  1.00  0.00          CL  
TER     470      Cl-   214
ATOM    470  Cl- Cl-   215      45.468  23.047   3.207  1.00  0.00          CL  
TER     471      Cl-   215
ATOM    471  Cl- Cl-   216      11.505  53.941  56.186  1.00  0.00          CL  
TER     472      Cl-   216
ATOM    472  Cl- Cl-   217       5.439  55.719  49.305  1.00  0.00          CL  
TER     473      Cl-   217
ATOM    473  Cl- Cl-   218       1.989  52.334  10.146  1.00  0.00          CL  
TER     474      Cl-   218
ATOM    474  Cl- Cl-   219      21.852  12.794  13.223  1.00  0.00          CL  
TER     475      Cl-   219
ATOM    475  Cl- Cl-   220      39.054  29.294  42.166  1.00  0.00          CL  
TER     476      Cl-   220
ATOM    476  Cl- Cl-   221      26.959  16.301  37.269  1.00  0.00          CL  
TER     477      Cl-   221
ATOM    477  Cl- Cl-   222      23.399  29.905  28.886  1.00  0.00          CL  
TER     478      Cl-   222
ATOM    478  Cl- Cl-   223      47.604  13.791  40.223  1.00  0.00          CL  
TER     479      Cl-   223
ATOM    479  Cl- Cl-   224       4.094  39.490  44.814  1.00  0.00          CL  
TER     480      Cl-   224
ATOM    480  Cl- Cl-   225      35.865  16.335  47.092  1.00  0.00          CL  
TER     481      Cl-   225
ATOM    481  Cl- Cl-   226       8.641   6.980  19.866  1.00  0.00          CL  
TER     482      Cl-   226
ATOM    482  Cl- Cl-   227       5.478  48.786  30.823  1.00  0.00          CL  
TER     483      Cl-   227
ATOM    483  Cl- Cl-   228      51.600  59.597  14.004  1.00  0.00          CL  
TER     484      Cl-   228
ATOM    484  Cl- Cl-   229       2.058  46.624   0.905  1.00  0.00          CL  
TER     485      Cl-   229
ATOM    485  Cl- Cl-   230      42.397  43.623  26.476  1.00  0.00          CL  
TER     486      Cl-   230
ATOM    486  Cl- Cl-   231      35.743  35.140  58.079  1.00  0.00          CL  
TER     487      Cl-   231
ATOM    487  Cl- Cl-   232      30.576  24.286  57.905  1.00  0.00          CL  
TER     488      Cl-   232
ATOM    488  Cl- Cl-   233      17.421   6.481  57.907  1.00  0.00          CL  
TER     489      Cl-   233
ATOM    489  Cl- Cl-   234      58.229  34.357  45.254  1.00  0.00          CL  
TER     490      Cl-   234
ATOM    490  Cl- Cl-   235      47.517  28.984  46.863  1.00  0.00          CL  
TER     491      Cl-   235
ATOM    491  Cl- Cl-   236      40.986  42.487  36.481  1.00  0.00          CL  
TER     492      Cl-   236
ATOM    492  Cl- Cl-   237      36.589  56.502  53.401  1.00  0.00          CL  
TER     493      Cl-   237
ATOM    493  Cl- Cl-   238      51.242   6.939  51.733  1.00  0.00          CL  
TER     494      Cl-   238
ATOM    494  Cl- Cl-   239      29.366  52.639  17.739  1.00  0.00          CL  
TER     495      Cl-   239
ATOM    495  Cl- Cl-   240      17.850  11.441  28.195  1.00  0.00          CL  
TER     496      Cl-   240
ATOM    496  Cl- Cl-   241      48.138  45.930  33.153  1.00  0.00          CL  
TER     497      Cl-   241
ATOM    497  Cl- Cl-   242      10.301   3.035  46.016  1.00  0.00          CL  
TER     498      Cl-   242
ATOM    498  Cl- Cl-   243      41.720  39.152  56.838  1.00  0.00          CL  
TER     499      Cl-   243
ATOM    499  Cl- Cl-   244      41.665  26.505  54.543  1.00  0.00          CL  
TER     500      Cl-   244
ATOM    500  Cl- Cl-   245      35.322  44.128  23.749  1.00  0.00          CL  
TER     501      Cl-   245
ATOM    501  Cl- Cl-   246      46.023  59.426  37.815  1.00  0.00          CL  
TER     502      Cl-   246
ATOM    502  Cl- Cl-   247      24.995  44.606  38.964  1.00  0.00          CL  
TER     503      Cl-   247
ATOM    503  Cl- Cl-   248      13.647  20.621   7.957  1.00  0.00          CL  
TER     504      Cl-   248
ATOM    504  Cl- Cl-   249      42.258   0.733   5.799  1.00  0.00          CL  
TER     505      Cl-   249
ATOM    505  Cl- Cl-   250      24.214  56.265  22.445  1.00  0.00          CL  
TER     506      Cl-   250
ATOM    506  Cl- Cl-   251      17.686  46.222  57.633  1.00  0.00          CL  
TER     507      Cl-   251
ATOM    507  Cl- Cl-   252       5.310  38.737  56.036  1.00  0.00          CL  
TER     508      Cl-   252
ATOM    508  Cl- Cl-   253      28.833  12.990  24.291  1.00  0.00          CL  
TER     509      Cl-   253
ATOM    509  Cl- Cl-   254      53.912  30.755  52.666  1.00  0.00          CL  
TER     510      Cl-   254
ATOM    510  Cl- Cl-   255      12.291  20.694  35.956  1.00  0.00          CL  
TER     511      Cl-   255
ATOM    511  Cl- Cl-   256      50.318   5.676   6.450  1.00  0.00          CL  
TER     512      Cl-   256
ATOM    512  Cl- Cl-   257      37.494  42.847  50.243  1.00  0.00          CL  
TER     513      Cl-   257
ATOM    513  Cl- Cl-   258       0.776  46.744  15.063  1.00  0.00          CL  
TER     514      Cl-   258
ATOM    514  Cl- Cl-   259      12.482  30.127  46.372  1.00  0.00          CL  
TER     515      Cl-   259
ATOM    515  Cl- Cl-   260       9.527  17.993  43.367  1.00  0.00          CL  
TER     516      Cl-   260
ATOM    516  Cl- Cl-   261      44.229  23.166  50.935  1.00  0.00          CL  
TER     517      Cl-   261
ATOM    517  Cl- Cl-   262      52.457  35.677  52.187  1.00  0.00          CL  
TER     518      Cl-   262
ATOM    518  Cl- Cl-   263      37.178  11.707  55.277  1.00  0.00          CL  
TER     519      Cl-   263
ATOM    519  Cl- Cl-   264      25.649   0.277  37.032  1.00  0.00          CL  
TER     520      Cl-   264
ATOM    520  Cl- Cl-   265      39.905  40.988  10.573  1.00  0.00          CL  
TER     521      Cl-   265
ATOM    521  Cl- Cl-   266      24.544  57.847  41.713  1.00  0.00          CL  
TER     522      Cl-   266
ATOM    522  Cl- Cl-   267      10.166  46.893  16.932  1.00  0.00          CL  
TER     523      Cl-   267
ATOM    523  Cl- Cl-   268      28.756  58.972  58.908  1.00  0.00          CL  
TER     524      Cl-   268
ATOM    524  Cl- Cl-   269      58.454  46.175  36.728  1.00  0.00          CL  
TER     525      Cl-   269
ATOM    525  Cl- Cl-   270      24.316  40.810  26.243  1.00  0.00          CL  
TER     526      Cl-   270
ATOM    526  Cl- Cl-   271      16.729  39.360  49.673  1.00  0.00          CL  
TER     527      Cl-   271
ATOM    527  Cl- Cl-   272      16.679  48.058  15.583  1.00  0.00          CL  
TER     528      Cl-   272
ATOM    528  Cl- Cl-   273      42.990   8.765  21.048  1.00  0.00          CL  
TER     529      Cl-   273
ATOM    529  Cl- Cl-   274      49.880  49.873  14.113  1.00  0.00          CL  
TER     530      Cl-   274
ATOM    530  Cl- Cl-   275      54.605  58.143  49.415  1.00  0.00          CL  
TER     531      Cl-   275
ATOM    531  Cl- Cl-   276      38.922  33.057  47.392  1.00  0.00          CL  
TER     532      Cl-   276
ATOM    532  Cl- Cl-   277      11.846  53.781   4.790  1.00  0.00          CL  
TER     533      Cl-   277
ATOM    533  Cl- Cl-   278      47.118  54.927   5.088  1.00  0.00          CL  
TER     534      Cl-   278
ATOM    534  Cl- Cl-   279      56.049   4.518  21.725  1.00  0.00          CL  
TER     535      Cl-   279
ATOM    535  Cl- Cl-   280      57.773  39.830  56.322  1.00  0.00          CL  
TER     536      Cl-   280
ATOM    536  Cl- Cl-   281      35.351   4.131  18.707  1.00  0.00          CL  
TER     537      Cl-   281
ATOM    537  Cl- Cl-   282      56.079  22.812  42.190  1.00  0.00          CL  
TER     538      Cl-   282
ATOM    538  Cl- Cl-   283      34.286  34.067  14.319  1.00  0.00          CL  
TER     539      Cl-   283
ATOM    539  Cl- Cl-   284      37.401  47.238   3.515  1.00  0.00          CL  
TER     540      Cl-   284
ATOM    540  Cl- Cl-   285       9.882  59.504  39.693  1.00  0.00          CL  
TER     541      Cl-   285
ATOM    541  Cl- Cl-   286       5.104  15.369  28.497  1.00  0.00          CL  
TER     542      Cl-   286
ATOM    542  Cl- Cl-   287      52.187  45.933  18.420  1.00  0.00          CL  
TER     543      Cl-   287
ATOM    543  Cl- Cl-   288      37.177  29.357   7.528  1.00  0.00          CL  
TER     544      Cl-   288
ATOM    544  Cl- Cl-   289      38.359   2.408   0.788  1.00  0.00          CL  
END   
