# Supplementary material for: Toward Accurate RNA Folding Thermodynamics: Evaluation of Enhanced Sampling Methods for Force Field Benchmarking
Source: J Chem Theory Comput. 2026 May 14;22(10):5247–58. doi: 10.1021/acs.jctc.6c00108 (PMC13217565; doi:10.1021/acs.jctc.6c00108)
Supplement: Supplementary file 2 [file ct6c00108_si_002.zip › GAGA_clusters/4-stack_1.pdb]

ATOM      1  H5T RG5     1       8.331  40.346  46.027  1.00  0.00           H  
ATOM      2  O5' RG5     1       9.052  39.940  45.540  1.00  0.00           O  
ATOM      3  C5' RG5     1       8.602  38.693  45.022  1.00  0.00           C  
ATOM      4 H5'1 RG5     1       7.973  39.044  44.204  1.00  0.00           H  
ATOM      5 H5'2 RG5     1       8.085  38.112  45.786  1.00  0.00           H  
ATOM      6  C4' RG5     1       9.735  37.837  44.476  1.00  0.00           C  
ATOM      7  H4' RG5     1       9.258  36.899  44.190  1.00  0.00           H  
ATOM      8  O4' RG5     1      10.330  38.508  43.405  1.00  0.00           O  
ATOM      9  C1' RG5     1      11.707  38.173  43.460  1.00  0.00           C  
ATOM     10  H1' RG5     1      11.967  37.864  42.447  1.00  0.00           H  
ATOM     11  N9  RG5     1      12.468  39.318  43.783  1.00  0.00           N  
ATOM     12  C8  RG5     1      12.016  40.467  44.405  1.00  0.00           C  
ATOM     13  H8  RG5     1      11.097  40.610  44.954  1.00  0.00           H  
ATOM     14  N7  RG5     1      12.868  41.476  44.337  1.00  0.00           N  
ATOM     15  C5  RG5     1      13.897  40.944  43.590  1.00  0.00           C  
ATOM     16  C6  RG5     1      15.128  41.519  43.123  1.00  0.00           C  
ATOM     17  O6  RG5     1      15.449  42.697  43.260  1.00  0.00           O  
ATOM     18  N1  RG5     1      15.888  40.757  42.265  1.00  0.00           N  
ATOM     19  H1  RG5     1      16.547  41.103  41.582  1.00  0.00           H  
ATOM     20  C2  RG5     1      15.450  39.512  41.853  1.00  0.00           C  
ATOM     21  N2  RG5     1      16.066  38.825  40.962  1.00  0.00           N  
ATOM     22  H21 RG5     1      16.805  39.324  40.489  1.00  0.00           H  
ATOM     23  H22 RG5     1      15.844  37.860  40.761  1.00  0.00           H  
ATOM     24  N3  RG5     1      14.390  38.895  42.372  1.00  0.00           N  
ATOM     25  C4  RG5     1      13.640  39.624  43.251  1.00  0.00           C  
ATOM     26  C3' RG5     1      10.871  37.418  45.508  1.00  0.00           C  
ATOM     27  H3' RG5     1      11.078  38.318  46.089  1.00  0.00           H  
ATOM     28  C2' RG5     1      11.865  37.014  44.516  1.00  0.00           C  
ATOM     29 H2'1 RG5     1      12.895  36.968  44.871  1.00  0.00           H  
ATOM     30  O2' RG5     1      11.723  35.693  43.870  1.00  0.00           O  
ATOM     31 HO'2 RG5     1      11.372  35.151  44.580  1.00  0.00           H  
ATOM     32  O3' RG5     1      10.509  36.439  46.414  1.00  0.00           O  
ATOM     33  P    RC     2      11.284  36.253  47.794  1.00  0.00           P  
ATOM     34  O1P  RC     2      10.597  35.209  48.521  1.00  0.00           O  
ATOM     35  O2P  RC     2      11.585  37.550  48.493  1.00  0.00           O  
ATOM     36  O5'  RC     2      12.583  35.531  47.236  1.00  0.00           O  
ATOM     37  C5'  RC     2      12.672  34.225  46.741  1.00  0.00           C  
ATOM     38 H5'1  RC     2      12.029  34.056  45.877  1.00  0.00           H  
ATOM     39 H5'2  RC     2      12.450  33.538  47.557  1.00  0.00           H  
ATOM     40  C4'  RC     2      14.062  33.930  46.174  1.00  0.00           C  
ATOM     41  H4'  RC     2      13.960  32.912  45.799  1.00  0.00           H  
ATOM     42  O4'  RC     2      14.376  34.834  45.075  1.00  0.00           O  
ATOM     43  C1'  RC     2      15.815  35.019  45.046  1.00  0.00           C  
ATOM     44  H1'  RC     2      16.191  34.656  44.090  1.00  0.00           H  
ATOM     45  N1   RC     2      16.051  36.518  45.144  1.00  0.00           N  
ATOM     46  C6   RC     2      15.395  37.231  46.071  1.00  0.00           C  
ATOM     47  H6   RC     2      14.753  36.791  46.820  1.00  0.00           H  
ATOM     48  C5   RC     2      15.665  38.572  46.097  1.00  0.00           C  
ATOM     49  H5   RC     2      15.105  39.144  46.821  1.00  0.00           H  
ATOM     50  C4   RC     2      16.606  39.097  45.180  1.00  0.00           C  
ATOM     51  N4   RC     2      16.944  40.338  45.312  1.00  0.00           N  
ATOM     52  H41  RC     2      16.776  40.969  46.083  1.00  0.00           H  
ATOM     53  H42  RC     2      17.743  40.667  44.790  1.00  0.00           H  
ATOM     54  N3   RC     2      17.355  38.396  44.359  1.00  0.00           N  
ATOM     55  C2   RC     2      17.044  37.048  44.292  1.00  0.00           C  
ATOM     56  O2   RC     2      17.647  36.480  43.372  1.00  0.00           O  
ATOM     57  C3'  RC     2      15.270  34.025  47.101  1.00  0.00           C  
ATOM     58  H3'  RC     2      15.230  34.911  47.734  1.00  0.00           H  
ATOM     59  C2'  RC     2      16.418  34.191  46.152  1.00  0.00           C  
ATOM     60 H2'1  RC     2      17.276  34.658  46.636  1.00  0.00           H  
ATOM     61  O2'  RC     2      17.020  32.991  45.626  1.00  0.00           O  
ATOM     62 HO'2  RC     2      17.294  32.449  46.369  1.00  0.00           H  
ATOM     63  O3'  RC     2      15.344  32.851  47.852  1.00  0.00           O  
ATOM     64  P    RG     3      16.362  32.762  49.073  1.00  0.00           P  
ATOM     65  O1P  RG     3      17.717  32.622  48.487  1.00  0.00           O  
ATOM     66  O2P  RG     3      15.931  31.638  49.870  1.00  0.00           O  
ATOM     67  O5'  RG     3      16.347  34.069  49.980  1.00  0.00           O  
ATOM     68  C5'  RG     3      15.235  34.593  50.693  1.00  0.00           C  
ATOM     69 H5'1  RG     3      14.466  33.835  50.843  1.00  0.00           H  
ATOM     70 H5'2  RG     3      14.704  35.305  50.060  1.00  0.00           H  
ATOM     71  C4'  RG     3      15.507  35.322  51.978  1.00  0.00           C  
ATOM     72  H4'  RG     3      14.537  35.612  52.382  1.00  0.00           H  
ATOM     73  O4'  RG     3      16.169  34.602  52.871  1.00  0.00           O  
ATOM     74  C1'  RG     3      17.086  35.463  53.593  1.00  0.00           C  
ATOM     75  H1'  RG     3      16.970  35.501  54.676  1.00  0.00           H  
ATOM     76  N9   RG     3      18.466  34.910  53.263  1.00  0.00           N  
ATOM     77  C8   RG     3      18.785  33.762  52.592  1.00  0.00           C  
ATOM     78  H8   RG     3      18.043  33.130  52.127  1.00  0.00           H  
ATOM     79  N7   RG     3      20.061  33.468  52.506  1.00  0.00           N  
ATOM     80  C5   RG     3      20.679  34.513  53.236  1.00  0.00           C  
ATOM     81  C6   RG     3      22.051  34.803  53.608  1.00  0.00           C  
ATOM     82  O6   RG     3      23.089  34.269  53.244  1.00  0.00           O  
ATOM     83  N1   RG     3      22.147  35.927  54.466  1.00  0.00           N  
ATOM     84  H1   RG     3      22.937  35.993  55.091  1.00  0.00           H  
ATOM     85  C2   RG     3      21.070  36.581  54.948  1.00  0.00           C  
ATOM     86  N2   RG     3      21.290  37.568  55.789  1.00  0.00           N  
ATOM     87  H21  RG     3      22.205  37.972  55.934  1.00  0.00           H  
ATOM     88  H22  RG     3      20.481  38.000  56.212  1.00  0.00           H  
ATOM     89  N3   RG     3      19.864  36.380  54.521  1.00  0.00           N  
ATOM     90  C4   RG     3      19.715  35.298  53.763  1.00  0.00           C  
ATOM     91  C3'  RG     3      16.289  36.605  51.679  1.00  0.00           C  
ATOM     92  H3'  RG     3      17.091  36.396  50.971  1.00  0.00           H  
ATOM     93  C2'  RG     3      16.869  36.907  53.042  1.00  0.00           C  
ATOM     94 H2'1  RG     3      17.812  37.450  52.982  1.00  0.00           H  
ATOM     95  O2'  RG     3      15.921  37.546  53.948  1.00  0.00           O  
ATOM     96 HO'2  RG     3      15.567  38.378  53.626  1.00  0.00           H  
ATOM     97  O3'  RG     3      15.433  37.667  51.282  1.00  0.00           O  
ATOM     98  P    RA     4      15.921  38.678  50.197  1.00  0.00           P  
ATOM     99  O1P  RA     4      14.903  39.733  49.973  1.00  0.00           O  
ATOM    100  O2P  RA     4      16.509  37.924  49.061  1.00  0.00           O  
ATOM    101  O5'  RA     4      17.083  39.448  50.888  1.00  0.00           O  
ATOM    102  C5'  RA     4      16.864  40.382  52.004  1.00  0.00           C  
ATOM    103 H5'1  RA     4      16.066  39.948  52.607  1.00  0.00           H  
ATOM    104 H5'2  RA     4      16.411  41.290  51.607  1.00  0.00           H  
ATOM    105  C4'  RA     4      18.203  40.662  52.789  1.00  0.00           C  
ATOM    106  H4'  RA     4      17.938  41.261  53.660  1.00  0.00           H  
ATOM    107  O4'  RA     4      18.923  39.545  53.354  1.00  0.00           O  
ATOM    108  C1'  RA     4      20.313  39.670  53.248  1.00  0.00           C  
ATOM    109  H1'  RA     4      20.861  39.547  54.182  1.00  0.00           H  
ATOM    110  N9   RA     4      20.960  38.748  52.318  1.00  0.00           N  
ATOM    111  C8   RA     4      20.465  37.916  51.334  1.00  0.00           C  
ATOM    112  H8   RA     4      19.438  37.959  51.002  1.00  0.00           H  
ATOM    113  N7   RA     4      21.327  37.056  50.796  1.00  0.00           N  
ATOM    114  C5   RA     4      22.502  37.448  51.409  1.00  0.00           C  
ATOM    115  C6   RA     4      23.925  37.103  51.291  1.00  0.00           C  
ATOM    116  N6   RA     4      24.395  36.157  50.545  1.00  0.00           N  
ATOM    117  H61  RA     4      25.392  36.005  50.487  1.00  0.00           H  
ATOM    118  H62  RA     4      23.735  35.628  49.992  1.00  0.00           H  
ATOM    119  N1   RA     4      24.803  37.760  51.969  1.00  0.00           N  
ATOM    120  C2   RA     4      24.401  38.692  52.716  1.00  0.00           C  
ATOM    121  H2   RA     4      25.111  39.175  53.371  1.00  0.00           H  
ATOM    122  N3   RA     4      23.192  39.084  53.011  1.00  0.00           N  
ATOM    123  C4   RA     4      22.283  38.445  52.300  1.00  0.00           C  
ATOM    124  C3'  RA     4      19.264  41.427  52.018  1.00  0.00           C  
ATOM    125  H3'  RA     4      19.446  40.815  51.134  1.00  0.00           H  
ATOM    126  C2'  RA     4      20.547  41.156  52.761  1.00  0.00           C  
ATOM    127 H2'1  RA     4      21.455  41.166  52.158  1.00  0.00           H  
ATOM    128  O2'  RA     4      20.591  42.028  53.859  1.00  0.00           O  
ATOM    129 HO'2  RA     4      20.331  42.910  53.583  1.00  0.00           H  
ATOM    130  O3'  RA     4      18.967  42.743  51.622  1.00  0.00           O  
ATOM    131  P    RG     5      19.194  43.359  50.212  1.00  0.00           P  
ATOM    132  O1P  RG     5      18.919  44.792  50.245  1.00  0.00           O  
ATOM    133  O2P  RG     5      18.545  42.501  49.120  1.00  0.00           O  
ATOM    134  O5'  RG     5      20.807  43.123  50.096  1.00  0.00           O  
ATOM    135  C5'  RG     5      21.674  44.062  50.663  1.00  0.00           C  
ATOM    136 H5'1  RG     5      21.435  44.165  51.721  1.00  0.00           H  
ATOM    137 H5'2  RG     5      21.467  45.029  50.206  1.00  0.00           H  
ATOM    138  C4'  RG     5      23.159  43.768  50.479  1.00  0.00           C  
ATOM    139  H4'  RG     5      23.693  44.542  51.030  1.00  0.00           H  
ATOM    140  O4'  RG     5      23.506  42.540  51.107  1.00  0.00           O  
ATOM    141  C1'  RG     5      24.379  41.911  50.137  1.00  0.00           C  
ATOM    142  H1'  RG     5      25.244  41.694  50.764  1.00  0.00           H  
ATOM    143  N9   RG     5      23.850  40.607  49.568  1.00  0.00           N  
ATOM    144  C8   RG     5      22.538  40.235  49.363  1.00  0.00           C  
ATOM    145  H8   RG     5      21.706  40.855  49.662  1.00  0.00           H  
ATOM    146  N7   RG     5      22.373  39.213  48.658  1.00  0.00           N  
ATOM    147  C5   RG     5      23.695  38.804  48.393  1.00  0.00           C  
ATOM    148  C6   RG     5      24.145  37.617  47.669  1.00  0.00           C  
ATOM    149  O6   RG     5      23.511  36.717  47.037  1.00  0.00           O  
ATOM    150  N1   RG     5      25.533  37.719  47.492  1.00  0.00           N  
ATOM    151  H1   RG     5      25.948  37.052  46.858  1.00  0.00           H  
ATOM    152  C2   RG     5      26.293  38.684  47.935  1.00  0.00           C  
ATOM    153  N2   RG     5      27.548  38.819  47.544  1.00  0.00           N  
ATOM    154  H21  RG     5      28.031  38.015  47.169  1.00  0.00           H  
ATOM    155  H22  RG     5      28.023  39.587  47.997  1.00  0.00           H  
ATOM    156  N3   RG     5      25.986  39.645  48.722  1.00  0.00           N  
ATOM    157  C4   RG     5      24.599  39.724  48.879  1.00  0.00           C  
ATOM    158  C3'  RG     5      23.598  43.740  49.032  1.00  0.00           C  
ATOM    159  H3'  RG     5      22.769  43.281  48.493  1.00  0.00           H  
ATOM    160  C2'  RG     5      24.859  42.913  49.172  1.00  0.00           C  
ATOM    161 H2'1  RG     5      25.106  42.380  48.254  1.00  0.00           H  
ATOM    162  O2'  RG     5      26.121  43.393  49.812  1.00  0.00           O  
ATOM    163 HO'2  RG     5      26.055  43.600  50.748  1.00  0.00           H  
ATOM    164  O3'  RG     5      23.897  45.033  48.581  1.00  0.00           O  
ATOM    165  P    RA     6      23.719  45.343  47.042  1.00  0.00           P  
ATOM    166  O1P  RA     6      24.346  46.649  46.839  1.00  0.00           O  
ATOM    167  O2P  RA     6      22.251  45.107  46.679  1.00  0.00           O  
ATOM    168  O5'  RA     6      24.576  44.258  46.264  1.00  0.00           O  
ATOM    169  C5'  RA     6      26.007  44.363  46.281  1.00  0.00           C  
ATOM    170 H5'1  RA     6      26.343  44.386  47.318  1.00  0.00           H  
ATOM    171 H5'2  RA     6      26.357  45.289  45.825  1.00  0.00           H  
ATOM    172  C4'  RA     6      26.844  43.272  45.589  1.00  0.00           C  
ATOM    173  H4'  RA     6      27.890  43.567  45.671  1.00  0.00           H  
ATOM    174  O4'  RA     6      26.511  41.971  46.126  1.00  0.00           O  
ATOM    175  C1'  RA     6      26.459  40.925  45.133  1.00  0.00           C  
ATOM    176  H1'  RA     6      27.079  40.069  45.398  1.00  0.00           H  
ATOM    177  N9   RA     6      25.013  40.528  44.973  1.00  0.00           N  
ATOM    178  C8   RA     6      23.884  40.994  45.564  1.00  0.00           C  
ATOM    179  H8   RA     6      23.825  41.930  46.099  1.00  0.00           H  
ATOM    180  N7   RA     6      22.882  40.210  45.445  1.00  0.00           N  
ATOM    181  C5   RA     6      23.326  39.104  44.674  1.00  0.00           C  
ATOM    182  C6   RA     6      22.707  37.947  44.205  1.00  0.00           C  
ATOM    183  N6   RA     6      21.417  37.672  44.467  1.00  0.00           N  
ATOM    184  H61  RA     6      20.988  36.833  44.104  1.00  0.00           H  
ATOM    185  H62  RA     6      20.885  38.195  45.148  1.00  0.00           H  
ATOM    186  N1   RA     6      23.382  37.134  43.470  1.00  0.00           N  
ATOM    187  C2   RA     6      24.657  37.436  43.166  1.00  0.00           C  
ATOM    188  H2   RA     6      25.171  36.774  42.484  1.00  0.00           H  
ATOM    189  N3   RA     6      25.402  38.499  43.521  1.00  0.00           N  
ATOM    190  C4   RA     6      24.643  39.323  44.298  1.00  0.00           C  
ATOM    191  C3'  RA     6      26.569  43.054  44.119  1.00  0.00           C  
ATOM    192  H3'  RA     6      25.549  43.285  43.812  1.00  0.00           H  
ATOM    193  C2'  RA     6      26.980  41.609  43.811  1.00  0.00           C  
ATOM    194 H2'1  RA     6      26.323  41.349  42.981  1.00  0.00           H  
ATOM    195  O2'  RA     6      28.316  41.372  43.518  1.00  0.00           O  
ATOM    196 HO'2  RA     6      28.730  42.208  43.746  1.00  0.00           H  
ATOM    197  O3'  RA     6      27.351  43.929  43.302  1.00  0.00           O  
ATOM    198  P    RG     7      26.555  44.833  42.195  1.00  0.00           P  
ATOM    199  O1P  RG     7      27.559  45.454  41.319  1.00  0.00           O  
ATOM    200  O2P  RG     7      25.605  45.759  42.854  1.00  0.00           O  
ATOM    201  O5'  RG     7      25.740  43.742  41.281  1.00  0.00           O  
ATOM    202  C5'  RG     7      26.379  42.908  40.332  1.00  0.00           C  
ATOM    203 H5'1  RG     7      27.198  42.346  40.780  1.00  0.00           H  
ATOM    204 H5'2  RG     7      26.951  43.476  39.599  1.00  0.00           H  
ATOM    205  C4'  RG     7      25.516  41.816  39.681  1.00  0.00           C  
ATOM    206  H4'  RG     7      26.088  41.202  38.986  1.00  0.00           H  
ATOM    207  O4'  RG     7      25.016  40.878  40.617  1.00  0.00           O  
ATOM    208  C1'  RG     7      23.721  40.500  40.219  1.00  0.00           C  
ATOM    209  H1'  RG     7      23.542  39.424  40.213  1.00  0.00           H  
ATOM    210  N9   RG     7      22.817  40.939  41.323  1.00  0.00           N  
ATOM    211  C8   RG     7      22.923  41.955  42.214  1.00  0.00           C  
ATOM    212  H8   RG     7      23.759  42.623  42.361  1.00  0.00           H  
ATOM    213  N7   RG     7      21.870  42.173  42.985  1.00  0.00           N  
ATOM    214  C5   RG     7      21.064  41.132  42.627  1.00  0.00           C  
ATOM    215  C6   RG     7      19.799  40.758  43.174  1.00  0.00           C  
ATOM    216  O6   RG     7      19.064  41.426  43.941  1.00  0.00           O  
ATOM    217  N1   RG     7      19.316  39.585  42.628  1.00  0.00           N  
ATOM    218  H1   RG     7      18.621  39.066  43.144  1.00  0.00           H  
ATOM    219  C2   RG     7      19.887  38.911  41.629  1.00  0.00           C  
ATOM    220  N2   RG     7      19.347  37.715  41.421  1.00  0.00           N  
ATOM    221  H21  RG     7      18.578  37.460  42.024  1.00  0.00           H  
ATOM    222  H22  RG     7      19.665  37.100  40.686  1.00  0.00           H  
ATOM    223  N3   RG     7      20.995  39.303  40.945  1.00  0.00           N  
ATOM    224  C4   RG     7      21.527  40.436  41.546  1.00  0.00           C  
ATOM    225  C3'  RG     7      24.338  42.293  38.832  1.00  0.00           C  
ATOM    226  H3'  RG     7      23.879  43.192  39.244  1.00  0.00           H  
ATOM    227  C2'  RG     7      23.369  41.128  38.871  1.00  0.00           C  
ATOM    228 H2'1  RG     7      22.315  41.391  38.790  1.00  0.00           H  
ATOM    229  O2'  RG     7      23.770  40.156  37.899  1.00  0.00           O  
ATOM    230 HO'2  RG     7      24.250  40.551  37.168  1.00  0.00           H  
ATOM    231  O3'  RG     7      24.845  42.594  37.467  1.00  0.00           O  
ATOM    232  P   RC3     8      24.135  43.493  36.401  1.00  0.00           P  
ATOM    233  O1P RC3     8      24.801  43.269  35.033  1.00  0.00           O  
ATOM    234  O2P RC3     8      23.980  44.826  36.973  1.00  0.00           O  
ATOM    235  O5' RC3     8      22.667  42.971  36.201  1.00  0.00           O  
ATOM    236  C5' RC3     8      22.366  41.895  35.283  1.00  0.00           C  
ATOM    237 H5'1 RC3     8      23.004  41.017  35.385  1.00  0.00           H  
ATOM    238 H5'2 RC3     8      22.607  42.263  34.286  1.00  0.00           H  
ATOM    239  C4' RC3     8      20.964  41.406  35.459  1.00  0.00           C  
ATOM    240  H4' RC3     8      20.798  40.560  34.792  1.00  0.00           H  
ATOM    241  O4' RC3     8      20.764  40.860  36.770  1.00  0.00           O  
ATOM    242  C1' RC3     8      19.390  40.894  37.125  1.00  0.00           C  
ATOM    243  H1' RC3     8      18.878  39.935  37.194  1.00  0.00           H  
ATOM    244  N1  RC3     8      19.236  41.602  38.428  1.00  0.00           N  
ATOM    245  C6  RC3     8      19.996  42.692  38.853  1.00  0.00           C  
ATOM    246  H6  RC3     8      20.799  43.073  38.239  1.00  0.00           H  
ATOM    247  C5  RC3     8      19.670  43.329  40.050  1.00  0.00           C  
ATOM    248  H5  RC3     8      20.349  44.117  40.344  1.00  0.00           H  
ATOM    249  C4  RC3     8      18.554  42.876  40.798  1.00  0.00           C  
ATOM    250  N4  RC3     8      18.115  43.558  41.911  1.00  0.00           N  
ATOM    251  H41 RC3     8      17.351  43.265  42.502  1.00  0.00           H  
ATOM    252  H42 RC3     8      18.725  44.318  42.179  1.00  0.00           H  
ATOM    253  N3  RC3     8      17.815  41.844  40.409  1.00  0.00           N  
ATOM    254  C2  RC3     8      18.158  41.195  39.338  1.00  0.00           C  
ATOM    255  O2  RC3     8      17.515  40.216  39.051  1.00  0.00           O  
ATOM    256  C3' RC3     8      19.783  42.448  35.296  1.00  0.00           C  
ATOM    257  H3' RC3     8      20.045  43.338  35.868  1.00  0.00           H  
ATOM    258  C2' RC3     8      18.698  41.627  35.991  1.00  0.00           C  
ATOM    259 H2'1 RC3     8      17.988  42.235  36.552  1.00  0.00           H  
ATOM    260  O2' RC3     8      18.086  40.558  35.191  1.00  0.00           O  
ATOM    261 HO'2 RC3     8      17.827  41.003  34.381  1.00  0.00           H  
ATOM    262  O3' RC3     8      19.634  42.656  33.932  1.00  0.00           O  
ATOM    263  H3T RC3     8      20.401  43.038  33.498  1.00  0.00           H  
TER     264      RC3     8
ATOM    264  K+   K+     9      54.785   6.823   5.020  1.00  0.00           K  
TER     265       K+     9
ATOM    265  K+   K+    10       8.642  16.354  42.429  1.00  0.00           K  
TER     266       K+    10
ATOM    266  K+   K+    11      13.339  50.317   3.579  1.00  0.00           K  
TER     267       K+    11
ATOM    267  K+   K+    12       6.702   5.844  48.837  1.00  0.00           K  
TER     268       K+    12
ATOM    268  K+   K+    13      52.900  45.009  52.946  1.00  0.00           K  
TER     269       K+    13
ATOM    269  K+   K+    14       5.103  53.439  29.935  1.00  0.00           K  
TER     270       K+    14
ATOM    270  K+   K+    15      21.576  38.665  28.208  1.00  0.00           K  
TER     271       K+    15
ATOM    271  K+   K+    16      42.305  34.645   6.467  1.00  0.00           K  
TER     272       K+    16
ATOM    272  K+   K+    17      36.419  55.086  29.434  1.00  0.00           K  
TER     273       K+    17
ATOM    273  K+   K+    18      16.081  55.941   2.197  1.00  0.00           K  
TER     274       K+    18
ATOM    274  K+   K+    19      18.938  48.564  46.815  1.00  0.00           K  
TER     275       K+    19
ATOM    275  K+   K+    20      35.742  25.091  51.542  1.00  0.00           K  
TER     276       K+    20
ATOM    276  K+   K+    21       9.819  28.387  13.257  1.00  0.00           K  
TER     277       K+    21
ATOM    277  K+   K+    22      22.026   5.778  48.069  1.00  0.00           K  
TER     278       K+    22
ATOM    278  K+   K+    23      21.926   2.864  41.199  1.00  0.00           K  
TER     279       K+    23
ATOM    279  K+   K+    24      17.608   5.566  35.336  1.00  0.00           K  
TER     280       K+    24
ATOM    280  K+   K+    25      20.999  42.238  19.116  1.00  0.00           K  
TER     281       K+    25
ATOM    281  K+   K+    26      31.326  12.775  14.571  1.00  0.00           K  
TER     282       K+    26
ATOM    282  K+   K+    27      24.825  52.470  26.230  1.00  0.00           K  
TER     283       K+    27
ATOM    283  K+   K+    28      26.221  15.813  48.937  1.00  0.00           K  
TER     284       K+    28
ATOM    284  K+   K+    29      41.636  29.957  24.549  1.00  0.00           K  
TER     285       K+    29
ATOM    285  K+   K+    30       0.897  54.002  43.726  1.00  0.00           K  
TER     286       K+    30
ATOM    286  K+   K+    31      58.161   8.113  38.810  1.00  0.00           K  
TER     287       K+    31
ATOM    287  K+   K+    32      51.131  20.657   3.195  1.00  0.00           K  
TER     288       K+    32
ATOM    288  K+   K+    33      40.824  44.699  55.231  1.00  0.00           K  
TER     289       K+    33
ATOM    289  K+   K+    34       6.286  22.741  59.475  1.00  0.00           K  
TER     290       K+    34
ATOM    290  K+   K+    35       4.227  36.412   7.702  1.00  0.00           K  
TER     291       K+    35
ATOM    291  K+   K+    36      28.913  21.419  13.965  1.00  0.00           K  
TER     292       K+    36
ATOM    292  K+   K+    37      41.410   1.578  22.360  1.00  0.00           K  
TER     293       K+    37
ATOM    293  K+   K+    38      17.461  10.112  26.486  1.00  0.00           K  
TER     294       K+    38
ATOM    294  K+   K+    39      21.887  28.236  38.354  1.00  0.00           K  
TER     295       K+    39
ATOM    295  K+   K+    40      10.378  44.992  31.978  1.00  0.00           K  
TER     296       K+    40
ATOM    296  K+   K+    41      40.734   6.104  32.675  1.00  0.00           K  
TER     297       K+    41
ATOM    297  K+   K+    42      45.173  15.118  47.906  1.00  0.00           K  
TER     298       K+    42
ATOM    298  K+   K+    43      23.580  26.816  55.778  1.00  0.00           K  
TER     299       K+    43
ATOM    299  K+   K+    44      39.554  23.220  56.083  1.00  0.00           K  
TER     300       K+    44
ATOM    300  K+   K+    45      25.089  18.428  35.759  1.00  0.00           K  
TER     301       K+    45
ATOM    301  K+   K+    46      24.829  28.610  51.088  1.00  0.00           K  
TER     302       K+    46
ATOM    302  K+   K+    47      56.447  10.727  17.841  1.00  0.00           K  
TER     303       K+    47
ATOM    303  K+   K+    48      27.158  49.482  46.800  1.00  0.00           K  
TER     304       K+    48
ATOM    304  K+   K+    49      47.137  49.769  35.979  1.00  0.00           K  
TER     305       K+    49
ATOM    305  K+   K+    50      50.831  38.183  18.545  1.00  0.00           K  
TER     306       K+    50
ATOM    306  K+   K+    51      48.431  29.770  49.837  1.00  0.00           K  
TER     307       K+    51
ATOM    307  K+   K+    52      13.571  49.022  26.681  1.00  0.00           K  
TER     308       K+    52
ATOM    308  K+   K+    53       9.792  16.977  22.170  1.00  0.00           K  
TER     309       K+    53
ATOM    309  K+   K+    54      49.947  28.934  37.338  1.00  0.00           K  
TER     310       K+    54
ATOM    310  K+   K+    55      27.248  50.883  40.416  1.00  0.00           K  
TER     311       K+    55
ATOM    311  K+   K+    56      18.693  12.304  20.252  1.00  0.00           K  
TER     312       K+    56
ATOM    312  K+   K+    57       5.395   0.130   1.762  1.00  0.00           K  
TER     313       K+    57
ATOM    313  K+   K+    58      57.095  12.701  46.227  1.00  0.00           K  
TER     314       K+    58
ATOM    314  K+   K+    59      31.415  30.443   4.462  1.00  0.00           K  
TER     315       K+    59
ATOM    315  K+   K+    60       8.751  17.323   1.946  1.00  0.00           K  
TER     316       K+    60
ATOM    316  K+   K+    61       8.902  35.355  20.500  1.00  0.00           K  
TER     317       K+    61
ATOM    317  K+   K+    62       2.755  39.262  56.470  1.00  0.00           K  
TER     318       K+    62
ATOM    318  K+   K+    63      46.847  39.612  47.509  1.00  0.00           K  
TER     319       K+    63
ATOM    319  K+   K+    64      48.059  46.504  17.306  1.00  0.00           K  
TER     320       K+    64
ATOM    320  K+   K+    65      26.749  36.244  12.847  1.00  0.00           K  
TER     321       K+    65
ATOM    321  K+   K+    66       7.709  19.999  44.460  1.00  0.00           K  
TER     322       K+    66
ATOM    322  K+   K+    67      49.718  51.589  38.517  1.00  0.00           K  
TER     323       K+    67
ATOM    323  K+   K+    68       2.601   8.028   8.159  1.00  0.00           K  
TER     324       K+    68
ATOM    324  K+   K+    69      24.209   3.479  15.354  1.00  0.00           K  
TER     325       K+    69
ATOM    325  K+   K+    70       5.192  29.110  50.538  1.00  0.00           K  
TER     326       K+    70
ATOM    326  K+   K+    71      44.320  48.643  48.897  1.00  0.00           K  
TER     327       K+    71
ATOM    327  K+   K+    72       7.486  28.201   2.436  1.00  0.00           K  
TER     328       K+    72
ATOM    328  K+   K+    73       8.066  57.875  55.516  1.00  0.00           K  
TER     329       K+    73
ATOM    329  K+   K+    74      48.184  15.130  29.774  1.00  0.00           K  
TER     330       K+    74
ATOM    330  K+   K+    75      51.694  28.845   9.509  1.00  0.00           K  
TER     331       K+    75
ATOM    331  K+   K+    76      16.923   6.885  13.030  1.00  0.00           K  
TER     332       K+    76
ATOM    332  K+   K+    77      39.451  34.302  16.936  1.00  0.00           K  
TER     333       K+    77
ATOM    333  K+   K+    78      48.487  34.717  51.490  1.00  0.00           K  
TER     334       K+    78
ATOM    334  K+   K+    79      35.366  28.472  27.379  1.00  0.00           K  
TER     335       K+    79
ATOM    335  K+   K+    80      20.221  59.519  25.253  1.00  0.00           K  
TER     336       K+    80
ATOM    336  K+   K+    81      16.760   0.014  45.226  1.00  0.00           K  
TER     337       K+    81
ATOM    337  K+   K+    82      56.122  26.655  34.770  1.00  0.00           K  
TER     338       K+    82
ATOM    338  K+   K+    83       4.786  48.522  57.420  1.00  0.00           K  
TER     339       K+    83
ATOM    339  K+   K+    84       7.692  38.398  16.831  1.00  0.00           K  
TER     340       K+    84
ATOM    340  K+   K+    85      37.308  42.766   7.065  1.00  0.00           K  
TER     341       K+    85
ATOM    341  K+   K+    86      60.239  18.278  28.363  1.00  0.00           K  
TER     342       K+    86
ATOM    342  K+   K+    87      53.336  16.876  54.387  1.00  0.00           K  
TER     343       K+    87
ATOM    343  K+   K+    88      28.215  50.972  36.289  1.00  0.00           K  
TER     344       K+    88
ATOM    344  K+   K+    89      17.142  16.193  39.885  1.00  0.00           K  
TER     345       K+    89
ATOM    345  K+   K+    90       0.379  35.707  29.371  1.00  0.00           K  
TER     346       K+    90
ATOM    346  K+   K+    91      19.958  35.347  10.324  1.00  0.00           K  
TER     347       K+    91
ATOM    347  K+   K+    92      30.626  56.623  31.185  1.00  0.00           K  
TER     348       K+    92
ATOM    348  K+   K+    93      41.589   6.640  44.741  1.00  0.00           K  
TER     349       K+    93
ATOM    349  K+   K+    94      38.772  18.025  34.314  1.00  0.00           K  
TER     350       K+    94
ATOM    350  K+   K+    95      28.886  38.408  18.204  1.00  0.00           K  
TER     351       K+    95
ATOM    351  K+   K+    96      49.727  38.082   0.078  1.00  0.00           K  
TER     352       K+    96
ATOM    352  K+   K+    97      40.522   4.177  26.394  1.00  0.00           K  
TER     353       K+    97
ATOM    353  K+   K+    98      52.632  39.530  11.918  1.00  0.00           K  
TER     354       K+    98
ATOM    354  K+   K+    99      13.535  37.210   0.155  1.00  0.00           K  
TER     355       K+    99
ATOM    355  K+   K+   100      15.363  34.657  28.169  1.00  0.00           K  
TER     356       K+   100
ATOM    356  K+   K+   101      47.472  11.377  26.320  1.00  0.00           K  
TER     357       K+   101
ATOM    357  K+   K+   102      21.123  14.084  11.136  1.00  0.00           K  
TER     358       K+   102
ATOM    358  K+   K+   103      51.442   0.759  17.739  1.00  0.00           K  
TER     359       K+   103
ATOM    359  K+   K+   104      41.066  31.738  32.756  1.00  0.00           K  
TER     360       K+   104
ATOM    360  K+   K+   105       8.288  50.605  15.915  1.00  0.00           K  
TER     361       K+   105
ATOM    361  K+   K+   106      47.395  39.493  11.808  1.00  0.00           K  
TER     362       K+   106
ATOM    362  K+   K+   107      10.546  58.876  23.326  1.00  0.00           K  
TER     363       K+   107
ATOM    363  K+   K+   108      20.574  53.169  40.742  1.00  0.00           K  
TER     364       K+   108
ATOM    364  K+   K+   109      20.983  44.020  44.722  1.00  0.00           K  
TER     365       K+   109
ATOM    365  K+   K+   110      54.748  36.387  56.332  1.00  0.00           K  
TER     366       K+   110
ATOM    366  K+   K+   111       2.010  31.306  30.693  1.00  0.00           K  
TER     367       K+   111
ATOM    367  K+   K+   112      39.192   4.532   6.827  1.00  0.00           K  
TER     368       K+   112
ATOM    368  K+   K+   113      36.225  13.565  53.891  1.00  0.00           K  
TER     369       K+   113
ATOM    369  K+   K+   114       1.635  32.686  21.858  1.00  0.00           K  
TER     370       K+   114
ATOM    370  K+   K+   115      57.278  45.431  40.786  1.00  0.00           K  
TER     371       K+   115
ATOM    371  K+   K+   116       2.152   4.240  26.522  1.00  0.00           K  
TER     372       K+   116
ATOM    372  K+   K+   117      44.668  58.235  27.384  1.00  0.00           K  
TER     373       K+   117
ATOM    373  K+   K+   118      17.556  31.262  34.337  1.00  0.00           K  
TER     374       K+   118
ATOM    374  K+   K+   119       0.061   8.900  35.647  1.00  0.00           K  
TER     375       K+   119
ATOM    375  K+   K+   120       4.492  40.250  13.124  1.00  0.00           K  
TER     376       K+   120
ATOM    376  K+   K+   121      55.086   4.191  36.009  1.00  0.00           K  
TER     377       K+   121
ATOM    377  K+   K+   122      24.186  58.598   1.537  1.00  0.00           K  
TER     378       K+   122
ATOM    378  K+   K+   123      48.113  26.447  29.287  1.00  0.00           K  
TER     379       K+   123
ATOM    379  K+   K+   124      51.926   3.978  43.342  1.00  0.00           K  
TER     380       K+   124
ATOM    380  K+   K+   125      33.666  10.340  53.848  1.00  0.00           K  
TER     381       K+   125
ATOM    381  K+   K+   126      45.105   8.215  47.751  1.00  0.00           K  
TER     382       K+   126
ATOM    382  K+   K+   127      24.008  27.165  47.361  1.00  0.00           K  
TER     383       K+   127
ATOM    383  K+   K+   128      26.280  24.134  22.806  1.00  0.00           K  
TER     384       K+   128
ATOM    384  K+   K+   129      36.306  47.499  50.843  1.00  0.00           K  
TER     385       K+   129
ATOM    385  K+   K+   130      31.745  23.799  55.146  1.00  0.00           K  
TER     386       K+   130
ATOM    386  K+   K+   131      28.781  18.392  38.742  1.00  0.00           K  
TER     387       K+   131
ATOM    387  K+   K+   132      56.722  12.833  27.379  1.00  0.00           K  
TER     388       K+   132
ATOM    388  K+   K+   133      15.405  47.008  51.238  1.00  0.00           K  
TER     389       K+   133
ATOM    389  K+   K+   134      17.427  24.372  58.500  1.00  0.00           K  
TER     390       K+   134
ATOM    390  K+   K+   135      27.234  54.065  33.989  1.00  0.00           K  
TER     391       K+   135
ATOM    391  K+   K+   136       8.452  22.632  49.610  1.00  0.00           K  
TER     392       K+   136
ATOM    392  K+   K+   137      26.793   0.451  40.602  1.00  0.00           K  
TER     393       K+   137
ATOM    393  K+   K+   138      23.074  11.900  18.968  1.00  0.00           K  
TER     394       K+   138
ATOM    394  K+   K+   139      29.118   5.332  53.045  1.00  0.00           K  
TER     395       K+   139
ATOM    395  K+   K+   140      14.742  33.390  58.425  1.00  0.00           K  
TER     396       K+   140
ATOM    396  K+   K+   141       9.237  22.892  22.797  1.00  0.00           K  
TER     397       K+   141
ATOM    397  K+   K+   142      52.284  51.102  10.244  1.00  0.00           K  
TER     398       K+   142
ATOM    398  K+   K+   143      17.926  14.004   0.079  1.00  0.00           K  
TER     399       K+   143
ATOM    399  K+   K+   144      31.376  40.784  34.108  1.00  0.00           K  
TER     400       K+   144
ATOM    400  K+   K+   145      20.976  36.056  47.883  1.00  0.00           K  
TER     401       K+   145
ATOM    401  K+   K+   146      25.253  50.209  12.571  1.00  0.00           K  
TER     402       K+   146
ATOM    402  K+   K+   147      26.865  22.923  32.407  1.00  0.00           K  
TER     403       K+   147
ATOM    403  K+   K+   148      31.828  45.440  28.467  1.00  0.00           K  
TER     404       K+   148
ATOM    404  K+   K+   149      24.722  41.777   9.980  1.00  0.00           K  
TER     405       K+   149
ATOM    405  K+   K+   150      57.309  49.670  15.574  1.00  0.00           K  
TER     406       K+   150
ATOM    406  K+   K+   151      43.892  45.895  29.369  1.00  0.00           K  
TER     407       K+   151
ATOM    407  K+   K+   152      45.010  21.471   8.087  1.00  0.00           K  
TER     408       K+   152
ATOM    408  Cl- Cl-   153      44.427  51.417  22.316  1.00  0.00          CL  
TER     409      Cl-   153
ATOM    409  Cl- Cl-   154      32.511  16.286  55.907  1.00  0.00          CL  
TER     410      Cl-   154
ATOM    410  Cl- Cl-   155      14.049   4.963  24.896  1.00  0.00          CL  
TER     411      Cl-   155
ATOM    411  Cl- Cl-   156      45.513  45.932  32.465  1.00  0.00          CL  
TER     412      Cl-   156
ATOM    412  Cl- Cl-   157      17.195  22.129  18.159  1.00  0.00          CL  
TER     413      Cl-   157
ATOM    413  Cl- Cl-   158      39.622  46.941  42.852  1.00  0.00          CL  
TER     414      Cl-   158
ATOM    414  Cl- Cl-   159      26.938   5.939  21.079  1.00  0.00          CL  
TER     415      Cl-   159
ATOM    415  Cl- Cl-   160      46.666   7.283  12.623  1.00  0.00          CL  
TER     416      Cl-   160
ATOM    416  Cl- Cl-   161      33.054  43.044   9.822  1.00  0.00          CL  
TER     417      Cl-   161
ATOM    417  Cl- Cl-   162      51.366  51.185  21.757  1.00  0.00          CL  
TER     418      Cl-   162
ATOM    418  Cl- Cl-   163      52.007   9.114  34.674  1.00  0.00          CL  
TER     419      Cl-   163
ATOM    419  Cl- Cl-   164      39.926   0.572  43.724  1.00  0.00          CL  
TER     420      Cl-   164
ATOM    420  Cl- Cl-   165      16.904  12.755  14.247  1.00  0.00          CL  
TER     421      Cl-   165
ATOM    421  Cl- Cl-   166      20.218  48.280  40.526  1.00  0.00          CL  
TER     422      Cl-   166
ATOM    422  Cl- Cl-   167       5.647   6.816  11.614  1.00  0.00          CL  
TER     423      Cl-   167
ATOM    423  Cl- Cl-   168      19.701  24.685  32.560  1.00  0.00          CL  
TER     424      Cl-   168
ATOM    424  Cl- Cl-   169      50.084  25.919   8.939  1.00  0.00          CL  
TER     425      Cl-   169
ATOM    425  Cl- Cl-   170       7.251  47.064   1.745  1.00  0.00          CL  
TER     426      Cl-   170
ATOM    426  Cl- Cl-   171      10.289  34.413  57.266  1.00  0.00          CL  
TER     427      Cl-   171
ATOM    427  Cl- Cl-   172      44.912  34.382  58.032  1.00  0.00          CL  
TER     428      Cl-   172
ATOM    428  Cl- Cl-   173      49.329  47.744   9.594  1.00  0.00          CL  
TER     429      Cl-   173
ATOM    429  Cl- Cl-   174      36.291  15.748  17.884  1.00  0.00          CL  
TER     430      Cl-   174
ATOM    430  Cl- Cl-   175      38.222  24.835   0.916  1.00  0.00          CL  
TER     431      Cl-   175
ATOM    431  Cl- Cl-   176      21.608  28.964  54.561  1.00  0.00          CL  
TER     432      Cl-   176
ATOM    432  Cl- Cl-   177      51.375  12.949  13.443  1.00  0.00          CL  
TER     433      Cl-   177
ATOM    433  Cl- Cl-   178      21.315  29.759   9.518  1.00  0.00          CL  
TER     434      Cl-   178
ATOM    434  Cl- Cl-   179      44.372  18.149  58.646  1.00  0.00          CL  
TER     435      Cl-   179
ATOM    435  Cl- Cl-   180      57.357  48.976  43.918  1.00  0.00          CL  
TER     436      Cl-   180
ATOM    436  Cl- Cl-   181      55.836  15.309  54.617  1.00  0.00          CL  
TER     437      Cl-   181
ATOM    437  Cl- Cl-   182      46.399   5.843  43.480  1.00  0.00          CL  
TER     438      Cl-   182
ATOM    438  Cl- Cl-   183      10.762  38.303  59.561  1.00  0.00          CL  
TER     439      Cl-   183
ATOM    439  Cl- Cl-   184      40.269  58.266   7.183  1.00  0.00          CL  
TER     440      Cl-   184
ATOM    440  Cl- Cl-   185      10.525  30.888  37.264  1.00  0.00          CL  
TER     441      Cl-   185
ATOM    441  Cl- Cl-   186      11.423  49.318  21.976  1.00  0.00          CL  
TER     442      Cl-   186
ATOM    442  Cl- Cl-   187      29.454  59.495  30.914  1.00  0.00          CL  
TER     443      Cl-   187
ATOM    443  Cl- Cl-   188      18.235  26.191  10.346  1.00  0.00          CL  
TER     444      Cl-   188
ATOM    444  Cl- Cl-   189       3.532  55.578  59.294  1.00  0.00          CL  
TER     445      Cl-   189
ATOM    445  Cl- Cl-   190       1.538  50.718  39.958  1.00  0.00          CL  
TER     446      Cl-   190
ATOM    446  Cl- Cl-   191      48.524  21.769  59.149  1.00  0.00          CL  
TER     447      Cl-   191
ATOM    447  Cl- Cl-   192      11.588  19.004  30.629  1.00  0.00          CL  
TER     448      Cl-   192
ATOM    448  Cl- Cl-   193      28.205  20.245  46.459  1.00  0.00          CL  
TER     449      Cl-   193
ATOM    449  Cl- Cl-   194      51.538  59.255  34.617  1.00  0.00          CL  
TER     450      Cl-   194
ATOM    450  Cl- Cl-   195      57.361  28.081  52.411  1.00  0.00          CL  
TER     451      Cl-   195
ATOM    451  Cl- Cl-   196      59.696   9.580   1.054  1.00  0.00          CL  
TER     452      Cl-   196
ATOM    452  Cl- Cl-   197       7.966   9.938   9.603  1.00  0.00          CL  
TER     453      Cl-   197
ATOM    453  Cl- Cl-   198      48.852  19.875  43.406  1.00  0.00          CL  
TER     454      Cl-   198
ATOM    454  Cl- Cl-   199      60.149   1.489  32.577  1.00  0.00          CL  
TER     455      Cl-   199
ATOM    455  Cl- Cl-   200      44.544  12.405  48.985  1.00  0.00          CL  
TER     456      Cl-   200
ATOM    456  Cl- Cl-   201      39.421  41.709  32.445  1.00  0.00          CL  
TER     457      Cl-   201
ATOM    457  Cl- Cl-   202      28.839   8.906  58.752  1.00  0.00          CL  
TER     458      Cl-   202
ATOM    458  Cl- Cl-   203      26.102  47.476  31.766  1.00  0.00          CL  
TER     459      Cl-   203
ATOM    459  Cl- Cl-   204      12.254  58.604  41.859  1.00  0.00          CL  
TER     460      Cl-   204
ATOM    460  Cl- Cl-   205       3.586  12.337  18.305  1.00  0.00          CL  
TER     461      Cl-   205
ATOM    461  Cl- Cl-   206      34.836   6.768  47.197  1.00  0.00          CL  
TER     462      Cl-   206
ATOM    462  Cl- Cl-   207       5.946  35.644  13.039  1.00  0.00          CL  
TER     463      Cl-   207
ATOM    463  Cl- Cl-   208      21.271  58.129  42.936  1.00  0.00          CL  
TER     464      Cl-   208
ATOM    464  Cl- Cl-   209      24.230   8.252  42.899  1.00  0.00          CL  
TER     465      Cl-   209
ATOM    465  Cl- Cl-   210       3.419  30.734  42.291  1.00  0.00          CL  
TER     466      Cl-   210
ATOM    466  Cl- Cl-   211      16.346   5.990  53.733  1.00  0.00          CL  
TER     467      Cl-   211
ATOM    467  Cl- Cl-   212      24.877  38.183  14.222  1.00  0.00          CL  
TER     468      Cl-   212
ATOM    468  Cl- Cl-   213      20.632  55.085  28.529  1.00  0.00          CL  
TER     469      Cl-   213
ATOM    469  Cl- Cl-   214      15.694  34.303  11.666  1.00  0.00          CL  
TER     470      Cl-   214
ATOM    470  Cl- Cl-   215       3.402   6.868  23.530  1.00  0.00          CL  
TER     471      Cl-   215
ATOM    471  Cl- Cl-   216      20.064  40.561  13.946  1.00  0.00          CL  
TER     472      Cl-   216
ATOM    472  Cl- Cl-   217      46.844  55.446  44.201  1.00  0.00          CL  
TER     473      Cl-   217
ATOM    473  Cl- Cl-   218      44.565  18.572  34.855  1.00  0.00          CL  
TER     474      Cl-   218
ATOM    474  Cl- Cl-   219      47.253   0.664  43.259  1.00  0.00          CL  
TER     475      Cl-   219
ATOM    475  Cl- Cl-   220      16.361   7.247  41.657  1.00  0.00          CL  
TER     476      Cl-   220
ATOM    476  Cl- Cl-   221      23.322  18.510  44.288  1.00  0.00          CL  
TER     477      Cl-   221
ATOM    477  Cl- Cl-   222      44.844  18.710  50.732  1.00  0.00          CL  
TER     478      Cl-   222
ATOM    478  Cl- Cl-   223       4.779  44.306  10.588  1.00  0.00          CL  
TER     479      Cl-   223
ATOM    479  Cl- Cl-   224      35.317   7.477  19.489  1.00  0.00          CL  
TER     480      Cl-   224
ATOM    480  Cl- Cl-   225      41.727  58.693  38.489  1.00  0.00          CL  
TER     481      Cl-   225
ATOM    481  Cl- Cl-   226      39.959  35.635  46.608  1.00  0.00          CL  
TER     482      Cl-   226
ATOM    482  Cl- Cl-   227      47.227  47.576  14.703  1.00  0.00          CL  
TER     483      Cl-   227
ATOM    483  Cl- Cl-   228      22.411  15.960   5.308  1.00  0.00          CL  
TER     484      Cl-   228
ATOM    484  Cl- Cl-   229       0.665  49.692  23.734  1.00  0.00          CL  
TER     485      Cl-   229
ATOM    485  Cl- Cl-   230      21.251  10.374  14.755  1.00  0.00          CL  
TER     486      Cl-   230
ATOM    486  Cl- Cl-   231      58.541  37.286  52.509  1.00  0.00          CL  
TER     487      Cl-   231
ATOM    487  Cl- Cl-   232       3.861  22.184  33.287  1.00  0.00          CL  
TER     488      Cl-   232
ATOM    488  Cl- Cl-   233      19.225   5.559  16.565  1.00  0.00          CL  
TER     489      Cl-   233
ATOM    489  Cl- Cl-   234      16.674  37.341   6.807  1.00  0.00          CL  
TER     490      Cl-   234
ATOM    490  Cl- Cl-   235       0.828  34.979  15.373  1.00  0.00          CL  
TER     491      Cl-   235
ATOM    491  Cl- Cl-   236      23.691  18.757  29.263  1.00  0.00          CL  
TER     492      Cl-   236
ATOM    492  Cl- Cl-   237       5.570  30.602  25.878  1.00  0.00          CL  
TER     493      Cl-   237
ATOM    493  Cl- Cl-   238      25.894  27.767  26.860  1.00  0.00          CL  
TER     494      Cl-   238
ATOM    494  Cl- Cl-   239      35.324  45.823  46.823  1.00  0.00          CL  
TER     495      Cl-   239
ATOM    495  Cl- Cl-   240       2.918  33.003  19.008  1.00  0.00          CL  
TER     496      Cl-   240
ATOM    496  Cl- Cl-   241      58.678  41.184  34.997  1.00  0.00          CL  
TER     497      Cl-   241
ATOM    497  Cl- Cl-   242      25.320  42.729  25.920  1.00  0.00          CL  
TER     498      Cl-   242
ATOM    498  Cl- Cl-   243      43.893  28.856  50.992  1.00  0.00          CL  
TER     499      Cl-   243
ATOM    499  Cl- Cl-   244       3.363  10.135  48.669  1.00  0.00          CL  
TER     500      Cl-   244
ATOM    500  Cl- Cl-   245      53.251  30.844   7.644  1.00  0.00          CL  
TER     501      Cl-   245
ATOM    501  Cl- Cl-   246      27.406  28.838  55.278  1.00  0.00          CL  
TER     502      Cl-   246
ATOM    502  Cl- Cl-   247      31.940  58.465  59.495  1.00  0.00          CL  
TER     503      Cl-   247
ATOM    503  Cl- Cl-   248      19.492  54.926  16.224  1.00  0.00          CL  
TER     504      Cl-   248
ATOM    504  Cl- Cl-   249      57.375   8.230  35.310  1.00  0.00          CL  
TER     505      Cl-   249
ATOM    505  Cl- Cl-   250      31.071  48.450  49.129  1.00  0.00          CL  
TER     506      Cl-   250
ATOM    506  Cl- Cl-   251      39.438  27.495  20.754  1.00  0.00          CL  
TER     507      Cl-   251
ATOM    507  Cl- Cl-   252      35.280  14.341  47.748  1.00  0.00          CL  
TER     508      Cl-   252
ATOM    508  Cl- Cl-   253       6.595  47.505  39.879  1.00  0.00          CL  
TER     509      Cl-   253
ATOM    509  Cl- Cl-   254      45.219  43.286   3.291  1.00  0.00          CL  
TER     510      Cl-   254
ATOM    510  Cl- Cl-   255       1.619   4.490  55.127  1.00  0.00          CL  
TER     511      Cl-   255
ATOM    511  Cl- Cl-   256      28.605  10.075  35.422  1.00  0.00          CL  
TER     512      Cl-   256
ATOM    512  Cl- Cl-   257      31.702  45.526  18.491  1.00  0.00          CL  
TER     513      Cl-   257
ATOM    513  Cl- Cl-   258      35.178  56.000  32.233  1.00  0.00          CL  
TER     514      Cl-   258
ATOM    514  Cl- Cl-   259      46.063  32.698  36.666  1.00  0.00          CL  
TER     515      Cl-   259
ATOM    515  Cl- Cl-   260      21.251   5.513  53.292  1.00  0.00          CL  
TER     516      Cl-   260
ATOM    516  Cl- Cl-   261       7.405  12.907  33.353  1.00  0.00          CL  
TER     517      Cl-   261
ATOM    517  Cl- Cl-   262      50.843  36.521  46.132  1.00  0.00          CL  
TER     518      Cl-   262
ATOM    518  Cl- Cl-   263      43.952  44.320  54.697  1.00  0.00          CL  
TER     519      Cl-   263
ATOM    519  Cl- Cl-   264      39.359  44.002  23.897  1.00  0.00          CL  
TER     520      Cl-   264
ATOM    520  Cl- Cl-   265      43.939  40.525  33.355  1.00  0.00          CL  
TER     521      Cl-   265
ATOM    521  Cl- Cl-   266      12.326  52.432  31.741  1.00  0.00          CL  
TER     522      Cl-   266
ATOM    522  Cl- Cl-   267       9.831  24.412  47.113  1.00  0.00          CL  
TER     523      Cl-   267
ATOM    523  Cl- Cl-   268      21.585   2.545  35.598  1.00  0.00          CL  
TER     524      Cl-   268
ATOM    524  Cl- Cl-   269      48.789  34.424  12.966  1.00  0.00          CL  
TER     525      Cl-   269
ATOM    525  Cl- Cl-   270      33.030  18.087  33.313  1.00  0.00          CL  
TER     526      Cl-   270
ATOM    526  Cl- Cl-   271      23.760  56.953   4.845  1.00  0.00          CL  
TER     527      Cl-   271
ATOM    527  Cl- Cl-   272      32.416  31.580  41.776  1.00  0.00          CL  
TER     528      Cl-   272
ATOM    528  Cl- Cl-   273      24.952  58.937  34.233  1.00  0.00          CL  
TER     529      Cl-   273
ATOM    529  Cl- Cl-   274      37.816  59.061  28.714  1.00  0.00          CL  
TER     530      Cl-   274
ATOM    530  Cl- Cl-   275      39.481  37.355  17.144  1.00  0.00          CL  
TER     531      Cl-   275
ATOM    531  Cl- Cl-   276      59.882  39.143  28.283  1.00  0.00          CL  
TER     532      Cl-   276
ATOM    532  Cl- Cl-   277      17.836  23.903  48.162  1.00  0.00          CL  
TER     533      Cl-   277
ATOM    533  Cl- Cl-   278      44.974   0.967  28.720  1.00  0.00          CL  
TER     534      Cl-   278
ATOM    534  Cl- Cl-   279      32.934  26.648  55.443  1.00  0.00          CL  
TER     535      Cl-   279
ATOM    535  Cl- Cl-   280      58.329  32.655  25.824  1.00  0.00          CL  
TER     536      Cl-   280
ATOM    536  Cl- Cl-   281      52.427   2.640   9.128  1.00  0.00          CL  
TER     537      Cl-   281
ATOM    537  Cl- Cl-   282      43.397  11.051  23.623  1.00  0.00          CL  
TER     538      Cl-   282
ATOM    538  Cl- Cl-   283      13.098   5.485  35.706  1.00  0.00          CL  
TER     539      Cl-   283
ATOM    539  Cl- Cl-   284      58.038  14.241  40.466  1.00  0.00          CL  
TER     540      Cl-   284
ATOM    540  Cl- Cl-   285      32.072  34.081  18.267  1.00  0.00          CL  
TER     541      Cl-   285
ATOM    541  Cl- Cl-   286      25.364  31.138  11.317  1.00  0.00          CL  
TER     542      Cl-   286
ATOM    542  Cl- Cl-   287      54.257  23.377  31.763  1.00  0.00          CL  
TER     543      Cl-   287
ATOM    543  Cl- Cl-   288      50.099  29.682  14.373  1.00  0.00          CL  
TER     544      Cl-   288
ATOM    544  Cl- Cl-   289      14.156  36.411  16.913  1.00  0.00          CL  
END   
