# Supplementary material for: Toward Accurate RNA Folding Thermodynamics: Evaluation of Enhanced Sampling Methods for Force Field Benchmarking
Source: J Chem Theory Comput. 2026 May 14;22(10):5247–58. doi: 10.1021/acs.jctc.6c00108 (PMC13217565; doi:10.1021/acs.jctc.6c00108)
Supplement: Supplementary file 2 [file ct6c00108_si_002.zip › GAGA_clusters/loop_res2-8.pdb]

ATOM      1  H5T RG5     1      10.201   8.363   2.178  1.00  0.00           H  
ATOM      2  O5' RG5     1      10.808   7.658   2.412  1.00  0.00           O  
ATOM      3  C5' RG5     1      10.238   6.804   3.422  1.00  0.00           C  
ATOM      4 H5'1 RG5     1       9.565   7.344   4.089  1.00  0.00           H  
ATOM      5 H5'2 RG5     1      11.059   6.328   3.958  1.00  0.00           H  
ATOM      6  C4' RG5     1       9.275   5.745   2.873  1.00  0.00           C  
ATOM      7  H4' RG5     1       8.839   5.062   3.602  1.00  0.00           H  
ATOM      8  O4' RG5     1       8.187   6.425   2.177  1.00  0.00           O  
ATOM      9  C1' RG5     1       7.797   5.497   1.100  1.00  0.00           C  
ATOM     10  H1' RG5     1       6.786   5.108   1.216  1.00  0.00           H  
ATOM     11  N9  RG5     1       7.725   6.240  -0.189  1.00  0.00           N  
ATOM     12  C8  RG5     1       8.469   7.338  -0.551  1.00  0.00           C  
ATOM     13  H8  RG5     1       8.965   7.907   0.221  1.00  0.00           H  
ATOM     14  N7  RG5     1       8.338   7.654  -1.832  1.00  0.00           N  
ATOM     15  C5  RG5     1       7.360   6.691  -2.312  1.00  0.00           C  
ATOM     16  C6  RG5     1       6.806   6.602  -3.621  1.00  0.00           C  
ATOM     17  O6  RG5     1       7.150   7.194  -4.650  1.00  0.00           O  
ATOM     18  N1  RG5     1       5.874   5.610  -3.745  1.00  0.00           N  
ATOM     19  H1  RG5     1       5.355   5.437  -4.594  1.00  0.00           H  
ATOM     20  C2  RG5     1       5.441   4.875  -2.690  1.00  0.00           C  
ATOM     21  N2  RG5     1       4.453   4.071  -2.882  1.00  0.00           N  
ATOM     22  H21 RG5     1       4.365   3.460  -2.082  1.00  0.00           H  
ATOM     23  H22 RG5     1       4.181   3.690  -3.777  1.00  0.00           H  
ATOM     24  N3  RG5     1       5.787   5.041  -1.430  1.00  0.00           N  
ATOM     25  C4  RG5     1       6.855   5.880  -1.287  1.00  0.00           C  
ATOM     26  C3' RG5     1       9.980   4.920   1.809  1.00  0.00           C  
ATOM     27  H3' RG5     1      10.614   5.593   1.231  1.00  0.00           H  
ATOM     28  C2' RG5     1       8.752   4.338   1.073  1.00  0.00           C  
ATOM     29 H2'1 RG5     1       8.890   3.984   0.051  1.00  0.00           H  
ATOM     30  O2' RG5     1       8.169   3.185   1.800  1.00  0.00           O  
ATOM     31 HO'2 RG5     1       8.779   2.445   1.846  1.00  0.00           H  
ATOM     32  O3' RG5     1      10.816   3.903   2.421  1.00  0.00           O  
ATOM     33  P    RC     2      11.516   2.759   1.485  1.00  0.00           P  
ATOM     34  O1P  RC     2      12.598   2.196   2.263  1.00  0.00           O  
ATOM     35  O2P  RC     2      11.678   3.267   0.109  1.00  0.00           O  
ATOM     36  O5'  RC     2      10.363   1.622   1.383  1.00  0.00           O  
ATOM     37  C5'  RC     2      10.015   0.838   2.602  1.00  0.00           C  
ATOM     38 H5'1  RC     2       9.513   1.472   3.332  1.00  0.00           H  
ATOM     39 H5'2  RC     2      10.935   0.480   3.063  1.00  0.00           H  
ATOM     40  C4'  RC     2       9.077  -0.302   2.132  1.00  0.00           C  
ATOM     41  H4'  RC     2       8.559  -0.673   3.016  1.00  0.00           H  
ATOM     42  O4'  RC     2       8.050   0.142   1.234  1.00  0.00           O  
ATOM     43  C1'  RC     2       7.895  -0.757   0.179  1.00  0.00           C  
ATOM     44  H1'  RC     2       7.189  -1.551   0.426  1.00  0.00           H  
ATOM     45  N1   RC     2       7.436  -0.011  -1.021  1.00  0.00           N  
ATOM     46  C6   RC     2       8.055   1.181  -1.459  1.00  0.00           C  
ATOM     47  H6   RC     2       8.759   1.629  -0.773  1.00  0.00           H  
ATOM     48  C5   RC     2       7.559   1.852  -2.499  1.00  0.00           C  
ATOM     49  H5   RC     2       7.972   2.775  -2.877  1.00  0.00           H  
ATOM     50  C4   RC     2       6.509   1.207  -3.280  1.00  0.00           C  
ATOM     51  N4   RC     2       6.096   1.770  -4.362  1.00  0.00           N  
ATOM     52  H41  RC     2       5.440   1.256  -4.931  1.00  0.00           H  
ATOM     53  H42  RC     2       6.669   2.473  -4.807  1.00  0.00           H  
ATOM     54  N3   RC     2       5.942   0.081  -2.875  1.00  0.00           N  
ATOM     55  C2   RC     2       6.399  -0.562  -1.797  1.00  0.00           C  
ATOM     56  O2   RC     2       5.907  -1.657  -1.557  1.00  0.00           O  
ATOM     57  C3'  RC     2       9.886  -1.354   1.374  1.00  0.00           C  
ATOM     58  H3'  RC     2      10.946  -1.112   1.448  1.00  0.00           H  
ATOM     59  C2'  RC     2       9.267  -1.222  -0.045  1.00  0.00           C  
ATOM     60 H2'1  RC     2       9.861  -0.412  -0.467  1.00  0.00           H  
ATOM     61  O2'  RC     2       9.276  -2.477  -0.729  1.00  0.00           O  
ATOM     62 HO'2  RC     2       9.570  -2.255  -1.615  1.00  0.00           H  
ATOM     63  O3'  RC     2       9.765  -2.653   1.976  1.00  0.00           O  
ATOM     64  P    RG     3      10.666  -3.082   3.270  1.00  0.00           P  
ATOM     65  O1P  RG     3      12.093  -2.851   2.853  1.00  0.00           O  
ATOM     66  O2P  RG     3      10.287  -4.409   3.670  1.00  0.00           O  
ATOM     67  O5'  RG     3      10.335  -2.025   4.323  1.00  0.00           O  
ATOM     68  C5'  RG     3       9.398  -2.201   5.364  1.00  0.00           C  
ATOM     69 H5'1  RG     3       9.644  -3.009   6.054  1.00  0.00           H  
ATOM     70 H5'2  RG     3       8.411  -2.474   4.989  1.00  0.00           H  
ATOM     71  C4'  RG     3       9.332  -0.985   6.281  1.00  0.00           C  
ATOM     72  H4'  RG     3      10.231  -1.028   6.896  1.00  0.00           H  
ATOM     73  O4'  RG     3       9.255   0.248   5.535  1.00  0.00           O  
ATOM     74  C1'  RG     3       8.517   1.148   6.308  1.00  0.00           C  
ATOM     75  H1'  RG     3       9.155   1.985   6.592  1.00  0.00           H  
ATOM     76  N9   RG     3       7.422   1.687   5.400  1.00  0.00           N  
ATOM     77  C8   RG     3       6.677   1.073   4.472  1.00  0.00           C  
ATOM     78  H8   RG     3       6.862   0.027   4.278  1.00  0.00           H  
ATOM     79  N7   RG     3       5.801   1.829   3.848  1.00  0.00           N  
ATOM     80  C5   RG     3       6.015   3.086   4.303  1.00  0.00           C  
ATOM     81  C6   RG     3       5.401   4.335   3.983  1.00  0.00           C  
ATOM     82  O6   RG     3       4.533   4.651   3.249  1.00  0.00           O  
ATOM     83  N1   RG     3       6.018   5.443   4.503  1.00  0.00           N  
ATOM     84  H1   RG     3       5.662   6.344   4.216  1.00  0.00           H  
ATOM     85  C2   RG     3       6.969   5.248   5.517  1.00  0.00           C  
ATOM     86  N2   RG     3       7.656   6.240   5.906  1.00  0.00           N  
ATOM     87  H21  RG     3       7.458   7.142   5.496  1.00  0.00           H  
ATOM     88  H22  RG     3       8.316   5.915   6.599  1.00  0.00           H  
ATOM     89  N3   RG     3       7.487   4.117   5.905  1.00  0.00           N  
ATOM     90  C4   RG     3       7.015   3.047   5.207  1.00  0.00           C  
ATOM     91  C3'  RG     3       8.120  -0.975   7.227  1.00  0.00           C  
ATOM     92  H3'  RG     3       7.314  -1.362   6.604  1.00  0.00           H  
ATOM     93  C2'  RG     3       7.966   0.528   7.555  1.00  0.00           C  
ATOM     94 H2'1  RG     3       6.901   0.701   7.712  1.00  0.00           H  
ATOM     95  O2'  RG     3       8.725   1.003   8.621  1.00  0.00           O  
ATOM     96 HO'2  RG     3       8.359   0.582   9.402  1.00  0.00           H  
ATOM     97  O3'  RG     3       8.286  -1.905   8.278  1.00  0.00           O  
ATOM     98  P    RA     4       7.390  -1.873   9.633  1.00  0.00           P  
ATOM     99  O1P  RA     4       7.593  -0.608  10.419  1.00  0.00           O  
ATOM    100  O2P  RA     4       7.631  -3.142  10.317  1.00  0.00           O  
ATOM    101  O5'  RA     4       5.966  -1.775   8.970  1.00  0.00           O  
ATOM    102  C5'  RA     4       4.727  -2.219   9.548  1.00  0.00           C  
ATOM    103 H5'1  RA     4       4.595  -1.792  10.542  1.00  0.00           H  
ATOM    104 H5'2  RA     4       4.717  -3.301   9.673  1.00  0.00           H  
ATOM    105  C4'  RA     4       3.485  -1.826   8.643  1.00  0.00           C  
ATOM    106  H4'  RA     4       2.628  -2.447   8.906  1.00  0.00           H  
ATOM    107  O4'  RA     4       3.277  -0.445   8.780  1.00  0.00           O  
ATOM    108  C1'  RA     4       2.965   0.004   7.441  1.00  0.00           C  
ATOM    109  H1'  RA     4       2.051  -0.515   7.152  1.00  0.00           H  
ATOM    110  N9   RA     4       2.883   1.382   7.308  1.00  0.00           N  
ATOM    111  C8   RA     4       1.920   2.069   6.556  1.00  0.00           C  
ATOM    112  H8   RA     4       1.111   1.596   6.019  1.00  0.00           H  
ATOM    113  N7   RA     4       2.033   3.360   6.573  1.00  0.00           N  
ATOM    114  C5   RA     4       3.219   3.561   7.323  1.00  0.00           C  
ATOM    115  C6   RA     4       3.980   4.685   7.690  1.00  0.00           C  
ATOM    116  N6   RA     4       3.652   5.953   7.397  1.00  0.00           N  
ATOM    117  H61  RA     4       2.783   6.135   6.917  1.00  0.00           H  
ATOM    118  H62  RA     4       4.360   6.632   7.640  1.00  0.00           H  
ATOM    119  N1   RA     4       5.110   4.555   8.350  1.00  0.00           N  
ATOM    120  C2   RA     4       5.583   3.338   8.525  1.00  0.00           C  
ATOM    121  H2   RA     4       6.524   3.331   9.055  1.00  0.00           H  
ATOM    122  N3   RA     4       5.051   2.180   8.186  1.00  0.00           N  
ATOM    123  C4   RA     4       3.816   2.388   7.642  1.00  0.00           C  
ATOM    124  C3'  RA     4       3.908  -2.033   7.117  1.00  0.00           C  
ATOM    125  H3'  RA     4       4.866  -2.551   7.149  1.00  0.00           H  
ATOM    126  C2'  RA     4       3.948  -0.634   6.538  1.00  0.00           C  
ATOM    127 H2'1  RA     4       4.946  -0.226   6.697  1.00  0.00           H  
ATOM    128  O2'  RA     4       3.596  -0.539   5.220  1.00  0.00           O  
ATOM    129 HO'2  RA     4       3.433  -1.394   4.816  1.00  0.00           H  
ATOM    130  O3'  RA     4       2.816  -2.809   6.464  1.00  0.00           O  
ATOM    131  P    RG     5       3.230  -3.838   5.321  1.00  0.00           P  
ATOM    132  O1P  RG     5       3.861  -5.089   5.854  1.00  0.00           O  
ATOM    133  O2P  RG     5       3.968  -3.083   4.323  1.00  0.00           O  
ATOM    134  O5'  RG     5       1.833  -4.215   4.699  1.00  0.00           O  
ATOM    135  C5'  RG     5       1.120  -5.443   5.012  1.00  0.00           C  
ATOM    136 H5'1  RG     5       1.157  -5.548   6.097  1.00  0.00           H  
ATOM    137 H5'2  RG     5       1.675  -6.229   4.500  1.00  0.00           H  
ATOM    138  C4'  RG     5      -0.288  -5.475   4.512  1.00  0.00           C  
ATOM    139  H4'  RG     5      -0.754  -6.456   4.422  1.00  0.00           H  
ATOM    140  O4'  RG     5      -1.103  -4.765   5.483  1.00  0.00           O  
ATOM    141  C1'  RG     5      -2.006  -3.802   4.827  1.00  0.00           C  
ATOM    142  H1'  RG     5      -2.985  -3.791   5.308  1.00  0.00           H  
ATOM    143  N9   RG     5      -1.410  -2.426   4.863  1.00  0.00           N  
ATOM    144  C8   RG     5      -0.302  -1.999   5.616  1.00  0.00           C  
ATOM    145  H8   RG     5       0.224  -2.633   6.315  1.00  0.00           H  
ATOM    146  N7   RG     5      -0.063  -0.695   5.587  1.00  0.00           N  
ATOM    147  C5   RG     5      -1.153  -0.202   4.801  1.00  0.00           C  
ATOM    148  C6   RG     5      -1.503   1.146   4.388  1.00  0.00           C  
ATOM    149  O6   RG     5      -0.984   2.188   4.693  1.00  0.00           O  
ATOM    150  N1   RG     5      -2.545   1.167   3.505  1.00  0.00           N  
ATOM    151  H1   RG     5      -2.728   2.049   3.048  1.00  0.00           H  
ATOM    152  C2   RG     5      -3.254   0.070   3.246  1.00  0.00           C  
ATOM    153  N2   RG     5      -4.342   0.260   2.558  1.00  0.00           N  
ATOM    154  H21  RG     5      -4.634   1.190   2.294  1.00  0.00           H  
ATOM    155  H22  RG     5      -4.818  -0.570   2.231  1.00  0.00           H  
ATOM    156  N3   RG     5      -3.082  -1.174   3.692  1.00  0.00           N  
ATOM    157  C4   RG     5      -1.961  -1.297   4.426  1.00  0.00           C  
ATOM    158  C3'  RG     5      -0.573  -4.805   3.129  1.00  0.00           C  
ATOM    159  H3'  RG     5       0.037  -3.929   2.910  1.00  0.00           H  
ATOM    160  C2'  RG     5      -1.991  -4.277   3.382  1.00  0.00           C  
ATOM    161 H2'1  RG     5      -2.115  -3.511   2.616  1.00  0.00           H  
ATOM    162  O2'  RG     5      -2.997  -5.296   3.292  1.00  0.00           O  
ATOM    163 HO'2  RG     5      -2.673  -5.890   2.611  1.00  0.00           H  
ATOM    164  O3'  RG     5      -0.674  -5.757   2.058  1.00  0.00           O  
ATOM    165  P    RA     6       0.002  -5.358   0.647  1.00  0.00           P  
ATOM    166  O1P  RA     6      -0.224  -6.466  -0.309  1.00  0.00           O  
ATOM    167  O2P  RA     6       1.396  -5.007   0.877  1.00  0.00           O  
ATOM    168  O5'  RA     6      -0.777  -4.173   0.101  1.00  0.00           O  
ATOM    169  C5'  RA     6      -2.157  -4.225  -0.422  1.00  0.00           C  
ATOM    170 H5'1  RA     6      -2.857  -4.532   0.356  1.00  0.00           H  
ATOM    171 H5'2  RA     6      -2.189  -4.817  -1.336  1.00  0.00           H  
ATOM    172  C4'  RA     6      -2.550  -2.756  -0.771  1.00  0.00           C  
ATOM    173  H4'  RA     6      -3.588  -2.767  -1.103  1.00  0.00           H  
ATOM    174  O4'  RA     6      -2.508  -1.957   0.349  1.00  0.00           O  
ATOM    175  C1'  RA     6      -1.986  -0.647   0.000  1.00  0.00           C  
ATOM    176  H1'  RA     6      -2.657   0.171   0.264  1.00  0.00           H  
ATOM    177  N9   RA     6      -0.682  -0.470   0.532  1.00  0.00           N  
ATOM    178  C8   RA     6       0.084  -1.322   1.346  1.00  0.00           C  
ATOM    179  H8   RA     6      -0.140  -2.374   1.438  1.00  0.00           H  
ATOM    180  N7   RA     6       1.015  -0.735   1.992  1.00  0.00           N  
ATOM    181  C5   RA     6       0.926   0.590   1.752  1.00  0.00           C  
ATOM    182  C6   RA     6       1.653   1.733   2.200  1.00  0.00           C  
ATOM    183  N6   RA     6       2.495   1.727   3.230  1.00  0.00           N  
ATOM    184  H61  RA     6       3.023   2.586   3.285  1.00  0.00           H  
ATOM    185  H62  RA     6       2.876   0.949   3.748  1.00  0.00           H  
ATOM    186  N1   RA     6       1.403   2.952   1.738  1.00  0.00           N  
ATOM    187  C2   RA     6       0.443   3.068   0.836  1.00  0.00           C  
ATOM    188  H2   RA     6       0.091   4.067   0.625  1.00  0.00           H  
ATOM    189  N3   RA     6      -0.302   2.089   0.240  1.00  0.00           N  
ATOM    190  C4   RA     6      -0.123   0.866   0.795  1.00  0.00           C  
ATOM    191  C3'  RA     6      -1.689  -2.126  -1.817  1.00  0.00           C  
ATOM    192  H3'  RA     6      -0.694  -2.559  -1.712  1.00  0.00           H  
ATOM    193  C2'  RA     6      -1.981  -0.626  -1.528  1.00  0.00           C  
ATOM    194 H2'1  RA     6      -1.150  -0.002  -1.857  1.00  0.00           H  
ATOM    195  O2'  RA     6      -3.234  -0.085  -1.974  1.00  0.00           O  
ATOM    196 HO'2  RA     6      -3.132   0.203  -2.885  1.00  0.00           H  
ATOM    197  O3'  RA     6      -2.238  -2.574  -3.118  1.00  0.00           O  
ATOM    198  P    RG     7      -1.254  -2.705  -4.351  1.00  0.00           P  
ATOM    199  O1P  RG     7      -2.166  -2.616  -5.478  1.00  0.00           O  
ATOM    200  O2P  RG     7      -0.576  -3.968  -4.212  1.00  0.00           O  
ATOM    201  O5'  RG     7      -0.202  -1.514  -4.245  1.00  0.00           O  
ATOM    202  C5'  RG     7      -0.506  -0.266  -4.833  1.00  0.00           C  
ATOM    203 H5'1  RG     7      -1.556   0.012  -4.746  1.00  0.00           H  
ATOM    204 H5'2  RG     7      -0.578  -0.285  -5.921  1.00  0.00           H  
ATOM    205  C4'  RG     7       0.350   0.950  -4.401  1.00  0.00           C  
ATOM    206  H4'  RG     7      -0.057   1.869  -4.823  1.00  0.00           H  
ATOM    207  O4'  RG     7       0.360   1.179  -3.010  1.00  0.00           O  
ATOM    208  C1'  RG     7       1.627   1.461  -2.663  1.00  0.00           C  
ATOM    209  H1'  RG     7       1.634   2.380  -2.077  1.00  0.00           H  
ATOM    210  N9   RG     7       2.213   0.491  -1.782  1.00  0.00           N  
ATOM    211  C8   RG     7       1.990  -0.809  -1.559  1.00  0.00           C  
ATOM    212  H8   RG     7       1.220  -1.359  -2.081  1.00  0.00           H  
ATOM    213  N7   RG     7       2.730  -1.383  -0.673  1.00  0.00           N  
ATOM    214  C5   RG     7       3.574  -0.313  -0.196  1.00  0.00           C  
ATOM    215  C6   RG     7       4.456  -0.235   0.895  1.00  0.00           C  
ATOM    216  O6   RG     7       4.659  -1.247   1.701  1.00  0.00           O  
ATOM    217  N1   RG     7       5.058   0.940   1.033  1.00  0.00           N  
ATOM    218  H1   RG     7       5.535   1.127   1.903  1.00  0.00           H  
ATOM    219  C2   RG     7       4.760   2.036   0.284  1.00  0.00           C  
ATOM    220  N2   RG     7       5.274   3.120   0.774  1.00  0.00           N  
ATOM    221  H21  RG     7       5.113   3.914   0.170  1.00  0.00           H  
ATOM    222  H22  RG     7       6.002   2.997   1.464  1.00  0.00           H  
ATOM    223  N3   RG     7       3.976   1.990  -0.806  1.00  0.00           N  
ATOM    224  C4   RG     7       3.336   0.789  -0.987  1.00  0.00           C  
ATOM    225  C3'  RG     7       1.761   0.682  -4.950  1.00  0.00           C  
ATOM    226  H3'  RG     7       2.134  -0.299  -4.655  1.00  0.00           H  
ATOM    227  C2'  RG     7       2.399   1.741  -3.995  1.00  0.00           C  
ATOM    228 H2'1  RG     7       3.443   1.531  -3.761  1.00  0.00           H  
ATOM    229  O2'  RG     7       2.201   3.083  -4.326  1.00  0.00           O  
ATOM    230 HO'2  RG     7       2.312   3.162  -5.276  1.00  0.00           H  
ATOM    231  O3'  RG     7       1.909   0.909  -6.312  1.00  0.00           O  
ATOM    232  P   RC3     8       3.332   0.611  -7.029  1.00  0.00           P  
ATOM    233  O1P RC3     8       4.249   1.530  -6.450  1.00  0.00           O  
ATOM    234  O2P RC3     8       3.115   0.747  -8.458  1.00  0.00           O  
ATOM    235  O5' RC3     8       3.685  -0.974  -6.639  1.00  0.00           O  
ATOM    236  C5' RC3     8       3.128  -2.042  -7.432  1.00  0.00           C  
ATOM    237 H5'1 RC3     8       3.727  -2.103  -8.341  1.00  0.00           H  
ATOM    238 H5'2 RC3     8       2.131  -1.796  -7.796  1.00  0.00           H  
ATOM    239  C4' RC3     8       3.299  -3.321  -6.580  1.00  0.00           C  
ATOM    240  H4' RC3     8       2.853  -4.150  -7.130  1.00  0.00           H  
ATOM    241  O4' RC3     8       4.727  -3.589  -6.485  1.00  0.00           O  
ATOM    242  C1' RC3     8       5.097  -3.612  -5.130  1.00  0.00           C  
ATOM    243  H1' RC3     8       5.252  -4.624  -4.755  1.00  0.00           H  
ATOM    244  N1  RC3     8       6.412  -2.943  -4.860  1.00  0.00           N  
ATOM    245  C6  RC3     8       6.761  -1.834  -5.559  1.00  0.00           C  
ATOM    246  H6  RC3     8       6.198  -1.432  -6.388  1.00  0.00           H  
ATOM    247  C5  RC3     8       8.012  -1.325  -5.329  1.00  0.00           C  
ATOM    248  H5  RC3     8       8.390  -0.494  -5.905  1.00  0.00           H  
ATOM    249  C4  RC3     8       8.827  -1.892  -4.293  1.00  0.00           C  
ATOM    250  N4  RC3     8      10.082  -1.402  -4.176  1.00  0.00           N  
ATOM    251  H41 RC3     8      10.286  -0.519  -4.620  1.00  0.00           H  
ATOM    252  H42 RC3     8      10.758  -1.825  -3.556  1.00  0.00           H  
ATOM    253  N3  RC3     8       8.509  -2.932  -3.539  1.00  0.00           N  
ATOM    254  C2  RC3     8       7.300  -3.473  -3.856  1.00  0.00           C  
ATOM    255  O2  RC3     8       6.959  -4.410  -3.095  1.00  0.00           O  
ATOM    256  C3' RC3     8       2.767  -3.298  -5.140  1.00  0.00           C  
ATOM    257  H3' RC3     8       2.001  -2.523  -5.103  1.00  0.00           H  
ATOM    258  C2' RC3     8       4.019  -2.890  -4.346  1.00  0.00           C  
ATOM    259 H2'1 RC3     8       4.140  -1.811  -4.447  1.00  0.00           H  
ATOM    260  O2' RC3     8       3.943  -3.361  -3.033  1.00  0.00           O  
ATOM    261 HO'2 RC3     8       4.514  -2.877  -2.431  1.00  0.00           H  
ATOM    262  O3' RC3     8       2.095  -4.540  -4.768  1.00  0.00           O  
ATOM    263  H3T RC3     8       1.188  -4.293  -4.575  1.00  0.00           H  
TER     264      RC3     8
ATOM    264  K+   K+     9      23.494  48.617  50.338  1.00  0.00           K  
TER     265       K+     9
ATOM    265  K+   K+    10      51.651  39.430  19.414  1.00  0.00           K  
TER     266       K+    10
ATOM    266  K+   K+    11      53.494  22.422   5.181  1.00  0.00           K  
TER     267       K+    11
ATOM    267  K+   K+    12      41.332   9.664  11.462  1.00  0.00           K  
TER     268       K+    12
ATOM    268  K+   K+    13      10.683  28.963  18.388  1.00  0.00           K  
TER     269       K+    13
ATOM    269  K+   K+    14      59.157  28.108  11.151  1.00  0.00           K  
TER     270       K+    14
ATOM    270  K+   K+    15      50.149  23.949  20.935  1.00  0.00           K  
TER     271       K+    15
ATOM    271  K+   K+    16      32.617  25.331  19.791  1.00  0.00           K  
TER     272       K+    16
ATOM    272  K+   K+    17       0.199  53.662  56.803  1.00  0.00           K  
TER     273       K+    17
ATOM    273  K+   K+    18      21.891  20.547  59.361  1.00  0.00           K  
TER     274       K+    18
ATOM    274  K+   K+    19      19.088  33.669  39.531  1.00  0.00           K  
TER     275       K+    19
ATOM    275  K+   K+    20      31.567   6.505  34.875  1.00  0.00           K  
TER     276       K+    20
ATOM    276  K+   K+    21      14.000  25.745  11.818  1.00  0.00           K  
TER     277       K+    21
ATOM    277  K+   K+    22      41.744  21.237   1.850  1.00  0.00           K  
TER     278       K+    22
ATOM    278  K+   K+    23      10.075   7.649  55.546  1.00  0.00           K  
TER     279       K+    23
ATOM    279  K+   K+    24      14.023   9.888   2.946  1.00  0.00           K  
TER     280       K+    24
ATOM    280  K+   K+    25       9.112  48.444  28.422  1.00  0.00           K  
TER     281       K+    25
ATOM    281  K+   K+    26      52.810   4.579  12.184  1.00  0.00           K  
TER     282       K+    26
ATOM    282  K+   K+    27      39.985   9.557  33.025  1.00  0.00           K  
TER     283       K+    27
ATOM    283  K+   K+    28      51.816   8.457  38.299  1.00  0.00           K  
TER     284       K+    28
ATOM    284  K+   K+    29      58.908  39.031  28.937  1.00  0.00           K  
TER     285       K+    29
ATOM    285  K+   K+    30      33.771  47.046  52.018  1.00  0.00           K  
TER     286       K+    30
ATOM    286  K+   K+    31      52.747   2.780  36.718  1.00  0.00           K  
TER     287       K+    31
ATOM    287  K+   K+    32      54.869  53.879   4.350  1.00  0.00           K  
TER     288       K+    32
ATOM    288  K+   K+    33      15.198   9.896  24.621  1.00  0.00           K  
TER     289       K+    33
ATOM    289  K+   K+    34      10.279  33.740  12.950  1.00  0.00           K  
TER     290       K+    34
ATOM    290  K+   K+    35      22.424  15.234  42.322  1.00  0.00           K  
TER     291       K+    35
ATOM    291  K+   K+    36      51.791   6.703  56.400  1.00  0.00           K  
TER     292       K+    36
ATOM    292  K+   K+    37      57.573  36.784  59.099  1.00  0.00           K  
TER     293       K+    37
ATOM    293  K+   K+    38      22.830   8.304   3.744  1.00  0.00           K  
TER     294       K+    38
ATOM    294  K+   K+    39      21.512  50.606  21.008  1.00  0.00           K  
TER     295       K+    39
ATOM    295  K+   K+    40      30.477  32.838  50.339  1.00  0.00           K  
TER     296       K+    40
ATOM    296  K+   K+    41      34.676  45.754  10.918  1.00  0.00           K  
TER     297       K+    41
ATOM    297  K+   K+    42      20.933  53.946   6.662  1.00  0.00           K  
TER     298       K+    42
ATOM    298  K+   K+    43      22.110  45.134  48.433  1.00  0.00           K  
TER     299       K+    43
ATOM    299  K+   K+    44       2.978  13.595  14.298  1.00  0.00           K  
TER     300       K+    44
ATOM    300  K+   K+    45      21.367  36.269  44.004  1.00  0.00           K  
TER     301       K+    45
ATOM    301  K+   K+    46      28.582  32.987  15.619  1.00  0.00           K  
TER     302       K+    46
ATOM    302  K+   K+    47      10.245  54.163  40.535  1.00  0.00           K  
TER     303       K+    47
ATOM    303  K+   K+    48      56.929   9.633  18.623  1.00  0.00           K  
TER     304       K+    48
ATOM    304  K+   K+    49       1.752  40.864  24.453  1.00  0.00           K  
TER     305       K+    49
ATOM    305  K+   K+    50      29.331  40.669  35.301  1.00  0.00           K  
TER     306       K+    50
ATOM    306  K+   K+    51      56.029  33.170  32.709  1.00  0.00           K  
TER     307       K+    51
ATOM    307  K+   K+    52      39.231  33.120   9.370  1.00  0.00           K  
TER     308       K+    52
ATOM    308  K+   K+    53      45.974  53.706  36.025  1.00  0.00           K  
TER     309       K+    53
ATOM    309  K+   K+    54      50.033  41.908  50.369  1.00  0.00           K  
TER     310       K+    54
ATOM    310  K+   K+    55      17.250  41.920  21.307  1.00  0.00           K  
TER     311       K+    55
ATOM    311  K+   K+    56      14.686   1.001  10.421  1.00  0.00           K  
TER     312       K+    56
ATOM    312  K+   K+    57      59.194  33.473  58.962  1.00  0.00           K  
TER     313       K+    57
ATOM    313  K+   K+    58      31.797  30.714  24.664  1.00  0.00           K  
TER     314       K+    58
ATOM    314  K+   K+    59      35.305  59.261   5.394  1.00  0.00           K  
TER     315       K+    59
ATOM    315  K+   K+    60      54.660  39.612   7.510  1.00  0.00           K  
TER     316       K+    60
ATOM    316  K+   K+    61      41.403  22.434  15.515  1.00  0.00           K  
TER     317       K+    61
ATOM    317  K+   K+    62       7.165  19.598  14.308  1.00  0.00           K  
TER     318       K+    62
ATOM    318  K+   K+    63      55.113  51.914  14.772  1.00  0.00           K  
TER     319       K+    63
ATOM    319  K+   K+    64      42.007  59.314  49.787  1.00  0.00           K  
TER     320       K+    64
ATOM    320  K+   K+    65      40.476  48.197  12.782  1.00  0.00           K  
TER     321       K+    65
ATOM    321  K+   K+    66      32.129   7.424  51.807  1.00  0.00           K  
TER     322       K+    66
ATOM    322  K+   K+    67      15.360  33.526  24.492  1.00  0.00           K  
TER     323       K+    67
ATOM    323  K+   K+    68      35.549  11.859  18.770  1.00  0.00           K  
TER     324       K+    68
ATOM    324  K+   K+    69      25.431  55.970  49.112  1.00  0.00           K  
TER     325       K+    69
ATOM    325  K+   K+    70      41.527  47.868  16.964  1.00  0.00           K  
TER     326       K+    70
ATOM    326  K+   K+    71      28.533   4.685   1.732  1.00  0.00           K  
TER     327       K+    71
ATOM    327  K+   K+    72       7.974  25.488  25.488  1.00  0.00           K  
TER     328       K+    72
ATOM    328  K+   K+    73      53.706  24.337  36.803  1.00  0.00           K  
TER     329       K+    73
ATOM    329  K+   K+    74      16.904  31.329  14.386  1.00  0.00           K  
TER     330       K+    74
ATOM    330  K+   K+    75      23.131  16.456  46.961  1.00  0.00           K  
TER     331       K+    75
ATOM    331  K+   K+    76      36.436  55.701  44.132  1.00  0.00           K  
TER     332       K+    76
ATOM    332  K+   K+    77       4.008  52.832   0.042  1.00  0.00           K  
TER     333       K+    77
ATOM    333  K+   K+    78      47.724  53.824  44.931  1.00  0.00           K  
TER     334       K+    78
ATOM    334  K+   K+    79      38.818  43.718  29.820  1.00  0.00           K  
TER     335       K+    79
ATOM    335  K+   K+    80      15.531  40.990   8.532  1.00  0.00           K  
TER     336       K+    80
ATOM    336  K+   K+    81      20.413  46.234  12.201  1.00  0.00           K  
TER     337       K+    81
ATOM    337  K+   K+    82      47.548  22.970  45.396  1.00  0.00           K  
TER     338       K+    82
ATOM    338  K+   K+    83      15.802  12.393  49.848  1.00  0.00           K  
TER     339       K+    83
ATOM    339  K+   K+    84       7.301  45.240  14.299  1.00  0.00           K  
TER     340       K+    84
ATOM    340  K+   K+    85      32.574   8.575  59.706  1.00  0.00           K  
TER     341       K+    85
ATOM    341  K+   K+    86       1.964  10.398  40.600  1.00  0.00           K  
TER     342       K+    86
ATOM    342  K+   K+    87       1.917   6.148  13.284  1.00  0.00           K  
TER     343       K+    87
ATOM    343  K+   K+    88      60.307  19.739  41.638  1.00  0.00           K  
TER     344       K+    88
ATOM    344  K+   K+    89       6.331   5.825  20.916  1.00  0.00           K  
TER     345       K+    89
ATOM    345  K+   K+    90      43.043  55.357  50.802  1.00  0.00           K  
TER     346       K+    90
ATOM    346  K+   K+    91      44.531  55.060   9.077  1.00  0.00           K  
TER     347       K+    91
ATOM    347  K+   K+    92      15.295  39.090  35.405  1.00  0.00           K  
TER     348       K+    92
ATOM    348  K+   K+    93      25.281  55.645  36.266  1.00  0.00           K  
TER     349       K+    93
ATOM    349  K+   K+    94      37.028  38.299   1.367  1.00  0.00           K  
TER     350       K+    94
ATOM    350  K+   K+    95      24.531  30.738  21.973  1.00  0.00           K  
TER     351       K+    95
ATOM    351  K+   K+    96      42.751  30.802  10.847  1.00  0.00           K  
TER     352       K+    96
ATOM    352  K+   K+    97      33.824  58.193  29.468  1.00  0.00           K  
TER     353       K+    97
ATOM    353  K+   K+    98      43.024  35.169  44.314  1.00  0.00           K  
TER     354       K+    98
ATOM    354  K+   K+    99      59.931  58.305  42.622  1.00  0.00           K  
TER     355       K+    99
ATOM    355  K+   K+   100      50.573  51.267  42.774  1.00  0.00           K  
TER     356       K+   100
ATOM    356  K+   K+   101      11.679  11.329   7.889  1.00  0.00           K  
TER     357       K+   101
ATOM    357  K+   K+   102      14.845  25.243  25.129  1.00  0.00           K  
TER     358       K+   102
ATOM    358  K+   K+   103      31.469  37.619   9.343  1.00  0.00           K  
TER     359       K+   103
ATOM    359  K+   K+   104      48.837  24.038  39.478  1.00  0.00           K  
TER     360       K+   104
ATOM    360  K+   K+   105      60.289  26.779  35.808  1.00  0.00           K  
TER     361       K+   105
ATOM    361  K+   K+   106      13.056  39.589  44.583  1.00  0.00           K  
TER     362       K+   106
ATOM    362  K+   K+   107      58.017   7.494  59.494  1.00  0.00           K  
TER     363       K+   107
ATOM    363  K+   K+   108      30.048  27.964  59.116  1.00  0.00           K  
TER     364       K+   108
ATOM    364  K+   K+   109       7.226  21.137  59.097  1.00  0.00           K  
TER     365       K+   109
ATOM    365  K+   K+   110      13.698   4.699  48.322  1.00  0.00           K  
TER     366       K+   110
ATOM    366  K+   K+   111      31.076   4.722  30.882  1.00  0.00           K  
TER     367       K+   111
ATOM    367  K+   K+   112      33.565  38.110  49.301  1.00  0.00           K  
TER     368       K+   112
ATOM    368  K+   K+   113       3.296  33.100  13.498  1.00  0.00           K  
TER     369       K+   113
ATOM    369  K+   K+   114      22.751  38.674  12.398  1.00  0.00           K  
TER     370       K+   114
ATOM    370  K+   K+   115      15.889   0.005  17.122  1.00  0.00           K  
TER     371       K+   115
ATOM    371  K+   K+   116      19.845  49.924  10.419  1.00  0.00           K  
TER     372       K+   116
ATOM    372  K+   K+   117      22.633  14.250  22.972  1.00  0.00           K  
TER     373       K+   117
ATOM    373  K+   K+   118      14.165  55.730  20.105  1.00  0.00           K  
TER     374       K+   118
ATOM    374  K+   K+   119      24.202  51.539  35.359  1.00  0.00           K  
TER     375       K+   119
ATOM    375  K+   K+   120      11.683  51.518   5.451  1.00  0.00           K  
TER     376       K+   120
ATOM    376  K+   K+   121      53.040   5.113  45.332  1.00  0.00           K  
TER     377       K+   121
ATOM    377  K+   K+   122      12.066   7.731  38.435  1.00  0.00           K  
TER     378       K+   122
ATOM    378  K+   K+   123       5.936   3.851  17.001  1.00  0.00           K  
TER     379       K+   123
ATOM    379  K+   K+   124      56.936  20.538  14.102  1.00  0.00           K  
TER     380       K+   124
ATOM    380  K+   K+   125      31.577  21.547  51.374  1.00  0.00           K  
TER     381       K+   125
ATOM    381  K+   K+   126      17.634  59.329  27.313  1.00  0.00           K  
TER     382       K+   126
ATOM    382  K+   K+   127      45.134  33.314  28.241  1.00  0.00           K  
TER     383       K+   127
ATOM    383  K+   K+   128      41.104  40.017   0.255  1.00  0.00           K  
TER     384       K+   128
ATOM    384  K+   K+   129      32.249  48.518  20.147  1.00  0.00           K  
TER     385       K+   129
ATOM    385  K+   K+   130       9.714  30.639   9.914  1.00  0.00           K  
TER     386       K+   130
ATOM    386  K+   K+   131      13.509  45.379   6.232  1.00  0.00           K  
TER     387       K+   131
ATOM    387  K+   K+   132      43.384   5.854  48.716  1.00  0.00           K  
TER     388       K+   132
ATOM    388  K+   K+   133      55.227  25.142   2.012  1.00  0.00           K  
TER     389       K+   133
ATOM    389  K+   K+   134       2.622  56.958   1.948  1.00  0.00           K  
TER     390       K+   134
ATOM    390  K+   K+   135      23.029   7.863  56.242  1.00  0.00           K  
TER     391       K+   135
ATOM    391  K+   K+   136      35.259  52.813  38.508  1.00  0.00           K  
TER     392       K+   136
ATOM    392  K+   K+   137      58.344  44.847  29.038  1.00  0.00           K  
TER     393       K+   137
ATOM    393  K+   K+   138       1.434  12.244  34.597  1.00  0.00           K  
TER     394       K+   138
ATOM    394  K+   K+   139      43.480  25.165  57.309  1.00  0.00           K  
TER     395       K+   139
ATOM    395  K+   K+   140      43.258   3.402  58.766  1.00  0.00           K  
TER     396       K+   140
ATOM    396  K+   K+   141      17.474  28.026  30.864  1.00  0.00           K  
TER     397       K+   141
ATOM    397  K+   K+   142      58.519  47.243   0.525  1.00  0.00           K  
TER     398       K+   142
ATOM    398  K+   K+   143      25.029  49.700   2.805  1.00  0.00           K  
TER     399       K+   143
ATOM    399  K+   K+   144      48.808  44.003  29.742  1.00  0.00           K  
TER     400       K+   144
ATOM    400  K+   K+   145      19.031  32.181   0.875  1.00  0.00           K  
TER     401       K+   145
ATOM    401  K+   K+   146      17.072  26.463  58.509  1.00  0.00           K  
TER     402       K+   146
ATOM    402  K+   K+   147       8.245  18.622  32.246  1.00  0.00           K  
TER     403       K+   147
ATOM    403  K+   K+   148       4.131   9.711  26.400  1.00  0.00           K  
TER     404       K+   148
ATOM    404  K+   K+   149      29.736  49.964  22.732  1.00  0.00           K  
TER     405       K+   149
ATOM    405  K+   K+   150       1.189  50.228  51.965  1.00  0.00           K  
TER     406       K+   150
ATOM    406  K+   K+   151       8.265  53.218   0.469  1.00  0.00           K  
TER     407       K+   151
ATOM    407  K+   K+   152      39.640  37.845  25.834  1.00  0.00           K  
TER     408       K+   152
ATOM    408  Cl- Cl-   153      21.307  42.747  52.950  1.00  0.00          CL  
TER     409      Cl-   153
ATOM    409  Cl- Cl-   154       3.371  10.408  20.926  1.00  0.00          CL  
TER     410      Cl-   154
ATOM    410  Cl- Cl-   155      55.035   5.945  30.094  1.00  0.00          CL  
TER     411      Cl-   155
ATOM    411  Cl- Cl-   156      17.238  50.563   1.063  1.00  0.00          CL  
TER     412      Cl-   156
ATOM    412  Cl- Cl-   157      50.644  33.022  50.677  1.00  0.00          CL  
TER     413      Cl-   157
ATOM    413  Cl- Cl-   158      37.686  36.630  55.757  1.00  0.00          CL  
TER     414      Cl-   158
ATOM    414  Cl- Cl-   159       2.118  41.012  33.089  1.00  0.00          CL  
TER     415      Cl-   159
ATOM    415  Cl- Cl-   160       5.381  39.356  20.086  1.00  0.00          CL  
TER     416      Cl-   160
ATOM    416  Cl- Cl-   161      18.841   4.608   3.886  1.00  0.00          CL  
TER     417      Cl-   161
ATOM    417  Cl- Cl-   162      26.477  49.772  19.444  1.00  0.00          CL  
TER     418      Cl-   162
ATOM    418  Cl- Cl-   163      27.831   7.638  59.636  1.00  0.00          CL  
TER     419      Cl-   163
ATOM    419  Cl- Cl-   164      36.094  33.562   9.099  1.00  0.00          CL  
TER     420      Cl-   164
ATOM    420  Cl- Cl-   165      57.021  13.196  14.954  1.00  0.00          CL  
TER     421      Cl-   165
ATOM    421  Cl- Cl-   166      57.271   6.700  10.038  1.00  0.00          CL  
TER     422      Cl-   166
ATOM    422  Cl- Cl-   167       6.794  47.685  22.964  1.00  0.00          CL  
TER     423      Cl-   167
ATOM    423  Cl- Cl-   168      18.732  31.935  28.716  1.00  0.00          CL  
TER     424      Cl-   168
ATOM    424  Cl- Cl-   169      53.842  49.394   2.135  1.00  0.00          CL  
TER     425      Cl-   169
ATOM    425  Cl- Cl-   170      34.800  34.436  46.472  1.00  0.00          CL  
TER     426      Cl-   170
ATOM    426  Cl- Cl-   171       2.108  46.651  14.869  1.00  0.00          CL  
TER     427      Cl-   171
ATOM    427  Cl- Cl-   172      56.997  28.007  34.876  1.00  0.00          CL  
TER     428      Cl-   172
ATOM    428  Cl- Cl-   173      17.908   3.366  36.890  1.00  0.00          CL  
TER     429      Cl-   173
ATOM    429  Cl- Cl-   174      10.162  45.602   2.554  1.00  0.00          CL  
TER     430      Cl-   174
ATOM    430  Cl- Cl-   175      35.359  17.708  34.062  1.00  0.00          CL  
TER     431      Cl-   175
ATOM    431  Cl- Cl-   176      45.600  28.895  57.477  1.00  0.00          CL  
TER     432      Cl-   176
ATOM    432  Cl- Cl-   177       1.428   9.349  13.789  1.00  0.00          CL  
TER     433      Cl-   177
ATOM    433  Cl- Cl-   178      13.749   6.038  54.536  1.00  0.00          CL  
TER     434      Cl-   178
ATOM    434  Cl- Cl-   179      38.271  42.177  34.343  1.00  0.00          CL  
TER     435      Cl-   179
ATOM    435  Cl- Cl-   180      25.184   4.770   4.795  1.00  0.00          CL  
TER     436      Cl-   180
ATOM    436  Cl- Cl-   181      14.957  21.205  17.936  1.00  0.00          CL  
TER     437      Cl-   181
ATOM    437  Cl- Cl-   182      39.544  35.912   5.674  1.00  0.00          CL  
TER     438      Cl-   182
ATOM    438  Cl- Cl-   183      31.210  28.172   8.568  1.00  0.00          CL  
TER     439      Cl-   183
ATOM    439  Cl- Cl-   184       1.133  30.379   5.166  1.00  0.00          CL  
TER     440      Cl-   184
ATOM    440  Cl- Cl-   185       7.233  51.354  51.141  1.00  0.00          CL  
TER     441      Cl-   185
ATOM    441  Cl- Cl-   186      12.823  31.850  23.168  1.00  0.00          CL  
TER     442      Cl-   186
ATOM    442  Cl- Cl-   187      43.128  13.361  43.145  1.00  0.00          CL  
TER     443      Cl-   187
ATOM    443  Cl- Cl-   188       0.476  49.239   7.329  1.00  0.00          CL  
TER     444      Cl-   188
ATOM    444  Cl- Cl-   189      32.140  13.059  47.074  1.00  0.00          CL  
TER     445      Cl-   189
ATOM    445  Cl- Cl-   190       6.341  23.844  53.039  1.00  0.00          CL  
TER     446      Cl-   190
ATOM    446  Cl- Cl-   191      10.494  25.431   0.848  1.00  0.00          CL  
TER     447      Cl-   191
ATOM    447  Cl- Cl-   192      56.796  41.522   3.549  1.00  0.00          CL  
TER     448      Cl-   192
ATOM    448  Cl- Cl-   193      27.077  38.065   7.739  1.00  0.00          CL  
TER     449      Cl-   193
ATOM    449  Cl- Cl-   194      44.604   9.164  56.913  1.00  0.00          CL  
TER     450      Cl-   194
ATOM    450  Cl- Cl-   195       7.367  52.567  40.816  1.00  0.00          CL  
TER     451      Cl-   195
ATOM    451  Cl- Cl-   196       9.316  56.199  26.319  1.00  0.00          CL  
TER     452      Cl-   196
ATOM    452  Cl- Cl-   197      59.563   9.278  53.936  1.00  0.00          CL  
TER     453      Cl-   197
ATOM    453  Cl- Cl-   198      50.398  26.841   4.943  1.00  0.00          CL  
TER     454      Cl-   198
ATOM    454  Cl- Cl-   199       9.644  32.285   3.234  1.00  0.00          CL  
TER     455      Cl-   199
ATOM    455  Cl- Cl-   200      19.394  40.502  37.660  1.00  0.00          CL  
TER     456      Cl-   200
ATOM    456  Cl- Cl-   201      31.551  35.518  41.689  1.00  0.00          CL  
TER     457      Cl-   201
ATOM    457  Cl- Cl-   202      58.008  29.991  45.499  1.00  0.00          CL  
TER     458      Cl-   202
ATOM    458  Cl- Cl-   203      41.403  58.199  54.422  1.00  0.00          CL  
TER     459      Cl-   203
ATOM    459  Cl- Cl-   204      38.904  24.302  27.121  1.00  0.00          CL  
TER     460      Cl-   204
ATOM    460  Cl- Cl-   205      42.807  37.738  26.004  1.00  0.00          CL  
TER     461      Cl-   205
ATOM    461  Cl- Cl-   206      58.660  20.676  25.587  1.00  0.00          CL  
TER     462      Cl-   206
ATOM    462  Cl- Cl-   207      20.216  10.721  54.663  1.00  0.00          CL  
TER     463      Cl-   207
ATOM    463  Cl- Cl-   208      23.879  40.026  20.663  1.00  0.00          CL  
TER     464      Cl-   208
ATOM    464  Cl- Cl-   209      39.306  24.880   3.592  1.00  0.00          CL  
TER     465      Cl-   209
ATOM    465  Cl- Cl-   210      56.785  12.852  36.447  1.00  0.00          CL  
TER     466      Cl-   210
ATOM    466  Cl- Cl-   211      18.215  28.471  18.515  1.00  0.00          CL  
TER     467      Cl-   211
ATOM    467  Cl- Cl-   212      35.475   4.035  57.991  1.00  0.00          CL  
TER     468      Cl-   212
ATOM    468  Cl- Cl-   213       7.541  23.072  13.098  1.00  0.00          CL  
TER     469      Cl-   213
ATOM    469  Cl- Cl-   214      54.468  14.186  11.149  1.00  0.00          CL  
TER     470      Cl-   214
ATOM    470  Cl- Cl-   215       4.315  34.765  30.535  1.00  0.00          CL  
TER     471      Cl-   215
ATOM    471  Cl- Cl-   216      21.444  21.307  39.757  1.00  0.00          CL  
TER     472      Cl-   216
ATOM    472  Cl- Cl-   217       1.670   2.460  19.305  1.00  0.00          CL  
TER     473      Cl-   217
ATOM    473  Cl- Cl-   218      18.834   6.474  52.949  1.00  0.00          CL  
TER     474      Cl-   218
ATOM    474  Cl- Cl-   219      28.691  56.495  44.737  1.00  0.00          CL  
TER     475      Cl-   219
ATOM    475  Cl- Cl-   220      30.058  21.365  56.487  1.00  0.00          CL  
TER     476      Cl-   220
ATOM    476  Cl- Cl-   221      12.435  34.594  42.332  1.00  0.00          CL  
TER     477      Cl-   221
ATOM    477  Cl- Cl-   222      52.027   8.602  53.773  1.00  0.00          CL  
TER     478      Cl-   222
ATOM    478  Cl- Cl-   223      24.798  56.737   8.486  1.00  0.00          CL  
TER     479      Cl-   223
ATOM    479  Cl- Cl-   224      58.889  25.626  40.811  1.00  0.00          CL  
TER     480      Cl-   224
ATOM    480  Cl- Cl-   225      46.596  58.788   5.587  1.00  0.00          CL  
TER     481      Cl-   225
ATOM    481  Cl- Cl-   226      33.189  20.545   3.134  1.00  0.00          CL  
TER     482      Cl-   226
ATOM    482  Cl- Cl-   227      29.569  45.825  34.686  1.00  0.00          CL  
TER     483      Cl-   227
ATOM    483  Cl- Cl-   228       0.577  38.076   7.077  1.00  0.00          CL  
TER     484      Cl-   228
ATOM    484  Cl- Cl-   229      22.407  46.053  58.741  1.00  0.00          CL  
TER     485      Cl-   229
ATOM    485  Cl- Cl-   230      10.560  40.605   9.834  1.00  0.00          CL  
TER     486      Cl-   230
ATOM    486  Cl- Cl-   231      38.371  42.193  53.302  1.00  0.00          CL  
TER     487      Cl-   231
ATOM    487  Cl- Cl-   232      28.115  39.040  14.351  1.00  0.00          CL  
TER     488      Cl-   232
ATOM    488  Cl- Cl-   233      53.956  39.800  47.658  1.00  0.00          CL  
TER     489      Cl-   233
ATOM    489  Cl- Cl-   234      45.739   7.892   4.763  1.00  0.00          CL  
TER     490      Cl-   234
ATOM    490  Cl- Cl-   235      21.870  49.529  15.265  1.00  0.00          CL  
TER     491      Cl-   235
ATOM    491  Cl- Cl-   236      38.429   6.929  49.903  1.00  0.00          CL  
TER     492      Cl-   236
ATOM    492  Cl- Cl-   237       7.008  27.236  19.562  1.00  0.00          CL  
TER     493      Cl-   237
ATOM    493  Cl- Cl-   238      45.547  19.954  17.108  1.00  0.00          CL  
TER     494      Cl-   238
ATOM    494  Cl- Cl-   239      47.741  35.790  10.134  1.00  0.00          CL  
TER     495      Cl-   239
ATOM    495  Cl- Cl-   240      55.143  47.512  33.576  1.00  0.00          CL  
TER     496      Cl-   240
ATOM    496  Cl- Cl-   241      18.113  41.075  12.866  1.00  0.00          CL  
TER     497      Cl-   241
ATOM    497  Cl- Cl-   242      43.124   4.703  23.703  1.00  0.00          CL  
TER     498      Cl-   242
ATOM    498  Cl- Cl-   243       0.328  10.810  43.149  1.00  0.00          CL  
TER     499      Cl-   243
ATOM    499  Cl- Cl-   244      30.159  52.864  32.545  1.00  0.00          CL  
TER     500      Cl-   244
ATOM    500  Cl- Cl-   245      34.290   0.167  35.808  1.00  0.00          CL  
TER     501      Cl-   245
ATOM    501  Cl- Cl-   246      44.760  58.046  38.959  1.00  0.00          CL  
TER     502      Cl-   246
ATOM    502  Cl- Cl-   247       3.304   6.553  38.001  1.00  0.00          CL  
TER     503      Cl-   247
ATOM    503  Cl- Cl-   248      18.126   9.668  27.495  1.00  0.00          CL  
TER     504      Cl-   248
ATOM    504  Cl- Cl-   249      52.079  57.833  44.169  1.00  0.00          CL  
TER     505      Cl-   249
ATOM    505  Cl- Cl-   250      29.614   3.531  10.116  1.00  0.00          CL  
TER     506      Cl-   250
ATOM    506  Cl- Cl-   251      18.880  36.773  25.687  1.00  0.00          CL  
TER     507      Cl-   251
ATOM    507  Cl- Cl-   252       0.568  26.900  13.312  1.00  0.00          CL  
TER     508      Cl-   252
ATOM    508  Cl- Cl-   253      31.569  56.847  49.135  1.00  0.00          CL  
TER     509      Cl-   253
ATOM    509  Cl- Cl-   254      33.950  46.191  48.848  1.00  0.00          CL  
TER     510      Cl-   254
ATOM    510  Cl- Cl-   255      34.425  21.884  52.878  1.00  0.00          CL  
TER     511      Cl-   255
ATOM    511  Cl- Cl-   256      26.746  54.318  39.111  1.00  0.00          CL  
TER     512      Cl-   256
ATOM    512  Cl- Cl-   257      14.504  11.158  16.038  1.00  0.00          CL  
TER     513      Cl-   257
ATOM    513  Cl- Cl-   258      42.252  50.791  17.388  1.00  0.00          CL  
TER     514      Cl-   258
ATOM    514  Cl- Cl-   259      28.008  36.959  45.035  1.00  0.00          CL  
TER     515      Cl-   259
ATOM    515  Cl- Cl-   260      27.716  30.628  17.996  1.00  0.00          CL  
TER     516      Cl-   260
ATOM    516  Cl- Cl-   261      55.968  37.537  16.997  1.00  0.00          CL  
TER     517      Cl-   261
ATOM    517  Cl- Cl-   262      25.098   7.002  28.455  1.00  0.00          CL  
TER     518      Cl-   262
ATOM    518  Cl- Cl-   263      10.090   3.683  24.015  1.00  0.00          CL  
TER     519      Cl-   263
ATOM    519  Cl- Cl-   264      49.535  50.035  29.262  1.00  0.00          CL  
TER     520      Cl-   264
ATOM    520  Cl- Cl-   265      16.052  20.626  25.188  1.00  0.00          CL  
TER     521      Cl-   265
ATOM    521  Cl- Cl-   266      21.286  53.390  24.611  1.00  0.00          CL  
TER     522      Cl-   266
ATOM    522  Cl- Cl-   267      43.827  44.277  23.742  1.00  0.00          CL  
TER     523      Cl-   267
ATOM    523  Cl- Cl-   268       5.413  24.449   2.511  1.00  0.00          CL  
TER     524      Cl-   268
ATOM    524  Cl- Cl-   269      24.034  57.212  26.717  1.00  0.00          CL  
TER     525      Cl-   269
ATOM    525  Cl- Cl-   270      15.495  35.350  48.854  1.00  0.00          CL  
TER     526      Cl-   270
ATOM    526  Cl- Cl-   271      33.081  47.957   4.393  1.00  0.00          CL  
TER     527      Cl-   271
ATOM    527  Cl- Cl-   272      40.699  23.006  11.457  1.00  0.00          CL  
TER     528      Cl-   272
ATOM    528  Cl- Cl-   273      56.252  15.664   5.485  1.00  0.00          CL  
TER     529      Cl-   273
ATOM    529  Cl- Cl-   274      38.816  26.158  53.955  1.00  0.00          CL  
TER     530      Cl-   274
ATOM    530  Cl- Cl-   275      17.882  52.510  17.204  1.00  0.00          CL  
TER     531      Cl-   275
ATOM    531  Cl- Cl-   276      39.045  53.709  40.467  1.00  0.00          CL  
TER     532      Cl-   276
ATOM    532  Cl- Cl-   277       3.650  46.962  36.994  1.00  0.00          CL  
TER     533      Cl-   277
ATOM    533  Cl- Cl-   278      40.536  42.234   7.801  1.00  0.00          CL  
TER     534      Cl-   278
ATOM    534  Cl- Cl-   279      55.251  32.459  18.566  1.00  0.00          CL  
TER     535      Cl-   279
ATOM    535  Cl- Cl-   280      37.298  46.521  20.309  1.00  0.00          CL  
TER     536      Cl-   280
ATOM    536  Cl- Cl-   281      34.891  39.980  26.045  1.00  0.00          CL  
TER     537      Cl-   281
ATOM    537  Cl- Cl-   282      52.858  50.815  19.514  1.00  0.00          CL  
TER     538      Cl-   282
ATOM    538  Cl- Cl-   283       8.766  14.236  17.799  1.00  0.00          CL  
TER     539      Cl-   283
ATOM    539  Cl- Cl-   284      12.993  49.316   9.262  1.00  0.00          CL  
TER     540      Cl-   284
ATOM    540  Cl- Cl-   285      47.029  46.761  40.356  1.00  0.00          CL  
TER     541      Cl-   285
ATOM    541  Cl- Cl-   286      35.201  21.745  23.538  1.00  0.00          CL  
TER     542      Cl-   286
ATOM    542  Cl- Cl-   287      21.538  13.515   5.434  1.00  0.00          CL  
TER     543      Cl-   287
ATOM    543  Cl- Cl-   288      16.424  14.219  43.894  1.00  0.00          CL  
TER     544      Cl-   288
ATOM    544  Cl- Cl-   289      46.400  56.586  33.932  1.00  0.00          CL  
END   
