# Supplementary material for: Toward Accurate RNA Folding Thermodynamics: Evaluation of Enhanced Sampling Methods for Force Field Benchmarking
Source: J Chem Theory Comput. 2026 May 14;22(10):5247–58. doi: 10.1021/acs.jctc.6c00108 (PMC13217565; doi:10.1021/acs.jctc.6c00108)
Supplement: Supplementary file 2 [file ct6c00108_si_002.zip › GAGA_clusters/4-stack_2.pdb]

ATOM      1  H5T RG5     1      18.087   9.595  20.588  1.00  0.00           H  
ATOM      2  O5' RG5     1      18.769  10.195  20.276  1.00  0.00           O  
ATOM      3  C5' RG5     1      18.136  11.408  20.012  1.00  0.00           C  
ATOM      4 H5'1 RG5     1      17.864  11.942  20.922  1.00  0.00           H  
ATOM      5 H5'2 RG5     1      17.189  11.219  19.507  1.00  0.00           H  
ATOM      6  C4' RG5     1      19.070  12.346  19.222  1.00  0.00           C  
ATOM      7  H4' RG5     1      18.706  13.368  19.329  1.00  0.00           H  
ATOM      8  O4' RG5     1      20.307  12.467  19.824  1.00  0.00           O  
ATOM      9  C1' RG5     1      21.190  12.738  18.717  1.00  0.00           C  
ATOM     10  H1' RG5     1      21.594  13.747  18.802  1.00  0.00           H  
ATOM     11  N9  RG5     1      22.317  11.778  18.705  1.00  0.00           N  
ATOM     12  C8  RG5     1      22.227  10.493  19.172  1.00  0.00           C  
ATOM     13  H8  RG5     1      21.553  10.198  19.963  1.00  0.00           H  
ATOM     14  N7  RG5     1      23.191   9.725  18.746  1.00  0.00           N  
ATOM     15  C5  RG5     1      23.895  10.620  17.881  1.00  0.00           C  
ATOM     16  C6  RG5     1      25.140  10.303  17.166  1.00  0.00           C  
ATOM     17  O6  RG5     1      25.738   9.235  17.036  1.00  0.00           O  
ATOM     18  N1  RG5     1      25.624  11.399  16.483  1.00  0.00           N  
ATOM     19  H1  RG5     1      26.529  11.307  16.043  1.00  0.00           H  
ATOM     20  C2  RG5     1      24.961  12.673  16.492  1.00  0.00           C  
ATOM     21  N2  RG5     1      25.620  13.697  16.094  1.00  0.00           N  
ATOM     22  H21 RG5     1      26.400  13.502  15.483  1.00  0.00           H  
ATOM     23  H22 RG5     1      25.163  14.592  15.992  1.00  0.00           H  
ATOM     24  N3  RG5     1      23.815  12.910  17.182  1.00  0.00           N  
ATOM     25  C4  RG5     1      23.431  11.816  17.926  1.00  0.00           C  
ATOM     26  C3' RG5     1      19.216  11.995  17.762  1.00  0.00           C  
ATOM     27  H3' RG5     1      19.367  10.917  17.695  1.00  0.00           H  
ATOM     28  C2' RG5     1      20.457  12.656  17.326  1.00  0.00           C  
ATOM     29 H2'1 RG5     1      21.043  12.058  16.628  1.00  0.00           H  
ATOM     30  O2' RG5     1      20.313  14.032  16.878  1.00  0.00           O  
ATOM     31 HO'2 RG5     1      19.607  14.083  16.229  1.00  0.00           H  
ATOM     32  O3' RG5     1      18.057  12.393  17.138  1.00  0.00           O  
ATOM     33  P    RC     2      17.175  11.484  16.306  1.00  0.00           P  
ATOM     34  O1P  RC     2      16.740  12.186  15.137  1.00  0.00           O  
ATOM     35  O2P  RC     2      16.124  10.941  17.188  1.00  0.00           O  
ATOM     36  O5'  RC     2      18.176  10.285  15.855  1.00  0.00           O  
ATOM     37  C5'  RC     2      17.756   9.124  15.185  1.00  0.00           C  
ATOM     38 H5'1  RC     2      17.355   9.428  14.218  1.00  0.00           H  
ATOM     39 H5'2  RC     2      16.980   8.643  15.781  1.00  0.00           H  
ATOM     40  C4'  RC     2      18.787   7.972  15.008  1.00  0.00           C  
ATOM     41  H4'  RC     2      18.212   7.246  14.433  1.00  0.00           H  
ATOM     42  O4'  RC     2      19.815   8.325  14.100  1.00  0.00           O  
ATOM     43  C1'  RC     2      21.050   8.369  14.832  1.00  0.00           C  
ATOM     44  H1'  RC     2      21.631   7.462  14.668  1.00  0.00           H  
ATOM     45  N1   RC     2      21.894   9.576  14.446  1.00  0.00           N  
ATOM     46  C6   RC     2      21.255  10.775  14.141  1.00  0.00           C  
ATOM     47  H6   RC     2      20.191  10.845  14.312  1.00  0.00           H  
ATOM     48  C5   RC     2      21.985  11.815  13.754  1.00  0.00           C  
ATOM     49  H5   RC     2      21.498  12.755  13.538  1.00  0.00           H  
ATOM     50  C4   RC     2      23.397  11.623  13.553  1.00  0.00           C  
ATOM     51  N4   RC     2      24.185  12.645  13.313  1.00  0.00           N  
ATOM     52  H41  RC     2      25.162  12.445  13.152  1.00  0.00           H  
ATOM     53  H42  RC     2      23.792  13.575  13.290  1.00  0.00           H  
ATOM     54  N3   RC     2      23.974  10.476  13.830  1.00  0.00           N  
ATOM     55  C2   RC     2      23.269   9.451  14.278  1.00  0.00           C  
ATOM     56  O2   RC     2      23.839   8.455  14.559  1.00  0.00           O  
ATOM     57  C3'  RC     2      19.363   7.442  16.349  1.00  0.00           C  
ATOM     58  H3'  RC     2      18.646   7.643  17.145  1.00  0.00           H  
ATOM     59  C2'  RC     2      20.631   8.296  16.348  1.00  0.00           C  
ATOM     60 H2'1  RC     2      20.426   9.319  16.663  1.00  0.00           H  
ATOM     61  O2'  RC     2      21.673   7.878  17.175  1.00  0.00           O  
ATOM     62 HO'2  RC     2      21.334   7.682  18.052  1.00  0.00           H  
ATOM     63  O3'  RC     2      19.733   6.042  16.359  1.00  0.00           O  
ATOM     64  P    RG     3      18.600   4.885  16.085  1.00  0.00           P  
ATOM     65  O1P  RG     3      18.872   4.064  14.881  1.00  0.00           O  
ATOM     66  O2P  RG     3      17.271   5.516  16.181  1.00  0.00           O  
ATOM     67  O5'  RG     3      18.791   4.020  17.365  1.00  0.00           O  
ATOM     68  C5'  RG     3      18.440   4.474  18.669  1.00  0.00           C  
ATOM     69 H5'1  RG     3      17.372   4.630  18.818  1.00  0.00           H  
ATOM     70 H5'2  RG     3      19.047   5.322  18.984  1.00  0.00           H  
ATOM     71  C4'  RG     3      18.803   3.356  19.671  1.00  0.00           C  
ATOM     72  H4'  RG     3      18.443   3.822  20.589  1.00  0.00           H  
ATOM     73  O4'  RG     3      17.972   2.191  19.374  1.00  0.00           O  
ATOM     74  C1'  RG     3      18.844   1.064  19.429  1.00  0.00           C  
ATOM     75  H1'  RG     3      18.486   0.248  20.056  1.00  0.00           H  
ATOM     76  N9   RG     3      18.893   0.444  18.068  1.00  0.00           N  
ATOM     77  C8   RG     3      18.562   1.015  16.842  1.00  0.00           C  
ATOM     78  H8   RG     3      18.083   1.982  16.799  1.00  0.00           H  
ATOM     79  N7   RG     3      18.828   0.303  15.790  1.00  0.00           N  
ATOM     80  C5   RG     3      19.464  -0.811  16.307  1.00  0.00           C  
ATOM     81  C6   RG     3      20.133  -1.909  15.586  1.00  0.00           C  
ATOM     82  O6   RG     3      20.276  -2.069  14.400  1.00  0.00           O  
ATOM     83  N1   RG     3      20.600  -2.846  16.470  1.00  0.00           N  
ATOM     84  H1   RG     3      21.178  -3.638  16.231  1.00  0.00           H  
ATOM     85  C2   RG     3      20.437  -2.780  17.832  1.00  0.00           C  
ATOM     86  N2   RG     3      20.909  -3.733  18.482  1.00  0.00           N  
ATOM     87  H21  RG     3      21.397  -4.469  17.991  1.00  0.00           H  
ATOM     88  H22  RG     3      21.075  -3.491  19.448  1.00  0.00           H  
ATOM     89  N3   RG     3      19.996  -1.710  18.472  1.00  0.00           N  
ATOM     90  C4   RG     3      19.469  -0.733  17.694  1.00  0.00           C  
ATOM     91  C3'  RG     3      20.290   2.982  19.714  1.00  0.00           C  
ATOM     92  H3'  RG     3      20.629   3.113  18.687  1.00  0.00           H  
ATOM     93  C2'  RG     3      20.238   1.482  19.944  1.00  0.00           C  
ATOM     94 H2'1  RG     3      21.088   0.901  19.587  1.00  0.00           H  
ATOM     95  O2'  RG     3      20.119   1.222  21.302  1.00  0.00           O  
ATOM     96 HO'2  RG     3      20.134   2.040  21.804  1.00  0.00           H  
ATOM     97  O3'  RG     3      21.119   3.616  20.717  1.00  0.00           O  
ATOM     98  P    RA     4      22.637   3.866  20.497  1.00  0.00           P  
ATOM     99  O1P  RA     4      23.146   4.267  21.827  1.00  0.00           O  
ATOM    100  O2P  RA     4      22.811   4.790  19.393  1.00  0.00           O  
ATOM    101  O5'  RA     4      23.276   2.464  19.925  1.00  0.00           O  
ATOM    102  C5'  RA     4      23.445   1.313  20.841  1.00  0.00           C  
ATOM    103 H5'1  RA     4      22.517   1.124  21.380  1.00  0.00           H  
ATOM    104 H5'2  RA     4      24.165   1.622  21.598  1.00  0.00           H  
ATOM    105  C4'  RA     4      24.058   0.089  20.198  1.00  0.00           C  
ATOM    106  H4'  RA     4      24.357  -0.503  21.063  1.00  0.00           H  
ATOM    107  O4'  RA     4      23.185  -0.741  19.531  1.00  0.00           O  
ATOM    108  C1'  RA     4      23.794  -1.252  18.422  1.00  0.00           C  
ATOM    109  H1'  RA     4      23.529  -2.304  18.318  1.00  0.00           H  
ATOM    110  N9   RA     4      23.440  -0.570  17.208  1.00  0.00           N  
ATOM    111  C8   RA     4      22.887   0.646  17.000  1.00  0.00           C  
ATOM    112  H8   RA     4      22.600   1.312  17.801  1.00  0.00           H  
ATOM    113  N7   RA     4      22.680   0.905  15.731  1.00  0.00           N  
ATOM    114  C5   RA     4      23.083  -0.282  15.107  1.00  0.00           C  
ATOM    115  C6   RA     4      23.222  -0.637  13.716  1.00  0.00           C  
ATOM    116  N6   RA     4      22.708  -0.008  12.713  1.00  0.00           N  
ATOM    117  H61  RA     4      22.544  -0.431  11.811  1.00  0.00           H  
ATOM    118  H62  RA     4      22.296   0.914  12.747  1.00  0.00           H  
ATOM    119  N1   RA     4      23.803  -1.803  13.395  1.00  0.00           N  
ATOM    120  C2   RA     4      24.324  -2.510  14.374  1.00  0.00           C  
ATOM    121  H2   RA     4      24.857  -3.430  14.185  1.00  0.00           H  
ATOM    122  N3   RA     4      24.344  -2.267  15.670  1.00  0.00           N  
ATOM    123  C4   RA     4      23.672  -1.129  15.972  1.00  0.00           C  
ATOM    124  C3'  RA     4      25.348   0.254  19.442  1.00  0.00           C  
ATOM    125  H3'  RA     4      25.268   1.051  18.703  1.00  0.00           H  
ATOM    126  C2'  RA     4      25.346  -1.061  18.630  1.00  0.00           C  
ATOM    127 H2'1  RA     4      25.954  -0.938  17.734  1.00  0.00           H  
ATOM    128  O2'  RA     4      25.797  -2.161  19.426  1.00  0.00           O  
ATOM    129 HO'2  RA     4      26.626  -1.946  19.859  1.00  0.00           H  
ATOM    130  O3'  RA     4      26.514   0.316  20.159  1.00  0.00           O  
ATOM    131  P    RG     5      27.764   1.248  19.555  1.00  0.00           P  
ATOM    132  O1P  RG     5      28.896   1.250  20.562  1.00  0.00           O  
ATOM    133  O2P  RG     5      27.226   2.586  19.087  1.00  0.00           O  
ATOM    134  O5'  RG     5      28.214   0.600  18.145  1.00  0.00           O  
ATOM    135  C5'  RG     5      29.106  -0.504  18.096  1.00  0.00           C  
ATOM    136 H5'1  RG     5      28.711  -1.258  18.776  1.00  0.00           H  
ATOM    137 H5'2  RG     5      30.115  -0.346  18.477  1.00  0.00           H  
ATOM    138  C4'  RG     5      29.277  -1.067  16.671  1.00  0.00           C  
ATOM    139  H4'  RG     5      29.850  -1.994  16.686  1.00  0.00           H  
ATOM    140  O4'  RG     5      28.063  -1.431  16.104  1.00  0.00           O  
ATOM    141  C1'  RG     5      28.129  -1.027  14.670  1.00  0.00           C  
ATOM    142  H1'  RG     5      27.886  -1.952  14.147  1.00  0.00           H  
ATOM    143  N9   RG     5      27.171   0.093  14.411  1.00  0.00           N  
ATOM    144  C8   RG     5      26.389   0.832  15.265  1.00  0.00           C  
ATOM    145  H8   RG     5      26.525   0.678  16.325  1.00  0.00           H  
ATOM    146  N7   RG     5      25.586   1.737  14.763  1.00  0.00           N  
ATOM    147  C5   RG     5      25.815   1.528  13.404  1.00  0.00           C  
ATOM    148  C6   RG     5      25.186   2.035  12.229  1.00  0.00           C  
ATOM    149  O6   RG     5      24.155   2.748  12.186  1.00  0.00           O  
ATOM    150  N1   RG     5      25.793   1.694  11.056  1.00  0.00           N  
ATOM    151  H1   RG     5      25.375   2.126  10.244  1.00  0.00           H  
ATOM    152  C2   RG     5      26.809   0.817  10.991  1.00  0.00           C  
ATOM    153  N2   RG     5      27.317   0.636   9.827  1.00  0.00           N  
ATOM    154  H21  RG     5      27.093   1.234   9.045  1.00  0.00           H  
ATOM    155  H22  RG     5      28.227   0.199   9.819  1.00  0.00           H  
ATOM    156  N3   RG     5      27.311   0.190  11.997  1.00  0.00           N  
ATOM    157  C4   RG     5      26.823   0.619  13.231  1.00  0.00           C  
ATOM    158  C3'  RG     5      29.963  -0.013  15.839  1.00  0.00           C  
ATOM    159  H3'  RG     5      29.437   0.927  16.012  1.00  0.00           H  
ATOM    160  C2'  RG     5      29.604  -0.536  14.419  1.00  0.00           C  
ATOM    161 H2'1  RG     5      29.615   0.222  13.635  1.00  0.00           H  
ATOM    162  O2'  RG     5      30.412  -1.663  14.029  1.00  0.00           O  
ATOM    163 HO'2  RG     5      31.302  -1.447  14.317  1.00  0.00           H  
ATOM    164  O3'  RG     5      31.397   0.158  16.032  1.00  0.00           O  
ATOM    165  P    RA     6      31.996   1.573  16.260  1.00  0.00           P  
ATOM    166  O1P  RA     6      33.433   1.428  16.739  1.00  0.00           O  
ATOM    167  O2P  RA     6      31.101   2.448  17.016  1.00  0.00           O  
ATOM    168  O5'  RA     6      32.018   2.013  14.797  1.00  0.00           O  
ATOM    169  C5'  RA     6      32.860   1.477  13.753  1.00  0.00           C  
ATOM    170 H5'1  RA     6      32.940   0.393  13.842  1.00  0.00           H  
ATOM    171 H5'2  RA     6      33.865   1.835  13.974  1.00  0.00           H  
ATOM    172  C4'  RA     6      32.254   1.796  12.333  1.00  0.00           C  
ATOM    173  H4'  RA     6      32.870   1.237  11.628  1.00  0.00           H  
ATOM    174  O4'  RA     6      30.847   1.490  12.203  1.00  0.00           O  
ATOM    175  C1'  RA     6      30.338   2.426  11.253  1.00  0.00           C  
ATOM    176  H1'  RA     6      29.983   1.985  10.322  1.00  0.00           H  
ATOM    177  N9   RA     6      29.193   3.137  11.824  1.00  0.00           N  
ATOM    178  C8   RA     6      28.843   3.203  13.204  1.00  0.00           C  
ATOM    179  H8   RA     6      29.363   2.646  13.968  1.00  0.00           H  
ATOM    180  N7   RA     6      27.760   3.844  13.351  1.00  0.00           N  
ATOM    181  C5   RA     6      27.459   4.465  12.078  1.00  0.00           C  
ATOM    182  C6   RA     6      26.424   5.295  11.601  1.00  0.00           C  
ATOM    183  N6   RA     6      25.346   5.762  12.202  1.00  0.00           N  
ATOM    184  H61  RA     6      25.185   5.512  13.167  1.00  0.00           H  
ATOM    185  H62  RA     6      24.780   6.448  11.723  1.00  0.00           H  
ATOM    186  N1   RA     6      26.457   5.663  10.354  1.00  0.00           N  
ATOM    187  C2   RA     6      27.408   5.191   9.555  1.00  0.00           C  
ATOM    188  H2   RA     6      27.445   5.506   8.523  1.00  0.00           H  
ATOM    189  N3   RA     6      28.411   4.331   9.856  1.00  0.00           N  
ATOM    190  C4   RA     6      28.270   3.936  11.139  1.00  0.00           C  
ATOM    191  C3'  RA     6      32.368   3.332  12.044  1.00  0.00           C  
ATOM    192  H3'  RA     6      31.932   3.915  12.856  1.00  0.00           H  
ATOM    193  C2'  RA     6      31.472   3.426  10.828  1.00  0.00           C  
ATOM    194 H2'1  RA     6      31.145   4.454  10.668  1.00  0.00           H  
ATOM    195  O2'  RA     6      32.173   3.025   9.682  1.00  0.00           O  
ATOM    196 HO'2  RA     6      33.130   3.088   9.737  1.00  0.00           H  
ATOM    197  O3'  RA     6      33.752   3.641  11.751  1.00  0.00           O  
ATOM    198  P    RG     7      34.342   5.116  11.929  1.00  0.00           P  
ATOM    199  O1P  RG     7      35.747   5.108  11.498  1.00  0.00           O  
ATOM    200  O2P  RG     7      34.096   5.430  13.343  1.00  0.00           O  
ATOM    201  O5'  RG     7      33.306   6.164  11.196  1.00  0.00           O  
ATOM    202  C5'  RG     7      33.502   6.474   9.837  1.00  0.00           C  
ATOM    203 H5'1  RG     7      33.517   5.590   9.199  1.00  0.00           H  
ATOM    204 H5'2  RG     7      34.503   6.852   9.626  1.00  0.00           H  
ATOM    205  C4'  RG     7      32.498   7.482   9.216  1.00  0.00           C  
ATOM    206  H4'  RG     7      32.578   7.567   8.132  1.00  0.00           H  
ATOM    207  O4'  RG     7      31.133   6.964   9.259  1.00  0.00           O  
ATOM    208  C1'  RG     7      30.225   7.921   9.679  1.00  0.00           C  
ATOM    209  H1'  RG     7      29.416   8.080   8.966  1.00  0.00           H  
ATOM    210  N9   RG     7      29.734   7.690  11.143  1.00  0.00           N  
ATOM    211  C8   RG     7      30.192   6.776  12.096  1.00  0.00           C  
ATOM    212  H8   RG     7      31.163   6.305  12.065  1.00  0.00           H  
ATOM    213  N7   RG     7      29.611   6.729  13.220  1.00  0.00           N  
ATOM    214  C5   RG     7      28.485   7.599  12.937  1.00  0.00           C  
ATOM    215  C6   RG     7      27.374   7.906  13.767  1.00  0.00           C  
ATOM    216  O6   RG     7      27.230   7.455  14.937  1.00  0.00           O  
ATOM    217  N1   RG     7      26.462   8.752  13.227  1.00  0.00           N  
ATOM    218  H1   RG     7      25.547   8.753  13.655  1.00  0.00           H  
ATOM    219  C2   RG     7      26.690   9.271  11.962  1.00  0.00           C  
ATOM    220  N2   RG     7      25.747  10.046  11.453  1.00  0.00           N  
ATOM    221  H21  RG     7      25.729  10.433  10.521  1.00  0.00           H  
ATOM    222  H22  RG     7      25.017  10.335  12.089  1.00  0.00           H  
ATOM    223  N3   RG     7      27.720   9.054  11.100  1.00  0.00           N  
ATOM    224  C4   RG     7      28.522   8.155  11.659  1.00  0.00           C  
ATOM    225  C3'  RG     7      32.490   8.874   9.661  1.00  0.00           C  
ATOM    226  H3'  RG     7      32.746   8.771  10.716  1.00  0.00           H  
ATOM    227  C2'  RG     7      31.008   9.225   9.604  1.00  0.00           C  
ATOM    228 H2'1  RG     7      30.750   9.806  10.489  1.00  0.00           H  
ATOM    229  O2'  RG     7      30.721   9.862   8.351  1.00  0.00           O  
ATOM    230 HO'2  RG     7      31.500  10.415   8.259  1.00  0.00           H  
ATOM    231  O3'  RG     7      33.420   9.727   9.014  1.00  0.00           O  
ATOM    232  P   RC3     8      34.052  10.886   9.740  1.00  0.00           P  
ATOM    233  O1P RC3     8      34.942  11.660   8.841  1.00  0.00           O  
ATOM    234  O2P RC3     8      34.803  10.382  10.906  1.00  0.00           O  
ATOM    235  O5' RC3     8      32.931  11.802  10.323  1.00  0.00           O  
ATOM    236  C5' RC3     8      32.184  12.763   9.446  1.00  0.00           C  
ATOM    237 H5'1 RC3     8      32.070  12.302   8.465  1.00  0.00           H  
ATOM    238 H5'2 RC3     8      32.805  13.657   9.507  1.00  0.00           H  
ATOM    239  C4' RC3     8      30.754  13.249   9.907  1.00  0.00           C  
ATOM    240  H4' RC3     8      30.363  13.853   9.089  1.00  0.00           H  
ATOM    241  O4' RC3     8      29.760  12.332  10.343  1.00  0.00           O  
ATOM    242  C1' RC3     8      29.052  12.867  11.416  1.00  0.00           C  
ATOM    243  H1' RC3     8      28.004  12.817  11.121  1.00  0.00           H  
ATOM    244  N1  RC3     8      29.057  11.992  12.668  1.00  0.00           N  
ATOM    245  C6  RC3     8      30.157  11.219  12.973  1.00  0.00           C  
ATOM    246  H6  RC3     8      31.070  11.335  12.408  1.00  0.00           H  
ATOM    247  C5  RC3     8      30.106  10.458  14.087  1.00  0.00           C  
ATOM    248  H5  RC3     8      30.962   9.870  14.382  1.00  0.00           H  
ATOM    249  C4  RC3     8      29.007  10.503  14.892  1.00  0.00           C  
ATOM    250  N4  RC3     8      29.015   9.800  16.018  1.00  0.00           N  
ATOM    251  H41 RC3     8      28.199   9.693  16.604  1.00  0.00           H  
ATOM    252  H42 RC3     8      29.818   9.195  16.115  1.00  0.00           H  
ATOM    253  N3  RC3     8      27.915  11.275  14.712  1.00  0.00           N  
ATOM    254  C2  RC3     8      28.005  12.071  13.611  1.00  0.00           C  
ATOM    255  O2  RC3     8      27.010  12.757  13.348  1.00  0.00           O  
ATOM    256  C3' RC3     8      30.901  14.128  11.136  1.00  0.00           C  
ATOM    257  H3' RC3     8      31.435  13.711  11.989  1.00  0.00           H  
ATOM    258  C2' RC3     8      29.468  14.338  11.630  1.00  0.00           C  
ATOM    259 H2'1 RC3     8      29.507  14.700  12.657  1.00  0.00           H  
ATOM    260  O2' RC3     8      28.676  15.139  10.781  1.00  0.00           O  
ATOM    261 HO'2 RC3     8      29.167  15.950  10.625  1.00  0.00           H  
ATOM    262  O3' RC3     8      31.382  15.424  10.774  1.00  0.00           O  
ATOM    263  H3T RC3     8      32.310  15.484  11.011  1.00  0.00           H  
TER     264      RC3     8
ATOM    264  K+   K+     9      52.531  33.561   2.547  1.00  0.00           K  
TER     265       K+     9
ATOM    265  K+   K+    10      38.530   9.018   9.216  1.00  0.00           K  
TER     266       K+    10
ATOM    266  K+   K+    11      12.772  55.653  58.394  1.00  0.00           K  
TER     267       K+    11
ATOM    267  K+   K+    12      24.967   6.805  16.442  1.00  0.00           K  
TER     268       K+    12
ATOM    268  K+   K+    13      46.506  12.150  12.355  1.00  0.00           K  
TER     269       K+    13
ATOM    269  K+   K+    14      15.973   7.126  50.663  1.00  0.00           K  
TER     270       K+    14
ATOM    270  K+   K+    15      51.145  47.294  41.005  1.00  0.00           K  
TER     271       K+    15
ATOM    271  K+   K+    16       1.827  39.621  40.984  1.00  0.00           K  
TER     272       K+    16
ATOM    272  K+   K+    17      31.408  14.657  20.995  1.00  0.00           K  
TER     273       K+    17
ATOM    273  K+   K+    18      24.292  43.661  17.165  1.00  0.00           K  
TER     274       K+    18
ATOM    274  K+   K+    19      16.406   2.063   4.272  1.00  0.00           K  
TER     275       K+    19
ATOM    275  K+   K+    20      16.123   2.156   9.693  1.00  0.00           K  
TER     276       K+    20
ATOM    276  K+   K+    21      20.333  54.077  25.396  1.00  0.00           K  
TER     277       K+    21
ATOM    277  K+   K+    22      51.444  57.272  35.102  1.00  0.00           K  
TER     278       K+    22
ATOM    278  K+   K+    23      42.679   7.493  36.301  1.00  0.00           K  
TER     279       K+    23
ATOM    279  K+   K+    24      32.969  40.361  48.833  1.00  0.00           K  
TER     280       K+    24
ATOM    280  K+   K+    25      13.042  40.379  53.714  1.00  0.00           K  
TER     281       K+    25
ATOM    281  K+   K+    26       4.671  39.194  13.549  1.00  0.00           K  
TER     282       K+    26
ATOM    282  K+   K+    27       8.547  13.670  13.861  1.00  0.00           K  
TER     283       K+    27
ATOM    283  K+   K+    28      45.636  37.715  55.209  1.00  0.00           K  
TER     284       K+    28
ATOM    284  K+   K+    29      58.557  36.268  23.624  1.00  0.00           K  
TER     285       K+    29
ATOM    285  K+   K+    30      38.516   3.127  21.749  1.00  0.00           K  
TER     286       K+    30
ATOM    286  K+   K+    31      32.078  11.872  45.473  1.00  0.00           K  
TER     287       K+    31
ATOM    287  K+   K+    32      24.248  16.823  20.507  1.00  0.00           K  
TER     288       K+    32
ATOM    288  K+   K+    33      36.974  24.263  54.694  1.00  0.00           K  
TER     289       K+    33
ATOM    289  K+   K+    34      34.979  51.153  22.193  1.00  0.00           K  
TER     290       K+    34
ATOM    290  K+   K+    35      54.542  18.524  53.251  1.00  0.00           K  
TER     291       K+    35
ATOM    291  K+   K+    36      22.075  10.852  45.390  1.00  0.00           K  
TER     292       K+    36
ATOM    292  K+   K+    37      16.083  21.313  51.895  1.00  0.00           K  
TER     293       K+    37
ATOM    293  K+   K+    38       1.329  14.706  55.069  1.00  0.00           K  
TER     294       K+    38
ATOM    294  K+   K+    39      48.476  14.390  49.366  1.00  0.00           K  
TER     295       K+    39
ATOM    295  K+   K+    40      11.692  12.315  10.761  1.00  0.00           K  
TER     296       K+    40
ATOM    296  K+   K+    41       5.832  44.247  12.020  1.00  0.00           K  
TER     297       K+    41
ATOM    297  K+   K+    42      43.748  23.343   6.647  1.00  0.00           K  
TER     298       K+    42
ATOM    298  K+   K+    43      26.437   9.478  58.247  1.00  0.00           K  
TER     299       K+    43
ATOM    299  K+   K+    44       5.820   1.634  46.661  1.00  0.00           K  
TER     300       K+    44
ATOM    300  K+   K+    45      58.460  30.411  55.791  1.00  0.00           K  
TER     301       K+    45
ATOM    301  K+   K+    46      56.076  55.552  43.158  1.00  0.00           K  
TER     302       K+    46
ATOM    302  K+   K+    47      18.768  35.705  58.464  1.00  0.00           K  
TER     303       K+    47
ATOM    303  K+   K+    48      45.033  39.264  30.792  1.00  0.00           K  
TER     304       K+    48
ATOM    304  K+   K+    49      10.662  34.182  29.687  1.00  0.00           K  
TER     305       K+    49
ATOM    305  K+   K+    50      55.413   7.304  36.725  1.00  0.00           K  
TER     306       K+    50
ATOM    306  K+   K+    51      39.604  40.245  22.212  1.00  0.00           K  
TER     307       K+    51
ATOM    307  K+   K+    52      32.763  23.520  46.845  1.00  0.00           K  
TER     308       K+    52
ATOM    308  K+   K+    53       5.383  55.605  50.612  1.00  0.00           K  
TER     309       K+    53
ATOM    309  K+   K+    54      17.772   6.977  28.410  1.00  0.00           K  
TER     310       K+    54
ATOM    310  K+   K+    55      25.460  54.182  57.685  1.00  0.00           K  
TER     311       K+    55
ATOM    311  K+   K+    56      46.420  34.885  22.990  1.00  0.00           K  
TER     312       K+    56
ATOM    312  K+   K+    57      26.195  40.049   0.281  1.00  0.00           K  
TER     313       K+    57
ATOM    313  K+   K+    58      44.707  59.060  38.009  1.00  0.00           K  
TER     314       K+    58
ATOM    314  K+   K+    59      19.819  25.561  22.450  1.00  0.00           K  
TER     315       K+    59
ATOM    315  K+   K+    60      25.636  57.337  30.218  1.00  0.00           K  
TER     316       K+    60
ATOM    316  K+   K+    61      33.231  27.627  57.360  1.00  0.00           K  
TER     317       K+    61
ATOM    317  K+   K+    62      56.460   6.057  31.918  1.00  0.00           K  
TER     318       K+    62
ATOM    318  K+   K+    63      26.226  52.949  42.301  1.00  0.00           K  
TER     319       K+    63
ATOM    319  K+   K+    64      53.288  40.830  20.422  1.00  0.00           K  
TER     320       K+    64
ATOM    320  K+   K+    65      14.933  27.442  10.880  1.00  0.00           K  
TER     321       K+    65
ATOM    321  K+   K+    66      45.789  10.565  16.987  1.00  0.00           K  
TER     322       K+    66
ATOM    322  K+   K+    67      29.715  31.843  11.588  1.00  0.00           K  
TER     323       K+    67
ATOM    323  K+   K+    68      56.432  30.317  35.296  1.00  0.00           K  
TER     324       K+    68
ATOM    324  K+   K+    69       0.580  11.499   6.009  1.00  0.00           K  
TER     325       K+    69
ATOM    325  K+   K+    70      49.522   0.542  23.684  1.00  0.00           K  
TER     326       K+    70
ATOM    326  K+   K+    71      50.604  40.881  43.043  1.00  0.00           K  
TER     327       K+    71
ATOM    327  K+   K+    72       4.690  37.710  23.381  1.00  0.00           K  
TER     328       K+    72
ATOM    328  K+   K+    73       6.999  22.078  15.640  1.00  0.00           K  
TER     329       K+    73
ATOM    329  K+   K+    74      36.179  39.453  34.486  1.00  0.00           K  
TER     330       K+    74
ATOM    330  K+   K+    75      44.673   3.255  19.205  1.00  0.00           K  
TER     331       K+    75
ATOM    331  K+   K+    76      35.595   9.467  25.919  1.00  0.00           K  
TER     332       K+    76
ATOM    332  K+   K+    77      49.111  42.920  55.745  1.00  0.00           K  
TER     333       K+    77
ATOM    333  K+   K+    78       3.514  55.636  54.302  1.00  0.00           K  
TER     334       K+    78
ATOM    334  K+   K+    79      59.981  54.909  13.089  1.00  0.00           K  
TER     335       K+    79
ATOM    335  K+   K+    80      49.649  24.322  52.864  1.00  0.00           K  
TER     336       K+    80
ATOM    336  K+   K+    81      49.297  56.046  31.638  1.00  0.00           K  
TER     337       K+    81
ATOM    337  K+   K+    82      25.170  41.891   5.713  1.00  0.00           K  
TER     338       K+    82
ATOM    338  K+   K+    83      29.158   6.035  15.871  1.00  0.00           K  
TER     339       K+    83
ATOM    339  K+   K+    84      18.498  23.441  10.049  1.00  0.00           K  
TER     340       K+    84
ATOM    340  K+   K+    85      26.916  44.259  46.326  1.00  0.00           K  
TER     341       K+    85
ATOM    341  K+   K+    86       3.259   8.495  18.527  1.00  0.00           K  
TER     342       K+    86
ATOM    342  K+   K+    87      23.337   3.458  14.711  1.00  0.00           K  
TER     343       K+    87
ATOM    343  K+   K+    88       9.973  50.811  28.811  1.00  0.00           K  
TER     344       K+    88
ATOM    344  K+   K+    89      54.289   6.140  11.141  1.00  0.00           K  
TER     345       K+    89
ATOM    345  K+   K+    90      20.894  41.282  27.960  1.00  0.00           K  
TER     346       K+    90
ATOM    346  K+   K+    91      48.137  52.570  13.494  1.00  0.00           K  
TER     347       K+    91
ATOM    347  K+   K+    92      48.304  51.070  45.201  1.00  0.00           K  
TER     348       K+    92
ATOM    348  K+   K+    93      26.746  20.616  37.622  1.00  0.00           K  
TER     349       K+    93
ATOM    349  K+   K+    94      23.925  51.129   4.003  1.00  0.00           K  
TER     350       K+    94
ATOM    350  K+   K+    95      45.201  28.817  37.407  1.00  0.00           K  
TER     351       K+    95
ATOM    351  K+   K+    96      16.835  56.246  54.695  1.00  0.00           K  
TER     352       K+    96
ATOM    352  K+   K+    97      46.708  14.514   2.668  1.00  0.00           K  
TER     353       K+    97
ATOM    353  K+   K+    98      16.100  53.581  10.472  1.00  0.00           K  
TER     354       K+    98
ATOM    354  K+   K+    99      55.418  43.196  55.209  1.00  0.00           K  
TER     355       K+    99
ATOM    355  K+   K+   100      52.828   6.704  55.519  1.00  0.00           K  
TER     356       K+   100
ATOM    356  K+   K+   101       9.552  17.163  56.919  1.00  0.00           K  
TER     357       K+   101
ATOM    357  K+   K+   102      19.834  27.951  11.926  1.00  0.00           K  
TER     358       K+   102
ATOM    358  K+   K+   103      30.651  48.354  14.846  1.00  0.00           K  
TER     359       K+   103
ATOM    359  K+   K+   104      43.543   4.369   0.431  1.00  0.00           K  
TER     360       K+   104
ATOM    360  K+   K+   105       6.589   8.282  32.982  1.00  0.00           K  
TER     361       K+   105
ATOM    361  K+   K+   106      43.777   4.094   5.601  1.00  0.00           K  
TER     362       K+   106
ATOM    362  K+   K+   107      42.569  26.997  17.610  1.00  0.00           K  
TER     363       K+   107
ATOM    363  K+   K+   108      39.174  49.268  33.490  1.00  0.00           K  
TER     364       K+   108
ATOM    364  K+   K+   109      44.326  20.542  39.560  1.00  0.00           K  
TER     365       K+   109
ATOM    365  K+   K+   110      33.684  12.182  35.064  1.00  0.00           K  
TER     366       K+   110
ATOM    366  K+   K+   111      24.862  24.112  53.932  1.00  0.00           K  
TER     367       K+   111
ATOM    367  K+   K+   112      52.341  18.829  25.354  1.00  0.00           K  
TER     368       K+   112
ATOM    368  K+   K+   113      10.885  18.757   0.916  1.00  0.00           K  
TER     369       K+   113
ATOM    369  K+   K+   114      52.208  33.063  42.308  1.00  0.00           K  
TER     370       K+   114
ATOM    370  K+   K+   115      39.979  28.822  28.676  1.00  0.00           K  
TER     371       K+   115
ATOM    371  K+   K+   116       8.289   4.962  58.862  1.00  0.00           K  
TER     372       K+   116
ATOM    372  K+   K+   117      51.515  26.718  34.302  1.00  0.00           K  
TER     373       K+   117
ATOM    373  K+   K+   118      38.155  45.140   5.227  1.00  0.00           K  
TER     374       K+   118
ATOM    374  K+   K+   119       0.297  47.071  27.713  1.00  0.00           K  
TER     375       K+   119
ATOM    375  K+   K+   120      12.875  37.982  12.632  1.00  0.00           K  
TER     376       K+   120
ATOM    376  K+   K+   121      53.966  39.476  34.234  1.00  0.00           K  
TER     377       K+   121
ATOM    377  K+   K+   122       7.479  50.595  58.398  1.00  0.00           K  
TER     378       K+   122
ATOM    378  K+   K+   123      56.235  59.493  50.679  1.00  0.00           K  
TER     379       K+   123
ATOM    379  K+   K+   124       6.943  41.401  44.693  1.00  0.00           K  
TER     380       K+   124
ATOM    380  K+   K+   125      19.847  19.026   8.160  1.00  0.00           K  
TER     381       K+   125
ATOM    381  K+   K+   126      52.702  10.404  36.217  1.00  0.00           K  
TER     382       K+   126
ATOM    382  K+   K+   127       5.570  54.646  36.021  1.00  0.00           K  
TER     383       K+   127
ATOM    383  K+   K+   128      14.307   2.233  14.224  1.00  0.00           K  
TER     384       K+   128
ATOM    384  K+   K+   129      12.275  34.741  42.891  1.00  0.00           K  
TER     385       K+   129
ATOM    385  K+   K+   130      30.401  27.397  11.321  1.00  0.00           K  
TER     386       K+   130
ATOM    386  K+   K+   131      45.287  52.371  22.094  1.00  0.00           K  
TER     387       K+   131
ATOM    387  K+   K+   132      22.521  39.272  12.105  1.00  0.00           K  
TER     388       K+   132
ATOM    388  K+   K+   133      14.667  45.781  41.452  1.00  0.00           K  
TER     389       K+   133
ATOM    389  K+   K+   134      59.111   6.465  23.252  1.00  0.00           K  
TER     390       K+   134
ATOM    390  K+   K+   135      34.219  27.075  51.741  1.00  0.00           K  
TER     391       K+   135
ATOM    391  K+   K+   136      51.122  15.534  39.148  1.00  0.00           K  
TER     392       K+   136
ATOM    392  K+   K+   137      35.888  46.262  54.771  1.00  0.00           K  
TER     393       K+   137
ATOM    393  K+   K+   138      18.867  38.178  20.545  1.00  0.00           K  
TER     394       K+   138
ATOM    394  K+   K+   139      29.504  20.362  26.677  1.00  0.00           K  
TER     395       K+   139
ATOM    395  K+   K+   140      36.110  15.742  39.553  1.00  0.00           K  
TER     396       K+   140
ATOM    396  K+   K+   141      56.998  45.394   6.225  1.00  0.00           K  
TER     397       K+   141
ATOM    397  K+   K+   142      18.203  31.187  35.993  1.00  0.00           K  
TER     398       K+   142
ATOM    398  K+   K+   143       9.762  18.258  37.212  1.00  0.00           K  
TER     399       K+   143
ATOM    399  K+   K+   144      23.931  37.451  49.794  1.00  0.00           K  
TER     400       K+   144
ATOM    400  K+   K+   145       5.182  15.557  30.568  1.00  0.00           K  
TER     401       K+   145
ATOM    401  K+   K+   146      31.598   9.885   5.153  1.00  0.00           K  
TER     402       K+   146
ATOM    402  K+   K+   147      15.859  20.385  39.512  1.00  0.00           K  
TER     403       K+   147
ATOM    403  K+   K+   148       2.290  52.593  43.393  1.00  0.00           K  
TER     404       K+   148
ATOM    404  K+   K+   149      59.746  56.821   5.286  1.00  0.00           K  
TER     405       K+   149
ATOM    405  K+   K+   150      55.124   5.361  52.255  1.00  0.00           K  
TER     406       K+   150
ATOM    406  K+   K+   151      26.920   7.873  36.926  1.00  0.00           K  
TER     407       K+   151
ATOM    407  K+   K+   152      37.831   0.604  16.836  1.00  0.00           K  
TER     408       K+   152
ATOM    408  Cl- Cl-   153      18.131  50.859  41.503  1.00  0.00          CL  
TER     409      Cl-   153
ATOM    409  Cl- Cl-   154      51.540  21.386  55.656  1.00  0.00          CL  
TER     410      Cl-   154
ATOM    410  Cl- Cl-   155      36.913  34.612  37.272  1.00  0.00          CL  
TER     411      Cl-   155
ATOM    411  Cl- Cl-   156      38.206  34.022  20.649  1.00  0.00          CL  
TER     412      Cl-   156
ATOM    412  Cl- Cl-   157      59.691   4.974  36.041  1.00  0.00          CL  
TER     413      Cl-   157
ATOM    413  Cl- Cl-   158      20.972  19.467  11.503  1.00  0.00          CL  
TER     414      Cl-   158
ATOM    414  Cl- Cl-   159       0.268  43.737   3.587  1.00  0.00          CL  
TER     415      Cl-   159
ATOM    415  Cl- Cl-   160      32.914  44.748  56.743  1.00  0.00          CL  
TER     416      Cl-   160
ATOM    416  Cl- Cl-   161      56.866  45.556  36.359  1.00  0.00          CL  
TER     417      Cl-   161
ATOM    417  Cl- Cl-   162       4.000  23.243  12.907  1.00  0.00          CL  
TER     418      Cl-   162
ATOM    418  Cl- Cl-   163       3.030   0.417  44.841  1.00  0.00          CL  
TER     419      Cl-   163
ATOM    419  Cl- Cl-   164       1.221  58.325  21.394  1.00  0.00          CL  
TER     420      Cl-   164
ATOM    420  Cl- Cl-   165       2.749   8.273  55.989  1.00  0.00          CL  
TER     421      Cl-   165
ATOM    421  Cl- Cl-   166       5.200  54.732  12.638  1.00  0.00          CL  
TER     422      Cl-   166
ATOM    422  Cl- Cl-   167       8.105  52.455  21.464  1.00  0.00          CL  
TER     423      Cl-   167
ATOM    423  Cl- Cl-   168       3.784  12.451  24.695  1.00  0.00          CL  
TER     424      Cl-   168
ATOM    424  Cl- Cl-   169      17.423  25.779  11.556  1.00  0.00          CL  
TER     425      Cl-   169
ATOM    425  Cl- Cl-   170      31.132  42.738  14.200  1.00  0.00          CL  
TER     426      Cl-   170
ATOM    426  Cl- Cl-   171      31.129  28.878  46.215  1.00  0.00          CL  
TER     427      Cl-   171
ATOM    427  Cl- Cl-   172      52.541  46.217  55.706  1.00  0.00          CL  
TER     428      Cl-   172
ATOM    428  Cl- Cl-   173      36.947  46.714   7.736  1.00  0.00          CL  
TER     429      Cl-   173
ATOM    429  Cl- Cl-   174       2.301  28.530  20.310  1.00  0.00          CL  
TER     430      Cl-   174
ATOM    430  Cl- Cl-   175      47.740   2.317   7.762  1.00  0.00          CL  
TER     431      Cl-   175
ATOM    431  Cl- Cl-   176      10.309  11.872  34.735  1.00  0.00          CL  
TER     432      Cl-   176
ATOM    432  Cl- Cl-   177      44.592  21.226  49.095  1.00  0.00          CL  
TER     433      Cl-   177
ATOM    433  Cl- Cl-   178      11.158  58.785  52.938  1.00  0.00          CL  
TER     434      Cl-   178
ATOM    434  Cl- Cl-   179       7.863  56.700  58.823  1.00  0.00          CL  
TER     435      Cl-   179
ATOM    435  Cl- Cl-   180       6.655  48.353  23.648  1.00  0.00          CL  
TER     436      Cl-   180
ATOM    436  Cl- Cl-   181      37.745  18.915  13.954  1.00  0.00          CL  
TER     437      Cl-   181
ATOM    437  Cl- Cl-   182      49.412  35.838  43.898  1.00  0.00          CL  
TER     438      Cl-   182
ATOM    438  Cl- Cl-   183       7.589  46.610  41.957  1.00  0.00          CL  
TER     439      Cl-   183
ATOM    439  Cl- Cl-   184      22.557  21.778  34.289  1.00  0.00          CL  
TER     440      Cl-   184
ATOM    440  Cl- Cl-   185      27.063  46.406  52.878  1.00  0.00          CL  
TER     441      Cl-   185
ATOM    441  Cl- Cl-   186      41.602  11.449  13.483  1.00  0.00          CL  
TER     442      Cl-   186
ATOM    442  Cl- Cl-   187      16.606  31.889  18.070  1.00  0.00          CL  
TER     443      Cl-   187
ATOM    443  Cl- Cl-   188      55.387  37.170  11.605  1.00  0.00          CL  
TER     444      Cl-   188
ATOM    444  Cl- Cl-   189       0.992  10.475  12.535  1.00  0.00          CL  
TER     445      Cl-   189
ATOM    445  Cl- Cl-   190      46.667  45.484  30.379  1.00  0.00          CL  
TER     446      Cl-   190
ATOM    446  Cl- Cl-   191      58.022   5.593  43.303  1.00  0.00          CL  
TER     447      Cl-   191
ATOM    447  Cl- Cl-   192      49.122  18.822  43.609  1.00  0.00          CL  
TER     448      Cl-   192
ATOM    448  Cl- Cl-   193      44.073  49.771   9.054  1.00  0.00          CL  
TER     449      Cl-   193
ATOM    449  Cl- Cl-   194      40.526  16.829  50.368  1.00  0.00          CL  
TER     450      Cl-   194
ATOM    450  Cl- Cl-   195       2.763  27.255   0.939  1.00  0.00          CL  
TER     451      Cl-   195
ATOM    451  Cl- Cl-   196      16.501  35.604  46.044  1.00  0.00          CL  
TER     452      Cl-   196
ATOM    452  Cl- Cl-   197      52.849   2.355  37.639  1.00  0.00          CL  
TER     453      Cl-   197
ATOM    453  Cl- Cl-   198      51.446  37.894  38.856  1.00  0.00          CL  
TER     454      Cl-   198
ATOM    454  Cl- Cl-   199      37.843  38.897  29.108  1.00  0.00          CL  
TER     455      Cl-   199
ATOM    455  Cl- Cl-   200      26.228  29.439   6.711  1.00  0.00          CL  
TER     456      Cl-   200
ATOM    456  Cl- Cl-   201      39.565  12.755  26.729  1.00  0.00          CL  
TER     457      Cl-   201
ATOM    457  Cl- Cl-   202      21.406  46.955  12.222  1.00  0.00          CL  
TER     458      Cl-   202
ATOM    458  Cl- Cl-   203      25.537  47.233  57.850  1.00  0.00          CL  
TER     459      Cl-   203
ATOM    459  Cl- Cl-   204      46.764  25.370  10.078  1.00  0.00          CL  
TER     460      Cl-   204
ATOM    460  Cl- Cl-   205      19.575  50.282  28.789  1.00  0.00          CL  
TER     461      Cl-   205
ATOM    461  Cl- Cl-   206       8.828  40.916  17.436  1.00  0.00          CL  
TER     462      Cl-   206
ATOM    462  Cl- Cl-   207      17.925  24.023   3.992  1.00  0.00          CL  
TER     463      Cl-   207
ATOM    463  Cl- Cl-   208      54.537  24.559  51.500  1.00  0.00          CL  
TER     464      Cl-   208
ATOM    464  Cl- Cl-   209      48.130   6.690  20.998  1.00  0.00          CL  
TER     465      Cl-   209
ATOM    465  Cl- Cl-   210      40.685  52.452  30.280  1.00  0.00          CL  
TER     466      Cl-   210
ATOM    466  Cl- Cl-   211      47.417  57.832  10.238  1.00  0.00          CL  
TER     467      Cl-   211
ATOM    467  Cl- Cl-   212      19.703  49.693  15.996  1.00  0.00          CL  
TER     468      Cl-   212
ATOM    468  Cl- Cl-   213      55.809  51.002  45.632  1.00  0.00          CL  
TER     469      Cl-   213
ATOM    469  Cl- Cl-   214      20.052   0.564   6.919  1.00  0.00          CL  
TER     470      Cl-   214
ATOM    470  Cl- Cl-   215      57.103  55.763  46.137  1.00  0.00          CL  
TER     471      Cl-   215
ATOM    471  Cl- Cl-   216       3.431  36.260  44.903  1.00  0.00          CL  
TER     472      Cl-   216
ATOM    472  Cl- Cl-   217       6.223  59.761  38.055  1.00  0.00          CL  
TER     473      Cl-   217
ATOM    473  Cl- Cl-   218      53.318   9.113  28.436  1.00  0.00          CL  
TER     474      Cl-   218
ATOM    474  Cl- Cl-   219      34.914   4.726  25.320  1.00  0.00          CL  
TER     475      Cl-   219
ATOM    475  Cl- Cl-   220      54.487   1.612  15.476  1.00  0.00          CL  
TER     476      Cl-   220
ATOM    476  Cl- Cl-   221      53.910   0.086  28.818  1.00  0.00          CL  
TER     477      Cl-   221
ATOM    477  Cl- Cl-   222      32.726  34.874  54.409  1.00  0.00          CL  
TER     478      Cl-   222
ATOM    478  Cl- Cl-   223      16.957   5.749   1.313  1.00  0.00          CL  
TER     479      Cl-   223
ATOM    479  Cl- Cl-   224      25.833  49.254  48.296  1.00  0.00          CL  
TER     480      Cl-   224
ATOM    480  Cl- Cl-   225      45.404  36.000  50.091  1.00  0.00          CL  
TER     481      Cl-   225
ATOM    481  Cl- Cl-   226      36.667  59.267  19.509  1.00  0.00          CL  
TER     482      Cl-   226
ATOM    482  Cl- Cl-   227      30.043  22.361  10.860  1.00  0.00          CL  
TER     483      Cl-   227
ATOM    483  Cl- Cl-   228      51.445  39.261  25.468  1.00  0.00          CL  
TER     484      Cl-   228
ATOM    484  Cl- Cl-   229       3.012  36.926  39.406  1.00  0.00          CL  
TER     485      Cl-   229
ATOM    485  Cl- Cl-   230       2.432  37.865  27.729  1.00  0.00          CL  
TER     486      Cl-   230
ATOM    486  Cl- Cl-   231      54.805  24.495  35.136  1.00  0.00          CL  
TER     487      Cl-   231
ATOM    487  Cl- Cl-   232      25.966  58.567  56.798  1.00  0.00          CL  
TER     488      Cl-   232
ATOM    488  Cl- Cl-   233      57.112  56.799   3.526  1.00  0.00          CL  
TER     489      Cl-   233
ATOM    489  Cl- Cl-   234      41.092  53.827  38.001  1.00  0.00          CL  
TER     490      Cl-   234
ATOM    490  Cl- Cl-   235      48.738   1.368  33.640  1.00  0.00          CL  
TER     491      Cl-   235
ATOM    491  Cl- Cl-   236      60.273  10.086  51.453  1.00  0.00          CL  
TER     492      Cl-   236
ATOM    492  Cl- Cl-   237      28.386  36.169  13.778  1.00  0.00          CL  
TER     493      Cl-   237
ATOM    493  Cl- Cl-   238      27.531  52.236  44.911  1.00  0.00          CL  
TER     494      Cl-   238
ATOM    494  Cl- Cl-   239      45.917  14.956  38.899  1.00  0.00          CL  
TER     495      Cl-   239
ATOM    495  Cl- Cl-   240      43.856  25.780  36.654  1.00  0.00          CL  
TER     496      Cl-   240
ATOM    496  Cl- Cl-   241       8.341  49.760   6.011  1.00  0.00          CL  
TER     497      Cl-   241
ATOM    497  Cl- Cl-   242      12.706  28.926  55.775  1.00  0.00          CL  
TER     498      Cl-   242
ATOM    498  Cl- Cl-   243      40.651  39.755  32.686  1.00  0.00          CL  
TER     499      Cl-   243
ATOM    499  Cl- Cl-   244      44.366   7.698  38.891  1.00  0.00          CL  
TER     500      Cl-   244
ATOM    500  Cl- Cl-   245      40.528  29.072  10.977  1.00  0.00          CL  
TER     501      Cl-   245
ATOM    501  Cl- Cl-   246      25.839   5.585  32.287  1.00  0.00          CL  
TER     502      Cl-   246
ATOM    502  Cl- Cl-   247      15.905   6.770  33.565  1.00  0.00          CL  
TER     503      Cl-   247
ATOM    503  Cl- Cl-   248      16.549  51.822  34.938  1.00  0.00          CL  
TER     504      Cl-   248
ATOM    504  Cl- Cl-   249      30.893  59.130   2.519  1.00  0.00          CL  
TER     505      Cl-   249
ATOM    505  Cl- Cl-   250      28.246  40.798  50.944  1.00  0.00          CL  
TER     506      Cl-   250
ATOM    506  Cl- Cl-   251      26.012  29.063  56.942  1.00  0.00          CL  
TER     507      Cl-   251
ATOM    507  Cl- Cl-   252       7.903   9.660  23.916  1.00  0.00          CL  
TER     508      Cl-   252
ATOM    508  Cl- Cl-   253      50.666  25.302  58.585  1.00  0.00          CL  
TER     509      Cl-   253
ATOM    509  Cl- Cl-   254      56.054  12.372   4.036  1.00  0.00          CL  
TER     510      Cl-   254
ATOM    510  Cl- Cl-   255      22.406  23.905  22.830  1.00  0.00          CL  
TER     511      Cl-   255
ATOM    511  Cl- Cl-   256      27.623  39.870  43.732  1.00  0.00          CL  
TER     512      Cl-   256
ATOM    512  Cl- Cl-   257       7.440  38.461  42.729  1.00  0.00          CL  
TER     513      Cl-   257
ATOM    513  Cl- Cl-   258       5.112  16.415   3.076  1.00  0.00          CL  
TER     514      Cl-   258
ATOM    514  Cl- Cl-   259      10.660  21.007  11.783  1.00  0.00          CL  
TER     515      Cl-   259
ATOM    515  Cl- Cl-   260      13.746   5.002  50.764  1.00  0.00          CL  
TER     516      Cl-   260
ATOM    516  Cl- Cl-   261      20.870   7.532   5.216  1.00  0.00          CL  
TER     517      Cl-   261
ATOM    517  Cl- Cl-   262      48.619  34.424  27.821  1.00  0.00          CL  
TER     518      Cl-   262
ATOM    518  Cl- Cl-   263      12.724   1.960  56.768  1.00  0.00          CL  
TER     519      Cl-   263
ATOM    519  Cl- Cl-   264      57.909  14.453  35.432  1.00  0.00          CL  
TER     520      Cl-   264
ATOM    520  Cl- Cl-   265      50.137  55.241  23.675  1.00  0.00          CL  
TER     521      Cl-   265
ATOM    521  Cl- Cl-   266      18.866  38.702   6.766  1.00  0.00          CL  
TER     522      Cl-   266
ATOM    522  Cl- Cl-   267       8.360  18.475  32.547  1.00  0.00          CL  
TER     523      Cl-   267
ATOM    523  Cl- Cl-   268      13.664  14.989   0.182  1.00  0.00          CL  
TER     524      Cl-   268
ATOM    524  Cl- Cl-   269      31.260  35.562   0.202  1.00  0.00          CL  
TER     525      Cl-   269
ATOM    525  Cl- Cl-   270      12.978  43.395   3.254  1.00  0.00          CL  
TER     526      Cl-   270
ATOM    526  Cl- Cl-   271      22.554  58.336  26.033  1.00  0.00          CL  
TER     527      Cl-   271
ATOM    527  Cl- Cl-   272      57.931  37.308  56.937  1.00  0.00          CL  
TER     528      Cl-   272
ATOM    528  Cl- Cl-   273      29.003  22.547  24.360  1.00  0.00          CL  
TER     529      Cl-   273
ATOM    529  Cl- Cl-   274      17.421  35.233  38.420  1.00  0.00          CL  
TER     530      Cl-   274
ATOM    530  Cl- Cl-   275      31.622  18.133  37.832  1.00  0.00          CL  
TER     531      Cl-   275
ATOM    531  Cl- Cl-   276      43.298   2.633  43.593  1.00  0.00          CL  
TER     532      Cl-   276
ATOM    532  Cl- Cl-   277      43.424  56.414  59.641  1.00  0.00          CL  
TER     533      Cl-   277
ATOM    533  Cl- Cl-   278      37.429  12.734  54.267  1.00  0.00          CL  
TER     534      Cl-   278
ATOM    534  Cl- Cl-   279      39.127  19.732  38.052  1.00  0.00          CL  
TER     535      Cl-   279
ATOM    535  Cl- Cl-   280      40.206  52.179  46.876  1.00  0.00          CL  
TER     536      Cl-   280
ATOM    536  Cl- Cl-   281      49.097  44.101  50.596  1.00  0.00          CL  
TER     537      Cl-   281
ATOM    537  Cl- Cl-   282      42.726   6.191  11.936  1.00  0.00          CL  
TER     538      Cl-   282
ATOM    538  Cl- Cl-   283      32.200  28.824  28.880  1.00  0.00          CL  
TER     539      Cl-   283
ATOM    539  Cl- Cl-   284      45.095  33.697  37.152  1.00  0.00          CL  
TER     540      Cl-   284
ATOM    540  Cl- Cl-   285      16.679  10.280  44.178  1.00  0.00          CL  
TER     541      Cl-   285
ATOM    541  Cl- Cl-   286      14.911  54.028  53.530  1.00  0.00          CL  
TER     542      Cl-   286
ATOM    542  Cl- Cl-   287      43.695  53.674  17.199  1.00  0.00          CL  
TER     543      Cl-   287
ATOM    543  Cl- Cl-   288      12.773  19.305   7.920  1.00  0.00          CL  
TER     544      Cl-   288
ATOM    544  Cl- Cl-   289      23.559  21.985  28.976  1.00  0.00          CL  
END   
