# Supplementary material for: Toward Accurate RNA Folding Thermodynamics: Evaluation of Enhanced Sampling Methods for Force Field Benchmarking
Source: J Chem Theory Comput. 2026 May 14;22(10):5247–58. doi: 10.1021/acs.jctc.6c00108 (PMC13217565; doi:10.1021/acs.jctc.6c00108)
Supplement: Supplementary file 2 [file ct6c00108_si_002.zip › GAGA_clusters/4-stack_3.pdb]

ATOM      1  H5T RG5     1      36.175  19.089  36.235  1.00  0.00           H  
ATOM      2  O5' RG5     1      36.528  19.312  37.100  1.00  0.00           O  
ATOM      3  C5' RG5     1      35.469  18.943  37.955  1.00  0.00           C  
ATOM      4 H5'1 RG5     1      35.508  17.855  37.893  1.00  0.00           H  
ATOM      5 H5'2 RG5     1      34.503  19.310  37.607  1.00  0.00           H  
ATOM      6  C4' RG5     1      35.653  19.526  39.342  1.00  0.00           C  
ATOM      7  H4' RG5     1      34.819  19.168  39.946  1.00  0.00           H  
ATOM      8  O4' RG5     1      36.777  19.153  40.045  1.00  0.00           O  
ATOM      9  C1' RG5     1      37.191  20.201  40.979  1.00  0.00           C  
ATOM     10  H1' RG5     1      37.292  19.644  41.911  1.00  0.00           H  
ATOM     11  N9  RG5     1      38.514  20.726  40.535  1.00  0.00           N  
ATOM     12  C8  RG5     1      39.179  20.498  39.348  1.00  0.00           C  
ATOM     13  H8  RG5     1      38.962  19.668  38.692  1.00  0.00           H  
ATOM     14  N7  RG5     1      40.310  21.155  39.349  1.00  0.00           N  
ATOM     15  C5  RG5     1      40.345  21.928  40.477  1.00  0.00           C  
ATOM     16  C6  RG5     1      41.365  22.925  40.970  1.00  0.00           C  
ATOM     17  O6  RG5     1      42.499  23.254  40.542  1.00  0.00           O  
ATOM     18  N1  RG5     1      40.960  23.596  42.069  1.00  0.00           N  
ATOM     19  H1  RG5     1      41.650  24.179  42.520  1.00  0.00           H  
ATOM     20  C2  RG5     1      39.735  23.296  42.690  1.00  0.00           C  
ATOM     21  N2  RG5     1      39.386  24.114  43.660  1.00  0.00           N  
ATOM     22  H21 RG5     1      38.653  23.736  44.243  1.00  0.00           H  
ATOM     23  H22 RG5     1      40.051  24.799  43.988  1.00  0.00           H  
ATOM     24  N3  RG5     1      38.945  22.333  42.362  1.00  0.00           N  
ATOM     25  C4  RG5     1      39.218  21.672  41.218  1.00  0.00           C  
ATOM     26  C3' RG5     1      35.664  21.037  39.443  1.00  0.00           C  
ATOM     27  H3' RG5     1      36.418  21.433  38.763  1.00  0.00           H  
ATOM     28  C2' RG5     1      36.074  21.282  40.884  1.00  0.00           C  
ATOM     29 H2'1 RG5     1      36.505  22.283  40.914  1.00  0.00           H  
ATOM     30  O2' RG5     1      35.015  21.033  41.864  1.00  0.00           O  
ATOM     31 HO'2 RG5     1      34.115  21.053  41.531  1.00  0.00           H  
ATOM     32  O3' RG5     1      34.349  21.637  39.108  1.00  0.00           O  
ATOM     33  P    RC     2      34.221  23.114  38.537  1.00  0.00           P  
ATOM     34  O1P  RC     2      32.828  23.403  38.208  1.00  0.00           O  
ATOM     35  O2P  RC     2      35.235  23.224  37.456  1.00  0.00           O  
ATOM     36  O5'  RC     2      34.679  24.137  39.603  1.00  0.00           O  
ATOM     37  C5'  RC     2      34.049  24.252  40.927  1.00  0.00           C  
ATOM     38 H5'1  RC     2      34.040  23.282  41.423  1.00  0.00           H  
ATOM     39 H5'2  RC     2      33.031  24.567  40.698  1.00  0.00           H  
ATOM     40  C4'  RC     2      34.909  25.218  41.800  1.00  0.00           C  
ATOM     41  H4'  RC     2      34.371  25.337  42.741  1.00  0.00           H  
ATOM     42  O4'  RC     2      36.185  24.633  42.066  1.00  0.00           O  
ATOM     43  C1'  RC     2      37.071  25.693  42.069  1.00  0.00           C  
ATOM     44  H1'  RC     2      37.637  25.698  43.000  1.00  0.00           H  
ATOM     45  N1   RC     2      38.052  25.652  40.977  1.00  0.00           N  
ATOM     46  C6   RC     2      37.972  24.843  39.825  1.00  0.00           C  
ATOM     47  H6   RC     2      37.196  24.098  39.728  1.00  0.00           H  
ATOM     48  C5   RC     2      38.954  24.809  38.959  1.00  0.00           C  
ATOM     49  H5   RC     2      38.966  24.076  38.166  1.00  0.00           H  
ATOM     50  C4   RC     2      40.150  25.568  39.280  1.00  0.00           C  
ATOM     51  N4   RC     2      41.259  25.381  38.684  1.00  0.00           N  
ATOM     52  H41  RC     2      41.364  24.777  37.881  1.00  0.00           H  
ATOM     53  H42  RC     2      42.038  25.845  39.128  1.00  0.00           H  
ATOM     54  N3   RC     2      40.243  26.355  40.317  1.00  0.00           N  
ATOM     55  C2   RC     2      39.179  26.454  41.172  1.00  0.00           C  
ATOM     56  O2   RC     2      39.311  27.291  42.099  1.00  0.00           O  
ATOM     57  C3'  RC     2      35.195  26.564  41.087  1.00  0.00           C  
ATOM     58  H3'  RC     2      35.526  26.403  40.061  1.00  0.00           H  
ATOM     59  C2'  RC     2      36.329  27.038  41.986  1.00  0.00           C  
ATOM     60 H2'1  RC     2      36.992  27.805  41.588  1.00  0.00           H  
ATOM     61  O2'  RC     2      35.867  27.452  43.300  1.00  0.00           O  
ATOM     62 HO'2  RC     2      35.496  28.335  43.229  1.00  0.00           H  
ATOM     63  O3'  RC     2      34.034  27.435  40.973  1.00  0.00           O  
ATOM     64  P    RG     3      33.896  28.723  40.058  1.00  0.00           P  
ATOM     65  O1P  RG     3      35.194  29.204  39.554  1.00  0.00           O  
ATOM     66  O2P  RG     3      33.081  29.592  40.846  1.00  0.00           O  
ATOM     67  O5'  RG     3      32.944  28.173  38.868  1.00  0.00           O  
ATOM     68  C5'  RG     3      33.256  26.988  38.171  1.00  0.00           C  
ATOM     69 H5'1  RG     3      33.050  26.098  38.766  1.00  0.00           H  
ATOM     70 H5'2  RG     3      34.321  26.940  37.939  1.00  0.00           H  
ATOM     71  C4'  RG     3      32.493  26.847  36.887  1.00  0.00           C  
ATOM     72  H4'  RG     3      32.772  25.863  36.511  1.00  0.00           H  
ATOM     73  O4'  RG     3      31.097  26.870  37.068  1.00  0.00           O  
ATOM     74  C1'  RG     3      30.575  27.680  36.065  1.00  0.00           C  
ATOM     75  H1'  RG     3      29.661  27.211  35.700  1.00  0.00           H  
ATOM     76  N9   RG     3      30.186  28.953  36.669  1.00  0.00           N  
ATOM     77  C8   RG     3      30.100  29.233  38.005  1.00  0.00           C  
ATOM     78  H8   RG     3      30.269  28.408  38.683  1.00  0.00           H  
ATOM     79  N7   RG     3      29.921  30.479  38.310  1.00  0.00           N  
ATOM     80  C5   RG     3      29.647  31.065  37.133  1.00  0.00           C  
ATOM     81  C6   RG     3      29.207  32.391  36.808  1.00  0.00           C  
ATOM     82  O6   RG     3      28.950  33.282  37.615  1.00  0.00           O  
ATOM     83  N1   RG     3      29.102  32.604  35.450  1.00  0.00           N  
ATOM     84  H1   RG     3      28.933  33.576  35.231  1.00  0.00           H  
ATOM     85  C2   RG     3      29.432  31.692  34.523  1.00  0.00           C  
ATOM     86  N2   RG     3      29.274  32.143  33.288  1.00  0.00           N  
ATOM     87  H21  RG     3      28.875  33.058  33.133  1.00  0.00           H  
ATOM     88  H22  RG     3      29.415  31.509  32.514  1.00  0.00           H  
ATOM     89  N3   RG     3      29.757  30.427  34.735  1.00  0.00           N  
ATOM     90  C4   RG     3      29.841  30.190  36.067  1.00  0.00           C  
ATOM     91  C3'  RG     3      32.921  27.844  35.787  1.00  0.00           C  
ATOM     92  H3'  RG     3      33.171  28.829  36.182  1.00  0.00           H  
ATOM     93  C2'  RG     3      31.686  27.804  34.966  1.00  0.00           C  
ATOM     94 H2'1  RG     3      31.555  28.660  34.303  1.00  0.00           H  
ATOM     95  O2'  RG     3      31.662  26.628  34.020  1.00  0.00           O  
ATOM     96 HO'2  RG     3      30.992  26.685  33.335  1.00  0.00           H  
ATOM     97  O3'  RG     3      34.118  27.446  35.078  1.00  0.00           O  
ATOM     98  P    RA     4      35.235  28.566  34.731  1.00  0.00           P  
ATOM     99  O1P  RA     4      36.340  27.870  34.017  1.00  0.00           O  
ATOM    100  O2P  RA     4      35.549  29.312  35.951  1.00  0.00           O  
ATOM    101  O5'  RA     4      34.550  29.585  33.720  1.00  0.00           O  
ATOM    102  C5'  RA     4      34.291  29.184  32.423  1.00  0.00           C  
ATOM    103 H5'1  RA     4      33.601  28.340  32.447  1.00  0.00           H  
ATOM    104 H5'2  RA     4      35.214  28.731  32.061  1.00  0.00           H  
ATOM    105  C4'  RA     4      33.936  30.362  31.500  1.00  0.00           C  
ATOM    106  H4'  RA     4      33.835  30.163  30.433  1.00  0.00           H  
ATOM    107  O4'  RA     4      32.709  30.872  31.975  1.00  0.00           O  
ATOM    108  C1'  RA     4      32.801  32.236  32.295  1.00  0.00           C  
ATOM    109  H1'  RA     4      31.865  32.695  31.976  1.00  0.00           H  
ATOM    110  N9   RA     4      32.858  32.572  33.781  1.00  0.00           N  
ATOM    111  C8   RA     4      32.676  31.687  34.864  1.00  0.00           C  
ATOM    112  H8   RA     4      32.467  30.643  34.681  1.00  0.00           H  
ATOM    113  N7   RA     4      32.671  32.198  36.035  1.00  0.00           N  
ATOM    114  C5   RA     4      32.756  33.576  35.714  1.00  0.00           C  
ATOM    115  C6   RA     4      32.711  34.792  36.465  1.00  0.00           C  
ATOM    116  N6   RA     4      32.704  34.869  37.733  1.00  0.00           N  
ATOM    117  H61  RA     4      32.433  35.764  38.115  1.00  0.00           H  
ATOM    118  H62  RA     4      32.820  34.011  38.252  1.00  0.00           H  
ATOM    119  N1   RA     4      32.735  35.914  35.852  1.00  0.00           N  
ATOM    120  C2   RA     4      32.806  35.982  34.491  1.00  0.00           C  
ATOM    121  H2   RA     4      32.801  37.021  34.197  1.00  0.00           H  
ATOM    122  N3   RA     4      32.783  34.930  33.691  1.00  0.00           N  
ATOM    123  C4   RA     4      32.821  33.785  34.386  1.00  0.00           C  
ATOM    124  C3'  RA     4      34.936  31.550  31.607  1.00  0.00           C  
ATOM    125  H3'  RA     4      35.386  31.441  32.594  1.00  0.00           H  
ATOM    126  C2'  RA     4      34.019  32.771  31.491  1.00  0.00           C  
ATOM    127 H2'1  RA     4      34.355  33.667  32.012  1.00  0.00           H  
ATOM    128  O2'  RA     4      33.694  33.210  30.164  1.00  0.00           O  
ATOM    129 HO'2  RA     4      33.296  34.049  30.406  1.00  0.00           H  
ATOM    130  O3'  RA     4      35.914  31.391  30.533  1.00  0.00           O  
ATOM    131  P    RG     5      37.477  31.653  30.885  1.00  0.00           P  
ATOM    132  O1P  RG     5      38.202  31.695  29.599  1.00  0.00           O  
ATOM    133  O2P  RG     5      37.924  30.652  31.860  1.00  0.00           O  
ATOM    134  O5'  RG     5      37.421  33.187  31.514  1.00  0.00           O  
ATOM    135  C5'  RG     5      37.078  34.383  30.777  1.00  0.00           C  
ATOM    136 H5'1  RG     5      36.101  34.157  30.349  1.00  0.00           H  
ATOM    137 H5'2  RG     5      37.849  34.511  30.017  1.00  0.00           H  
ATOM    138  C4'  RG     5      36.979  35.585  31.653  1.00  0.00           C  
ATOM    139  H4'  RG     5      36.852  36.441  30.991  1.00  0.00           H  
ATOM    140  O4'  RG     5      35.889  35.609  32.537  1.00  0.00           O  
ATOM    141  C1'  RG     5      36.273  36.220  33.764  1.00  0.00           C  
ATOM    142  H1'  RG     5      35.591  37.048  33.958  1.00  0.00           H  
ATOM    143  N9   RG     5      36.191  35.297  34.926  1.00  0.00           N  
ATOM    144  C8   RG     5      35.985  33.932  34.800  1.00  0.00           C  
ATOM    145  H8   RG     5      35.954  33.444  33.837  1.00  0.00           H  
ATOM    146  N7   RG     5      35.881  33.333  35.954  1.00  0.00           N  
ATOM    147  C5   RG     5      36.058  34.388  36.938  1.00  0.00           C  
ATOM    148  C6   RG     5      35.939  34.355  38.338  1.00  0.00           C  
ATOM    149  O6   RG     5      35.606  33.342  39.002  1.00  0.00           O  
ATOM    150  N1   RG     5      36.183  35.583  38.881  1.00  0.00           N  
ATOM    151  H1   RG     5      36.235  35.677  39.885  1.00  0.00           H  
ATOM    152  C2   RG     5      36.330  36.767  38.160  1.00  0.00           C  
ATOM    153  N2   RG     5      36.577  37.811  38.892  1.00  0.00           N  
ATOM    154  H21  RG     5      36.728  38.693  38.423  1.00  0.00           H  
ATOM    155  H22  RG     5      36.420  37.863  39.888  1.00  0.00           H  
ATOM    156  N3   RG     5      36.304  36.813  36.804  1.00  0.00           N  
ATOM    157  C4   RG     5      36.243  35.593  36.279  1.00  0.00           C  
ATOM    158  C3'  RG     5      38.214  35.869  32.554  1.00  0.00           C  
ATOM    159  H3'  RG     5      38.541  34.898  32.928  1.00  0.00           H  
ATOM    160  C2'  RG     5      37.693  36.780  33.628  1.00  0.00           C  
ATOM    161 H2'1  RG     5      38.284  36.582  34.522  1.00  0.00           H  
ATOM    162  O2'  RG     5      37.695  38.135  33.209  1.00  0.00           O  
ATOM    163 HO'2  RG     5      38.386  38.343  32.576  1.00  0.00           H  
ATOM    164  O3'  RG     5      39.281  36.582  31.794  1.00  0.00           O  
ATOM    165  P    RA     6      40.829  36.307  32.119  1.00  0.00           P  
ATOM    166  O1P  RA     6      41.582  37.215  31.328  1.00  0.00           O  
ATOM    167  O2P  RA     6      41.136  34.914  31.845  1.00  0.00           O  
ATOM    168  O5'  RA     6      41.171  36.583  33.612  1.00  0.00           O  
ATOM    169  C5'  RA     6      41.238  37.894  34.115  1.00  0.00           C  
ATOM    170 H5'1  RA     6      40.389  38.460  33.733  1.00  0.00           H  
ATOM    171 H5'2  RA     6      42.214  38.222  33.759  1.00  0.00           H  
ATOM    172  C4'  RA     6      41.376  38.100  35.656  1.00  0.00           C  
ATOM    173  H4'  RA     6      41.503  39.176  35.778  1.00  0.00           H  
ATOM    174  O4'  RA     6      40.099  37.785  36.266  1.00  0.00           O  
ATOM    175  C1'  RA     6      40.403  37.340  37.572  1.00  0.00           C  
ATOM    176  H1'  RA     6      39.748  37.926  38.217  1.00  0.00           H  
ATOM    177  N9   RA     6      39.890  35.950  37.662  1.00  0.00           N  
ATOM    178  C8   RA     6      39.756  34.954  36.659  1.00  0.00           C  
ATOM    179  H8   RA     6      40.013  35.117  35.623  1.00  0.00           H  
ATOM    180  N7   RA     6      39.284  33.853  37.164  1.00  0.00           N  
ATOM    181  C5   RA     6      39.318  34.001  38.552  1.00  0.00           C  
ATOM    182  C6   RA     6      38.956  33.213  39.712  1.00  0.00           C  
ATOM    183  N6   RA     6      38.670  31.915  39.612  1.00  0.00           N  
ATOM    184  H61  RA     6      38.333  31.612  38.709  1.00  0.00           H  
ATOM    185  H62  RA     6      38.602  31.384  40.468  1.00  0.00           H  
ATOM    186  N1   RA     6      38.994  33.672  40.966  1.00  0.00           N  
ATOM    187  C2   RA     6      39.501  34.883  41.061  1.00  0.00           C  
ATOM    188  H2   RA     6      39.475  35.152  42.107  1.00  0.00           H  
ATOM    189  N3   RA     6      39.786  35.814  40.086  1.00  0.00           N  
ATOM    190  C4   RA     6      39.680  35.265  38.831  1.00  0.00           C  
ATOM    191  C3'  RA     6      42.462  37.330  36.412  1.00  0.00           C  
ATOM    192  H3'  RA     6      42.431  36.328  35.984  1.00  0.00           H  
ATOM    193  C2'  RA     6      41.917  37.362  37.795  1.00  0.00           C  
ATOM    194 H2'1  RA     6      42.246  36.527  38.413  1.00  0.00           H  
ATOM    195  O2'  RA     6      42.236  38.609  38.364  1.00  0.00           O  
ATOM    196 HO'2  RA     6      42.555  38.522  39.265  1.00  0.00           H  
ATOM    197  O3'  RA     6      43.776  37.801  36.245  1.00  0.00           O  
ATOM    198  P    RG     7      45.082  36.816  36.052  1.00  0.00           P  
ATOM    199  O1P  RG     7      46.320  37.679  36.142  1.00  0.00           O  
ATOM    200  O2P  RG     7      44.775  36.138  34.796  1.00  0.00           O  
ATOM    201  O5'  RG     7      45.096  35.763  37.233  1.00  0.00           O  
ATOM    202  C5'  RG     7      45.471  36.316  38.493  1.00  0.00           C  
ATOM    203 H5'1  RG     7      44.995  37.283  38.655  1.00  0.00           H  
ATOM    204 H5'2  RG     7      46.546  36.492  38.537  1.00  0.00           H  
ATOM    205  C4'  RG     7      45.061  35.308  39.597  1.00  0.00           C  
ATOM    206  H4'  RG     7      45.249  35.870  40.512  1.00  0.00           H  
ATOM    207  O4'  RG     7      43.679  34.996  39.726  1.00  0.00           O  
ATOM    208  C1'  RG     7      43.537  33.708  40.116  1.00  0.00           C  
ATOM    209  H1'  RG     7      42.962  33.581  41.033  1.00  0.00           H  
ATOM    210  N9   RG     7      42.843  32.848  39.118  1.00  0.00           N  
ATOM    211  C8   RG     7      42.561  33.124  37.790  1.00  0.00           C  
ATOM    212  H8   RG     7      42.821  34.075  37.348  1.00  0.00           H  
ATOM    213  N7   RG     7      41.927  32.128  37.244  1.00  0.00           N  
ATOM    214  C5   RG     7      41.711  31.188  38.295  1.00  0.00           C  
ATOM    215  C6   RG     7      41.011  29.929  38.326  1.00  0.00           C  
ATOM    216  O6   RG     7      40.480  29.321  37.339  1.00  0.00           O  
ATOM    217  N1   RG     7      41.025  29.317  39.531  1.00  0.00           N  
ATOM    218  H1   RG     7      40.628  28.393  39.624  1.00  0.00           H  
ATOM    219  C2   RG     7      41.815  29.767  40.583  1.00  0.00           C  
ATOM    220  N2   RG     7      41.891  28.973  41.653  1.00  0.00           N  
ATOM    221  H21  RG     7      42.349  29.229  42.515  1.00  0.00           H  
ATOM    222  H22  RG     7      41.315  28.146  41.581  1.00  0.00           H  
ATOM    223  N3   RG     7      42.414  30.950  40.721  1.00  0.00           N  
ATOM    224  C4   RG     7      42.300  31.603  39.482  1.00  0.00           C  
ATOM    225  C3'  RG     7      45.742  33.962  39.645  1.00  0.00           C  
ATOM    226  H3'  RG     7      45.640  33.562  38.637  1.00  0.00           H  
ATOM    227  C2'  RG     7      44.897  33.142  40.573  1.00  0.00           C  
ATOM    228 H2'1  RG     7      44.940  32.096  40.270  1.00  0.00           H  
ATOM    229  O2'  RG     7      45.191  33.359  41.932  1.00  0.00           O  
ATOM    230 HO'2  RG     7      46.145  33.466  41.917  1.00  0.00           H  
ATOM    231  O3'  RG     7      47.142  33.995  40.065  1.00  0.00           O  
ATOM    232  P   RC3     8      48.251  33.135  39.332  1.00  0.00           P  
ATOM    233  O1P RC3     8      49.462  33.427  40.029  1.00  0.00           O  
ATOM    234  O2P RC3     8      48.185  33.337  37.863  1.00  0.00           O  
ATOM    235  O5' RC3     8      47.805  31.631  39.587  1.00  0.00           O  
ATOM    236  C5' RC3     8      48.072  31.084  40.951  1.00  0.00           C  
ATOM    237 H5'1 RC3     8      47.781  31.812  41.709  1.00  0.00           H  
ATOM    238 H5'2 RC3     8      49.113  30.839  41.161  1.00  0.00           H  
ATOM    239  C4' RC3     8      47.304  29.780  41.134  1.00  0.00           C  
ATOM    240  H4' RC3     8      47.463  29.474  42.168  1.00  0.00           H  
ATOM    241  O4' RC3     8      45.917  29.932  40.919  1.00  0.00           O  
ATOM    242  C1' RC3     8      45.523  28.617  40.476  1.00  0.00           C  
ATOM    243  H1' RC3     8      44.792  28.323  41.229  1.00  0.00           H  
ATOM    244  N1  RC3     8      44.822  28.663  39.184  1.00  0.00           N  
ATOM    245  C6  RC3     8      45.048  29.699  38.278  1.00  0.00           C  
ATOM    246  H6  RC3     8      45.659  30.548  38.547  1.00  0.00           H  
ATOM    247  C5  RC3     8      44.469  29.584  37.040  1.00  0.00           C  
ATOM    248  H5  RC3     8      44.680  30.373  36.333  1.00  0.00           H  
ATOM    249  C4  RC3     8      43.613  28.479  36.748  1.00  0.00           C  
ATOM    250  N4  RC3     8      43.122  28.404  35.585  1.00  0.00           N  
ATOM    251  H41 RC3     8      42.305  27.812  35.532  1.00  0.00           H  
ATOM    252  H42 RC3     8      43.169  29.223  34.996  1.00  0.00           H  
ATOM    253  N3  RC3     8      43.267  27.537  37.629  1.00  0.00           N  
ATOM    254  C2  RC3     8      43.961  27.520  38.849  1.00  0.00           C  
ATOM    255  O2  RC3     8      43.837  26.582  39.565  1.00  0.00           O  
ATOM    256  C3' RC3     8      47.849  28.625  40.267  1.00  0.00           C  
ATOM    257  H3' RC3     8      47.989  28.923  39.228  1.00  0.00           H  
ATOM    258  C2' RC3     8      46.764  27.672  40.416  1.00  0.00           C  
ATOM    259 H2'1 RC3     8      46.728  26.929  39.619  1.00  0.00           H  
ATOM    260  O2' RC3     8      46.704  27.072  41.724  1.00  0.00           O  
ATOM    261 HO'2 RC3     8      46.358  26.177  41.725  1.00  0.00           H  
ATOM    262  O3' RC3     8      48.992  28.011  40.835  1.00  0.00           O  
ATOM    263  H3T RC3     8      48.601  27.360  41.422  1.00  0.00           H  
TER     264      RC3     8
ATOM    264  K+   K+     9      13.488   8.985  12.629  1.00  0.00           K  
TER     265       K+     9
ATOM    265  K+   K+    10       6.734  26.536  32.325  1.00  0.00           K  
TER     266       K+    10
ATOM    266  K+   K+    11      34.802  54.208  26.822  1.00  0.00           K  
TER     267       K+    11
ATOM    267  K+   K+    12      39.407  12.176  42.180  1.00  0.00           K  
TER     268       K+    12
ATOM    268  K+   K+    13      22.474  47.299  33.515  1.00  0.00           K  
TER     269       K+    13
ATOM    269  K+   K+    14      25.611  27.172  57.390  1.00  0.00           K  
TER     270       K+    14
ATOM    270  K+   K+    15      58.095  11.474  26.220  1.00  0.00           K  
TER     271       K+    15
ATOM    271  K+   K+    16      12.310  42.526  51.126  1.00  0.00           K  
TER     272       K+    16
ATOM    272  K+   K+    17      33.865  27.845  13.240  1.00  0.00           K  
TER     273       K+    17
ATOM    273  K+   K+    18      39.886  31.324  35.756  1.00  0.00           K  
TER     274       K+    18
ATOM    274  K+   K+    19      22.688  32.220  30.430  1.00  0.00           K  
TER     275       K+    19
ATOM    275  K+   K+    20      51.759   9.100  43.698  1.00  0.00           K  
TER     276       K+    20
ATOM    276  K+   K+    21      12.040  58.127   8.110  1.00  0.00           K  
TER     277       K+    21
ATOM    277  K+   K+    22      23.468  32.993   1.855  1.00  0.00           K  
TER     278       K+    22
ATOM    278  K+   K+    23      13.055  40.423  11.355  1.00  0.00           K  
TER     279       K+    23
ATOM    279  K+   K+    24      22.850  59.087  17.616  1.00  0.00           K  
TER     280       K+    24
ATOM    280  K+   K+    25      46.447   3.209  17.037  1.00  0.00           K  
TER     281       K+    25
ATOM    281  K+   K+    26      43.643  46.164  20.313  1.00  0.00           K  
TER     282       K+    26
ATOM    282  K+   K+    27      20.380  49.378  58.602  1.00  0.00           K  
TER     283       K+    27
ATOM    283  K+   K+    28      45.860  24.211  16.373  1.00  0.00           K  
TER     284       K+    28
ATOM    284  K+   K+    29      39.872   6.232  27.873  1.00  0.00           K  
TER     285       K+    29
ATOM    285  K+   K+    30      37.685  51.859  59.393  1.00  0.00           K  
TER     286       K+    30
ATOM    286  K+   K+    31      55.062  33.136  36.605  1.00  0.00           K  
TER     287       K+    31
ATOM    287  K+   K+    32       2.366  52.943  30.159  1.00  0.00           K  
TER     288       K+    32
ATOM    288  K+   K+    33      12.938  30.327  12.397  1.00  0.00           K  
TER     289       K+    33
ATOM    289  K+   K+    34      35.344  41.303   8.576  1.00  0.00           K  
TER     290       K+    34
ATOM    290  K+   K+    35      37.811  20.014  56.043  1.00  0.00           K  
TER     291       K+    35
ATOM    291  K+   K+    36      44.012  38.676  21.078  1.00  0.00           K  
TER     292       K+    36
ATOM    292  K+   K+    37      30.475  56.607  51.076  1.00  0.00           K  
TER     293       K+    37
ATOM    293  K+   K+    38      33.535  25.019  33.177  1.00  0.00           K  
TER     294       K+    38
ATOM    294  K+   K+    39      16.932  34.577  55.730  1.00  0.00           K  
TER     295       K+    39
ATOM    295  K+   K+    40      31.593  50.701  41.438  1.00  0.00           K  
TER     296       K+    40
ATOM    296  K+   K+    41      25.404  10.571  53.496  1.00  0.00           K  
TER     297       K+    41
ATOM    297  K+   K+    42      42.934  27.943  31.298  1.00  0.00           K  
TER     298       K+    42
ATOM    298  K+   K+    43      25.559  47.668   3.976  1.00  0.00           K  
TER     299       K+    43
ATOM    299  K+   K+    44      37.857  22.298  24.117  1.00  0.00           K  
TER     300       K+    44
ATOM    300  K+   K+    45      28.037  43.177  17.783  1.00  0.00           K  
TER     301       K+    45
ATOM    301  K+   K+    46      49.668  29.915  47.903  1.00  0.00           K  
TER     302       K+    46
ATOM    302  K+   K+    47      40.181  40.993   6.787  1.00  0.00           K  
TER     303       K+    47
ATOM    303  K+   K+    48      39.918  31.355  53.026  1.00  0.00           K  
TER     304       K+    48
ATOM    304  K+   K+    49      15.479  27.845  44.258  1.00  0.00           K  
TER     305       K+    49
ATOM    305  K+   K+    50      50.735  22.501   8.588  1.00  0.00           K  
TER     306       K+    50
ATOM    306  K+   K+    51       5.125  58.320  16.301  1.00  0.00           K  
TER     307       K+    51
ATOM    307  K+   K+    52      45.198  40.196  32.471  1.00  0.00           K  
TER     308       K+    52
ATOM    308  K+   K+    53      54.704  15.615  11.703  1.00  0.00           K  
TER     309       K+    53
ATOM    309  K+   K+    54      23.748  18.510  23.533  1.00  0.00           K  
TER     310       K+    54
ATOM    310  K+   K+    55      54.744  52.255  31.487  1.00  0.00           K  
TER     311       K+    55
ATOM    311  K+   K+    56      50.463  39.848  23.219  1.00  0.00           K  
TER     312       K+    56
ATOM    312  K+   K+    57      10.741   4.507  48.201  1.00  0.00           K  
TER     313       K+    57
ATOM    313  K+   K+    58      42.072  11.435   8.117  1.00  0.00           K  
TER     314       K+    58
ATOM    314  K+   K+    59      60.337  37.602   8.602  1.00  0.00           K  
TER     315       K+    59
ATOM    315  K+   K+    60      59.775  22.010  22.687  1.00  0.00           K  
TER     316       K+    60
ATOM    316  K+   K+    61       8.277  43.817  49.437  1.00  0.00           K  
TER     317       K+    61
ATOM    317  K+   K+    62       6.218  39.342  20.784  1.00  0.00           K  
TER     318       K+    62
ATOM    318  K+   K+    63      36.620  11.721  22.130  1.00  0.00           K  
TER     319       K+    63
ATOM    319  K+   K+    64      20.087  19.730  52.055  1.00  0.00           K  
TER     320       K+    64
ATOM    320  K+   K+    65      33.284  22.244  45.843  1.00  0.00           K  
TER     321       K+    65
ATOM    321  K+   K+    66      58.251  43.832  43.603  1.00  0.00           K  
TER     322       K+    66
ATOM    322  K+   K+    67       4.048  33.185  35.254  1.00  0.00           K  
TER     323       K+    67
ATOM    323  K+   K+    68      30.587  45.132  14.364  1.00  0.00           K  
TER     324       K+    68
ATOM    324  K+   K+    69      42.428  49.247  25.074  1.00  0.00           K  
TER     325       K+    69
ATOM    325  K+   K+    70      27.347  45.186  24.840  1.00  0.00           K  
TER     326       K+    70
ATOM    326  K+   K+    71      30.786  17.492  12.629  1.00  0.00           K  
TER     327       K+    71
ATOM    327  K+   K+    72      54.099  24.821  55.653  1.00  0.00           K  
TER     328       K+    72
ATOM    328  K+   K+    73       6.402  15.933  25.648  1.00  0.00           K  
TER     329       K+    73
ATOM    329  K+   K+    74      11.679  16.668  32.319  1.00  0.00           K  
TER     330       K+    74
ATOM    330  K+   K+    75       1.577  44.056   7.341  1.00  0.00           K  
TER     331       K+    75
ATOM    331  K+   K+    76      55.310  39.818  10.143  1.00  0.00           K  
TER     332       K+    76
ATOM    332  K+   K+    77      58.583  48.845   1.751  1.00  0.00           K  
TER     333       K+    77
ATOM    333  K+   K+    78      58.349  42.792  49.088  1.00  0.00           K  
TER     334       K+    78
ATOM    334  K+   K+    79      16.724  38.457  32.559  1.00  0.00           K  
TER     335       K+    79
ATOM    335  K+   K+    80      52.472  58.900  50.972  1.00  0.00           K  
TER     336       K+    80
ATOM    336  K+   K+    81      35.660  28.668  25.542  1.00  0.00           K  
TER     337       K+    81
ATOM    337  K+   K+    82      56.674  32.084   5.543  1.00  0.00           K  
TER     338       K+    82
ATOM    338  K+   K+    83      38.181  40.259  24.585  1.00  0.00           K  
TER     339       K+    83
ATOM    339  K+   K+    84      40.079  43.486  42.879  1.00  0.00           K  
TER     340       K+    84
ATOM    340  K+   K+    85      57.904  57.705   8.889  1.00  0.00           K  
TER     341       K+    85
ATOM    341  K+   K+    86      39.128  28.839   4.780  1.00  0.00           K  
TER     342       K+    86
ATOM    342  K+   K+    87      20.505  22.397  49.065  1.00  0.00           K  
TER     343       K+    87
ATOM    343  K+   K+    88      22.784  50.311  30.107  1.00  0.00           K  
TER     344       K+    88
ATOM    344  K+   K+    89      57.469  47.839  21.707  1.00  0.00           K  
TER     345       K+    89
ATOM    345  K+   K+    90       1.677   7.860  46.409  1.00  0.00           K  
TER     346       K+    90
ATOM    346  K+   K+    91      31.436  10.766  19.472  1.00  0.00           K  
TER     347       K+    91
ATOM    347  K+   K+    92      51.425   5.779  58.851  1.00  0.00           K  
TER     348       K+    92
ATOM    348  K+   K+    93      24.717  29.557  21.686  1.00  0.00           K  
TER     349       K+    93
ATOM    349  K+   K+    94      19.357  14.184   8.151  1.00  0.00           K  
TER     350       K+    94
ATOM    350  K+   K+    95      16.926  57.170  53.096  1.00  0.00           K  
TER     351       K+    95
ATOM    351  K+   K+    96      11.082  23.664   4.237  1.00  0.00           K  
TER     352       K+    96
ATOM    352  K+   K+    97       4.282  35.423  10.089  1.00  0.00           K  
TER     353       K+    97
ATOM    353  K+   K+    98      13.966  24.893  41.870  1.00  0.00           K  
TER     354       K+    98
ATOM    354  K+   K+    99       3.518   7.494   2.809  1.00  0.00           K  
TER     355       K+    99
ATOM    355  K+   K+   100      44.252   3.860  27.083  1.00  0.00           K  
TER     356       K+   100
ATOM    356  K+   K+   101       1.935  33.429  54.813  1.00  0.00           K  
TER     357       K+   101
ATOM    357  K+   K+   102      52.610  52.450   4.691  1.00  0.00           K  
TER     358       K+   102
ATOM    358  K+   K+   103       0.864  31.941  44.757  1.00  0.00           K  
TER     359       K+   103
ATOM    359  K+   K+   104      20.904  52.209  12.804  1.00  0.00           K  
TER     360       K+   104
ATOM    360  K+   K+   105      26.416  36.386  38.435  1.00  0.00           K  
TER     361       K+   105
ATOM    361  K+   K+   106      22.791  52.277  37.747  1.00  0.00           K  
TER     362       K+   106
ATOM    362  K+   K+   107      55.048  47.815  35.466  1.00  0.00           K  
TER     363       K+   107
ATOM    363  K+   K+   108      54.259  20.060  34.826  1.00  0.00           K  
TER     364       K+   108
ATOM    364  K+   K+   109      12.788  58.757  25.997  1.00  0.00           K  
TER     365       K+   109
ATOM    365  K+   K+   110      16.779  39.385  18.487  1.00  0.00           K  
TER     366       K+   110
ATOM    366  K+   K+   111       2.551  19.012  36.917  1.00  0.00           K  
TER     367       K+   111
ATOM    367  K+   K+   112      34.742  31.059  37.710  1.00  0.00           K  
TER     368       K+   112
ATOM    368  K+   K+   113      54.319  27.884  24.332  1.00  0.00           K  
TER     369       K+   113
ATOM    369  K+   K+   114      25.872  12.733  13.584  1.00  0.00           K  
TER     370       K+   114
ATOM    370  K+   K+   115      36.198  52.514  49.469  1.00  0.00           K  
TER     371       K+   115
ATOM    371  K+   K+   116      27.550  42.556  45.766  1.00  0.00           K  
TER     372       K+   116
ATOM    372  K+   K+   117       3.544  14.045   3.104  1.00  0.00           K  
TER     373       K+   117
ATOM    373  K+   K+   118      29.880  53.545   3.932  1.00  0.00           K  
TER     374       K+   118
ATOM    374  K+   K+   119      13.264  59.127  14.443  1.00  0.00           K  
TER     375       K+   119
ATOM    375  K+   K+   120      31.883  28.761  46.530  1.00  0.00           K  
TER     376       K+   120
ATOM    376  K+   K+   121      29.747   1.556  36.623  1.00  0.00           K  
TER     377       K+   121
ATOM    377  K+   K+   122      34.897  50.959   7.625  1.00  0.00           K  
TER     378       K+   122
ATOM    378  K+   K+   123      59.294  51.845   5.506  1.00  0.00           K  
TER     379       K+   123
ATOM    379  K+   K+   124      39.635  40.063  48.967  1.00  0.00           K  
TER     380       K+   124
ATOM    380  K+   K+   125      15.882  31.111  31.181  1.00  0.00           K  
TER     381       K+   125
ATOM    381  K+   K+   126      36.628   9.133  53.736  1.00  0.00           K  
TER     382       K+   126
ATOM    382  K+   K+   127       5.057  23.234  46.178  1.00  0.00           K  
TER     383       K+   127
ATOM    383  K+   K+   128      13.131  34.335  29.544  1.00  0.00           K  
TER     384       K+   128
ATOM    384  K+   K+   129      12.776   4.165  32.944  1.00  0.00           K  
TER     385       K+   129
ATOM    385  K+   K+   130       1.157  41.493  42.823  1.00  0.00           K  
TER     386       K+   130
ATOM    386  K+   K+   131      57.800   5.329   1.407  1.00  0.00           K  
TER     387       K+   131
ATOM    387  K+   K+   132      56.286   9.572   5.821  1.00  0.00           K  
TER     388       K+   132
ATOM    388  K+   K+   133      25.123  30.937  27.247  1.00  0.00           K  
TER     389       K+   133
ATOM    389  K+   K+   134      59.781  58.967  43.715  1.00  0.00           K  
TER     390       K+   134
ATOM    390  K+   K+   135      12.743  23.601  38.076  1.00  0.00           K  
TER     391       K+   135
ATOM    391  K+   K+   136      12.575   6.103  55.353  1.00  0.00           K  
TER     392       K+   136
ATOM    392  K+   K+   137      42.694  22.384  22.498  1.00  0.00           K  
TER     393       K+   137
ATOM    393  K+   K+   138      47.961  18.178  47.898  1.00  0.00           K  
TER     394       K+   138
ATOM    394  K+   K+   139      36.726   3.547  33.061  1.00  0.00           K  
TER     395       K+   139
ATOM    395  K+   K+   140      45.689  16.734  26.956  1.00  0.00           K  
TER     396       K+   140
ATOM    396  K+   K+   141       4.462  17.947  53.700  1.00  0.00           K  
TER     397       K+   141
ATOM    397  K+   K+   142      51.919  59.061  22.203  1.00  0.00           K  
TER     398       K+   142
ATOM    398  K+   K+   143      38.077  54.423  41.586  1.00  0.00           K  
TER     399       K+   143
ATOM    399  K+   K+   144      58.079  13.315  38.257  1.00  0.00           K  
TER     400       K+   144
ATOM    400  K+   K+   145       5.597  30.585  56.249  1.00  0.00           K  
TER     401       K+   145
ATOM    401  K+   K+   146      16.782  38.731  54.121  1.00  0.00           K  
TER     402       K+   146
ATOM    402  K+   K+   147      52.921  55.503  48.223  1.00  0.00           K  
TER     403       K+   147
ATOM    403  K+   K+   148      25.983  10.674  26.536  1.00  0.00           K  
TER     404       K+   148
ATOM    404  K+   K+   149      29.790  14.139  48.585  1.00  0.00           K  
TER     405       K+   149
ATOM    405  K+   K+   150      40.706  23.224  30.847  1.00  0.00           K  
TER     406       K+   150
ATOM    406  K+   K+   151      26.555  18.897  45.296  1.00  0.00           K  
TER     407       K+   151
ATOM    407  K+   K+   152       5.988  28.719  14.379  1.00  0.00           K  
TER     408       K+   152
ATOM    408  Cl- Cl-   153       0.943  42.094   2.903  1.00  0.00          CL  
TER     409      Cl-   153
ATOM    409  Cl- Cl-   154      32.353  40.946   5.106  1.00  0.00          CL  
TER     410      Cl-   154
ATOM    410  Cl- Cl-   155      58.180  35.434  57.791  1.00  0.00          CL  
TER     411      Cl-   155
ATOM    411  Cl- Cl-   156      48.506  55.235   4.733  1.00  0.00          CL  
TER     412      Cl-   156
ATOM    412  Cl- Cl-   157      39.046   2.126  31.521  1.00  0.00          CL  
TER     413      Cl-   157
ATOM    413  Cl- Cl-   158      58.038  24.220  53.267  1.00  0.00          CL  
TER     414      Cl-   158
ATOM    414  Cl- Cl-   159      50.251  56.992  42.955  1.00  0.00          CL  
TER     415      Cl-   159
ATOM    415  Cl- Cl-   160      18.071  40.492  51.906  1.00  0.00          CL  
TER     416      Cl-   160
ATOM    416  Cl- Cl-   161       9.216  27.195  36.543  1.00  0.00          CL  
TER     417      Cl-   161
ATOM    417  Cl- Cl-   162      26.618   6.321  18.341  1.00  0.00          CL  
TER     418      Cl-   162
ATOM    418  Cl- Cl-   163      15.784  35.304  33.971  1.00  0.00          CL  
TER     419      Cl-   163
ATOM    419  Cl- Cl-   164      47.749  48.941  21.468  1.00  0.00          CL  
TER     420      Cl-   164
ATOM    420  Cl- Cl-   165      19.082  43.533   1.273  1.00  0.00          CL  
TER     421      Cl-   165
ATOM    421  Cl- Cl-   166      15.538  49.068  37.157  1.00  0.00          CL  
TER     422      Cl-   166
ATOM    422  Cl- Cl-   167      33.170  39.212  24.837  1.00  0.00          CL  
TER     423      Cl-   167
ATOM    423  Cl- Cl-   168       8.087  48.689  39.532  1.00  0.00          CL  
TER     424      Cl-   168
ATOM    424  Cl- Cl-   169      26.508  16.733  41.119  1.00  0.00          CL  
TER     425      Cl-   169
ATOM    425  Cl- Cl-   170       6.505  23.633  54.421  1.00  0.00          CL  
TER     426      Cl-   170
ATOM    426  Cl- Cl-   171      21.860  31.395  23.624  1.00  0.00          CL  
TER     427      Cl-   171
ATOM    427  Cl- Cl-   172       1.688  38.016  12.925  1.00  0.00          CL  
TER     428      Cl-   172
ATOM    428  Cl- Cl-   173       2.909  35.664  21.398  1.00  0.00          CL  
TER     429      Cl-   173
ATOM    429  Cl- Cl-   174      28.686  26.563  12.202  1.00  0.00          CL  
TER     430      Cl-   174
ATOM    430  Cl- Cl-   175      59.232  40.992  33.636  1.00  0.00          CL  
TER     431      Cl-   175
ATOM    431  Cl- Cl-   176      54.499   9.076  46.601  1.00  0.00          CL  
TER     432      Cl-   176
ATOM    432  Cl- Cl-   177      41.708  36.419  11.402  1.00  0.00          CL  
TER     433      Cl-   177
ATOM    433  Cl- Cl-   178      52.295  47.400   6.851  1.00  0.00          CL  
TER     434      Cl-   178
ATOM    434  Cl- Cl-   179      23.217  37.547   5.023  1.00  0.00          CL  
TER     435      Cl-   179
ATOM    435  Cl- Cl-   180      56.681   0.287   1.471  1.00  0.00          CL  
TER     436      Cl-   180
ATOM    436  Cl- Cl-   181      48.552   2.096  19.564  1.00  0.00          CL  
TER     437      Cl-   181
ATOM    437  Cl- Cl-   182       7.544  17.292  18.778  1.00  0.00          CL  
TER     438      Cl-   182
ATOM    438  Cl- Cl-   183       7.081  49.771  18.766  1.00  0.00          CL  
TER     439      Cl-   183
ATOM    439  Cl- Cl-   184      19.322  43.817  17.057  1.00  0.00          CL  
TER     440      Cl-   184
ATOM    440  Cl- Cl-   185      38.052   7.228  17.250  1.00  0.00          CL  
TER     441      Cl-   185
ATOM    441  Cl- Cl-   186       6.331   0.217  52.543  1.00  0.00          CL  
TER     442      Cl-   186
ATOM    442  Cl- Cl-   187      33.860  12.185  34.095  1.00  0.00          CL  
TER     443      Cl-   187
ATOM    443  Cl- Cl-   188      31.946  23.591  50.189  1.00  0.00          CL  
TER     444      Cl-   188
ATOM    444  Cl- Cl-   189      49.646  13.524  36.538  1.00  0.00          CL  
TER     445      Cl-   189
ATOM    445  Cl- Cl-   190      33.798  39.572  47.403  1.00  0.00          CL  
TER     446      Cl-   190
ATOM    446  Cl- Cl-   191      12.305  33.719  57.819  1.00  0.00          CL  
TER     447      Cl-   191
ATOM    447  Cl- Cl-   192      48.964  21.172  33.753  1.00  0.00          CL  
TER     448      Cl-   192
ATOM    448  Cl- Cl-   193      15.827  22.050  33.806  1.00  0.00          CL  
TER     449      Cl-   193
ATOM    449  Cl- Cl-   194      41.858  42.468  49.363  1.00  0.00          CL  
TER     450      Cl-   194
ATOM    450  Cl- Cl-   195      21.699  27.400  33.068  1.00  0.00          CL  
TER     451      Cl-   195
ATOM    451  Cl- Cl-   196      24.580  46.517  13.336  1.00  0.00          CL  
TER     452      Cl-   196
ATOM    452  Cl- Cl-   197      24.906  50.173  37.310  1.00  0.00          CL  
TER     453      Cl-   197
ATOM    453  Cl- Cl-   198       4.000  13.965  25.885  1.00  0.00          CL  
TER     454      Cl-   198
ATOM    454  Cl- Cl-   199       2.203  30.304  53.774  1.00  0.00          CL  
TER     455      Cl-   199
ATOM    455  Cl- Cl-   200       5.169  46.922  29.694  1.00  0.00          CL  
TER     456      Cl-   200
ATOM    456  Cl- Cl-   201       4.469  46.381  23.397  1.00  0.00          CL  
TER     457      Cl-   201
ATOM    457  Cl- Cl-   202      53.443  27.102  46.105  1.00  0.00          CL  
TER     458      Cl-   202
ATOM    458  Cl- Cl-   203      50.698  53.538  21.856  1.00  0.00          CL  
TER     459      Cl-   203
ATOM    459  Cl- Cl-   204      46.069  50.412  27.484  1.00  0.00          CL  
TER     460      Cl-   204
ATOM    460  Cl- Cl-   205      26.387  25.817   2.074  1.00  0.00          CL  
TER     461      Cl-   205
ATOM    461  Cl- Cl-   206      52.333  10.168   1.535  1.00  0.00          CL  
TER     462      Cl-   206
ATOM    462  Cl- Cl-   207      34.222  49.144  58.888  1.00  0.00          CL  
TER     463      Cl-   207
ATOM    463  Cl- Cl-   208       9.739  51.981  59.180  1.00  0.00          CL  
TER     464      Cl-   208
ATOM    464  Cl- Cl-   209      40.934  28.780  26.743  1.00  0.00          CL  
TER     465      Cl-   209
ATOM    465  Cl- Cl-   210      13.511  36.010  20.751  1.00  0.00          CL  
TER     466      Cl-   210
ATOM    466  Cl- Cl-   211      33.509  43.251  28.147  1.00  0.00          CL  
TER     467      Cl-   211
ATOM    467  Cl- Cl-   212      24.412  13.236  49.219  1.00  0.00          CL  
TER     468      Cl-   212
ATOM    468  Cl- Cl-   213      51.233  29.759  10.262  1.00  0.00          CL  
TER     469      Cl-   213
ATOM    469  Cl- Cl-   214      25.530  39.643  15.092  1.00  0.00          CL  
TER     470      Cl-   214
ATOM    470  Cl- Cl-   215      20.770  40.647  21.775  1.00  0.00          CL  
TER     471      Cl-   215
ATOM    471  Cl- Cl-   216      30.067   8.593  53.098  1.00  0.00          CL  
TER     472      Cl-   216
ATOM    472  Cl- Cl-   217       1.635  12.958  10.344  1.00  0.00          CL  
TER     473      Cl-   217
ATOM    473  Cl- Cl-   218      58.643  26.814  35.112  1.00  0.00          CL  
TER     474      Cl-   218
ATOM    474  Cl- Cl-   219      21.970   7.072  27.717  1.00  0.00          CL  
TER     475      Cl-   219
ATOM    475  Cl- Cl-   220      22.689   7.494  12.251  1.00  0.00          CL  
TER     476      Cl-   220
ATOM    476  Cl- Cl-   221      24.892  13.575   5.101  1.00  0.00          CL  
TER     477      Cl-   221
ATOM    477  Cl- Cl-   222      10.188  23.082  11.671  1.00  0.00          CL  
TER     478      Cl-   222
ATOM    478  Cl- Cl-   223      13.393  38.709  25.585  1.00  0.00          CL  
TER     479      Cl-   223
ATOM    479  Cl- Cl-   224      27.838  19.691  57.884  1.00  0.00          CL  
TER     480      Cl-   224
ATOM    480  Cl- Cl-   225      19.974  36.165  24.388  1.00  0.00          CL  
TER     481      Cl-   225
ATOM    481  Cl- Cl-   226       8.285   4.997  11.833  1.00  0.00          CL  
TER     482      Cl-   226
ATOM    482  Cl- Cl-   227      58.807  34.459   4.942  1.00  0.00          CL  
TER     483      Cl-   227
ATOM    483  Cl- Cl-   228      43.975  45.599  27.800  1.00  0.00          CL  
TER     484      Cl-   228
ATOM    484  Cl- Cl-   229      34.107   6.420  29.611  1.00  0.00          CL  
TER     485      Cl-   229
ATOM    485  Cl- Cl-   230       2.202   9.589   4.630  1.00  0.00          CL  
TER     486      Cl-   230
ATOM    486  Cl- Cl-   231      42.737   2.832  22.790  1.00  0.00          CL  
TER     487      Cl-   231
ATOM    487  Cl- Cl-   232      39.269  37.728  56.932  1.00  0.00          CL  
TER     488      Cl-   232
ATOM    488  Cl- Cl-   233       2.690  11.041  42.188  1.00  0.00          CL  
TER     489      Cl-   233
ATOM    489  Cl- Cl-   234      38.596  54.875  13.043  1.00  0.00          CL  
TER     490      Cl-   234
ATOM    490  Cl- Cl-   235      41.945  24.001  27.622  1.00  0.00          CL  
TER     491      Cl-   235
ATOM    491  Cl- Cl-   236      28.380  48.874  24.628  1.00  0.00          CL  
TER     492      Cl-   236
ATOM    492  Cl- Cl-   237      27.009   6.596  24.617  1.00  0.00          CL  
TER     493      Cl-   237
ATOM    493  Cl- Cl-   238      26.551  56.718  44.703  1.00  0.00          CL  
TER     494      Cl-   238
ATOM    494  Cl- Cl-   239      58.302   2.342   6.349  1.00  0.00          CL  
TER     495      Cl-   239
ATOM    495  Cl- Cl-   240      17.345  38.530  59.148  1.00  0.00          CL  
TER     496      Cl-   240
ATOM    496  Cl- Cl-   241      22.085  15.069  38.687  1.00  0.00          CL  
TER     497      Cl-   241
ATOM    497  Cl- Cl-   242      23.301  13.660  12.291  1.00  0.00          CL  
TER     498      Cl-   242
ATOM    498  Cl- Cl-   243      21.994  55.695  54.073  1.00  0.00          CL  
TER     499      Cl-   243
ATOM    499  Cl- Cl-   244      17.140  26.251  46.249  1.00  0.00          CL  
TER     500      Cl-   244
ATOM    500  Cl- Cl-   245      15.783  31.931  52.074  1.00  0.00          CL  
TER     501      Cl-   245
ATOM    501  Cl- Cl-   246      55.353  28.859  13.546  1.00  0.00          CL  
TER     502      Cl-   246
ATOM    502  Cl- Cl-   247      53.626  54.954  53.398  1.00  0.00          CL  
TER     503      Cl-   247
ATOM    503  Cl- Cl-   248       6.815  54.435   9.707  1.00  0.00          CL  
TER     504      Cl-   248
ATOM    504  Cl- Cl-   249      52.537   7.462   6.226  1.00  0.00          CL  
TER     505      Cl-   249
ATOM    505  Cl- Cl-   250      51.355   7.451  25.913  1.00  0.00          CL  
TER     506      Cl-   250
ATOM    506  Cl- Cl-   251       2.197  38.933  38.186  1.00  0.00          CL  
TER     507      Cl-   251
ATOM    507  Cl- Cl-   252      31.021  52.986  53.789  1.00  0.00          CL  
TER     508      Cl-   252
ATOM    508  Cl- Cl-   253      30.283  51.573  14.191  1.00  0.00          CL  
TER     509      Cl-   253
ATOM    509  Cl- Cl-   254      56.776  44.210  40.901  1.00  0.00          CL  
TER     510      Cl-   254
ATOM    510  Cl- Cl-   255       1.428  38.216  47.436  1.00  0.00          CL  
TER     511      Cl-   255
ATOM    511  Cl- Cl-   256      33.462  26.823  53.985  1.00  0.00          CL  
TER     512      Cl-   256
ATOM    512  Cl- Cl-   257      48.349  19.946  15.240  1.00  0.00          CL  
TER     513      Cl-   257
ATOM    513  Cl- Cl-   258      11.709  11.349   1.015  1.00  0.00          CL  
TER     514      Cl-   258
ATOM    514  Cl- Cl-   259       0.494  29.261  12.268  1.00  0.00          CL  
TER     515      Cl-   259
ATOM    515  Cl- Cl-   260      47.569  18.260   6.206  1.00  0.00          CL  
TER     516      Cl-   260
ATOM    516  Cl- Cl-   261       8.938  13.070  42.174  1.00  0.00          CL  
TER     517      Cl-   261
ATOM    517  Cl- Cl-   262      35.153   7.666  34.755  1.00  0.00          CL  
TER     518      Cl-   262
ATOM    518  Cl- Cl-   263       2.720  48.564   8.021  1.00  0.00          CL  
TER     519      Cl-   263
ATOM    519  Cl- Cl-   264      58.904  18.612  37.307  1.00  0.00          CL  
TER     520      Cl-   264
ATOM    520  Cl- Cl-   265      20.288  51.788  44.776  1.00  0.00          CL  
TER     521      Cl-   265
ATOM    521  Cl- Cl-   266      54.477  10.824  32.510  1.00  0.00          CL  
TER     522      Cl-   266
ATOM    522  Cl- Cl-   267      54.989  33.305  27.648  1.00  0.00          CL  
TER     523      Cl-   267
ATOM    523  Cl- Cl-   268      32.644  54.766   5.083  1.00  0.00          CL  
TER     524      Cl-   268
ATOM    524  Cl- Cl-   269      18.990   4.275  39.627  1.00  0.00          CL  
TER     525      Cl-   269
ATOM    525  Cl- Cl-   270      42.241  15.763   6.538  1.00  0.00          CL  
TER     526      Cl-   270
ATOM    526  Cl- Cl-   271      55.752  21.818  25.063  1.00  0.00          CL  
TER     527      Cl-   271
ATOM    527  Cl- Cl-   272      32.366  42.856  44.050  1.00  0.00          CL  
TER     528      Cl-   272
ATOM    528  Cl- Cl-   273      35.733  38.973  52.752  1.00  0.00          CL  
TER     529      Cl-   273
ATOM    529  Cl- Cl-   274       8.798  13.925  25.381  1.00  0.00          CL  
TER     530      Cl-   274
ATOM    530  Cl- Cl-   275      45.538  45.197  11.780  1.00  0.00          CL  
TER     531      Cl-   275
ATOM    531  Cl- Cl-   276      24.700  23.197  51.507  1.00  0.00          CL  
TER     532      Cl-   276
ATOM    532  Cl- Cl-   277      29.868  39.669  35.474  1.00  0.00          CL  
TER     533      Cl-   277
ATOM    533  Cl- Cl-   278      57.560  56.931  39.532  1.00  0.00          CL  
TER     534      Cl-   278
ATOM    534  Cl- Cl-   279      42.367   2.440   3.463  1.00  0.00          CL  
TER     535      Cl-   279
ATOM    535  Cl- Cl-   280       1.724  55.871  39.614  1.00  0.00          CL  
TER     536      Cl-   280
ATOM    536  Cl- Cl-   281      26.378  22.152  20.480  1.00  0.00          CL  
TER     537      Cl-   281
ATOM    537  Cl- Cl-   282      23.099  39.627  35.567  1.00  0.00          CL  
TER     538      Cl-   282
ATOM    538  Cl- Cl-   283      39.525  14.971  20.987  1.00  0.00          CL  
TER     539      Cl-   283
ATOM    539  Cl- Cl-   284      13.990  29.199  58.415  1.00  0.00          CL  
TER     540      Cl-   284
ATOM    540  Cl- Cl-   285       5.846   3.048   0.945  1.00  0.00          CL  
TER     541      Cl-   285
ATOM    541  Cl- Cl-   286      35.385   0.946  55.304  1.00  0.00          CL  
TER     542      Cl-   286
ATOM    542  Cl- Cl-   287      49.558  17.302  52.213  1.00  0.00          CL  
TER     543      Cl-   287
ATOM    543  Cl- Cl-   288      40.507  17.583  55.187  1.00  0.00          CL  
TER     544      Cl-   288
ATOM    544  Cl- Cl-   289      47.635  40.023  16.348  1.00  0.00          CL  
END   
