# Supplementary material for: Toward Accurate RNA Folding Thermodynamics: Evaluation of Enhanced Sampling Methods for Force Field Benchmarking
Source: J Chem Theory Comput. 2026 May 14;22(10):5247–58. doi: 10.1021/acs.jctc.6c00108 (PMC13217565; doi:10.1021/acs.jctc.6c00108)
Supplement: Supplementary file 2 [file ct6c00108_si_002.zip › GAGA_clusters/4-stack_7.pdb]

ATOM      1  H5T RG5     1      43.497  45.074  18.711  1.00  0.00           H  
ATOM      2  O5' RG5     1      43.772  45.852  18.220  1.00  0.00           O  
ATOM      3  C5' RG5     1      43.125  47.007  18.848  1.00  0.00           C  
ATOM      4 H5'1 RG5     1      42.038  46.999  18.779  1.00  0.00           H  
ATOM      5 H5'2 RG5     1      43.496  47.832  18.240  1.00  0.00           H  
ATOM      6  C4' RG5     1      43.621  47.179  20.312  1.00  0.00           C  
ATOM      7  H4' RG5     1      43.078  48.061  20.652  1.00  0.00           H  
ATOM      8  O4' RG5     1      43.052  46.000  21.001  1.00  0.00           O  
ATOM      9  C1' RG5     1      44.153  45.454  21.667  1.00  0.00           C  
ATOM     10  H1' RG5     1      44.060  45.842  22.681  1.00  0.00           H  
ATOM     11  N9  RG5     1      43.986  44.022  21.808  1.00  0.00           N  
ATOM     12  C8  RG5     1      43.756  43.380  23.009  1.00  0.00           C  
ATOM     13  H8  RG5     1      43.711  43.909  23.949  1.00  0.00           H  
ATOM     14  N7  RG5     1      43.700  42.083  22.902  1.00  0.00           N  
ATOM     15  C5  RG5     1      43.638  41.806  21.513  1.00  0.00           C  
ATOM     16  C6  RG5     1      43.500  40.605  20.740  1.00  0.00           C  
ATOM     17  O6  RG5     1      43.447  39.423  21.061  1.00  0.00           O  
ATOM     18  N1  RG5     1      43.512  40.828  19.363  1.00  0.00           N  
ATOM     19  H1  RG5     1      43.223  40.050  18.787  1.00  0.00           H  
ATOM     20  C2  RG5     1      43.678  42.031  18.778  1.00  0.00           C  
ATOM     21  N2  RG5     1      43.557  42.173  17.529  1.00  0.00           N  
ATOM     22  H21 RG5     1      43.649  43.109  17.162  1.00  0.00           H  
ATOM     23  H22 RG5     1      43.569  41.380  16.903  1.00  0.00           H  
ATOM     24  N3  RG5     1      43.819  43.175  19.528  1.00  0.00           N  
ATOM     25  C4  RG5     1      43.910  43.002  20.867  1.00  0.00           C  
ATOM     26  C3' RG5     1      45.117  47.296  20.577  1.00  0.00           C  
ATOM     27  H3' RG5     1      45.684  47.606  19.699  1.00  0.00           H  
ATOM     28  C2' RG5     1      45.449  45.911  20.967  1.00  0.00           C  
ATOM     29 H2'1 RG5     1      45.668  45.327  20.073  1.00  0.00           H  
ATOM     30  O2' RG5     1      46.508  45.818  21.843  1.00  0.00           O  
ATOM     31 HO'2 RG5     1      46.674  46.665  22.263  1.00  0.00           H  
ATOM     32  O3' RG5     1      45.335  48.211  21.652  1.00  0.00           O  
ATOM     33  P    RC     2      45.751  49.734  21.457  1.00  0.00           P  
ATOM     34  O1P  RC     2      46.886  49.755  20.545  1.00  0.00           O  
ATOM     35  O2P  RC     2      45.979  50.285  22.804  1.00  0.00           O  
ATOM     36  O5'  RC     2      44.461  50.461  20.719  1.00  0.00           O  
ATOM     37  C5'  RC     2      44.438  50.628  19.344  1.00  0.00           C  
ATOM     38 H5'1  RC     2      44.702  49.664  18.910  1.00  0.00           H  
ATOM     39 H5'2  RC     2      45.050  51.464  19.007  1.00  0.00           H  
ATOM     40  C4'  RC     2      42.915  50.897  18.806  1.00  0.00           C  
ATOM     41  H4'  RC     2      42.931  51.160  17.749  1.00  0.00           H  
ATOM     42  O4'  RC     2      42.136  49.734  19.013  1.00  0.00           O  
ATOM     43  C1'  RC     2      41.032  50.158  19.850  1.00  0.00           C  
ATOM     44  H1'  RC     2      40.183  50.400  19.211  1.00  0.00           H  
ATOM     45  N1   RC     2      40.602  49.061  20.690  1.00  0.00           N  
ATOM     46  C6   RC     2      40.958  48.981  22.025  1.00  0.00           C  
ATOM     47  H6   RC     2      41.590  49.741  22.458  1.00  0.00           H  
ATOM     48  C5   RC     2      40.657  47.861  22.695  1.00  0.00           C  
ATOM     49  H5   RC     2      40.801  47.676  23.749  1.00  0.00           H  
ATOM     50  C4   RC     2      40.075  46.735  22.026  1.00  0.00           C  
ATOM     51  N4   RC     2      40.162  45.611  22.619  1.00  0.00           N  
ATOM     52  H41  RC     2      40.523  45.485  23.554  1.00  0.00           H  
ATOM     53  H42  RC     2      39.703  44.841  22.154  1.00  0.00           H  
ATOM     54  N3   RC     2      39.746  46.789  20.721  1.00  0.00           N  
ATOM     55  C2   RC     2      39.955  47.902  20.090  1.00  0.00           C  
ATOM     56  O2   RC     2      39.775  47.880  18.868  1.00  0.00           O  
ATOM     57  C3'  RC     2      42.342  52.116  19.543  1.00  0.00           C  
ATOM     58  H3'  RC     2      43.011  52.799  20.066  1.00  0.00           H  
ATOM     59  C2'  RC     2      41.379  51.482  20.525  1.00  0.00           C  
ATOM     60 H2'1  RC     2      41.924  51.401  21.465  1.00  0.00           H  
ATOM     61  O2'  RC     2      40.178  52.200  20.838  1.00  0.00           O  
ATOM     62 HO'2  RC     2      39.815  52.502  20.002  1.00  0.00           H  
ATOM     63  O3'  RC     2      41.594  52.883  18.588  1.00  0.00           O  
ATOM     64  P    RG     3      42.279  54.093  17.984  1.00  0.00           P  
ATOM     65  O1P  RG     3      43.469  53.654  17.243  1.00  0.00           O  
ATOM     66  O2P  RG     3      42.637  55.154  18.955  1.00  0.00           O  
ATOM     67  O5'  RG     3      41.333  54.619  16.888  1.00  0.00           O  
ATOM     68  C5'  RG     3      40.331  55.600  17.219  1.00  0.00           C  
ATOM     69 H5'1  RG     3      40.803  56.458  17.698  1.00  0.00           H  
ATOM     70 H5'2  RG     3      39.653  55.145  17.941  1.00  0.00           H  
ATOM     71  C4'  RG     3      39.503  56.130  16.039  1.00  0.00           C  
ATOM     72  H4'  RG     3      38.856  56.910  16.440  1.00  0.00           H  
ATOM     73  O4'  RG     3      40.411  56.724  15.105  1.00  0.00           O  
ATOM     74  C1'  RG     3      40.125  56.404  13.713  1.00  0.00           C  
ATOM     75  H1'  RG     3      39.897  57.305  13.144  1.00  0.00           H  
ATOM     76  N9   RG     3      41.233  55.771  13.024  1.00  0.00           N  
ATOM     77  C8   RG     3      42.420  55.453  13.578  1.00  0.00           C  
ATOM     78  H8   RG     3      42.596  55.606  14.632  1.00  0.00           H  
ATOM     79  N7   RG     3      43.332  54.989  12.761  1.00  0.00           N  
ATOM     80  C5   RG     3      42.692  55.114  11.519  1.00  0.00           C  
ATOM     81  C6   RG     3      43.136  54.728  10.178  1.00  0.00           C  
ATOM     82  O6   RG     3      44.203  54.321   9.780  1.00  0.00           O  
ATOM     83  N1   RG     3      42.145  54.908   9.187  1.00  0.00           N  
ATOM     84  H1   RG     3      42.336  54.751   8.208  1.00  0.00           H  
ATOM     85  C2   RG     3      40.825  55.201   9.505  1.00  0.00           C  
ATOM     86  N2   RG     3      40.023  55.425   8.503  1.00  0.00           N  
ATOM     87  H21  RG     3      40.263  55.342   7.526  1.00  0.00           H  
ATOM     88  H22  RG     3      39.049  55.651   8.646  1.00  0.00           H  
ATOM     89  N3   RG     3      40.393  55.553  10.705  1.00  0.00           N  
ATOM     90  C4   RG     3      41.344  55.514  11.676  1.00  0.00           C  
ATOM     91  C3'  RG     3      38.805  55.006  15.231  1.00  0.00           C  
ATOM     92  H3'  RG     3      39.521  54.190  15.138  1.00  0.00           H  
ATOM     93  C2'  RG     3      38.829  55.624  13.816  1.00  0.00           C  
ATOM     94 H2'1  RG     3      38.859  54.905  12.998  1.00  0.00           H  
ATOM     95  O2'  RG     3      37.696  56.423  13.550  1.00  0.00           O  
ATOM     96 HO'2  RG     3      36.999  56.057  14.100  1.00  0.00           H  
ATOM     97  O3'  RG     3      37.520  54.666  15.711  1.00  0.00           O  
ATOM     98  P    RA     4      36.984  53.101  15.565  1.00  0.00           P  
ATOM     99  O1P  RA     4      35.563  53.010  15.960  1.00  0.00           O  
ATOM    100  O2P  RA     4      37.914  52.270  16.351  1.00  0.00           O  
ATOM    101  O5'  RA     4      37.112  52.721  13.995  1.00  0.00           O  
ATOM    102  C5'  RA     4      36.102  53.174  13.119  1.00  0.00           C  
ATOM    103 H5'1  RA     4      35.990  54.243  13.302  1.00  0.00           H  
ATOM    104 H5'2  RA     4      35.152  52.690  13.347  1.00  0.00           H  
ATOM    105  C4'  RA     4      36.518  52.883  11.641  1.00  0.00           C  
ATOM    106  H4'  RA     4      35.842  53.443  10.995  1.00  0.00           H  
ATOM    107  O4'  RA     4      37.853  53.444  11.406  1.00  0.00           O  
ATOM    108  C1'  RA     4      38.413  52.776  10.285  1.00  0.00           C  
ATOM    109  H1'  RA     4      38.524  53.455   9.440  1.00  0.00           H  
ATOM    110  N9   RA     4      39.711  52.173  10.696  1.00  0.00           N  
ATOM    111  C8   RA     4      40.328  52.272  11.920  1.00  0.00           C  
ATOM    112  H8   RA     4      39.801  52.751  12.733  1.00  0.00           H  
ATOM    113  N7   RA     4      41.499  51.670  11.924  1.00  0.00           N  
ATOM    114  C5   RA     4      41.641  51.229  10.626  1.00  0.00           C  
ATOM    115  C6   RA     4      42.755  50.652   9.944  1.00  0.00           C  
ATOM    116  N6   RA     4      43.909  50.481  10.574  1.00  0.00           N  
ATOM    117  H61  RA     4      44.628  50.000  10.053  1.00  0.00           H  
ATOM    118  H62  RA     4      43.983  50.900  11.491  1.00  0.00           H  
ATOM    119  N1   RA     4      42.599  50.201   8.700  1.00  0.00           N  
ATOM    120  C2   RA     4      41.373  50.391   8.251  1.00  0.00           C  
ATOM    121  H2   RA     4      41.308  50.221   7.186  1.00  0.00           H  
ATOM    122  N3   RA     4      40.313  50.990   8.713  1.00  0.00           N  
ATOM    123  C4   RA     4      40.527  51.390   9.953  1.00  0.00           C  
ATOM    124  C3'  RA     4      36.749  51.462  11.242  1.00  0.00           C  
ATOM    125  H3'  RA     4      37.361  51.030  12.033  1.00  0.00           H  
ATOM    126  C2'  RA     4      37.470  51.656   9.929  1.00  0.00           C  
ATOM    127 H2'1  RA     4      37.983  50.751   9.603  1.00  0.00           H  
ATOM    128  O2'  RA     4      36.599  52.040   8.956  1.00  0.00           O  
ATOM    129 HO'2  RA     4      35.691  51.744   9.055  1.00  0.00           H  
ATOM    130  O3'  RA     4      35.404  50.849  11.153  1.00  0.00           O  
ATOM    131  P    RG     5      35.216  49.301  11.698  1.00  0.00           P  
ATOM    132  O1P  RG     5      33.855  48.817  11.338  1.00  0.00           O  
ATOM    133  O2P  RG     5      35.602  49.160  13.140  1.00  0.00           O  
ATOM    134  O5'  RG     5      36.158  48.298  10.898  1.00  0.00           O  
ATOM    135  C5'  RG     5      35.961  48.175   9.457  1.00  0.00           C  
ATOM    136 H5'1  RG     5      35.906  49.177   9.031  1.00  0.00           H  
ATOM    137 H5'2  RG     5      35.041  47.621   9.267  1.00  0.00           H  
ATOM    138  C4'  RG     5      37.068  47.329   8.744  1.00  0.00           C  
ATOM    139  H4'  RG     5      36.718  47.100   7.738  1.00  0.00           H  
ATOM    140  O4'  RG     5      38.314  48.104   8.769  1.00  0.00           O  
ATOM    141  C1'  RG     5      39.427  47.255   9.036  1.00  0.00           C  
ATOM    142  H1'  RG     5      40.287  47.458   8.398  1.00  0.00           H  
ATOM    143  N9   RG     5      40.015  47.551  10.374  1.00  0.00           N  
ATOM    144  C8   RG     5      39.685  48.484  11.302  1.00  0.00           C  
ATOM    145  H8   RG     5      38.846  49.134  11.102  1.00  0.00           H  
ATOM    146  N7   RG     5      40.559  48.596  12.253  1.00  0.00           N  
ATOM    147  C5   RG     5      41.562  47.731  11.827  1.00  0.00           C  
ATOM    148  C6   RG     5      42.883  47.394  12.442  1.00  0.00           C  
ATOM    149  O6   RG     5      43.410  47.898  13.390  1.00  0.00           O  
ATOM    150  N1   RG     5      43.574  46.405  11.756  1.00  0.00           N  
ATOM    151  H1   RG     5      44.442  46.142  12.199  1.00  0.00           H  
ATOM    152  C2   RG     5      43.167  46.011  10.559  1.00  0.00           C  
ATOM    153  N2   RG     5      43.983  45.246   9.928  1.00  0.00           N  
ATOM    154  H21  RG     5      43.759  45.076   8.957  1.00  0.00           H  
ATOM    155  H22  RG     5      44.760  44.842  10.430  1.00  0.00           H  
ATOM    156  N3   RG     5      42.078  46.367   9.873  1.00  0.00           N  
ATOM    157  C4   RG     5      41.299  47.161  10.649  1.00  0.00           C  
ATOM    158  C3'  RG     5      37.466  46.000   9.351  1.00  0.00           C  
ATOM    159  H3'  RG     5      37.442  46.057  10.439  1.00  0.00           H  
ATOM    160  C2'  RG     5      38.892  45.873   8.837  1.00  0.00           C  
ATOM    161 H2'1  RG     5      39.436  45.097   9.376  1.00  0.00           H  
ATOM    162  O2'  RG     5      39.067  45.478   7.455  1.00  0.00           O  
ATOM    163 HO'2  RG     5      38.357  44.872   7.230  1.00  0.00           H  
ATOM    164  O3'  RG     5      36.720  44.965   8.808  1.00  0.00           O  
ATOM    165  P    RA     6      36.451  43.570   9.658  1.00  0.00           P  
ATOM    166  O1P  RA     6      35.619  42.584   8.915  1.00  0.00           O  
ATOM    167  O2P  RA     6      35.996  43.962  10.979  1.00  0.00           O  
ATOM    168  O5'  RA     6      37.904  42.969   9.738  1.00  0.00           O  
ATOM    169  C5'  RA     6      38.527  42.105   8.845  1.00  0.00           C  
ATOM    170 H5'1  RA     6      38.567  42.576   7.863  1.00  0.00           H  
ATOM    171 H5'2  RA     6      37.931  41.204   8.698  1.00  0.00           H  
ATOM    172  C4'  RA     6      39.912  41.679   9.452  1.00  0.00           C  
ATOM    173  H4'  RA     6      40.303  40.998   8.697  1.00  0.00           H  
ATOM    174  O4'  RA     6      40.778  42.813   9.645  1.00  0.00           O  
ATOM    175  C1'  RA     6      41.557  42.475  10.798  1.00  0.00           C  
ATOM    176  H1'  RA     6      42.637  42.435  10.656  1.00  0.00           H  
ATOM    177  N9   RA     6      41.363  43.398  11.941  1.00  0.00           N  
ATOM    178  C8   RA     6      40.259  44.217  12.207  1.00  0.00           C  
ATOM    179  H8   RA     6      39.583  44.468  11.402  1.00  0.00           H  
ATOM    180  N7   RA     6      40.341  44.828  13.326  1.00  0.00           N  
ATOM    181  C5   RA     6      41.551  44.412  13.804  1.00  0.00           C  
ATOM    182  C6   RA     6      42.328  44.837  14.944  1.00  0.00           C  
ATOM    183  N6   RA     6      41.876  45.738  15.777  1.00  0.00           N  
ATOM    184  H61  RA     6      40.979  46.189  15.666  1.00  0.00           H  
ATOM    185  H62  RA     6      42.488  45.991  16.539  1.00  0.00           H  
ATOM    186  N1   RA     6      43.414  44.168  15.311  1.00  0.00           N  
ATOM    187  C2   RA     6      43.843  43.231  14.403  1.00  0.00           C  
ATOM    188  H2   RA     6      44.675  42.647  14.767  1.00  0.00           H  
ATOM    189  N3   RA     6      43.270  42.802  13.275  1.00  0.00           N  
ATOM    190  C4   RA     6      42.152  43.531  12.985  1.00  0.00           C  
ATOM    191  C3'  RA     6      39.750  40.887  10.745  1.00  0.00           C  
ATOM    192  H3'  RA     6      39.004  41.279  11.436  1.00  0.00           H  
ATOM    193  C2'  RA     6      41.198  41.018  11.224  1.00  0.00           C  
ATOM    194 H2'1  RA     6      41.391  40.885  12.289  1.00  0.00           H  
ATOM    195  O2'  RA     6      42.085  40.190  10.523  1.00  0.00           O  
ATOM    196 HO'2  RA     6      41.661  39.330  10.488  1.00  0.00           H  
ATOM    197  O3'  RA     6      39.369  39.585  10.486  1.00  0.00           O  
ATOM    198  P    RG     7      38.352  38.688  11.433  1.00  0.00           P  
ATOM    199  O1P  RG     7      38.423  37.254  11.006  1.00  0.00           O  
ATOM    200  O2P  RG     7      37.058  39.368  11.433  1.00  0.00           O  
ATOM    201  O5'  RG     7      38.905  38.936  12.918  1.00  0.00           O  
ATOM    202  C5'  RG     7      40.095  38.352  13.357  1.00  0.00           C  
ATOM    203 H5'1  RG     7      40.847  38.421  12.571  1.00  0.00           H  
ATOM    204 H5'2  RG     7      39.797  37.309  13.471  1.00  0.00           H  
ATOM    205  C4'  RG     7      40.603  38.869  14.680  1.00  0.00           C  
ATOM    206  H4'  RG     7      41.518  38.364  14.989  1.00  0.00           H  
ATOM    207  O4'  RG     7      40.784  40.282  14.454  1.00  0.00           O  
ATOM    208  C1'  RG     7      40.824  40.838  15.764  1.00  0.00           C  
ATOM    209  H1'  RG     7      41.809  41.265  15.953  1.00  0.00           H  
ATOM    210  N9   RG     7      39.834  41.959  15.812  1.00  0.00           N  
ATOM    211  C8   RG     7      38.946  42.326  14.873  1.00  0.00           C  
ATOM    212  H8   RG     7      38.816  41.730  13.982  1.00  0.00           H  
ATOM    213  N7   RG     7      38.154  43.302  15.214  1.00  0.00           N  
ATOM    214  C5   RG     7      38.691  43.806  16.378  1.00  0.00           C  
ATOM    215  C6   RG     7      38.517  45.031  17.111  1.00  0.00           C  
ATOM    216  O6   RG     7      37.518  45.743  17.080  1.00  0.00           O  
ATOM    217  N1   RG     7      39.368  45.195  18.215  1.00  0.00           N  
ATOM    218  H1   RG     7      39.308  46.035  18.772  1.00  0.00           H  
ATOM    219  C2   RG     7      40.215  44.210  18.561  1.00  0.00           C  
ATOM    220  N2   RG     7      41.141  44.608  19.380  1.00  0.00           N  
ATOM    221  H21  RG     7      41.989  44.064  19.441  1.00  0.00           H  
ATOM    222  H22  RG     7      40.928  45.410  19.955  1.00  0.00           H  
ATOM    223  N3   RG     7      40.486  43.155  17.858  1.00  0.00           N  
ATOM    224  C4   RG     7      39.806  42.993  16.689  1.00  0.00           C  
ATOM    225  C3'  RG     7      39.586  38.774  15.813  1.00  0.00           C  
ATOM    226  H3'  RG     7      38.670  39.337  15.635  1.00  0.00           H  
ATOM    227  C2'  RG     7      40.371  39.761  16.718  1.00  0.00           C  
ATOM    228 H2'1  RG     7      39.705  40.096  17.513  1.00  0.00           H  
ATOM    229  O2'  RG     7      41.572  39.235  17.368  1.00  0.00           O  
ATOM    230 HO'2  RG     7      41.484  38.307  17.596  1.00  0.00           H  
ATOM    231  O3'  RG     7      39.411  37.561  16.399  1.00  0.00           O  
ATOM    232  P   RC3     8      37.984  36.888  16.508  1.00  0.00           P  
ATOM    233  O1P RC3     8      38.147  35.579  17.043  1.00  0.00           O  
ATOM    234  O2P RC3     8      37.301  37.036  15.214  1.00  0.00           O  
ATOM    235  O5' RC3     8      37.342  37.761  17.537  1.00  0.00           O  
ATOM    236  C5' RC3     8      35.911  37.742  17.673  1.00  0.00           C  
ATOM    237 H5'1 RC3     8      35.728  36.907  18.349  1.00  0.00           H  
ATOM    238 H5'2 RC3     8      35.436  37.531  16.716  1.00  0.00           H  
ATOM    239  C4' RC3     8      35.343  39.043  18.296  1.00  0.00           C  
ATOM    240  H4' RC3     8      34.259  39.043  18.413  1.00  0.00           H  
ATOM    241  O4' RC3     8      36.148  39.362  19.416  1.00  0.00           O  
ATOM    242  C1' RC3     8      36.286  40.743  19.427  1.00  0.00           C  
ATOM    243  H1' RC3     8      35.333  41.208  19.677  1.00  0.00           H  
ATOM    244  N1  RC3     8      37.525  41.206  20.227  1.00  0.00           N  
ATOM    245  C6  RC3     8      38.692  40.432  20.241  1.00  0.00           C  
ATOM    246  H6  RC3     8      38.699  39.535  19.641  1.00  0.00           H  
ATOM    247  C5  RC3     8      39.779  40.762  20.953  1.00  0.00           C  
ATOM    248  H5  RC3     8      40.670  40.151  20.953  1.00  0.00           H  
ATOM    249  C4  RC3     8      39.676  41.971  21.710  1.00  0.00           C  
ATOM    250  N4  RC3     8      40.460  42.212  22.694  1.00  0.00           N  
ATOM    251  H41 RC3     8      40.169  42.679  23.541  1.00  0.00           H  
ATOM    252  H42 RC3     8      41.229  41.579  22.859  1.00  0.00           H  
ATOM    253  N3  RC3     8      38.554  42.747  21.759  1.00  0.00           N  
ATOM    254  C2  RC3     8      37.551  42.423  20.917  1.00  0.00           C  
ATOM    255  O2  RC3     8      36.550  43.112  20.916  1.00  0.00           O  
ATOM    256  C3' RC3     8      35.614  40.159  17.216  1.00  0.00           C  
ATOM    257  H3' RC3     8      36.215  39.764  16.396  1.00  0.00           H  
ATOM    258  C2' RC3     8      36.572  41.076  18.005  1.00  0.00           C  
ATOM    259 H2'1 RC3     8      37.601  40.804  17.772  1.00  0.00           H  
ATOM    260  O2' RC3     8      36.389  42.480  17.843  1.00  0.00           O  
ATOM    261 HO'2 RC3     8      36.552  42.758  16.939  1.00  0.00           H  
ATOM    262  O3' RC3     8      34.361  40.740  16.824  1.00  0.00           O  
ATOM    263  H3T RC3     8      33.900  40.013  16.400  1.00  0.00           H  
TER     264      RC3     8
ATOM    264  K+   K+     9      42.547  43.632  33.506  1.00  0.00           K  
TER     265       K+     9
ATOM    265  K+   K+    10       8.698  35.476   4.315  1.00  0.00           K  
TER     266       K+    10
ATOM    266  K+   K+    11       5.071  14.597  37.548  1.00  0.00           K  
TER     267       K+    11
ATOM    267  K+   K+    12       2.180  31.446  16.415  1.00  0.00           K  
TER     268       K+    12
ATOM    268  K+   K+    13      33.517  28.517   0.376  1.00  0.00           K  
TER     269       K+    13
ATOM    269  K+   K+    14      41.083  33.209  47.849  1.00  0.00           K  
TER     270       K+    14
ATOM    270  K+   K+    15      29.507  38.656  56.201  1.00  0.00           K  
TER     271       K+    15
ATOM    271  K+   K+    16      27.408  55.193  48.744  1.00  0.00           K  
TER     272       K+    16
ATOM    272  K+   K+    17       8.332  13.929   2.644  1.00  0.00           K  
TER     273       K+    17
ATOM    273  K+   K+    18      29.218  14.761  49.119  1.00  0.00           K  
TER     274       K+    18
ATOM    274  K+   K+    19      45.615  22.363  39.821  1.00  0.00           K  
TER     275       K+    19
ATOM    275  K+   K+    20      20.093  30.658  42.268  1.00  0.00           K  
TER     276       K+    20
ATOM    276  K+   K+    21      52.093  45.842   2.363  1.00  0.00           K  
TER     277       K+    21
ATOM    277  K+   K+    22      51.961   3.206  30.729  1.00  0.00           K  
TER     278       K+    22
ATOM    278  K+   K+    23      43.394  46.057  29.696  1.00  0.00           K  
TER     279       K+    23
ATOM    279  K+   K+    24      42.135  50.195  14.112  1.00  0.00           K  
TER     280       K+    24
ATOM    280  K+   K+    25      46.170  11.980   7.740  1.00  0.00           K  
TER     281       K+    25
ATOM    281  K+   K+    26      34.117   9.531  31.287  1.00  0.00           K  
TER     282       K+    26
ATOM    282  K+   K+    27      30.925   6.244  54.627  1.00  0.00           K  
TER     283       K+    27
ATOM    283  K+   K+    28      13.280  18.603  35.052  1.00  0.00           K  
TER     284       K+    28
ATOM    284  K+   K+    29      15.869  38.263  44.146  1.00  0.00           K  
TER     285       K+    29
ATOM    285  K+   K+    30      46.408  52.387  59.141  1.00  0.00           K  
TER     286       K+    30
ATOM    286  K+   K+    31      29.773  40.963  32.290  1.00  0.00           K  
TER     287       K+    31
ATOM    287  K+   K+    32      22.100  54.651  12.922  1.00  0.00           K  
TER     288       K+    32
ATOM    288  K+   K+    33      19.364  57.139  37.311  1.00  0.00           K  
TER     289       K+    33
ATOM    289  K+   K+    34      45.988  18.485   1.008  1.00  0.00           K  
TER     290       K+    34
ATOM    290  K+   K+    35      16.359  26.307  47.483  1.00  0.00           K  
TER     291       K+    35
ATOM    291  K+   K+    36      21.162  43.629  16.630  1.00  0.00           K  
TER     292       K+    36
ATOM    292  K+   K+    37      14.431  56.746  14.248  1.00  0.00           K  
TER     293       K+    37
ATOM    293  K+   K+    38      21.978   3.125  46.708  1.00  0.00           K  
TER     294       K+    38
ATOM    294  K+   K+    39      27.284  15.649  42.053  1.00  0.00           K  
TER     295       K+    39
ATOM    295  K+   K+    40      46.767  26.989  10.896  1.00  0.00           K  
TER     296       K+    40
ATOM    296  K+   K+    41      38.549  35.850   2.694  1.00  0.00           K  
TER     297       K+    41
ATOM    297  K+   K+    42      56.637  55.522  16.556  1.00  0.00           K  
TER     298       K+    42
ATOM    298  K+   K+    43      57.399  26.824  39.181  1.00  0.00           K  
TER     299       K+    43
ATOM    299  K+   K+    44      38.272  14.477  36.043  1.00  0.00           K  
TER     300       K+    44
ATOM    300  K+   K+    45      60.273  55.074  13.228  1.00  0.00           K  
TER     301       K+    45
ATOM    301  K+   K+    46      34.158  51.764  41.138  1.00  0.00           K  
TER     302       K+    46
ATOM    302  K+   K+    47      55.090  54.052  45.566  1.00  0.00           K  
TER     303       K+    47
ATOM    303  K+   K+    48      45.521   3.393  42.233  1.00  0.00           K  
TER     304       K+    48
ATOM    304  K+   K+    49      21.893  42.740  27.903  1.00  0.00           K  
TER     305       K+    49
ATOM    305  K+   K+    50      48.650  50.032  52.803  1.00  0.00           K  
TER     306       K+    50
ATOM    306  K+   K+    51      21.622   9.076  30.321  1.00  0.00           K  
TER     307       K+    51
ATOM    307  K+   K+    52      53.868  18.348  38.698  1.00  0.00           K  
TER     308       K+    52
ATOM    308  K+   K+    53      34.799  19.658  15.668  1.00  0.00           K  
TER     309       K+    53
ATOM    309  K+   K+    54      34.962  30.801  51.120  1.00  0.00           K  
TER     310       K+    54
ATOM    310  K+   K+    55      53.300  53.564  33.151  1.00  0.00           K  
TER     311       K+    55
ATOM    311  K+   K+    56      23.031   4.701   0.836  1.00  0.00           K  
TER     312       K+    56
ATOM    312  K+   K+    57       3.745  13.442  41.344  1.00  0.00           K  
TER     313       K+    57
ATOM    313  K+   K+    58      44.543  56.500  20.724  1.00  0.00           K  
TER     314       K+    58
ATOM    314  K+   K+    59       8.702  57.897  38.135  1.00  0.00           K  
TER     315       K+    59
ATOM    315  K+   K+    60      59.680  54.949  53.321  1.00  0.00           K  
TER     316       K+    60
ATOM    316  K+   K+    61       5.059  58.258  33.209  1.00  0.00           K  
TER     317       K+    61
ATOM    317  K+   K+    62       5.192   0.196  52.763  1.00  0.00           K  
TER     318       K+    62
ATOM    318  K+   K+    63       4.281  39.794  50.220  1.00  0.00           K  
TER     319       K+    63
ATOM    319  K+   K+    64       4.185  54.069  41.558  1.00  0.00           K  
TER     320       K+    64
ATOM    320  K+   K+    65      17.291  13.022  11.784  1.00  0.00           K  
TER     321       K+    65
ATOM    321  K+   K+    66      32.360  11.642  48.056  1.00  0.00           K  
TER     322       K+    66
ATOM    322  K+   K+    67       2.364  29.463   5.022  1.00  0.00           K  
TER     323       K+    67
ATOM    323  K+   K+    68      56.565  34.883  32.768  1.00  0.00           K  
TER     324       K+    68
ATOM    324  K+   K+    69      42.635  56.010  37.573  1.00  0.00           K  
TER     325       K+    69
ATOM    325  K+   K+    70      47.374  48.215  28.199  1.00  0.00           K  
TER     326       K+    70
ATOM    326  K+   K+    71      58.179  34.960  52.354  1.00  0.00           K  
TER     327       K+    71
ATOM    327  K+   K+    72      36.134  13.381  15.250  1.00  0.00           K  
TER     328       K+    72
ATOM    328  K+   K+    73      11.555  52.648  20.866  1.00  0.00           K  
TER     329       K+    73
ATOM    329  K+   K+    74      11.758  46.377  47.574  1.00  0.00           K  
TER     330       K+    74
ATOM    330  K+   K+    75      23.447  43.608  54.969  1.00  0.00           K  
TER     331       K+    75
ATOM    331  K+   K+    76      45.266  16.227  28.665  1.00  0.00           K  
TER     332       K+    76
ATOM    332  K+   K+    77      28.025  28.753  38.766  1.00  0.00           K  
TER     333       K+    77
ATOM    333  K+   K+    78      36.525  46.443  55.632  1.00  0.00           K  
TER     334       K+    78
ATOM    334  K+   K+    79      29.615  47.265  11.161  1.00  0.00           K  
TER     335       K+    79
ATOM    335  K+   K+    80      47.154  40.045   5.838  1.00  0.00           K  
TER     336       K+    80
ATOM    336  K+   K+    81      38.666   5.391   6.497  1.00  0.00           K  
TER     337       K+    81
ATOM    337  K+   K+    82       2.639   7.789  27.507  1.00  0.00           K  
TER     338       K+    82
ATOM    338  K+   K+    83       3.016   0.054  28.835  1.00  0.00           K  
TER     339       K+    83
ATOM    339  K+   K+    84      36.641  47.491  14.878  1.00  0.00           K  
TER     340       K+    84
ATOM    340  K+   K+    85      46.099  25.037   4.829  1.00  0.00           K  
TER     341       K+    85
ATOM    341  K+   K+    86      14.737  38.742  17.325  1.00  0.00           K  
TER     342       K+    86
ATOM    342  K+   K+    87      21.419   9.082  16.794  1.00  0.00           K  
TER     343       K+    87
ATOM    343  K+   K+    88      19.863  43.185  45.754  1.00  0.00           K  
TER     344       K+    88
ATOM    344  K+   K+    89      43.368  29.300  18.338  1.00  0.00           K  
TER     345       K+    89
ATOM    345  K+   K+    90      48.727   4.839  17.156  1.00  0.00           K  
TER     346       K+    90
ATOM    346  K+   K+    91      25.933  38.768  15.095  1.00  0.00           K  
TER     347       K+    91
ATOM    347  K+   K+    92      53.481  46.975  48.220  1.00  0.00           K  
TER     348       K+    92
ATOM    348  K+   K+    93      47.468  56.435  11.789  1.00  0.00           K  
TER     349       K+    93
ATOM    349  K+   K+    94      37.984  39.907  34.609  1.00  0.00           K  
TER     350       K+    94
ATOM    350  K+   K+    95      33.186  20.726  11.477  1.00  0.00           K  
TER     351       K+    95
ATOM    351  K+   K+    96      15.427  27.402  19.961  1.00  0.00           K  
TER     352       K+    96
ATOM    352  K+   K+    97      42.281  58.614  28.216  1.00  0.00           K  
TER     353       K+    97
ATOM    353  K+   K+    98      17.553  58.877  15.689  1.00  0.00           K  
TER     354       K+    98
ATOM    354  K+   K+    99      53.267  39.803  33.101  1.00  0.00           K  
TER     355       K+    99
ATOM    355  K+   K+   100      27.500  53.968   8.050  1.00  0.00           K  
TER     356       K+   100
ATOM    356  K+   K+   101      30.323  50.587  45.541  1.00  0.00           K  
TER     357       K+   101
ATOM    357  K+   K+   102      23.555  52.095  31.715  1.00  0.00           K  
TER     358       K+   102
ATOM    358  K+   K+   103      56.766  32.382  21.089  1.00  0.00           K  
TER     359       K+   103
ATOM    359  K+   K+   104      22.031  12.520   4.892  1.00  0.00           K  
TER     360       K+   104
ATOM    360  K+   K+   105       7.369  34.679  23.276  1.00  0.00           K  
TER     361       K+   105
ATOM    361  K+   K+   106      40.393  45.505   5.000  1.00  0.00           K  
TER     362       K+   106
ATOM    362  K+   K+   107      31.131   2.581  38.319  1.00  0.00           K  
TER     363       K+   107
ATOM    363  K+   K+   108       9.010  45.696  53.800  1.00  0.00           K  
TER     364       K+   108
ATOM    364  K+   K+   109      40.490  28.528  44.038  1.00  0.00           K  
TER     365       K+   109
ATOM    365  K+   K+   110      32.468  25.407  10.486  1.00  0.00           K  
TER     366       K+   110
ATOM    366  K+   K+   111      35.963  16.122  23.350  1.00  0.00           K  
TER     367       K+   111
ATOM    367  K+   K+   112      26.541  59.651  27.963  1.00  0.00           K  
TER     368       K+   112
ATOM    368  K+   K+   113      17.754  37.833   2.782  1.00  0.00           K  
TER     369       K+   113
ATOM    369  K+   K+   114      56.623  59.539  31.702  1.00  0.00           K  
TER     370       K+   114
ATOM    370  K+   K+   115      36.735   5.076  17.229  1.00  0.00           K  
TER     371       K+   115
ATOM    371  K+   K+   116      18.381  22.581   9.617  1.00  0.00           K  
TER     372       K+   116
ATOM    372  K+   K+   117       9.176  26.634  27.249  1.00  0.00           K  
TER     373       K+   117
ATOM    373  K+   K+   118      31.715  26.532  55.896  1.00  0.00           K  
TER     374       K+   118
ATOM    374  K+   K+   119      48.999   4.969  30.778  1.00  0.00           K  
TER     375       K+   119
ATOM    375  K+   K+   120       0.607  15.975  26.760  1.00  0.00           K  
TER     376       K+   120
ATOM    376  K+   K+   121      14.690  21.541  26.483  1.00  0.00           K  
TER     377       K+   121
ATOM    377  K+   K+   122      34.196  15.305  53.352  1.00  0.00           K  
TER     378       K+   122
ATOM    378  K+   K+   123      34.623  35.542  12.046  1.00  0.00           K  
TER     379       K+   123
ATOM    379  K+   K+   124      13.775  34.550  49.045  1.00  0.00           K  
TER     380       K+   124
ATOM    380  K+   K+   125      21.821  30.652  48.849  1.00  0.00           K  
TER     381       K+   125
ATOM    381  K+   K+   126       2.513  41.003   4.432  1.00  0.00           K  
TER     382       K+   126
ATOM    382  K+   K+   127      44.332  18.754  19.041  1.00  0.00           K  
TER     383       K+   127
ATOM    383  K+   K+   128      40.479   9.993  57.384  1.00  0.00           K  
TER     384       K+   128
ATOM    384  K+   K+   129      19.742  49.892   4.727  1.00  0.00           K  
TER     385       K+   129
ATOM    385  K+   K+   130      29.509  17.694  33.598  1.00  0.00           K  
TER     386       K+   130
ATOM    386  K+   K+   131      52.919  26.380  39.106  1.00  0.00           K  
TER     387       K+   131
ATOM    387  K+   K+   132       6.826  53.411  20.569  1.00  0.00           K  
TER     388       K+   132
ATOM    388  K+   K+   133       3.093  33.144  11.910  1.00  0.00           K  
TER     389       K+   133
ATOM    389  K+   K+   134      50.637  39.964  22.570  1.00  0.00           K  
TER     390       K+   134
ATOM    390  K+   K+   135      27.004  31.986  20.293  1.00  0.00           K  
TER     391       K+   135
ATOM    391  K+   K+   136       8.979   4.609  59.382  1.00  0.00           K  
TER     392       K+   136
ATOM    392  K+   K+   137      28.424  12.965  20.835  1.00  0.00           K  
TER     393       K+   137
ATOM    393  K+   K+   138      45.117   9.920  26.568  1.00  0.00           K  
TER     394       K+   138
ATOM    394  K+   K+   139       9.416  32.978  57.334  1.00  0.00           K  
TER     395       K+   139
ATOM    395  K+   K+   140      58.843  41.546  36.028  1.00  0.00           K  
TER     396       K+   140
ATOM    396  K+   K+   141      35.106  33.031   8.792  1.00  0.00           K  
TER     397       K+   141
ATOM    397  K+   K+   142      40.414   3.638  16.485  1.00  0.00           K  
TER     398       K+   142
ATOM    398  K+   K+   143      51.331  48.848   5.913  1.00  0.00           K  
TER     399       K+   143
ATOM    399  K+   K+   144      53.333  50.437  23.029  1.00  0.00           K  
TER     400       K+   144
ATOM    400  K+   K+   145      35.430  44.804  18.737  1.00  0.00           K  
TER     401       K+   145
ATOM    401  K+   K+   146      12.336  32.914  17.346  1.00  0.00           K  
TER     402       K+   146
ATOM    402  K+   K+   147      59.844  57.135  43.197  1.00  0.00           K  
TER     403       K+   147
ATOM    403  K+   K+   148      59.522   1.056  53.299  1.00  0.00           K  
TER     404       K+   148
ATOM    404  K+   K+   149       1.747  16.231  46.877  1.00  0.00           K  
TER     405       K+   149
ATOM    405  K+   K+   150      26.287  17.115  23.876  1.00  0.00           K  
TER     406       K+   150
ATOM    406  K+   K+   151      17.843  59.892  55.445  1.00  0.00           K  
TER     407       K+   151
ATOM    407  K+   K+   152      40.073  39.156   3.854  1.00  0.00           K  
TER     408       K+   152
ATOM    408  Cl- Cl-   153      39.452  18.250   9.971  1.00  0.00          CL  
TER     409      Cl-   153
ATOM    409  Cl- Cl-   154      58.921  37.013  37.100  1.00  0.00          CL  
TER     410      Cl-   154
ATOM    410  Cl- Cl-   155      10.264  36.872  47.951  1.00  0.00          CL  
TER     411      Cl-   155
ATOM    411  Cl- Cl-   156       4.520   9.884  46.686  1.00  0.00          CL  
TER     412      Cl-   156
ATOM    412  Cl- Cl-   157      31.091  18.364  15.974  1.00  0.00          CL  
TER     413      Cl-   157
ATOM    413  Cl- Cl-   158      59.219  49.279  28.280  1.00  0.00          CL  
TER     414      Cl-   158
ATOM    414  Cl- Cl-   159       5.817  25.352   2.384  1.00  0.00          CL  
TER     415      Cl-   159
ATOM    415  Cl- Cl-   160      32.621  34.974  21.568  1.00  0.00          CL  
TER     416      Cl-   160
ATOM    416  Cl- Cl-   161      15.470  34.557   5.952  1.00  0.00          CL  
TER     417      Cl-   161
ATOM    417  Cl- Cl-   162      29.971  53.498  49.113  1.00  0.00          CL  
TER     418      Cl-   162
ATOM    418  Cl- Cl-   163      53.198  46.338  57.055  1.00  0.00          CL  
TER     419      Cl-   163
ATOM    419  Cl- Cl-   164      27.076  38.596   3.029  1.00  0.00          CL  
TER     420      Cl-   164
ATOM    420  Cl- Cl-   165      19.879  24.473   1.624  1.00  0.00          CL  
TER     421      Cl-   165
ATOM    421  Cl- Cl-   166      31.504   0.509  46.337  1.00  0.00          CL  
TER     422      Cl-   166
ATOM    422  Cl- Cl-   167      36.494  43.542  56.785  1.00  0.00          CL  
TER     423      Cl-   167
ATOM    423  Cl- Cl-   168      41.608  44.539  37.081  1.00  0.00          CL  
TER     424      Cl-   168
ATOM    424  Cl- Cl-   169      17.396  55.981  59.221  1.00  0.00          CL  
TER     425      Cl-   169
ATOM    425  Cl- Cl-   170      26.312  56.209  31.562  1.00  0.00          CL  
TER     426      Cl-   170
ATOM    426  Cl- Cl-   171       7.373  31.665  19.092  1.00  0.00          CL  
TER     427      Cl-   171
ATOM    427  Cl- Cl-   172      37.820  21.838  20.027  1.00  0.00          CL  
TER     428      Cl-   172
ATOM    428  Cl- Cl-   173       9.377  18.496  32.142  1.00  0.00          CL  
TER     429      Cl-   173
ATOM    429  Cl- Cl-   174       4.515  59.452  40.429  1.00  0.00          CL  
TER     430      Cl-   174
ATOM    430  Cl- Cl-   175       4.461   5.511  57.667  1.00  0.00          CL  
TER     431      Cl-   175
ATOM    431  Cl- Cl-   176       8.658  54.918  16.904  1.00  0.00          CL  
TER     432      Cl-   176
ATOM    432  Cl- Cl-   177      52.953  18.601  16.363  1.00  0.00          CL  
TER     433      Cl-   177
ATOM    433  Cl- Cl-   178      17.425   7.234  11.772  1.00  0.00          CL  
TER     434      Cl-   178
ATOM    434  Cl- Cl-   179      34.985  25.385  51.428  1.00  0.00          CL  
TER     435      Cl-   179
ATOM    435  Cl- Cl-   180       2.140  20.446  17.585  1.00  0.00          CL  
TER     436      Cl-   180
ATOM    436  Cl- Cl-   181       9.798  29.625  31.540  1.00  0.00          CL  
TER     437      Cl-   181
ATOM    437  Cl- Cl-   182      28.912   8.390  26.109  1.00  0.00          CL  
TER     438      Cl-   182
ATOM    438  Cl- Cl-   183      55.483  40.730  24.304  1.00  0.00          CL  
TER     439      Cl-   183
ATOM    439  Cl- Cl-   184      44.967  51.848  31.030  1.00  0.00          CL  
TER     440      Cl-   184
ATOM    440  Cl- Cl-   185      31.043   9.307  38.139  1.00  0.00          CL  
TER     441      Cl-   185
ATOM    441  Cl- Cl-   186       8.367   5.723  34.456  1.00  0.00          CL  
TER     442      Cl-   186
ATOM    442  Cl- Cl-   187      51.408   1.283  39.549  1.00  0.00          CL  
TER     443      Cl-   187
ATOM    443  Cl- Cl-   188      23.286  33.630  19.238  1.00  0.00          CL  
TER     444      Cl-   188
ATOM    444  Cl- Cl-   189      44.411  58.827  18.705  1.00  0.00          CL  
TER     445      Cl-   189
ATOM    445  Cl- Cl-   190      45.555  24.102  18.380  1.00  0.00          CL  
TER     446      Cl-   190
ATOM    446  Cl- Cl-   191      11.633  35.798  13.936  1.00  0.00          CL  
TER     447      Cl-   191
ATOM    447  Cl- Cl-   192      45.237  47.739   4.592  1.00  0.00          CL  
TER     448      Cl-   192
ATOM    448  Cl- Cl-   193      16.338  47.745  25.072  1.00  0.00          CL  
TER     449      Cl-   193
ATOM    449  Cl- Cl-   194      24.509  17.784  55.648  1.00  0.00          CL  
TER     450      Cl-   194
ATOM    450  Cl- Cl-   195      26.521  30.115  43.613  1.00  0.00          CL  
TER     451      Cl-   195
ATOM    451  Cl- Cl-   196      53.255  45.386  28.751  1.00  0.00          CL  
TER     452      Cl-   196
ATOM    452  Cl- Cl-   197       6.976  56.695  24.473  1.00  0.00          CL  
TER     453      Cl-   197
ATOM    453  Cl- Cl-   198       6.545  47.724  53.957  1.00  0.00          CL  
TER     454      Cl-   198
ATOM    454  Cl- Cl-   199      22.567  46.928  12.140  1.00  0.00          CL  
TER     455      Cl-   199
ATOM    455  Cl- Cl-   200      54.699  56.383  52.683  1.00  0.00          CL  
TER     456      Cl-   200
ATOM    456  Cl- Cl-   201      10.918  26.997  21.168  1.00  0.00          CL  
TER     457      Cl-   201
ATOM    457  Cl- Cl-   202      40.271   5.037  11.895  1.00  0.00          CL  
TER     458      Cl-   202
ATOM    458  Cl- Cl-   203      21.886  27.453  28.946  1.00  0.00          CL  
TER     459      Cl-   203
ATOM    459  Cl- Cl-   204      50.722  28.940  35.131  1.00  0.00          CL  
TER     460      Cl-   204
ATOM    460  Cl- Cl-   205      14.898  49.225   9.323  1.00  0.00          CL  
TER     461      Cl-   205
ATOM    461  Cl- Cl-   206      56.864   6.910  21.614  1.00  0.00          CL  
TER     462      Cl-   206
ATOM    462  Cl- Cl-   207      35.650  20.847   9.343  1.00  0.00          CL  
TER     463      Cl-   207
ATOM    463  Cl- Cl-   208      19.937   4.074  54.642  1.00  0.00          CL  
TER     464      Cl-   208
ATOM    464  Cl- Cl-   209       8.290  46.921  38.409  1.00  0.00          CL  
TER     465      Cl-   209
ATOM    465  Cl- Cl-   210      36.823   9.065  53.414  1.00  0.00          CL  
TER     466      Cl-   210
ATOM    466  Cl- Cl-   211      42.177  57.461  32.296  1.00  0.00          CL  
TER     467      Cl-   211
ATOM    467  Cl- Cl-   212      51.612  22.483  59.122  1.00  0.00          CL  
TER     468      Cl-   212
ATOM    468  Cl- Cl-   213      49.650  53.668  24.148  1.00  0.00          CL  
TER     469      Cl-   213
ATOM    469  Cl- Cl-   214      24.435  49.095  47.323  1.00  0.00          CL  
TER     470      Cl-   214
ATOM    470  Cl- Cl-   215      47.418  14.130  18.320  1.00  0.00          CL  
TER     471      Cl-   215
ATOM    471  Cl- Cl-   216      23.850  25.506  43.396  1.00  0.00          CL  
TER     472      Cl-   216
ATOM    472  Cl- Cl-   217      27.229  35.689  33.866  1.00  0.00          CL  
TER     473      Cl-   217
ATOM    473  Cl- Cl-   218      38.402  12.090  19.771  1.00  0.00          CL  
TER     474      Cl-   218
ATOM    474  Cl- Cl-   219      28.353   4.794   8.376  1.00  0.00          CL  
TER     475      Cl-   219
ATOM    475  Cl- Cl-   220      32.619  59.200  34.544  1.00  0.00          CL  
TER     476      Cl-   220
ATOM    476  Cl- Cl-   221      43.461  40.710  49.525  1.00  0.00          CL  
TER     477      Cl-   221
ATOM    477  Cl- Cl-   222      13.551  28.535  28.006  1.00  0.00          CL  
TER     478      Cl-   222
ATOM    478  Cl- Cl-   223      34.399  56.000  11.441  1.00  0.00          CL  
TER     479      Cl-   223
ATOM    479  Cl- Cl-   224      15.446  56.073  48.648  1.00  0.00          CL  
TER     480      Cl-   224
ATOM    480  Cl- Cl-   225       7.659  34.829  44.272  1.00  0.00          CL  
TER     481      Cl-   225
ATOM    481  Cl- Cl-   226      49.476  29.720  40.877  1.00  0.00          CL  
TER     482      Cl-   226
ATOM    482  Cl- Cl-   227       7.381  12.655  53.993  1.00  0.00          CL  
TER     483      Cl-   227
ATOM    483  Cl- Cl-   228      43.211  34.939  58.227  1.00  0.00          CL  
TER     484      Cl-   228
ATOM    484  Cl- Cl-   229      38.363  31.687   4.837  1.00  0.00          CL  
TER     485      Cl-   229
ATOM    485  Cl- Cl-   230      24.658  53.809   9.488  1.00  0.00          CL  
TER     486      Cl-   230
ATOM    486  Cl- Cl-   231      24.445  45.142  31.348  1.00  0.00          CL  
TER     487      Cl-   231
ATOM    487  Cl- Cl-   232      41.478  58.738  21.959  1.00  0.00          CL  
TER     488      Cl-   232
ATOM    488  Cl- Cl-   233      47.780   8.628  55.797  1.00  0.00          CL  
TER     489      Cl-   233
ATOM    489  Cl- Cl-   234      13.384  14.058  17.685  1.00  0.00          CL  
TER     490      Cl-   234
ATOM    490  Cl- Cl-   235      58.060   8.379  25.912  1.00  0.00          CL  
TER     491      Cl-   235
ATOM    491  Cl- Cl-   236      15.230  52.191  17.654  1.00  0.00          CL  
TER     492      Cl-   236
ATOM    492  Cl- Cl-   237      48.400  18.173   2.544  1.00  0.00          CL  
TER     493      Cl-   237
ATOM    493  Cl- Cl-   238      17.880  51.855  43.310  1.00  0.00          CL  
TER     494      Cl-   238
ATOM    494  Cl- Cl-   239      20.604  25.325  24.159  1.00  0.00          CL  
TER     495      Cl-   239
ATOM    495  Cl- Cl-   240       1.969  36.889  55.656  1.00  0.00          CL  
TER     496      Cl-   240
ATOM    496  Cl- Cl-   241      41.196  12.539  47.360  1.00  0.00          CL  
TER     497      Cl-   241
ATOM    497  Cl- Cl-   242      55.616  25.256  34.646  1.00  0.00          CL  
TER     498      Cl-   242
ATOM    498  Cl- Cl-   243       4.481  16.021  23.506  1.00  0.00          CL  
TER     499      Cl-   243
ATOM    499  Cl- Cl-   244      34.373  19.212  26.983  1.00  0.00          CL  
TER     500      Cl-   244
ATOM    500  Cl- Cl-   245      18.255  58.222   3.693  1.00  0.00          CL  
TER     501      Cl-   245
ATOM    501  Cl- Cl-   246      51.306  16.869  47.561  1.00  0.00          CL  
TER     502      Cl-   246
ATOM    502  Cl- Cl-   247      51.379  15.372   5.465  1.00  0.00          CL  
TER     503      Cl-   247
ATOM    503  Cl- Cl-   248      51.891  59.034  33.880  1.00  0.00          CL  
TER     504      Cl-   248
ATOM    504  Cl- Cl-   249      56.857   7.838  32.207  1.00  0.00          CL  
TER     505      Cl-   249
ATOM    505  Cl- Cl-   250      36.661  47.282  59.365  1.00  0.00          CL  
TER     506      Cl-   250
ATOM    506  Cl- Cl-   251      34.210  19.917  44.329  1.00  0.00          CL  
TER     507      Cl-   251
ATOM    507  Cl- Cl-   252      48.866  47.328  51.384  1.00  0.00          CL  
TER     508      Cl-   252
ATOM    508  Cl- Cl-   253      28.653  14.491  29.323  1.00  0.00          CL  
TER     509      Cl-   253
ATOM    509  Cl- Cl-   254      44.006  56.358   2.729  1.00  0.00          CL  
TER     510      Cl-   254
ATOM    510  Cl- Cl-   255      30.631   3.965  50.303  1.00  0.00          CL  
TER     511      Cl-   255
ATOM    511  Cl- Cl-   256      56.332  47.858  11.560  1.00  0.00          CL  
TER     512      Cl-   256
ATOM    512  Cl- Cl-   257      13.804  56.725  36.101  1.00  0.00          CL  
TER     513      Cl-   257
ATOM    513  Cl- Cl-   258      16.801  22.968  37.468  1.00  0.00          CL  
TER     514      Cl-   258
ATOM    514  Cl- Cl-   259      46.669  43.872  36.039  1.00  0.00          CL  
TER     515      Cl-   259
ATOM    515  Cl- Cl-   260      45.904  18.634  48.941  1.00  0.00          CL  
TER     516      Cl-   260
ATOM    516  Cl- Cl-   261      54.037  54.319  25.509  1.00  0.00          CL  
TER     517      Cl-   261
ATOM    517  Cl- Cl-   262      58.440   1.004  58.734  1.00  0.00          CL  
TER     518      Cl-   262
ATOM    518  Cl- Cl-   263      36.414  45.006  28.972  1.00  0.00          CL  
TER     519      Cl-   263
ATOM    519  Cl- Cl-   264      56.368  33.532  16.495  1.00  0.00          CL  
TER     520      Cl-   264
ATOM    520  Cl- Cl-   265      56.798  32.368  11.751  1.00  0.00          CL  
TER     521      Cl-   265
ATOM    521  Cl- Cl-   266      41.248  17.664  38.264  1.00  0.00          CL  
TER     522      Cl-   266
ATOM    522  Cl- Cl-   267      31.356  33.105  58.711  1.00  0.00          CL  
TER     523      Cl-   267
ATOM    523  Cl- Cl-   268      14.595  32.753  51.199  1.00  0.00          CL  
TER     524      Cl-   268
ATOM    524  Cl- Cl-   269      24.423  10.916  34.503  1.00  0.00          CL  
TER     525      Cl-   269
ATOM    525  Cl- Cl-   270      38.611  34.388  40.453  1.00  0.00          CL  
TER     526      Cl-   270
ATOM    526  Cl- Cl-   271      50.598  17.765  41.319  1.00  0.00          CL  
TER     527      Cl-   271
ATOM    527  Cl- Cl-   272       2.212  56.834  23.147  1.00  0.00          CL  
TER     528      Cl-   272
ATOM    528  Cl- Cl-   273      24.578  30.998  15.263  1.00  0.00          CL  
TER     529      Cl-   273
ATOM    529  Cl- Cl-   274      52.890  47.912  38.049  1.00  0.00          CL  
TER     530      Cl-   274
ATOM    530  Cl- Cl-   275      57.758  44.420  52.086  1.00  0.00          CL  
TER     531      Cl-   275
ATOM    531  Cl- Cl-   276      49.068  36.058  58.731  1.00  0.00          CL  
TER     532      Cl-   276
ATOM    532  Cl- Cl-   277       4.901   9.707   7.258  1.00  0.00          CL  
TER     533      Cl-   277
ATOM    533  Cl- Cl-   278      23.882  40.683  58.828  1.00  0.00          CL  
TER     534      Cl-   278
ATOM    534  Cl- Cl-   279      45.288   8.990  19.959  1.00  0.00          CL  
TER     535      Cl-   279
ATOM    535  Cl- Cl-   280      40.534  35.225  51.512  1.00  0.00          CL  
TER     536      Cl-   280
ATOM    536  Cl- Cl-   281      41.174  50.180  58.862  1.00  0.00          CL  
TER     537      Cl-   281
ATOM    537  Cl- Cl-   282      17.602  34.568  46.015  1.00  0.00          CL  
TER     538      Cl-   282
ATOM    538  Cl- Cl-   283      20.050   5.500  46.834  1.00  0.00          CL  
TER     539      Cl-   283
ATOM    539  Cl- Cl-   284      32.380   4.435  20.094  1.00  0.00          CL  
TER     540      Cl-   284
ATOM    540  Cl- Cl-   285       0.229  29.194  21.245  1.00  0.00          CL  
TER     541      Cl-   285
ATOM    541  Cl- Cl-   286      15.980  12.425  29.124  1.00  0.00          CL  
TER     542      Cl-   286
ATOM    542  Cl- Cl-   287       1.672  22.766   7.951  1.00  0.00          CL  
TER     543      Cl-   287
ATOM    543  Cl- Cl-   288      41.267  24.671   9.866  1.00  0.00          CL  
TER     544      Cl-   288
ATOM    544  Cl- Cl-   289      23.555  12.499   1.841  1.00  0.00          CL  
END   
