# Supplementary material for: Toward Accurate RNA Folding Thermodynamics: Evaluation of Enhanced Sampling Methods for Force Field Benchmarking
Source: J Chem Theory Comput. 2026 May 14;22(10):5247–58. doi: 10.1021/acs.jctc.6c00108 (PMC13217565; doi:10.1021/acs.jctc.6c00108)
Supplement: Supplementary file 2 [file ct6c00108_si_002.zip › GAGA_clusters/loop_z_1.pdb]

ATOM      1  H5T RG5     1      25.099  19.229  60.185  1.00  0.00           H  
ATOM      2  O5' RG5     1      25.799  19.217  60.841  1.00  0.00           O  
ATOM      3  C5' RG5     1      25.107  18.867  62.084  1.00  0.00           C  
ATOM      4 H5'1 RG5     1      24.488  19.701  62.414  1.00  0.00           H  
ATOM      5 H5'2 RG5     1      25.793  18.671  62.908  1.00  0.00           H  
ATOM      6  C4' RG5     1      24.130  17.760  61.833  1.00  0.00           C  
ATOM      7  H4' RG5     1      23.567  17.643  62.759  1.00  0.00           H  
ATOM      8  O4' RG5     1      23.346  18.105  60.799  1.00  0.00           O  
ATOM      9  C1' RG5     1      22.896  16.971  60.119  1.00  0.00           C  
ATOM     10  H1' RG5     1      21.878  16.681  60.379  1.00  0.00           H  
ATOM     11  N9  RG5     1      22.901  17.313  58.609  1.00  0.00           N  
ATOM     12  C8  RG5     1      21.832  17.343  57.740  1.00  0.00           C  
ATOM     13  H8  RG5     1      20.840  16.985  57.972  1.00  0.00           H  
ATOM     14  N7  RG5     1      22.271  17.607  56.495  1.00  0.00           N  
ATOM     15  C5  RG5     1      23.607  17.843  56.576  1.00  0.00           C  
ATOM     16  C6  RG5     1      24.616  18.167  55.566  1.00  0.00           C  
ATOM     17  O6  RG5     1      24.425  18.322  54.339  1.00  0.00           O  
ATOM     18  N1  RG5     1      25.901  18.276  56.093  1.00  0.00           N  
ATOM     19  H1  RG5     1      26.697  18.423  55.488  1.00  0.00           H  
ATOM     20  C2  RG5     1      26.173  18.139  57.329  1.00  0.00           C  
ATOM     21  N2  RG5     1      27.425  18.396  57.698  1.00  0.00           N  
ATOM     22  H21 RG5     1      27.678  18.308  58.672  1.00  0.00           H  
ATOM     23  H22 RG5     1      28.122  18.666  57.019  1.00  0.00           H  
ATOM     24  N3  RG5     1      25.309  17.821  58.363  1.00  0.00           N  
ATOM     25  C4  RG5     1      24.006  17.660  57.905  1.00  0.00           C  
ATOM     26  C3' RG5     1      24.884  16.537  61.389  1.00  0.00           C  
ATOM     27  H3' RG5     1      25.731  16.794  60.753  1.00  0.00           H  
ATOM     28  C2' RG5     1      23.891  15.791  60.484  1.00  0.00           C  
ATOM     29 H2'1 RG5     1      24.410  15.328  59.644  1.00  0.00           H  
ATOM     30  O2' RG5     1      23.131  14.784  61.056  1.00  0.00           O  
ATOM     31 HO'2 RG5     1      23.734  14.100  61.355  1.00  0.00           H  
ATOM     32  O3' RG5     1      25.300  15.829  62.574  1.00  0.00           O  
ATOM     33  P    RC     2      26.047  14.412  62.530  1.00  0.00           P  
ATOM     34  O1P  RC     2      25.349  13.449  61.656  1.00  0.00           O  
ATOM     35  O2P  RC     2      26.472  14.038  63.899  1.00  0.00           O  
ATOM     36  O5'  RC     2      27.473  14.861  61.848  1.00  0.00           O  
ATOM     37  C5'  RC     2      28.504  13.900  61.848  1.00  0.00           C  
ATOM     38 H5'1  RC     2      28.183  12.859  61.819  1.00  0.00           H  
ATOM     39 H5'2  RC     2      29.035  14.061  62.786  1.00  0.00           H  
ATOM     40  C4'  RC     2      29.510  14.075  60.693  1.00  0.00           C  
ATOM     41  H4'  RC     2      30.269  13.299  60.792  1.00  0.00           H  
ATOM     42  O4'  RC     2      28.776  13.833  59.526  1.00  0.00           O  
ATOM     43  C1'  RC     2      29.065  14.798  58.581  1.00  0.00           C  
ATOM     44  H1'  RC     2      29.997  14.578  58.061  1.00  0.00           H  
ATOM     45  N1   RC     2      27.936  14.945  57.590  1.00  0.00           N  
ATOM     46  C6   RC     2      26.655  14.576  57.995  1.00  0.00           C  
ATOM     47  H6   RC     2      26.470  14.235  59.003  1.00  0.00           H  
ATOM     48  C5   RC     2      25.655  14.516  57.068  1.00  0.00           C  
ATOM     49  H5   RC     2      24.686  14.172  57.398  1.00  0.00           H  
ATOM     50  C4   RC     2      26.029  14.817  55.728  1.00  0.00           C  
ATOM     51  N4   RC     2      25.290  14.624  54.740  1.00  0.00           N  
ATOM     52  H41  RC     2      25.443  14.910  53.784  1.00  0.00           H  
ATOM     53  H42  RC     2      24.340  14.449  55.037  1.00  0.00           H  
ATOM     54  N3   RC     2      27.249  15.293  55.389  1.00  0.00           N  
ATOM     55  C2   RC     2      28.218  15.345  56.335  1.00  0.00           C  
ATOM     56  O2   RC     2      29.241  15.868  55.961  1.00  0.00           O  
ATOM     57  C3'  RC     2      30.057  15.485  60.682  1.00  0.00           C  
ATOM     58  H3'  RC     2      29.722  16.038  61.559  1.00  0.00           H  
ATOM     59  C2'  RC     2      29.294  16.093  59.450  1.00  0.00           C  
ATOM     60 H2'1  RC     2      28.260  16.345  59.685  1.00  0.00           H  
ATOM     61  O2'  RC     2      29.779  17.033  58.644  1.00  0.00           O  
ATOM     62 HO'2  RC     2      29.797  17.916  59.021  1.00  0.00           H  
ATOM     63  O3'  RC     2      31.463  15.450  60.406  1.00  0.00           O  
ATOM     64  P    RG     3      32.589  15.220  61.596  1.00  0.00           P  
ATOM     65  O1P  RG     3      32.016  15.691  62.880  1.00  0.00           O  
ATOM     66  O2P  RG     3      33.825  15.825  61.172  1.00  0.00           O  
ATOM     67  O5'  RG     3      32.774  13.697  61.790  1.00  0.00           O  
ATOM     68  C5'  RG     3      33.028  12.788  60.729  1.00  0.00           C  
ATOM     69 H5'1  RG     3      33.980  13.114  60.310  1.00  0.00           H  
ATOM     70 H5'2  RG     3      32.281  12.939  59.950  1.00  0.00           H  
ATOM     71  C4'  RG     3      33.084  11.327  61.326  1.00  0.00           C  
ATOM     72  H4'  RG     3      33.917  11.274  62.027  1.00  0.00           H  
ATOM     73  O4'  RG     3      31.972  10.976  62.036  1.00  0.00           O  
ATOM     74  C1'  RG     3      31.375   9.838  61.445  1.00  0.00           C  
ATOM     75  H1'  RG     3      31.073   9.158  62.243  1.00  0.00           H  
ATOM     76  N9   RG     3      30.183  10.113  60.614  1.00  0.00           N  
ATOM     77  C8   RG     3      28.954  10.037  61.026  1.00  0.00           C  
ATOM     78  H8   RG     3      28.759   9.781  62.057  1.00  0.00           H  
ATOM     79  N7   RG     3      28.007  10.441  60.202  1.00  0.00           N  
ATOM     80  C5   RG     3      28.724  10.898  59.045  1.00  0.00           C  
ATOM     81  C6   RG     3      28.357  11.369  57.774  1.00  0.00           C  
ATOM     82  O6   RG     3      27.204  11.431  57.230  1.00  0.00           O  
ATOM     83  N1   RG     3      29.392  11.791  57.028  1.00  0.00           N  
ATOM     84  H1   RG     3      29.255  12.086  56.072  1.00  0.00           H  
ATOM     85  C2   RG     3      30.677  11.689  57.485  1.00  0.00           C  
ATOM     86  N2   RG     3      31.557  12.275  56.761  1.00  0.00           N  
ATOM     87  H21  RG     3      32.489  12.225  57.145  1.00  0.00           H  
ATOM     88  H22  RG     3      31.291  12.698  55.883  1.00  0.00           H  
ATOM     89  N3   RG     3      31.147  11.126  58.554  1.00  0.00           N  
ATOM     90  C4   RG     3      30.091  10.722  59.318  1.00  0.00           C  
ATOM     91  C3'  RG     3      33.464  10.229  60.343  1.00  0.00           C  
ATOM     92  H3'  RG     3      33.321  10.541  59.309  1.00  0.00           H  
ATOM     93  C2'  RG     3      32.516   9.039  60.692  1.00  0.00           C  
ATOM     94 H2'1  RG     3      32.029   8.583  59.829  1.00  0.00           H  
ATOM     95  O2'  RG     3      33.007   7.997  61.541  1.00  0.00           O  
ATOM     96 HO'2  RG     3      33.964   8.008  61.458  1.00  0.00           H  
ATOM     97  O3'  RG     3      34.766   9.698  60.493  1.00  0.00           O  
ATOM     98  P    RA     4      36.154  10.400  60.124  1.00  0.00           P  
ATOM     99  O1P  RA     4      37.085  10.295  61.272  1.00  0.00           O  
ATOM    100  O2P  RA     4      35.851  11.756  59.597  1.00  0.00           O  
ATOM    101  O5'  RA     4      36.639   9.429  58.956  1.00  0.00           O  
ATOM    102  C5'  RA     4      35.956   9.407  57.697  1.00  0.00           C  
ATOM    103 H5'1  RA     4      35.615  10.420  57.482  1.00  0.00           H  
ATOM    104 H5'2  RA     4      35.035   8.849  57.863  1.00  0.00           H  
ATOM    105  C4'  RA     4      36.826   8.822  56.607  1.00  0.00           C  
ATOM    106  H4'  RA     4      36.338   8.586  55.661  1.00  0.00           H  
ATOM    107  O4'  RA     4      37.779   9.757  56.184  1.00  0.00           O  
ATOM    108  C1'  RA     4      39.099   9.242  56.290  1.00  0.00           C  
ATOM    109  H1'  RA     4      39.672   9.421  55.380  1.00  0.00           H  
ATOM    110  N9   RA     4      39.868   9.632  57.494  1.00  0.00           N  
ATOM    111  C8   RA     4      39.531  10.407  58.566  1.00  0.00           C  
ATOM    112  H8   RA     4      38.588  10.914  58.708  1.00  0.00           H  
ATOM    113  N7   RA     4      40.540  10.561  59.390  1.00  0.00           N  
ATOM    114  C5   RA     4      41.664   9.860  58.890  1.00  0.00           C  
ATOM    115  C6   RA     4      42.980   9.498  59.215  1.00  0.00           C  
ATOM    116  N6   RA     4      43.580  10.028  60.316  1.00  0.00           N  
ATOM    117  H61  RA     4      44.511   9.686  60.510  1.00  0.00           H  
ATOM    118  H62  RA     4      43.186  10.787  60.852  1.00  0.00           H  
ATOM    119  N1   RA     4      43.811   8.881  58.334  1.00  0.00           N  
ATOM    120  C2   RA     4      43.254   8.335  57.230  1.00  0.00           C  
ATOM    121  H2   RA     4      43.982   7.950  56.530  1.00  0.00           H  
ATOM    122  N3   RA     4      42.052   8.507  56.797  1.00  0.00           N  
ATOM    123  C4   RA     4      41.261   9.240  57.680  1.00  0.00           C  
ATOM    124  C3'  RA     4      37.473   7.468  56.961  1.00  0.00           C  
ATOM    125  H3'  RA     4      37.759   7.379  58.009  1.00  0.00           H  
ATOM    126  C2'  RA     4      38.793   7.703  56.249  1.00  0.00           C  
ATOM    127 H2'1  RA     4      39.635   7.199  56.723  1.00  0.00           H  
ATOM    128  O2'  RA     4      38.750   7.367  54.869  1.00  0.00           O  
ATOM    129 HO'2  RA     4      38.458   6.452  54.873  1.00  0.00           H  
ATOM    130  O3'  RA     4      36.886   6.184  56.485  1.00  0.00           O  
ATOM    131  P    RG     5      35.506   5.517  56.955  1.00  0.00           P  
ATOM    132  O1P  RG     5      35.387   5.927  58.385  1.00  0.00           O  
ATOM    133  O2P  RG     5      35.472   4.098  56.583  1.00  0.00           O  
ATOM    134  O5'  RG     5      34.446   6.290  56.002  1.00  0.00           O  
ATOM    135  C5'  RG     5      34.606   6.357  54.587  1.00  0.00           C  
ATOM    136 H5'1  RG     5      34.315   5.416  54.121  1.00  0.00           H  
ATOM    137 H5'2  RG     5      35.669   6.530  54.418  1.00  0.00           H  
ATOM    138  C4'  RG     5      33.711   7.445  53.826  1.00  0.00           C  
ATOM    139  H4'  RG     5      33.848   7.426  52.745  1.00  0.00           H  
ATOM    140  O4'  RG     5      32.386   7.098  54.050  1.00  0.00           O  
ATOM    141  C1'  RG     5      31.596   8.199  54.365  1.00  0.00           C  
ATOM    142  H1'  RG     5      30.788   8.296  53.641  1.00  0.00           H  
ATOM    143  N9   RG     5      31.005   8.059  55.701  1.00  0.00           N  
ATOM    144  C8   RG     5      31.640   7.925  56.886  1.00  0.00           C  
ATOM    145  H8   RG     5      32.717   8.004  56.910  1.00  0.00           H  
ATOM    146  N7   RG     5      30.844   7.668  57.876  1.00  0.00           N  
ATOM    147  C5   RG     5      29.590   7.734  57.255  1.00  0.00           C  
ATOM    148  C6   RG     5      28.262   7.652  57.806  1.00  0.00           C  
ATOM    149  O6   RG     5      28.026   7.366  58.930  1.00  0.00           O  
ATOM    150  N1   RG     5      27.230   8.009  56.928  1.00  0.00           N  
ATOM    151  H1   RG     5      26.334   7.943  57.389  1.00  0.00           H  
ATOM    152  C2   RG     5      27.452   8.307  55.677  1.00  0.00           C  
ATOM    153  N2   RG     5      26.451   8.430  54.825  1.00  0.00           N  
ATOM    154  H21  RG     5      26.716   8.530  53.856  1.00  0.00           H  
ATOM    155  H22  RG     5      25.579   7.999  55.097  1.00  0.00           H  
ATOM    156  N3   RG     5      28.706   8.456  55.156  1.00  0.00           N  
ATOM    157  C4   RG     5      29.697   8.094  55.979  1.00  0.00           C  
ATOM    158  C3'  RG     5      33.839   8.861  54.349  1.00  0.00           C  
ATOM    159  H3'  RG     5      34.162   8.791  55.388  1.00  0.00           H  
ATOM    160  C2'  RG     5      32.401   9.494  54.216  1.00  0.00           C  
ATOM    161 H2'1  RG     5      32.134  10.273  54.931  1.00  0.00           H  
ATOM    162  O2'  RG     5      32.234   9.909  52.861  1.00  0.00           O  
ATOM    163 HO'2  RG     5      32.636  10.770  52.722  1.00  0.00           H  
ATOM    164  O3'  RG     5      34.943   9.529  53.670  1.00  0.00           O  
ATOM    165  P    RA     6      35.307  10.988  53.938  1.00  0.00           P  
ATOM    166  O1P  RA     6      36.652  11.347  53.480  1.00  0.00           O  
ATOM    167  O2P  RA     6      34.918  11.438  55.297  1.00  0.00           O  
ATOM    168  O5'  RA     6      34.238  11.775  52.971  1.00  0.00           O  
ATOM    169  C5'  RA     6      34.567  11.832  51.602  1.00  0.00           C  
ATOM    170 H5'1  RA     6      34.540  10.819  51.200  1.00  0.00           H  
ATOM    171 H5'2  RA     6      35.490  12.399  51.484  1.00  0.00           H  
ATOM    172  C4'  RA     6      33.444  12.705  50.851  1.00  0.00           C  
ATOM    173  H4'  RA     6      33.645  12.900  49.798  1.00  0.00           H  
ATOM    174  O4'  RA     6      32.192  12.155  51.017  1.00  0.00           O  
ATOM    175  C1'  RA     6      31.267  13.255  50.941  1.00  0.00           C  
ATOM    176  H1'  RA     6      30.633  13.220  50.054  1.00  0.00           H  
ATOM    177  N9   RA     6      30.279  13.226  52.094  1.00  0.00           N  
ATOM    178  C8   RA     6      30.551  13.233  53.475  1.00  0.00           C  
ATOM    179  H8   RA     6      31.480  13.521  53.945  1.00  0.00           H  
ATOM    180  N7   RA     6      29.536  12.826  54.151  1.00  0.00           N  
ATOM    181  C5   RA     6      28.606  12.553  53.151  1.00  0.00           C  
ATOM    182  C6   RA     6      27.195  12.191  53.142  1.00  0.00           C  
ATOM    183  N6   RA     6      26.568  11.885  54.243  1.00  0.00           N  
ATOM    184  H61  RA     6      25.678  11.414  54.160  1.00  0.00           H  
ATOM    185  H62  RA     6      27.103  11.807  55.096  1.00  0.00           H  
ATOM    186  N1   RA     6      26.534  12.184  51.972  1.00  0.00           N  
ATOM    187  C2   RA     6      27.149  12.560  50.878  1.00  0.00           C  
ATOM    188  H2   RA     6      26.537  12.547  49.988  1.00  0.00           H  
ATOM    189  N3   RA     6      28.363  12.852  50.695  1.00  0.00           N  
ATOM    190  C4   RA     6      29.044  12.849  51.901  1.00  0.00           C  
ATOM    191  C3'  RA     6      33.354  14.147  51.464  1.00  0.00           C  
ATOM    192  H3'  RA     6      33.247  14.101  52.548  1.00  0.00           H  
ATOM    193  C2'  RA     6      31.977  14.562  50.885  1.00  0.00           C  
ATOM    194 H2'1  RA     6      31.507  15.322  51.509  1.00  0.00           H  
ATOM    195  O2'  RA     6      31.989  14.959  49.514  1.00  0.00           O  
ATOM    196 HO'2  RA     6      32.011  15.918  49.494  1.00  0.00           H  
ATOM    197  O3'  RA     6      34.429  15.008  51.087  1.00  0.00           O  
ATOM    198  P    RG     7      34.473  16.458  51.691  1.00  0.00           P  
ATOM    199  O1P  RG     7      35.801  16.986  51.405  1.00  0.00           O  
ATOM    200  O2P  RG     7      34.002  16.579  53.112  1.00  0.00           O  
ATOM    201  O5'  RG     7      33.446  17.315  50.800  1.00  0.00           O  
ATOM    202  C5'  RG     7      33.685  17.669  49.452  1.00  0.00           C  
ATOM    203 H5'1  RG     7      33.916  16.773  48.876  1.00  0.00           H  
ATOM    204 H5'2  RG     7      34.552  18.329  49.428  1.00  0.00           H  
ATOM    205  C4'  RG     7      32.468  18.414  48.781  1.00  0.00           C  
ATOM    206  H4'  RG     7      32.880  18.759  47.832  1.00  0.00           H  
ATOM    207  O4'  RG     7      31.361  17.497  48.538  1.00  0.00           O  
ATOM    208  C1'  RG     7      30.230  18.391  48.401  1.00  0.00           C  
ATOM    209  H1'  RG     7      29.832  18.527  47.395  1.00  0.00           H  
ATOM    210  N9   RG     7      29.153  17.695  49.111  1.00  0.00           N  
ATOM    211  C8   RG     7      28.006  17.183  48.518  1.00  0.00           C  
ATOM    212  H8   RG     7      27.948  17.378  47.457  1.00  0.00           H  
ATOM    213  N7   RG     7      27.136  16.699  49.329  1.00  0.00           N  
ATOM    214  C5   RG     7      27.790  16.665  50.517  1.00  0.00           C  
ATOM    215  C6   RG     7      27.397  16.076  51.796  1.00  0.00           C  
ATOM    216  O6   RG     7      26.377  15.455  52.023  1.00  0.00           O  
ATOM    217  N1   RG     7      28.372  16.141  52.764  1.00  0.00           N  
ATOM    218  H1   RG     7      28.154  15.600  53.588  1.00  0.00           H  
ATOM    219  C2   RG     7      29.550  16.654  52.511  1.00  0.00           C  
ATOM    220  N2   RG     7      30.370  16.703  53.551  1.00  0.00           N  
ATOM    221  H21  RG     7      30.066  16.325  54.437  1.00  0.00           H  
ATOM    222  H22  RG     7      31.153  17.330  53.431  1.00  0.00           H  
ATOM    223  N3   RG     7      29.992  17.254  51.424  1.00  0.00           N  
ATOM    224  C4   RG     7      29.038  17.208  50.413  1.00  0.00           C  
ATOM    225  C3'  RG     7      31.923  19.583  49.590  1.00  0.00           C  
ATOM    226  H3'  RG     7      31.934  19.276  50.636  1.00  0.00           H  
ATOM    227  C2'  RG     7      30.500  19.767  49.058  1.00  0.00           C  
ATOM    228 H2'1  RG     7      29.767  20.169  49.758  1.00  0.00           H  
ATOM    229  O2'  RG     7      30.547  20.626  48.025  1.00  0.00           O  
ATOM    230 HO'2  RG     7      30.846  21.484  48.336  1.00  0.00           H  
ATOM    231  O3'  RG     7      32.867  20.657  49.267  1.00  0.00           O  
ATOM    232  P   RC3     8      32.800  22.151  49.957  1.00  0.00           P  
ATOM    233  O1P RC3     8      31.622  22.849  49.425  1.00  0.00           O  
ATOM    234  O2P RC3     8      34.105  22.843  49.750  1.00  0.00           O  
ATOM    235  O5' RC3     8      32.591  21.844  51.427  1.00  0.00           O  
ATOM    236  C5' RC3     8      33.249  22.653  52.480  1.00  0.00           C  
ATOM    237 H5'1 RC3     8      32.746  23.602  52.293  1.00  0.00           H  
ATOM    238 H5'2 RC3     8      34.320  22.718  52.287  1.00  0.00           H  
ATOM    239  C4' RC3     8      33.061  22.107  53.862  1.00  0.00           C  
ATOM    240  H4' RC3     8      33.679  22.752  54.487  1.00  0.00           H  
ATOM    241  O4' RC3     8      31.721  21.930  54.227  1.00  0.00           O  
ATOM    242  C1' RC3     8      31.318  20.597  54.377  1.00  0.00           C  
ATOM    243  H1' RC3     8      31.292  20.375  55.444  1.00  0.00           H  
ATOM    244  N1  RC3     8      29.945  20.234  53.830  1.00  0.00           N  
ATOM    245  C6  RC3     8      29.541  20.876  52.707  1.00  0.00           C  
ATOM    246  H6  RC3     8      30.110  21.536  52.070  1.00  0.00           H  
ATOM    247  C5  RC3     8      28.306  20.592  52.279  1.00  0.00           C  
ATOM    248  H5  RC3     8      27.998  21.056  51.354  1.00  0.00           H  
ATOM    249  C4  RC3     8      27.498  19.679  53.018  1.00  0.00           C  
ATOM    250  N4  RC3     8      26.356  19.222  52.496  1.00  0.00           N  
ATOM    251  H41 RC3     8      26.048  19.558  51.595  1.00  0.00           H  
ATOM    252  H42 RC3     8      25.896  18.499  53.031  1.00  0.00           H  
ATOM    253  N3  RC3     8      27.835  19.135  54.226  1.00  0.00           N  
ATOM    254  C2  RC3     8      29.117  19.508  54.630  1.00  0.00           C  
ATOM    255  O2  RC3     8      29.399  19.189  55.738  1.00  0.00           O  
ATOM    256  C3' RC3     8      33.611  20.667  53.925  1.00  0.00           C  
ATOM    257  H3' RC3     8      34.395  20.481  53.191  1.00  0.00           H  
ATOM    258  C2' RC3     8      32.374  19.799  53.622  1.00  0.00           C  
ATOM    259 H2'1 RC3     8      32.195  19.716  52.551  1.00  0.00           H  
ATOM    260  O2' RC3     8      32.507  18.565  54.291  1.00  0.00           O  
ATOM    261 HO'2 RC3     8      33.189  18.077  53.824  1.00  0.00           H  
ATOM    262  O3' RC3     8      34.214  20.418  55.185  1.00  0.00           O  
ATOM    263  H3T RC3     8      34.433  19.487  55.100  1.00  0.00           H  
TER     264      RC3     8
ATOM    264  K+   K+     9      55.489  10.941  16.094  1.00  0.00           K  
TER     265       K+     9
ATOM    265  K+   K+    10       6.511  41.764  46.973  1.00  0.00           K  
TER     266       K+    10
ATOM    266  K+   K+    11      42.241  56.784  51.146  1.00  0.00           K  
TER     267       K+    11
ATOM    267  K+   K+    12      31.389  17.410  56.569  1.00  0.00           K  
TER     268       K+    12
ATOM    268  K+   K+    13      35.473  34.098  20.002  1.00  0.00           K  
TER     269       K+    13
ATOM    269  K+   K+    14      21.864  12.283  29.804  1.00  0.00           K  
TER     270       K+    14
ATOM    270  K+   K+    15      46.873   2.881  41.710  1.00  0.00           K  
TER     271       K+    15
ATOM    271  K+   K+    16      15.097   1.827  53.734  1.00  0.00           K  
TER     272       K+    16
ATOM    272  K+   K+    17      35.307  39.437  46.858  1.00  0.00           K  
TER     273       K+    17
ATOM    273  K+   K+    18      10.040  20.978  27.615  1.00  0.00           K  
TER     274       K+    18
ATOM    274  K+   K+    19      22.408  48.303  40.876  1.00  0.00           K  
TER     275       K+    19
ATOM    275  K+   K+    20      21.337  22.260  23.824  1.00  0.00           K  
TER     276       K+    20
ATOM    276  K+   K+    21      26.969  40.754  50.129  1.00  0.00           K  
TER     277       K+    21
ATOM    277  K+   K+    22      25.685  26.700  59.096  1.00  0.00           K  
TER     278       K+    22
ATOM    278  K+   K+    23      39.058  16.422   6.380  1.00  0.00           K  
TER     279       K+    23
ATOM    279  K+   K+    24      55.446  19.233   7.395  1.00  0.00           K  
TER     280       K+    24
ATOM    280  K+   K+    25      24.821  10.529  43.396  1.00  0.00           K  
TER     281       K+    25
ATOM    281  K+   K+    26      11.617  34.471  43.857  1.00  0.00           K  
TER     282       K+    26
ATOM    282  K+   K+    27      13.400  37.599   7.835  1.00  0.00           K  
TER     283       K+    27
ATOM    283  K+   K+    28      15.476  32.309  28.234  1.00  0.00           K  
TER     284       K+    28
ATOM    284  K+   K+    29      15.689  27.418  58.721  1.00  0.00           K  
TER     285       K+    29
ATOM    285  K+   K+    30      29.457  33.579   0.653  1.00  0.00           K  
TER     286       K+    30
ATOM    286  K+   K+    31       5.310  50.179  22.856  1.00  0.00           K  
TER     287       K+    31
ATOM    287  K+   K+    32      33.562  45.570  32.716  1.00  0.00           K  
TER     288       K+    32
ATOM    288  K+   K+    33      21.072  39.299  41.932  1.00  0.00           K  
TER     289       K+    33
ATOM    289  K+   K+    34      51.599  47.751  45.429  1.00  0.00           K  
TER     290       K+    34
ATOM    290  K+   K+    35      21.327  14.752   5.722  1.00  0.00           K  
TER     291       K+    35
ATOM    291  K+   K+    36      46.395  16.570   7.608  1.00  0.00           K  
TER     292       K+    36
ATOM    292  K+   K+    37      59.837  46.400  34.428  1.00  0.00           K  
TER     293       K+    37
ATOM    293  K+   K+    38      24.443  39.348  10.906  1.00  0.00           K  
TER     294       K+    38
ATOM    294  K+   K+    39      33.023   0.497  55.164  1.00  0.00           K  
TER     295       K+    39
ATOM    295  K+   K+    40      10.277  52.538  21.094  1.00  0.00           K  
TER     296       K+    40
ATOM    296  K+   K+    41      52.461  29.364  52.270  1.00  0.00           K  
TER     297       K+    41
ATOM    297  K+   K+    42      54.312  50.519  20.855  1.00  0.00           K  
TER     298       K+    42
ATOM    298  K+   K+    43      55.073  28.916  31.369  1.00  0.00           K  
TER     299       K+    43
ATOM    299  K+   K+    44      20.577  38.187  57.517  1.00  0.00           K  
TER     300       K+    44
ATOM    300  K+   K+    45      57.712  34.682  18.014  1.00  0.00           K  
TER     301       K+    45
ATOM    301  K+   K+    46      57.291   2.940  26.786  1.00  0.00           K  
TER     302       K+    46
ATOM    302  K+   K+    47      20.720  31.548  23.634  1.00  0.00           K  
TER     303       K+    47
ATOM    303  K+   K+    48      34.734  18.208  38.543  1.00  0.00           K  
TER     304       K+    48
ATOM    304  K+   K+    49      11.369  31.776  47.058  1.00  0.00           K  
TER     305       K+    49
ATOM    305  K+   K+    50      26.692  34.808  46.423  1.00  0.00           K  
TER     306       K+    50
ATOM    306  K+   K+    51      20.292  36.655   4.636  1.00  0.00           K  
TER     307       K+    51
ATOM    307  K+   K+    52      40.139  31.256  27.524  1.00  0.00           K  
TER     308       K+    52
ATOM    308  K+   K+    53      34.986   2.413   1.254  1.00  0.00           K  
TER     309       K+    53
ATOM    309  K+   K+    54      25.135  45.140   1.567  1.00  0.00           K  
TER     310       K+    54
ATOM    310  K+   K+    55      46.466  27.449  41.012  1.00  0.00           K  
TER     311       K+    55
ATOM    311  K+   K+    56      21.695  55.081  56.236  1.00  0.00           K  
TER     312       K+    56
ATOM    312  K+   K+    57      15.879  31.163  34.239  1.00  0.00           K  
TER     313       K+    57
ATOM    313  K+   K+    58       2.694  31.698   1.301  1.00  0.00           K  
TER     314       K+    58
ATOM    314  K+   K+    59      49.284  18.394  15.534  1.00  0.00           K  
TER     315       K+    59
ATOM    315  K+   K+    60      28.055  34.722  14.630  1.00  0.00           K  
TER     316       K+    60
ATOM    316  K+   K+    61       2.841  51.643  30.044  1.00  0.00           K  
TER     317       K+    61
ATOM    317  K+   K+    62      35.537  56.001  30.156  1.00  0.00           K  
TER     318       K+    62
ATOM    318  K+   K+    63      54.348  45.621  13.127  1.00  0.00           K  
TER     319       K+    63
ATOM    319  K+   K+    64      43.241  30.224   5.119  1.00  0.00           K  
TER     320       K+    64
ATOM    320  K+   K+    65      34.780  30.793  14.188  1.00  0.00           K  
TER     321       K+    65
ATOM    321  K+   K+    66      16.772  47.011  24.592  1.00  0.00           K  
TER     322       K+    66
ATOM    322  K+   K+    67      13.874  24.356  36.887  1.00  0.00           K  
TER     323       K+    67
ATOM    323  K+   K+    68      36.799  55.879   2.233  1.00  0.00           K  
TER     324       K+    68
ATOM    324  K+   K+    69      48.973  59.636  12.929  1.00  0.00           K  
TER     325       K+    69
ATOM    325  K+   K+    70       7.514  26.804  40.226  1.00  0.00           K  
TER     326       K+    70
ATOM    326  K+   K+    71      21.600  58.147  10.783  1.00  0.00           K  
TER     327       K+    71
ATOM    327  K+   K+    72       4.868  43.482  25.654  1.00  0.00           K  
TER     328       K+    72
ATOM    328  K+   K+    73      30.476  14.369   6.678  1.00  0.00           K  
TER     329       K+    73
ATOM    329  K+   K+    74      54.611  58.880  31.688  1.00  0.00           K  
TER     330       K+    74
ATOM    330  K+   K+    75       5.121   9.462  38.143  1.00  0.00           K  
TER     331       K+    75
ATOM    331  K+   K+    76      30.383  21.307  12.941  1.00  0.00           K  
TER     332       K+    76
ATOM    332  K+   K+    77      13.744   4.158  56.975  1.00  0.00           K  
TER     333       K+    77
ATOM    333  K+   K+    78      37.757  25.236  49.473  1.00  0.00           K  
TER     334       K+    78
ATOM    334  K+   K+    79      18.903   5.701  24.268  1.00  0.00           K  
TER     335       K+    79
ATOM    335  K+   K+    80       4.316  19.282   0.768  1.00  0.00           K  
TER     336       K+    80
ATOM    336  K+   K+    81      26.458  36.293  41.588  1.00  0.00           K  
TER     337       K+    81
ATOM    337  K+   K+    82      29.978  13.859  36.184  1.00  0.00           K  
TER     338       K+    82
ATOM    338  K+   K+    83       4.392   4.522  23.400  1.00  0.00           K  
TER     339       K+    83
ATOM    339  K+   K+    84      57.186  47.797  39.497  1.00  0.00           K  
TER     340       K+    84
ATOM    340  K+   K+    85      29.106  47.768   1.490  1.00  0.00           K  
TER     341       K+    85
ATOM    341  K+   K+    86       9.587  40.985  14.364  1.00  0.00           K  
TER     342       K+    86
ATOM    342  K+   K+    87      42.607  49.311   8.145  1.00  0.00           K  
TER     343       K+    87
ATOM    343  K+   K+    88      31.180  15.725  22.707  1.00  0.00           K  
TER     344       K+    88
ATOM    344  K+   K+    89      26.000   0.089  32.885  1.00  0.00           K  
TER     345       K+    89
ATOM    345  K+   K+    90      20.117  48.408  57.522  1.00  0.00           K  
TER     346       K+    90
ATOM    346  K+   K+    91       2.246   7.096  46.889  1.00  0.00           K  
TER     347       K+    91
ATOM    347  K+   K+    92      56.078  17.256  58.031  1.00  0.00           K  
TER     348       K+    92
ATOM    348  K+   K+    93      55.148  14.124   0.073  1.00  0.00           K  
TER     349       K+    93
ATOM    349  K+   K+    94      46.808  42.021  23.952  1.00  0.00           K  
TER     350       K+    94
ATOM    350  K+   K+    95      42.375  42.276  36.753  1.00  0.00           K  
TER     351       K+    95
ATOM    351  K+   K+    96      56.926  28.341  56.614  1.00  0.00           K  
TER     352       K+    96
ATOM    352  K+   K+    97      10.492  30.326   8.068  1.00  0.00           K  
TER     353       K+    97
ATOM    353  K+   K+    98       9.036  57.550  17.892  1.00  0.00           K  
TER     354       K+    98
ATOM    354  K+   K+    99      38.205  17.918  58.672  1.00  0.00           K  
TER     355       K+    99
ATOM    355  K+   K+   100      56.818  54.961  32.390  1.00  0.00           K  
TER     356       K+   100
ATOM    356  K+   K+   101      36.005  41.562  43.562  1.00  0.00           K  
TER     357       K+   101
ATOM    357  K+   K+   102      46.581  20.386  47.922  1.00  0.00           K  
TER     358       K+   102
ATOM    358  K+   K+   103       3.433   0.660   5.050  1.00  0.00           K  
TER     359       K+   103
ATOM    359  K+   K+   104      40.331   9.456  48.620  1.00  0.00           K  
TER     360       K+   104
ATOM    360  K+   K+   105       1.969   6.801   1.707  1.00  0.00           K  
TER     361       K+   105
ATOM    361  K+   K+   106      45.024  46.640  11.106  1.00  0.00           K  
TER     362       K+   106
ATOM    362  K+   K+   107      13.457  50.260  23.959  1.00  0.00           K  
TER     363       K+   107
ATOM    363  K+   K+   108       8.350  12.101  30.579  1.00  0.00           K  
TER     364       K+   108
ATOM    364  K+   K+   109      21.596   6.405  50.246  1.00  0.00           K  
TER     365       K+   109
ATOM    365  K+   K+   110      19.458  49.939  43.351  1.00  0.00           K  
TER     366       K+   110
ATOM    366  K+   K+   111      52.371  39.763  54.365  1.00  0.00           K  
TER     367       K+   111
ATOM    367  K+   K+   112      59.652  38.773  39.001  1.00  0.00           K  
TER     368       K+   112
ATOM    368  K+   K+   113      36.163  26.737  18.422  1.00  0.00           K  
TER     369       K+   113
ATOM    369  K+   K+   114      17.533   0.463   8.498  1.00  0.00           K  
TER     370       K+   114
ATOM    370  K+   K+   115      52.635   2.586   8.505  1.00  0.00           K  
TER     371       K+   115
ATOM    371  K+   K+   116      35.728   5.042  28.582  1.00  0.00           K  
TER     372       K+   116
ATOM    372  K+   K+   117      44.203   6.088  14.058  1.00  0.00           K  
TER     373       K+   117
ATOM    373  K+   K+   118       8.417  53.012  48.705  1.00  0.00           K  
TER     374       K+   118
ATOM    374  K+   K+   119      14.702  20.599  17.084  1.00  0.00           K  
TER     375       K+   119
ATOM    375  K+   K+   120      49.712  32.086   3.904  1.00  0.00           K  
TER     376       K+   120
ATOM    376  K+   K+   121      48.551  59.813  53.038  1.00  0.00           K  
TER     377       K+   121
ATOM    377  K+   K+   122      16.996   7.656  18.816  1.00  0.00           K  
TER     378       K+   122
ATOM    378  K+   K+   123      58.971  43.066  54.394  1.00  0.00           K  
TER     379       K+   123
ATOM    379  K+   K+   124      27.279  49.219  35.663  1.00  0.00           K  
TER     380       K+   124
ATOM    380  K+   K+   125       0.700  42.786   2.752  1.00  0.00           K  
TER     381       K+   125
ATOM    381  K+   K+   126      29.278  17.201  19.135  1.00  0.00           K  
TER     382       K+   126
ATOM    382  K+   K+   127      26.731  10.946  27.214  1.00  0.00           K  
TER     383       K+   127
ATOM    383  K+   K+   128      38.168   0.986  36.984  1.00  0.00           K  
TER     384       K+   128
ATOM    384  K+   K+   129      40.469  46.180  58.718  1.00  0.00           K  
TER     385       K+   129
ATOM    385  K+   K+   130      52.892   2.724  34.005  1.00  0.00           K  
TER     386       K+   130
ATOM    386  K+   K+   131      53.496   2.694  25.105  1.00  0.00           K  
TER     387       K+   131
ATOM    387  K+   K+   132       8.255  26.977   5.238  1.00  0.00           K  
TER     388       K+   132
ATOM    388  K+   K+   133      50.578  43.621  24.952  1.00  0.00           K  
TER     389       K+   133
ATOM    389  K+   K+   134      21.961  18.515  53.764  1.00  0.00           K  
TER     390       K+   134
ATOM    390  K+   K+   135       4.791   1.154  40.754  1.00  0.00           K  
TER     391       K+   135
ATOM    391  K+   K+   136       2.977   9.784  57.277  1.00  0.00           K  
TER     392       K+   136
ATOM    392  K+   K+   137      39.567  10.211   2.259  1.00  0.00           K  
TER     393       K+   137
ATOM    393  K+   K+   138       9.185  33.591  55.763  1.00  0.00           K  
TER     394       K+   138
ATOM    394  K+   K+   139       8.115  58.458  52.509  1.00  0.00           K  
TER     395       K+   139
ATOM    395  K+   K+   140       6.401  55.834  15.186  1.00  0.00           K  
TER     396       K+   140
ATOM    396  K+   K+   141      42.862  13.215  38.429  1.00  0.00           K  
TER     397       K+   141
ATOM    397  K+   K+   142      56.897   9.428  37.422  1.00  0.00           K  
TER     398       K+   142
ATOM    398  K+   K+   143      24.331  15.773  50.293  1.00  0.00           K  
TER     399       K+   143
ATOM    399  K+   K+   144      41.703  36.458  59.058  1.00  0.00           K  
TER     400       K+   144
ATOM    400  K+   K+   145      52.244  47.066   3.413  1.00  0.00           K  
TER     401       K+   145
ATOM    401  K+   K+   146      16.637  56.550  50.670  1.00  0.00           K  
TER     402       K+   146
ATOM    402  K+   K+   147      57.447   5.597  43.022  1.00  0.00           K  
TER     403       K+   147
ATOM    403  K+   K+   148      23.170  57.503  30.643  1.00  0.00           K  
TER     404       K+   148
ATOM    404  K+   K+   149      58.374  36.979  29.074  1.00  0.00           K  
TER     405       K+   149
ATOM    405  K+   K+   150      55.151  24.612  23.662  1.00  0.00           K  
TER     406       K+   150
ATOM    406  K+   K+   151      28.272  36.880  24.287  1.00  0.00           K  
TER     407       K+   151
ATOM    407  K+   K+   152      45.992   3.534  18.452  1.00  0.00           K  
TER     408       K+   152
ATOM    408  Cl- Cl-   153      36.837  33.892  11.450  1.00  0.00          CL  
TER     409      Cl-   153
ATOM    409  Cl- Cl-   154      17.045   9.957  29.815  1.00  0.00          CL  
TER     410      Cl-   154
ATOM    410  Cl- Cl-   155      50.955  29.274   8.767  1.00  0.00          CL  
TER     411      Cl-   155
ATOM    411  Cl- Cl-   156      34.498  32.219   7.624  1.00  0.00          CL  
TER     412      Cl-   156
ATOM    412  Cl- Cl-   157      54.179   6.810  30.118  1.00  0.00          CL  
TER     413      Cl-   157
ATOM    413  Cl- Cl-   158      22.190  29.299  32.819  1.00  0.00          CL  
TER     414      Cl-   158
ATOM    414  Cl- Cl-   159      12.728  29.164  25.766  1.00  0.00          CL  
TER     415      Cl-   159
ATOM    415  Cl- Cl-   160      55.190   2.397  31.217  1.00  0.00          CL  
TER     416      Cl-   160
ATOM    416  Cl- Cl-   161      54.723  43.039  43.332  1.00  0.00          CL  
TER     417      Cl-   161
ATOM    417  Cl- Cl-   162      32.867  29.054  37.356  1.00  0.00          CL  
TER     418      Cl-   162
ATOM    418  Cl- Cl-   163       4.615  46.175  48.657  1.00  0.00          CL  
TER     419      Cl-   163
ATOM    419  Cl- Cl-   164       2.092   9.654  42.113  1.00  0.00          CL  
TER     420      Cl-   164
ATOM    420  Cl- Cl-   165      41.449  11.126   7.113  1.00  0.00          CL  
TER     421      Cl-   165
ATOM    421  Cl- Cl-   166      10.436  33.172  34.366  1.00  0.00          CL  
TER     422      Cl-   166
ATOM    422  Cl- Cl-   167      32.324  22.695  17.490  1.00  0.00          CL  
TER     423      Cl-   167
ATOM    423  Cl- Cl-   168      21.884  35.349   6.745  1.00  0.00          CL  
TER     424      Cl-   168
ATOM    424  Cl- Cl-   169      52.194  14.876   0.972  1.00  0.00          CL  
TER     425      Cl-   169
ATOM    425  Cl- Cl-   170      43.047  21.496  36.080  1.00  0.00          CL  
TER     426      Cl-   170
ATOM    426  Cl- Cl-   171      21.827  31.516  39.834  1.00  0.00          CL  
TER     427      Cl-   171
ATOM    427  Cl- Cl-   172       9.239  54.161  29.298  1.00  0.00          CL  
TER     428      Cl-   172
ATOM    428  Cl- Cl-   173       9.789  17.928   1.377  1.00  0.00          CL  
TER     429      Cl-   173
ATOM    429  Cl- Cl-   174      51.995   0.581  12.791  1.00  0.00          CL  
TER     430      Cl-   174
ATOM    430  Cl- Cl-   175      24.624  36.539  54.810  1.00  0.00          CL  
TER     431      Cl-   175
ATOM    431  Cl- Cl-   176      58.428  59.825   1.868  1.00  0.00          CL  
TER     432      Cl-   176
ATOM    432  Cl- Cl-   177      21.504  54.046  24.633  1.00  0.00          CL  
TER     433      Cl-   177
ATOM    433  Cl- Cl-   178      46.248  22.341  21.785  1.00  0.00          CL  
TER     434      Cl-   178
ATOM    434  Cl- Cl-   179      19.400  34.083  56.291  1.00  0.00          CL  
TER     435      Cl-   179
ATOM    435  Cl- Cl-   180      28.459  35.659  19.851  1.00  0.00          CL  
TER     436      Cl-   180
ATOM    436  Cl- Cl-   181      25.987  38.361  34.931  1.00  0.00          CL  
TER     437      Cl-   181
ATOM    437  Cl- Cl-   182       8.847  58.300  55.928  1.00  0.00          CL  
TER     438      Cl-   182
ATOM    438  Cl- Cl-   183      12.688  41.921  21.767  1.00  0.00          CL  
TER     439      Cl-   183
ATOM    439  Cl- Cl-   184      24.548  53.493   2.535  1.00  0.00          CL  
TER     440      Cl-   184
ATOM    440  Cl- Cl-   185      52.199  58.678  36.505  1.00  0.00          CL  
TER     441      Cl-   185
ATOM    441  Cl- Cl-   186      49.555  46.906  11.438  1.00  0.00          CL  
TER     442      Cl-   186
ATOM    442  Cl- Cl-   187      20.006   1.649  57.840  1.00  0.00          CL  
TER     443      Cl-   187
ATOM    443  Cl- Cl-   188      46.886  54.684  43.348  1.00  0.00          CL  
TER     444      Cl-   188
ATOM    444  Cl- Cl-   189       1.294  23.227   3.093  1.00  0.00          CL  
TER     445      Cl-   189
ATOM    445  Cl- Cl-   190      12.444  54.624  52.800  1.00  0.00          CL  
TER     446      Cl-   190
ATOM    446  Cl- Cl-   191       3.534  24.932  36.010  1.00  0.00          CL  
TER     447      Cl-   191
ATOM    447  Cl- Cl-   192      28.421  53.158  20.747  1.00  0.00          CL  
TER     448      Cl-   192
ATOM    448  Cl- Cl-   193      44.580  57.205   6.493  1.00  0.00          CL  
TER     449      Cl-   193
ATOM    449  Cl- Cl-   194      11.946   2.530  10.916  1.00  0.00          CL  
TER     450      Cl-   194
ATOM    450  Cl- Cl-   195      25.034  35.355  27.562  1.00  0.00          CL  
TER     451      Cl-   195
ATOM    451  Cl- Cl-   196       0.680  46.312   9.432  1.00  0.00          CL  
TER     452      Cl-   196
ATOM    452  Cl- Cl-   197       3.809  13.158  49.871  1.00  0.00          CL  
TER     453      Cl-   197
ATOM    453  Cl- Cl-   198       2.401  31.775  52.759  1.00  0.00          CL  
TER     454      Cl-   198
ATOM    454  Cl- Cl-   199      28.778  27.518  24.585  1.00  0.00          CL  
TER     455      Cl-   199
ATOM    455  Cl- Cl-   200      57.547   5.950  23.664  1.00  0.00          CL  
TER     456      Cl-   200
ATOM    456  Cl- Cl-   201       1.541  44.309  38.765  1.00  0.00          CL  
TER     457      Cl-   201
ATOM    457  Cl- Cl-   202      21.301  45.785  10.565  1.00  0.00          CL  
TER     458      Cl-   202
ATOM    458  Cl- Cl-   203      25.302  41.671  44.770  1.00  0.00          CL  
TER     459      Cl-   203
ATOM    459  Cl- Cl-   204      45.393  14.462  25.457  1.00  0.00          CL  
TER     460      Cl-   204
ATOM    460  Cl- Cl-   205      27.124  14.072  43.721  1.00  0.00          CL  
TER     461      Cl-   205
ATOM    461  Cl- Cl-   206      32.700  23.694   9.124  1.00  0.00          CL  
TER     462      Cl-   206
ATOM    462  Cl- Cl-   207      30.622   4.781   6.898  1.00  0.00          CL  
TER     463      Cl-   207
ATOM    463  Cl- Cl-   208       2.876  38.353  30.151  1.00  0.00          CL  
TER     464      Cl-   208
ATOM    464  Cl- Cl-   209      39.418   5.872  44.308  1.00  0.00          CL  
TER     465      Cl-   209
ATOM    465  Cl- Cl-   210       2.788   9.811   2.284  1.00  0.00          CL  
TER     466      Cl-   210
ATOM    466  Cl- Cl-   211      30.112   8.134  21.693  1.00  0.00          CL  
TER     467      Cl-   211
ATOM    467  Cl- Cl-   212       0.870  51.303  26.075  1.00  0.00          CL  
TER     468      Cl-   212
ATOM    468  Cl- Cl-   213      44.631  35.626  43.907  1.00  0.00          CL  
TER     469      Cl-   213
ATOM    469  Cl- Cl-   214      16.338  21.679  21.840  1.00  0.00          CL  
TER     470      Cl-   214
ATOM    470  Cl- Cl-   215      44.471  54.104  27.632  1.00  0.00          CL  
TER     471      Cl-   215
ATOM    471  Cl- Cl-   216      49.280  50.972  26.924  1.00  0.00          CL  
TER     472      Cl-   216
ATOM    472  Cl- Cl-   217       0.050  37.890   2.581  1.00  0.00          CL  
TER     473      Cl-   217
ATOM    473  Cl- Cl-   218       1.365   6.522  49.749  1.00  0.00          CL  
TER     474      Cl-   218
ATOM    474  Cl- Cl-   219      22.795  14.693   8.400  1.00  0.00          CL  
TER     475      Cl-   219
ATOM    475  Cl- Cl-   220      25.819  11.912  32.319  1.00  0.00          CL  
TER     476      Cl-   220
ATOM    476  Cl- Cl-   221      29.030  33.796  48.504  1.00  0.00          CL  
TER     477      Cl-   221
ATOM    477  Cl- Cl-   222       6.860  12.368  10.263  1.00  0.00          CL  
TER     478      Cl-   222
ATOM    478  Cl- Cl-   223      48.482  12.343  19.278  1.00  0.00          CL  
TER     479      Cl-   223
ATOM    479  Cl- Cl-   224      21.628  53.539  40.808  1.00  0.00          CL  
TER     480      Cl-   224
ATOM    480  Cl- Cl-   225      51.925  49.128  42.529  1.00  0.00          CL  
TER     481      Cl-   225
ATOM    481  Cl- Cl-   226       8.590  23.273  54.339  1.00  0.00          CL  
TER     482      Cl-   226
ATOM    482  Cl- Cl-   227      37.146  58.118  54.439  1.00  0.00          CL  
TER     483      Cl-   227
ATOM    483  Cl- Cl-   228      53.700  43.104  24.454  1.00  0.00          CL  
TER     484      Cl-   228
ATOM    484  Cl- Cl-   229      24.868  49.000  33.738  1.00  0.00          CL  
TER     485      Cl-   229
ATOM    485  Cl- Cl-   230      32.482  42.084  10.388  1.00  0.00          CL  
TER     486      Cl-   230
ATOM    486  Cl- Cl-   231      21.935   9.170  19.531  1.00  0.00          CL  
TER     487      Cl-   231
ATOM    487  Cl- Cl-   232      54.114  13.280  34.139  1.00  0.00          CL  
TER     488      Cl-   232
ATOM    488  Cl- Cl-   233      14.249   9.033  23.081  1.00  0.00          CL  
TER     489      Cl-   233
ATOM    489  Cl- Cl-   234       5.138  20.939  30.169  1.00  0.00          CL  
TER     490      Cl-   234
ATOM    490  Cl- Cl-   235      18.253  17.965  40.138  1.00  0.00          CL  
TER     491      Cl-   235
ATOM    491  Cl- Cl-   236      47.833  16.763  37.604  1.00  0.00          CL  
TER     492      Cl-   236
ATOM    492  Cl- Cl-   237      55.671  35.714  29.426  1.00  0.00          CL  
TER     493      Cl-   237
ATOM    493  Cl- Cl-   238      21.549  30.072  19.504  1.00  0.00          CL  
TER     494      Cl-   238
ATOM    494  Cl- Cl-   239       5.285  50.762  40.610  1.00  0.00          CL  
TER     495      Cl-   239
ATOM    495  Cl- Cl-   240      42.515  19.142  56.753  1.00  0.00          CL  
TER     496      Cl-   240
ATOM    496  Cl- Cl-   241      57.915  14.670   9.865  1.00  0.00          CL  
TER     497      Cl-   241
ATOM    497  Cl- Cl-   242      49.211  16.073  42.875  1.00  0.00          CL  
TER     498      Cl-   242
ATOM    498  Cl- Cl-   243      28.895  58.119  29.971  1.00  0.00          CL  
TER     499      Cl-   243
ATOM    499  Cl- Cl-   244      51.666  42.948   3.604  1.00  0.00          CL  
TER     500      Cl-   244
ATOM    500  Cl- Cl-   245      54.327  41.854  51.214  1.00  0.00          CL  
TER     501      Cl-   245
ATOM    501  Cl- Cl-   246      16.681  31.986  10.438  1.00  0.00          CL  
TER     502      Cl-   246
ATOM    502  Cl- Cl-   247      20.298  48.405  21.118  1.00  0.00          CL  
TER     503      Cl-   247
ATOM    503  Cl- Cl-   248       1.964  57.811  24.406  1.00  0.00          CL  
TER     504      Cl-   248
ATOM    504  Cl- Cl-   249      56.709  54.205  11.411  1.00  0.00          CL  
TER     505      Cl-   249
ATOM    505  Cl- Cl-   250      59.138  39.226  17.719  1.00  0.00          CL  
TER     506      Cl-   250
ATOM    506  Cl- Cl-   251      19.292  29.569  52.943  1.00  0.00          CL  
TER     507      Cl-   251
ATOM    507  Cl- Cl-   252      55.579  43.426  34.526  1.00  0.00          CL  
TER     508      Cl-   252
ATOM    508  Cl- Cl-   253      40.656  19.929  11.041  1.00  0.00          CL  
TER     509      Cl-   253
ATOM    509  Cl- Cl-   254      40.041  40.279  40.595  1.00  0.00          CL  
TER     510      Cl-   254
ATOM    510  Cl- Cl-   255       9.216  34.315   4.918  1.00  0.00          CL  
TER     511      Cl-   255
ATOM    511  Cl- Cl-   256      37.003  36.421   0.505  1.00  0.00          CL  
TER     512      Cl-   256
ATOM    512  Cl- Cl-   257      10.473  56.148  11.228  1.00  0.00          CL  
TER     513      Cl-   257
ATOM    513  Cl- Cl-   258      38.416  58.224  40.748  1.00  0.00          CL  
TER     514      Cl-   258
ATOM    514  Cl- Cl-   259      46.721  20.220  10.472  1.00  0.00          CL  
TER     515      Cl-   259
ATOM    515  Cl- Cl-   260      57.729  34.513  54.112  1.00  0.00          CL  
TER     516      Cl-   260
ATOM    516  Cl- Cl-   261      20.489  22.492  53.858  1.00  0.00          CL  
TER     517      Cl-   261
ATOM    517  Cl- Cl-   262      25.092  24.743  37.489  1.00  0.00          CL  
TER     518      Cl-   262
ATOM    518  Cl- Cl-   263      30.237  52.149  40.971  1.00  0.00          CL  
TER     519      Cl-   263
ATOM    519  Cl- Cl-   264      10.560  57.791  49.168  1.00  0.00          CL  
TER     520      Cl-   264
ATOM    520  Cl- Cl-   265      58.693  51.557  54.529  1.00  0.00          CL  
TER     521      Cl-   265
ATOM    521  Cl- Cl-   266      16.269  42.160  38.239  1.00  0.00          CL  
TER     522      Cl-   266
ATOM    522  Cl- Cl-   267      32.018  40.951  23.506  1.00  0.00          CL  
TER     523      Cl-   267
ATOM    523  Cl- Cl-   268      47.585  38.562  56.772  1.00  0.00          CL  
TER     524      Cl-   268
ATOM    524  Cl- Cl-   269      39.552  21.668  45.652  1.00  0.00          CL  
TER     525      Cl-   269
ATOM    525  Cl- Cl-   270      54.144  15.445  14.334  1.00  0.00          CL  
TER     526      Cl-   270
ATOM    526  Cl- Cl-   271      43.456   3.627  20.292  1.00  0.00          CL  
TER     527      Cl-   271
ATOM    527  Cl- Cl-   272      45.849  12.777  56.419  1.00  0.00          CL  
TER     528      Cl-   272
ATOM    528  Cl- Cl-   273      31.669  48.758  49.957  1.00  0.00          CL  
TER     529      Cl-   273
ATOM    529  Cl- Cl-   274       5.121  48.053   1.805  1.00  0.00          CL  
TER     530      Cl-   274
ATOM    530  Cl- Cl-   275      47.449  53.994  14.957  1.00  0.00          CL  
TER     531      Cl-   275
ATOM    531  Cl- Cl-   276      15.140  40.225  54.386  1.00  0.00          CL  
TER     532      Cl-   276
ATOM    532  Cl- Cl-   277      20.433  16.253  52.517  1.00  0.00          CL  
TER     533      Cl-   277
ATOM    533  Cl- Cl-   278      54.595  58.832  23.501  1.00  0.00          CL  
TER     534      Cl-   278
ATOM    534  Cl- Cl-   279      44.603  32.730   0.918  1.00  0.00          CL  
TER     535      Cl-   279
ATOM    535  Cl- Cl-   280      47.040  36.330  33.427  1.00  0.00          CL  
TER     536      Cl-   280
ATOM    536  Cl- Cl-   281       1.566   8.038  35.288  1.00  0.00          CL  
TER     537      Cl-   281
ATOM    537  Cl- Cl-   282       3.618  55.601  46.333  1.00  0.00          CL  
TER     538      Cl-   282
ATOM    538  Cl- Cl-   283      50.444   2.088   4.369  1.00  0.00          CL  
TER     539      Cl-   283
ATOM    539  Cl- Cl-   284      38.647  53.793  57.500  1.00  0.00          CL  
TER     540      Cl-   284
ATOM    540  Cl- Cl-   285      21.459  56.643  50.105  1.00  0.00          CL  
TER     541      Cl-   285
ATOM    541  Cl- Cl-   286      17.178   1.598  49.536  1.00  0.00          CL  
TER     542      Cl-   286
ATOM    542  Cl- Cl-   287      36.346  12.176  18.673  1.00  0.00          CL  
TER     543      Cl-   287
ATOM    543  Cl- Cl-   288       6.685  40.193  57.230  1.00  0.00          CL  
TER     544      Cl-   288
ATOM    544  Cl- Cl-   289       3.565   6.797  19.620  1.00  0.00          CL  
END   
