# Supplementary material for: Toward Accurate RNA Folding Thermodynamics: Evaluation of Enhanced Sampling Methods for Force Field Benchmarking
Source: J Chem Theory Comput. 2026 May 14;22(10):5247–58. doi: 10.1021/acs.jctc.6c00108 (PMC13217565; doi:10.1021/acs.jctc.6c00108)
Supplement: Supplementary file 2 [file ct6c00108_si_002.zip › GAGA_clusters/loop_res4-8.pdb]

ATOM      1  H5T RG5     1      53.615  10.250  24.591  1.00  0.00           H  
ATOM      2  O5' RG5     1      53.758  11.067  24.108  1.00  0.00           O  
ATOM      3  C5' RG5     1      53.489  12.111  25.083  1.00  0.00           C  
ATOM      4 H5'1 RG5     1      52.633  11.699  25.618  1.00  0.00           H  
ATOM      5 H5'2 RG5     1      53.190  13.039  24.597  1.00  0.00           H  
ATOM      6  C4' RG5     1      54.682  12.295  26.087  1.00  0.00           C  
ATOM      7  H4' RG5     1      54.223  13.017  26.762  1.00  0.00           H  
ATOM      8  O4' RG5     1      55.092  11.125  26.705  1.00  0.00           O  
ATOM      9  C1' RG5     1      56.443  11.145  26.813  1.00  0.00           C  
ATOM     10  H1' RG5     1      56.899  11.704  27.630  1.00  0.00           H  
ATOM     11  N9  RG5     1      56.919   9.723  26.915  1.00  0.00           N  
ATOM     12  C8  RG5     1      57.323   8.836  25.939  1.00  0.00           C  
ATOM     13  H8  RG5     1      57.361   9.044  24.880  1.00  0.00           H  
ATOM     14  N7  RG5     1      57.939   7.788  26.377  1.00  0.00           N  
ATOM     15  C5  RG5     1      57.799   7.862  27.728  1.00  0.00           C  
ATOM     16  C6  RG5     1      58.172   6.997  28.768  1.00  0.00           C  
ATOM     17  O6  RG5     1      58.820   5.956  28.678  1.00  0.00           O  
ATOM     18  N1  RG5     1      57.842   7.453  30.004  1.00  0.00           N  
ATOM     19  H1  RG5     1      58.260   6.954  30.777  1.00  0.00           H  
ATOM     20  C2  RG5     1      57.250   8.677  30.267  1.00  0.00           C  
ATOM     21  N2  RG5     1      56.892   8.962  31.489  1.00  0.00           N  
ATOM     22  H21 RG5     1      56.716   9.938  31.679  1.00  0.00           H  
ATOM     23  H22 RG5     1      57.117   8.329  32.244  1.00  0.00           H  
ATOM     24  N3  RG5     1      56.943   9.527  29.308  1.00  0.00           N  
ATOM     25  C4  RG5     1      57.209   9.051  28.071  1.00  0.00           C  
ATOM     26  C3' RG5     1      55.820  12.960  25.316  1.00  0.00           C  
ATOM     27  H3' RG5     1      55.684  13.123  24.247  1.00  0.00           H  
ATOM     28  C2' RG5     1      56.790  11.761  25.442  1.00  0.00           C  
ATOM     29 H2'1 RG5     1      56.544  11.023  24.678  1.00  0.00           H  
ATOM     30  O2' RG5     1      58.201  12.221  25.353  1.00  0.00           O  
ATOM     31 HO'2 RG5     1      58.253  13.102  25.732  1.00  0.00           H  
ATOM     32  O3' RG5     1      56.445  13.983  25.998  1.00  0.00           O  
ATOM     33  P    RC     2      55.874  15.527  25.838  1.00  0.00           P  
ATOM     34  O1P  RC     2      54.414  15.624  25.477  1.00  0.00           O  
ATOM     35  O2P  RC     2      56.790  16.184  24.957  1.00  0.00           O  
ATOM     36  O5'  RC     2      56.068  16.143  27.273  1.00  0.00           O  
ATOM     37  C5'  RC     2      54.991  16.142  28.263  1.00  0.00           C  
ATOM     38 H5'1  RC     2      54.185  15.450  28.017  1.00  0.00           H  
ATOM     39 H5'2  RC     2      54.686  17.188  28.240  1.00  0.00           H  
ATOM     40  C4'  RC     2      55.569  15.834  29.649  1.00  0.00           C  
ATOM     41  H4'  RC     2      54.752  15.682  30.355  1.00  0.00           H  
ATOM     42  O4'  RC     2      56.278  14.562  29.683  1.00  0.00           O  
ATOM     43  C1'  RC     2      57.274  14.609  30.568  1.00  0.00           C  
ATOM     44  H1'  RC     2      56.886  14.568  31.585  1.00  0.00           H  
ATOM     45  N1   RC     2      58.196  13.509  30.337  1.00  0.00           N  
ATOM     46  C6   RC     2      58.449  13.146  29.059  1.00  0.00           C  
ATOM     47  H6   RC     2      57.929  13.651  28.258  1.00  0.00           H  
ATOM     48  C5   RC     2      59.253  12.092  28.742  1.00  0.00           C  
ATOM     49  H5   RC     2      59.570  11.786  27.755  1.00  0.00           H  
ATOM     50  C4   RC     2      59.766  11.435  29.859  1.00  0.00           C  
ATOM     51  N4   RC     2      60.620  10.472  29.736  1.00  0.00           N  
ATOM     52  H41  RC     2      60.915   9.972  30.562  1.00  0.00           H  
ATOM     53  H42  RC     2      61.116  10.265  28.881  1.00  0.00           H  
ATOM     54  N3   RC     2      59.620  11.849  31.098  1.00  0.00           N  
ATOM     55  C2   RC     2      58.798  12.854  31.367  1.00  0.00           C  
ATOM     56  O2   RC     2      58.705  13.201  32.545  1.00  0.00           O  
ATOM     57  C3'  RC     2      56.637  16.872  30.121  1.00  0.00           C  
ATOM     58  H3'  RC     2      56.944  17.599  29.370  1.00  0.00           H  
ATOM     59  C2'  RC     2      57.815  16.027  30.417  1.00  0.00           C  
ATOM     60 H2'1  RC     2      58.412  16.074  29.507  1.00  0.00           H  
ATOM     61  O2'  RC     2      58.638  16.271  31.530  1.00  0.00           O  
ATOM     62 HO'2  RC     2      58.667  17.196  31.786  1.00  0.00           H  
ATOM     63  O3'  RC     2      56.088  17.647  31.185  1.00  0.00           O  
ATOM     64  P    RG     3      55.011  18.817  31.059  1.00  0.00           P  
ATOM     65  O1P  RG     3      55.256  19.482  29.770  1.00  0.00           O  
ATOM     66  O2P  RG     3      55.023  19.628  32.237  1.00  0.00           O  
ATOM     67  O5'  RG     3      53.643  18.085  30.956  1.00  0.00           O  
ATOM     68  C5'  RG     3      52.571  18.518  30.161  1.00  0.00           C  
ATOM     69 H5'1  RG     3      52.767  18.654  29.097  1.00  0.00           H  
ATOM     70 H5'2  RG     3      52.203  19.519  30.388  1.00  0.00           H  
ATOM     71  C4'  RG     3      51.416  17.528  30.354  1.00  0.00           C  
ATOM     72  H4'  RG     3      50.548  17.940  29.839  1.00  0.00           H  
ATOM     73  O4'  RG     3      51.635  16.238  29.841  1.00  0.00           O  
ATOM     74  C1'  RG     3      51.214  15.244  30.760  1.00  0.00           C  
ATOM     75  H1'  RG     3      50.576  14.507  30.273  1.00  0.00           H  
ATOM     76  N9   RG     3      52.307  14.568  31.423  1.00  0.00           N  
ATOM     77  C8   RG     3      53.112  14.915  32.462  1.00  0.00           C  
ATOM     78  H8   RG     3      53.009  15.905  32.881  1.00  0.00           H  
ATOM     79  N7   RG     3      54.100  14.103  32.643  1.00  0.00           N  
ATOM     80  C5   RG     3      54.000  13.150  31.684  1.00  0.00           C  
ATOM     81  C6   RG     3      54.893  12.083  31.355  1.00  0.00           C  
ATOM     82  O6   RG     3      55.874  11.667  32.005  1.00  0.00           O  
ATOM     83  N1   RG     3      54.452  11.368  30.295  1.00  0.00           N  
ATOM     84  H1   RG     3      54.990  10.562  30.012  1.00  0.00           H  
ATOM     85  C2   RG     3      53.333  11.541  29.640  1.00  0.00           C  
ATOM     86  N2   RG     3      53.014  10.745  28.698  1.00  0.00           N  
ATOM     87  H21  RG     3      52.148  10.765  28.179  1.00  0.00           H  
ATOM     88  H22  RG     3      53.763  10.195  28.302  1.00  0.00           H  
ATOM     89  N3   RG     3      52.495  12.623  29.847  1.00  0.00           N  
ATOM     90  C4   RG     3      52.864  13.370  30.895  1.00  0.00           C  
ATOM     91  C3'  RG     3      50.934  17.428  31.731  1.00  0.00           C  
ATOM     92  H3'  RG     3      51.759  17.482  32.441  1.00  0.00           H  
ATOM     93  C2'  RG     3      50.367  15.993  31.802  1.00  0.00           C  
ATOM     94 H2'1  RG     3      50.585  15.580  32.787  1.00  0.00           H  
ATOM     95  O2'  RG     3      48.976  15.846  31.451  1.00  0.00           O  
ATOM     96 HO'2  RG     3      48.401  16.124  32.168  1.00  0.00           H  
ATOM     97  O3'  RG     3      49.979  18.459  32.013  1.00  0.00           O  
ATOM     98  P    RA     4      49.672  19.028  33.453  1.00  0.00           P  
ATOM     99  O1P  RA     4      48.500  19.843  33.254  1.00  0.00           O  
ATOM    100  O2P  RA     4      50.914  19.704  33.854  1.00  0.00           O  
ATOM    101  O5'  RA     4      49.415  17.734  34.417  1.00  0.00           O  
ATOM    102  C5'  RA     4      48.569  17.854  35.607  1.00  0.00           C  
ATOM    103 H5'1  RA     4      47.530  18.006  35.314  1.00  0.00           H  
ATOM    104 H5'2  RA     4      48.922  18.724  36.162  1.00  0.00           H  
ATOM    105  C4'  RA     4      48.498  16.567  36.449  1.00  0.00           C  
ATOM    106  H4'  RA     4      47.994  16.808  37.385  1.00  0.00           H  
ATOM    107  O4'  RA     4      47.716  15.536  35.814  1.00  0.00           O  
ATOM    108  C1'  RA     4      48.227  14.331  36.227  1.00  0.00           C  
ATOM    109  H1'  RA     4      47.418  13.741  36.657  1.00  0.00           H  
ATOM    110  N9   RA     4      48.820  13.686  35.000  1.00  0.00           N  
ATOM    111  C8   RA     4      50.175  13.471  34.616  1.00  0.00           C  
ATOM    112  H8   RA     4      51.018  13.804  35.203  1.00  0.00           H  
ATOM    113  N7   RA     4      50.389  12.802  33.524  1.00  0.00           N  
ATOM    114  C5   RA     4      49.030  12.537  33.135  1.00  0.00           C  
ATOM    115  C6   RA     4      48.392  11.848  32.090  1.00  0.00           C  
ATOM    116  N6   RA     4      49.038  11.285  31.090  1.00  0.00           N  
ATOM    117  H61  RA     4      48.601  10.780  30.332  1.00  0.00           H  
ATOM    118  H62  RA     4      50.039  11.285  31.231  1.00  0.00           H  
ATOM    119  N1   RA     4      47.072  11.862  31.945  1.00  0.00           N  
ATOM    120  C2   RA     4      46.324  12.449  32.842  1.00  0.00           C  
ATOM    121  H2   RA     4      45.254  12.482  32.696  1.00  0.00           H  
ATOM    122  N3   RA     4      46.791  13.023  33.952  1.00  0.00           N  
ATOM    123  C4   RA     4      48.130  13.067  34.001  1.00  0.00           C  
ATOM    124  C3'  RA     4      49.855  16.015  36.829  1.00  0.00           C  
ATOM    125  H3'  RA     4      50.520  15.992  35.966  1.00  0.00           H  
ATOM    126  C2'  RA     4      49.316  14.643  37.260  1.00  0.00           C  
ATOM    127 H2'1  RA     4      50.122  13.909  37.241  1.00  0.00           H  
ATOM    128  O2'  RA     4      48.742  14.664  38.593  1.00  0.00           O  
ATOM    129 HO'2  RA     4      49.447  14.394  39.185  1.00  0.00           H  
ATOM    130  O3'  RA     4      50.411  16.804  37.901  1.00  0.00           O  
ATOM    131  P    RG     5      51.836  16.481  38.430  1.00  0.00           P  
ATOM    132  O1P  RG     5      52.321  17.624  39.285  1.00  0.00           O  
ATOM    133  O2P  RG     5      52.708  16.123  37.310  1.00  0.00           O  
ATOM    134  O5'  RG     5      51.526  15.212  39.455  1.00  0.00           O  
ATOM    135  C5'  RG     5      51.207  15.379  40.823  1.00  0.00           C  
ATOM    136 H5'1  RG     5      50.372  16.058  40.999  1.00  0.00           H  
ATOM    137 H5'2  RG     5      52.080  15.791  41.328  1.00  0.00           H  
ATOM    138  C4'  RG     5      50.837  14.044  41.502  1.00  0.00           C  
ATOM    139  H4'  RG     5      50.855  14.072  42.591  1.00  0.00           H  
ATOM    140  O4'  RG     5      49.486  13.835  41.163  1.00  0.00           O  
ATOM    141  C1'  RG     5      49.318  12.441  41.340  1.00  0.00           C  
ATOM    142  H1'  RG     5      48.689  12.403  42.229  1.00  0.00           H  
ATOM    143  N9   RG     5      48.504  11.945  40.242  1.00  0.00           N  
ATOM    144  C8   RG     5      47.210  11.550  40.381  1.00  0.00           C  
ATOM    145  H8   RG     5      46.750  11.859  41.308  1.00  0.00           H  
ATOM    146  N7   RG     5      46.728  10.848  39.416  1.00  0.00           N  
ATOM    147  C5   RG     5      47.745  10.853  38.470  1.00  0.00           C  
ATOM    148  C6   RG     5      47.726  10.371  37.105  1.00  0.00           C  
ATOM    149  O6   RG     5      46.850   9.708  36.530  1.00  0.00           O  
ATOM    150  N1   RG     5      48.968  10.464  36.531  1.00  0.00           N  
ATOM    151  H1   RG     5      49.019   9.983  35.645  1.00  0.00           H  
ATOM    152  C2   RG     5      50.063  10.956  37.133  1.00  0.00           C  
ATOM    153  N2   RG     5      51.027  11.276  36.329  1.00  0.00           N  
ATOM    154  H21  RG     5      51.866  11.737  36.649  1.00  0.00           H  
ATOM    155  H22  RG     5      51.076  10.794  35.443  1.00  0.00           H  
ATOM    156  N3   RG     5      49.990  11.654  38.314  1.00  0.00           N  
ATOM    157  C4   RG     5      48.885  11.437  38.979  1.00  0.00           C  
ATOM    158  C3'  RG     5      51.660  12.856  41.059  1.00  0.00           C  
ATOM    159  H3'  RG     5      51.803  12.866  39.978  1.00  0.00           H  
ATOM    160  C2'  RG     5      50.676  11.762  41.540  1.00  0.00           C  
ATOM    161 H2'1  RG     5      50.758  10.914  40.860  1.00  0.00           H  
ATOM    162  O2'  RG     5      50.741  11.338  42.953  1.00  0.00           O  
ATOM    163 HO'2  RG     5      51.491  11.813  43.317  1.00  0.00           H  
ATOM    164  O3'  RG     5      52.905  12.789  41.806  1.00  0.00           O  
ATOM    165  P    RA     6      54.222  12.319  41.113  1.00  0.00           P  
ATOM    166  O1P  RA     6      55.256  12.283  42.186  1.00  0.00           O  
ATOM    167  O2P  RA     6      54.412  13.130  39.936  1.00  0.00           O  
ATOM    168  O5'  RA     6      53.965  10.735  40.592  1.00  0.00           O  
ATOM    169  C5'  RA     6      54.287   9.639  41.326  1.00  0.00           C  
ATOM    170 H5'1  RA     6      54.006   9.660  42.379  1.00  0.00           H  
ATOM    171 H5'2  RA     6      55.374   9.710  41.351  1.00  0.00           H  
ATOM    172  C4'  RA     6      53.918   8.239  40.909  1.00  0.00           C  
ATOM    173  H4'  RA     6      54.524   7.489  41.417  1.00  0.00           H  
ATOM    174  O4'  RA     6      52.554   7.940  41.209  1.00  0.00           O  
ATOM    175  C1'  RA     6      52.283   6.864  40.269  1.00  0.00           C  
ATOM    176  H1'  RA     6      52.212   5.945  40.852  1.00  0.00           H  
ATOM    177  N9   RA     6      50.975   7.130  39.676  1.00  0.00           N  
ATOM    178  C8   RA     6      50.103   8.174  39.797  1.00  0.00           C  
ATOM    179  H8   RA     6      50.364   9.023  40.412  1.00  0.00           H  
ATOM    180  N7   RA     6      49.080   8.142  38.966  1.00  0.00           N  
ATOM    181  C5   RA     6      49.308   7.018  38.279  1.00  0.00           C  
ATOM    182  C6   RA     6      48.719   6.340  37.234  1.00  0.00           C  
ATOM    183  N6   RA     6      47.899   6.804  36.348  1.00  0.00           N  
ATOM    184  H61  RA     6      47.544   7.739  36.486  1.00  0.00           H  
ATOM    185  H62  RA     6      47.413   6.129  35.775  1.00  0.00           H  
ATOM    186  N1   RA     6      49.039   5.139  36.941  1.00  0.00           N  
ATOM    187  C2   RA     6      49.991   4.522  37.558  1.00  0.00           C  
ATOM    188  H2   RA     6      50.229   3.529  37.204  1.00  0.00           H  
ATOM    189  N3   RA     6      50.769   5.021  38.419  1.00  0.00           N  
ATOM    190  C4   RA     6      50.334   6.211  38.806  1.00  0.00           C  
ATOM    191  C3'  RA     6      54.290   7.980  39.464  1.00  0.00           C  
ATOM    192  H3'  RA     6      53.721   8.743  38.933  1.00  0.00           H  
ATOM    193  C2'  RA     6      53.425   6.605  39.292  1.00  0.00           C  
ATOM    194 H2'1  RA     6      52.967   6.613  38.302  1.00  0.00           H  
ATOM    195  O2'  RA     6      54.291   5.517  39.626  1.00  0.00           O  
ATOM    196 HO'2  RA     6      53.912   4.734  39.220  1.00  0.00           H  
ATOM    197  O3'  RA     6      55.653   7.896  39.114  1.00  0.00           O  
ATOM    198  P    RG     7      56.248   8.231  37.637  1.00  0.00           P  
ATOM    199  O1P  RG     7      57.713   8.069  37.657  1.00  0.00           O  
ATOM    200  O2P  RG     7      55.757   9.560  37.177  1.00  0.00           O  
ATOM    201  O5'  RG     7      55.604   7.163  36.670  1.00  0.00           O  
ATOM    202  C5'  RG     7      55.990   5.867  36.710  1.00  0.00           C  
ATOM    203 H5'1  RG     7      56.031   5.616  37.769  1.00  0.00           H  
ATOM    204 H5'2  RG     7      57.035   5.829  36.403  1.00  0.00           H  
ATOM    205  C4'  RG     7      55.056   4.986  35.812  1.00  0.00           C  
ATOM    206  H4'  RG     7      55.428   3.982  36.016  1.00  0.00           H  
ATOM    207  O4'  RG     7      53.667   5.048  36.240  1.00  0.00           O  
ATOM    208  C1'  RG     7      52.819   5.074  35.088  1.00  0.00           C  
ATOM    209  H1'  RG     7      52.071   4.282  35.092  1.00  0.00           H  
ATOM    210  N9   RG     7      52.143   6.403  34.908  1.00  0.00           N  
ATOM    211  C8   RG     7      52.229   7.503  35.701  1.00  0.00           C  
ATOM    212  H8   RG     7      53.122   7.641  36.292  1.00  0.00           H  
ATOM    213  N7   RG     7      51.214   8.360  35.540  1.00  0.00           N  
ATOM    214  C5   RG     7      50.469   7.765  34.532  1.00  0.00           C  
ATOM    215  C6   RG     7      49.263   8.232  33.944  1.00  0.00           C  
ATOM    216  O6   RG     7      48.629   9.219  34.106  1.00  0.00           O  
ATOM    217  N1   RG     7      48.710   7.307  33.027  1.00  0.00           N  
ATOM    218  H1   RG     7      47.925   7.525  32.429  1.00  0.00           H  
ATOM    219  C2   RG     7      49.328   6.199  32.627  1.00  0.00           C  
ATOM    220  N2   RG     7      48.854   5.594  31.602  1.00  0.00           N  
ATOM    221  H21  RG     7      49.434   4.874  31.196  1.00  0.00           H  
ATOM    222  H22  RG     7      48.110   6.002  31.055  1.00  0.00           H  
ATOM    223  N3   RG     7      50.463   5.761  33.109  1.00  0.00           N  
ATOM    224  C4   RG     7      51.002   6.560  34.137  1.00  0.00           C  
ATOM    225  C3'  RG     7      55.192   5.147  34.310  1.00  0.00           C  
ATOM    226  H3'  RG     7      55.253   6.202  34.043  1.00  0.00           H  
ATOM    227  C2'  RG     7      53.786   4.697  33.965  1.00  0.00           C  
ATOM    228 H2'1  RG     7      53.427   5.143  33.038  1.00  0.00           H  
ATOM    229  O2'  RG     7      53.761   3.289  33.903  1.00  0.00           O  
ATOM    230 HO'2  RG     7      54.611   2.916  33.657  1.00  0.00           H  
ATOM    231  O3'  RG     7      56.277   4.369  33.695  1.00  0.00           O  
ATOM    232  P   RC3     8      56.833   4.842  32.258  1.00  0.00           P  
ATOM    233  O1P RC3     8      57.597   3.724  31.603  1.00  0.00           O  
ATOM    234  O2P RC3     8      57.497   6.118  32.600  1.00  0.00           O  
ATOM    235  O5' RC3     8      55.677   5.205  31.299  1.00  0.00           O  
ATOM    236  C5' RC3     8      54.936   4.212  30.588  1.00  0.00           C  
ATOM    237 H5'1 RC3     8      54.408   3.671  31.373  1.00  0.00           H  
ATOM    238 H5'2 RC3     8      55.555   3.489  30.057  1.00  0.00           H  
ATOM    239  C4' RC3     8      53.812   4.700  29.655  1.00  0.00           C  
ATOM    240  H4' RC3     8      53.230   3.870  29.254  1.00  0.00           H  
ATOM    241  O4' RC3     8      53.110   5.509  30.523  1.00  0.00           O  
ATOM    242  C1' RC3     8      53.032   6.799  29.985  1.00  0.00           C  
ATOM    243  H1' RC3     8      52.191   6.827  29.293  1.00  0.00           H  
ATOM    244  N1  RC3     8      52.926   7.825  31.056  1.00  0.00           N  
ATOM    245  C6  RC3     8      53.821   7.846  32.124  1.00  0.00           C  
ATOM    246  H6  RC3     8      54.625   7.125  32.108  1.00  0.00           H  
ATOM    247  C5  RC3     8      53.721   8.858  33.042  1.00  0.00           C  
ATOM    248  H5  RC3     8      54.440   8.938  33.843  1.00  0.00           H  
ATOM    249  C4  RC3     8      52.682   9.792  32.956  1.00  0.00           C  
ATOM    250  N4  RC3     8      52.543  10.862  33.686  1.00  0.00           N  
ATOM    251  H41 RC3     8      53.312  11.164  34.268  1.00  0.00           H  
ATOM    252  H42 RC3     8      51.862  11.553  33.408  1.00  0.00           H  
ATOM    253  N3  RC3     8      51.751   9.630  32.019  1.00  0.00           N  
ATOM    254  C2  RC3     8      51.928   8.687  31.054  1.00  0.00           C  
ATOM    255  O2  RC3     8      51.110   8.688  30.132  1.00  0.00           O  
ATOM    256  C3' RC3     8      54.355   5.609  28.512  1.00  0.00           C  
ATOM    257  H3' RC3     8      55.348   5.317  28.170  1.00  0.00           H  
ATOM    258  C2' RC3     8      54.280   7.006  29.120  1.00  0.00           C  
ATOM    259 H2'1 RC3     8      55.115   7.127  29.810  1.00  0.00           H  
ATOM    260  O2' RC3     8      54.220   7.984  28.059  1.00  0.00           O  
ATOM    261 HO'2 RC3     8      54.249   7.505  27.228  1.00  0.00           H  
ATOM    262  O3' RC3     8      53.456   5.547  27.490  1.00  0.00           O  
ATOM    263  H3T RC3     8      53.258   4.683  27.121  1.00  0.00           H  
TER     264      RC3     8
ATOM    264  K+   K+     9      55.802  19.343  46.608  1.00  0.00           K  
TER     265       K+     9
ATOM    265  K+   K+    10       9.182  17.290  48.755  1.00  0.00           K  
TER     266       K+    10
ATOM    266  K+   K+    11      59.341   3.610  29.523  1.00  0.00           K  
TER     267       K+    11
ATOM    267  K+   K+    12       8.537  31.988  56.701  1.00  0.00           K  
TER     268       K+    12
ATOM    268  K+   K+    13      43.923   3.271  46.095  1.00  0.00           K  
TER     269       K+    13
ATOM    269  K+   K+    14      57.607  31.852  10.395  1.00  0.00           K  
TER     270       K+    14
ATOM    270  K+   K+    15      51.956  35.551  17.847  1.00  0.00           K  
TER     271       K+    15
ATOM    271  K+   K+    16      57.389  54.064  57.295  1.00  0.00           K  
TER     272       K+    16
ATOM    272  K+   K+    17       4.833  41.474  43.917  1.00  0.00           K  
TER     273       K+    17
ATOM    273  K+   K+    18      39.535  15.061  42.219  1.00  0.00           K  
TER     274       K+    18
ATOM    274  K+   K+    19      30.861  40.861  30.111  1.00  0.00           K  
TER     275       K+    19
ATOM    275  K+   K+    20      21.722  25.890  46.039  1.00  0.00           K  
TER     276       K+    20
ATOM    276  K+   K+    21      44.353  10.270  37.927  1.00  0.00           K  
TER     277       K+    21
ATOM    277  K+   K+    22       0.367  26.349  25.598  1.00  0.00           K  
TER     278       K+    22
ATOM    278  K+   K+    23      15.654  31.980  49.477  1.00  0.00           K  
TER     279       K+    23
ATOM    279  K+   K+    24       0.838  20.598  16.570  1.00  0.00           K  
TER     280       K+    24
ATOM    280  K+   K+    25      29.655   5.706  32.409  1.00  0.00           K  
TER     281       K+    25
ATOM    281  K+   K+    26      52.896  58.416  11.738  1.00  0.00           K  
TER     282       K+    26
ATOM    282  K+   K+    27      36.302  53.788  20.923  1.00  0.00           K  
TER     283       K+    27
ATOM    283  K+   K+    28      57.089   1.022  54.501  1.00  0.00           K  
TER     284       K+    28
ATOM    284  K+   K+    29       6.362  31.836  47.228  1.00  0.00           K  
TER     285       K+    29
ATOM    285  K+   K+    30      57.048  21.173  35.598  1.00  0.00           K  
TER     286       K+    30
ATOM    286  K+   K+    31      16.241   2.533  26.059  1.00  0.00           K  
TER     287       K+    31
ATOM    287  K+   K+    32      26.157   9.058   4.284  1.00  0.00           K  
TER     288       K+    32
ATOM    288  K+   K+    33      53.829  51.504  57.321  1.00  0.00           K  
TER     289       K+    33
ATOM    289  K+   K+    34      29.153  33.549  22.501  1.00  0.00           K  
TER     290       K+    34
ATOM    290  K+   K+    35       3.624  14.257  18.211  1.00  0.00           K  
TER     291       K+    35
ATOM    291  K+   K+    36      34.695   5.622  56.865  1.00  0.00           K  
TER     292       K+    36
ATOM    292  K+   K+    37      53.239   1.181   0.260  1.00  0.00           K  
TER     293       K+    37
ATOM    293  K+   K+    38      34.181  22.870  38.943  1.00  0.00           K  
TER     294       K+    38
ATOM    294  K+   K+    39       7.578  41.966  31.036  1.00  0.00           K  
TER     295       K+    39
ATOM    295  K+   K+    40      48.630  15.551  22.669  1.00  0.00           K  
TER     296       K+    40
ATOM    296  K+   K+    41      60.194  13.897  36.563  1.00  0.00           K  
TER     297       K+    41
ATOM    297  K+   K+    42      15.443  10.660  48.536  1.00  0.00           K  
TER     298       K+    42
ATOM    298  K+   K+    43      30.089  42.819  49.411  1.00  0.00           K  
TER     299       K+    43
ATOM    299  K+   K+    44      19.968  34.964  48.762  1.00  0.00           K  
TER     300       K+    44
ATOM    300  K+   K+    45      49.547  44.389   9.796  1.00  0.00           K  
TER     301       K+    45
ATOM    301  K+   K+    46       3.001  30.977  43.724  1.00  0.00           K  
TER     302       K+    46
ATOM    302  K+   K+    47      24.317  56.976  26.669  1.00  0.00           K  
TER     303       K+    47
ATOM    303  K+   K+    48      22.139  50.472  21.241  1.00  0.00           K  
TER     304       K+    48
ATOM    304  K+   K+    49      57.172  45.459  25.401  1.00  0.00           K  
TER     305       K+    49
ATOM    305  K+   K+    50      31.911  51.001   2.718  1.00  0.00           K  
TER     306       K+    50
ATOM    306  K+   K+    51      32.344  14.839  48.157  1.00  0.00           K  
TER     307       K+    51
ATOM    307  K+   K+    52      27.369  41.876  34.131  1.00  0.00           K  
TER     308       K+    52
ATOM    308  K+   K+    53      18.077  28.100  33.795  1.00  0.00           K  
TER     309       K+    53
ATOM    309  K+   K+    54      43.061   3.937  42.134  1.00  0.00           K  
TER     310       K+    54
ATOM    310  K+   K+    55      60.302  57.634  45.237  1.00  0.00           K  
TER     311       K+    55
ATOM    311  K+   K+    56      56.339  13.331  34.481  1.00  0.00           K  
TER     312       K+    56
ATOM    312  K+   K+    57      46.912  18.443  17.055  1.00  0.00           K  
TER     313       K+    57
ATOM    313  K+   K+    58      37.964  18.291  54.196  1.00  0.00           K  
TER     314       K+    58
ATOM    314  K+   K+    59      25.814  31.959  52.384  1.00  0.00           K  
TER     315       K+    59
ATOM    315  K+   K+    60      46.377  30.709  33.299  1.00  0.00           K  
TER     316       K+    60
ATOM    316  K+   K+    61      11.335  16.131  24.547  1.00  0.00           K  
TER     317       K+    61
ATOM    317  K+   K+    62      11.087  22.507   3.243  1.00  0.00           K  
TER     318       K+    62
ATOM    318  K+   K+    63      39.502  33.785   8.630  1.00  0.00           K  
TER     319       K+    63
ATOM    319  K+   K+    64      45.891   4.715  32.333  1.00  0.00           K  
TER     320       K+    64
ATOM    320  K+   K+    65      10.456  47.188  40.431  1.00  0.00           K  
TER     321       K+    65
ATOM    321  K+   K+    66      16.367  20.291  38.884  1.00  0.00           K  
TER     322       K+    66
ATOM    322  K+   K+    67      33.984  40.572  53.653  1.00  0.00           K  
TER     323       K+    67
ATOM    323  K+   K+    68       8.816  51.178  12.847  1.00  0.00           K  
TER     324       K+    68
ATOM    324  K+   K+    69      39.096  22.339   0.089  1.00  0.00           K  
TER     325       K+    69
ATOM    325  K+   K+    70       4.720  27.353   0.602  1.00  0.00           K  
TER     326       K+    70
ATOM    326  K+   K+    71       2.179  47.547  16.896  1.00  0.00           K  
TER     327       K+    71
ATOM    327  K+   K+    72       7.091  11.753  28.362  1.00  0.00           K  
TER     328       K+    72
ATOM    328  K+   K+    73      48.620  46.720  17.261  1.00  0.00           K  
TER     329       K+    73
ATOM    329  K+   K+    74      57.204  39.034  27.818  1.00  0.00           K  
TER     330       K+    74
ATOM    330  K+   K+    75       3.264  32.627  10.614  1.00  0.00           K  
TER     331       K+    75
ATOM    331  K+   K+    76      51.800   5.070   1.370  1.00  0.00           K  
TER     332       K+    76
ATOM    332  K+   K+    77      14.950  24.277  14.380  1.00  0.00           K  
TER     333       K+    77
ATOM    333  K+   K+    78      34.106  22.834  10.347  1.00  0.00           K  
TER     334       K+    78
ATOM    334  K+   K+    79      48.540  34.205  10.928  1.00  0.00           K  
TER     335       K+    79
ATOM    335  K+   K+    80      29.080  50.906  56.418  1.00  0.00           K  
TER     336       K+    80
ATOM    336  K+   K+    81      31.472  59.181  24.922  1.00  0.00           K  
TER     337       K+    81
ATOM    337  K+   K+    82      41.505  51.554  35.302  1.00  0.00           K  
TER     338       K+    82
ATOM    338  K+   K+    83      52.776  51.343  30.071  1.00  0.00           K  
TER     339       K+    83
ATOM    339  K+   K+    84      16.454  36.465  36.308  1.00  0.00           K  
TER     340       K+    84
ATOM    340  K+   K+    85      46.817  21.644  35.295  1.00  0.00           K  
TER     341       K+    85
ATOM    341  K+   K+    86      18.054  48.828  45.874  1.00  0.00           K  
TER     342       K+    86
ATOM    342  K+   K+    87      46.263  32.776  13.610  1.00  0.00           K  
TER     343       K+    87
ATOM    343  K+   K+    88       4.731  23.804  21.948  1.00  0.00           K  
TER     344       K+    88
ATOM    344  K+   K+    89      30.390  43.369  35.682  1.00  0.00           K  
TER     345       K+    89
ATOM    345  K+   K+    90      44.929  25.512  39.005  1.00  0.00           K  
TER     346       K+    90
ATOM    346  K+   K+    91      19.028  58.379  11.448  1.00  0.00           K  
TER     347       K+    91
ATOM    347  K+   K+    92      34.209  58.145  15.871  1.00  0.00           K  
TER     348       K+    92
ATOM    348  K+   K+    93      44.277  57.871  23.750  1.00  0.00           K  
TER     349       K+    93
ATOM    349  K+   K+    94       1.730  45.584  35.941  1.00  0.00           K  
TER     350       K+    94
ATOM    350  K+   K+    95      37.424  25.868  10.091  1.00  0.00           K  
TER     351       K+    95
ATOM    351  K+   K+    96      50.901  28.977  17.000  1.00  0.00           K  
TER     352       K+    96
ATOM    352  K+   K+    97      57.430  25.354  36.131  1.00  0.00           K  
TER     353       K+    97
ATOM    353  K+   K+    98      22.705   8.325  32.423  1.00  0.00           K  
TER     354       K+    98
ATOM    354  K+   K+    99      20.001  10.019  39.359  1.00  0.00           K  
TER     355       K+    99
ATOM    355  K+   K+   100      38.174   2.833  14.448  1.00  0.00           K  
TER     356       K+   100
ATOM    356  K+   K+   101      29.442  14.569  31.490  1.00  0.00           K  
TER     357       K+   101
ATOM    357  K+   K+   102      49.296  40.235  55.022  1.00  0.00           K  
TER     358       K+   102
ATOM    358  K+   K+   103      33.668  43.069  26.719  1.00  0.00           K  
TER     359       K+   103
ATOM    359  K+   K+   104      26.631  29.758  15.394  1.00  0.00           K  
TER     360       K+   104
ATOM    360  K+   K+   105      13.234  22.369  49.203  1.00  0.00           K  
TER     361       K+   105
ATOM    361  K+   K+   106      21.737  49.535  38.369  1.00  0.00           K  
TER     362       K+   106
ATOM    362  K+   K+   107      46.330   4.194  11.491  1.00  0.00           K  
TER     363       K+   107
ATOM    363  K+   K+   108       5.397   5.803  39.057  1.00  0.00           K  
TER     364       K+   108
ATOM    364  K+   K+   109      56.162  39.125  16.595  1.00  0.00           K  
TER     365       K+   109
ATOM    365  K+   K+   110      58.585  17.393  34.324  1.00  0.00           K  
TER     366       K+   110
ATOM    366  K+   K+   111      47.603  39.888   0.022  1.00  0.00           K  
TER     367       K+   111
ATOM    367  K+   K+   112       1.661  11.663  33.214  1.00  0.00           K  
TER     368       K+   112
ATOM    368  K+   K+   113      24.889  38.611  40.612  1.00  0.00           K  
TER     369       K+   113
ATOM    369  K+   K+   114      37.470  54.018   4.284  1.00  0.00           K  
TER     370       K+   114
ATOM    370  K+   K+   115      59.806  18.477  57.368  1.00  0.00           K  
TER     371       K+   115
ATOM    371  K+   K+   116      29.177  26.614  39.626  1.00  0.00           K  
TER     372       K+   116
ATOM    372  K+   K+   117       1.466  28.535  35.308  1.00  0.00           K  
TER     373       K+   117
ATOM    373  K+   K+   118      32.219  53.664  58.425  1.00  0.00           K  
TER     374       K+   118
ATOM    374  K+   K+   119      15.671  25.572  50.072  1.00  0.00           K  
TER     375       K+   119
ATOM    375  K+   K+   120      34.600  46.505  42.410  1.00  0.00           K  
TER     376       K+   120
ATOM    376  K+   K+   121      37.779   7.760  14.430  1.00  0.00           K  
TER     377       K+   121
ATOM    377  K+   K+   122      35.030   6.313   5.000  1.00  0.00           K  
TER     378       K+   122
ATOM    378  K+   K+   123      50.731  38.300  31.895  1.00  0.00           K  
TER     379       K+   123
ATOM    379  K+   K+   124      14.407  24.470  29.589  1.00  0.00           K  
TER     380       K+   124
ATOM    380  K+   K+   125      26.460  21.594  26.015  1.00  0.00           K  
TER     381       K+   125
ATOM    381  K+   K+   126      43.451  13.941  51.590  1.00  0.00           K  
TER     382       K+   126
ATOM    382  K+   K+   127      25.737  36.161  43.739  1.00  0.00           K  
TER     383       K+   127
ATOM    383  K+   K+   128      13.384  52.976  24.673  1.00  0.00           K  
TER     384       K+   128
ATOM    384  K+   K+   129       9.960  10.627  25.108  1.00  0.00           K  
TER     385       K+   129
ATOM    385  K+   K+   130      41.727  27.060   4.634  1.00  0.00           K  
TER     386       K+   130
ATOM    386  K+   K+   131      26.198  44.561   2.546  1.00  0.00           K  
TER     387       K+   131
ATOM    387  K+   K+   132      40.855  23.585   7.922  1.00  0.00           K  
TER     388       K+   132
ATOM    388  K+   K+   133      12.428  48.243  55.939  1.00  0.00           K  
TER     389       K+   133
ATOM    389  K+   K+   134      15.453  42.745  17.227  1.00  0.00           K  
TER     390       K+   134
ATOM    390  K+   K+   135       8.614  27.942  13.684  1.00  0.00           K  
TER     391       K+   135
ATOM    391  K+   K+   136       4.463  37.624  59.162  1.00  0.00           K  
TER     392       K+   136
ATOM    392  K+   K+   137      53.127   6.323  18.901  1.00  0.00           K  
TER     393       K+   137
ATOM    393  K+   K+   138      39.602  37.751   9.207  1.00  0.00           K  
TER     394       K+   138
ATOM    394  K+   K+   139      19.440  30.249   8.984  1.00  0.00           K  
TER     395       K+   139
ATOM    395  K+   K+   140      28.675  18.754  14.105  1.00  0.00           K  
TER     396       K+   140
ATOM    396  K+   K+   141      17.684  44.968  21.155  1.00  0.00           K  
TER     397       K+   141
ATOM    397  K+   K+   142      24.249   1.085  18.459  1.00  0.00           K  
TER     398       K+   142
ATOM    398  K+   K+   143      18.677  59.041  56.180  1.00  0.00           K  
TER     399       K+   143
ATOM    399  K+   K+   144       2.603  45.613  54.185  1.00  0.00           K  
TER     400       K+   144
ATOM    400  K+   K+   145      42.470  33.503  29.790  1.00  0.00           K  
TER     401       K+   145
ATOM    401  K+   K+   146       4.184   7.374  47.725  1.00  0.00           K  
TER     402       K+   146
ATOM    402  K+   K+   147      59.638   6.031  14.244  1.00  0.00           K  
TER     403       K+   147
ATOM    403  K+   K+   148      36.235  17.206   8.120  1.00  0.00           K  
TER     404       K+   148
ATOM    404  K+   K+   149       1.838  41.359  50.410  1.00  0.00           K  
TER     405       K+   149
ATOM    405  K+   K+   150      10.978   0.710   7.707  1.00  0.00           K  
TER     406       K+   150
ATOM    406  K+   K+   151       4.518   2.968  25.595  1.00  0.00           K  
TER     407       K+   151
ATOM    407  K+   K+   152      28.159  58.397  27.837  1.00  0.00           K  
TER     408       K+   152
ATOM    408  Cl- Cl-   153       7.769  26.802  42.894  1.00  0.00          CL  
TER     409      Cl-   153
ATOM    409  Cl- Cl-   154      24.122  55.996  46.218  1.00  0.00          CL  
TER     410      Cl-   154
ATOM    410  Cl- Cl-   155      28.172  40.034  46.074  1.00  0.00          CL  
TER     411      Cl-   155
ATOM    411  Cl- Cl-   156      51.672  51.837  41.032  1.00  0.00          CL  
TER     412      Cl-   156
ATOM    412  Cl- Cl-   157      58.466  28.505  31.418  1.00  0.00          CL  
TER     413      Cl-   157
ATOM    413  Cl- Cl-   158      40.981  58.238  42.554  1.00  0.00          CL  
TER     414      Cl-   158
ATOM    414  Cl- Cl-   159      55.489  31.154  14.703  1.00  0.00          CL  
TER     415      Cl-   159
ATOM    415  Cl- Cl-   160      44.501  14.372  44.695  1.00  0.00          CL  
TER     416      Cl-   160
ATOM    416  Cl- Cl-   161      36.308  15.570  40.970  1.00  0.00          CL  
TER     417      Cl-   161
ATOM    417  Cl- Cl-   162      33.106  49.920  32.816  1.00  0.00          CL  
TER     418      Cl-   162
ATOM    418  Cl- Cl-   163      12.640  42.909  36.474  1.00  0.00          CL  
TER     419      Cl-   163
ATOM    419  Cl- Cl-   164      51.061   6.870  46.281  1.00  0.00          CL  
TER     420      Cl-   164
ATOM    420  Cl- Cl-   165       2.598  23.231   4.195  1.00  0.00          CL  
TER     421      Cl-   165
ATOM    421  Cl- Cl-   166      37.700  17.405   1.722  1.00  0.00          CL  
TER     422      Cl-   166
ATOM    422  Cl- Cl-   167      12.546  59.278  12.008  1.00  0.00          CL  
TER     423      Cl-   167
ATOM    423  Cl- Cl-   168       8.458   6.138  18.267  1.00  0.00          CL  
TER     424      Cl-   168
ATOM    424  Cl- Cl-   169      41.914  38.571  24.490  1.00  0.00          CL  
TER     425      Cl-   169
ATOM    425  Cl- Cl-   170      45.398  43.968  46.028  1.00  0.00          CL  
TER     426      Cl-   170
ATOM    426  Cl- Cl-   171      21.824  55.266  22.873  1.00  0.00          CL  
TER     427      Cl-   171
ATOM    427  Cl- Cl-   172      52.822  43.231  54.659  1.00  0.00          CL  
TER     428      Cl-   172
ATOM    428  Cl- Cl-   173      17.031  25.607  53.010  1.00  0.00          CL  
TER     429      Cl-   173
ATOM    429  Cl- Cl-   174      11.007   7.606  43.850  1.00  0.00          CL  
TER     430      Cl-   174
ATOM    430  Cl- Cl-   175      20.720  32.251  42.460  1.00  0.00          CL  
TER     431      Cl-   175
ATOM    431  Cl- Cl-   176      16.156  18.897  47.168  1.00  0.00          CL  
TER     432      Cl-   176
ATOM    432  Cl- Cl-   177      24.676  28.886   4.518  1.00  0.00          CL  
TER     433      Cl-   177
ATOM    433  Cl- Cl-   178      18.635  46.892  16.129  1.00  0.00          CL  
TER     434      Cl-   178
ATOM    434  Cl- Cl-   179      41.661  38.419   3.761  1.00  0.00          CL  
TER     435      Cl-   179
ATOM    435  Cl- Cl-   180       7.747   6.530  22.966  1.00  0.00          CL  
TER     436      Cl-   180
ATOM    436  Cl- Cl-   181      52.893  49.823   7.640  1.00  0.00          CL  
TER     437      Cl-   181
ATOM    437  Cl- Cl-   182      37.162   9.501   9.661  1.00  0.00          CL  
TER     438      Cl-   182
ATOM    438  Cl- Cl-   183      30.988  40.848  54.636  1.00  0.00          CL  
TER     439      Cl-   183
ATOM    439  Cl- Cl-   184      26.072   6.986   1.976  1.00  0.00          CL  
TER     440      Cl-   184
ATOM    440  Cl- Cl-   185      30.493  51.142  29.111  1.00  0.00          CL  
TER     441      Cl-   185
ATOM    441  Cl- Cl-   186      19.435  20.317  39.231  1.00  0.00          CL  
TER     442      Cl-   186
ATOM    442  Cl- Cl-   187      31.020  40.683   2.101  1.00  0.00          CL  
TER     443      Cl-   187
ATOM    443  Cl- Cl-   188      13.221  23.424  37.030  1.00  0.00          CL  
TER     444      Cl-   188
ATOM    444  Cl- Cl-   189      12.619  47.617  29.838  1.00  0.00          CL  
TER     445      Cl-   189
ATOM    445  Cl- Cl-   190      26.227   1.887   9.857  1.00  0.00          CL  
TER     446      Cl-   190
ATOM    446  Cl- Cl-   191      14.484  29.647   2.154  1.00  0.00          CL  
TER     447      Cl-   191
ATOM    447  Cl- Cl-   192      46.790  30.612  18.016  1.00  0.00          CL  
TER     448      Cl-   192
ATOM    448  Cl- Cl-   193       3.232  27.369  25.929  1.00  0.00          CL  
TER     449      Cl-   193
ATOM    449  Cl- Cl-   194       1.585  13.206  24.267  1.00  0.00          CL  
TER     450      Cl-   194
ATOM    450  Cl- Cl-   195       7.478  13.067  46.941  1.00  0.00          CL  
TER     451      Cl-   195
ATOM    451  Cl- Cl-   196      42.028  59.326  32.896  1.00  0.00          CL  
TER     452      Cl-   196
ATOM    452  Cl- Cl-   197      35.511   1.624  32.209  1.00  0.00          CL  
TER     453      Cl-   197
ATOM    453  Cl- Cl-   198      38.405  25.094  27.944  1.00  0.00          CL  
TER     454      Cl-   198
ATOM    454  Cl- Cl-   199      48.108  26.100  44.438  1.00  0.00          CL  
TER     455      Cl-   199
ATOM    455  Cl- Cl-   200       8.888  58.540  56.240  1.00  0.00          CL  
TER     456      Cl-   200
ATOM    456  Cl- Cl-   201      41.973  29.473   7.822  1.00  0.00          CL  
TER     457      Cl-   201
ATOM    457  Cl- Cl-   202      50.628   4.720  13.107  1.00  0.00          CL  
TER     458      Cl-   202
ATOM    458  Cl- Cl-   203      34.197  32.976   2.231  1.00  0.00          CL  
TER     459      Cl-   203
ATOM    459  Cl- Cl-   204      58.635  24.525  20.961  1.00  0.00          CL  
TER     460      Cl-   204
ATOM    460  Cl- Cl-   205       2.150  52.716  11.146  1.00  0.00          CL  
TER     461      Cl-   205
ATOM    461  Cl- Cl-   206      28.745  55.229  24.335  1.00  0.00          CL  
TER     462      Cl-   206
ATOM    462  Cl- Cl-   207      58.291   6.100  11.632  1.00  0.00          CL  
TER     463      Cl-   207
ATOM    463  Cl- Cl-   208      50.798  36.421  14.887  1.00  0.00          CL  
TER     464      Cl-   208
ATOM    464  Cl- Cl-   209      16.549   6.273  15.334  1.00  0.00          CL  
TER     465      Cl-   209
ATOM    465  Cl- Cl-   210       3.885  51.494  39.369  1.00  0.00          CL  
TER     466      Cl-   210
ATOM    466  Cl- Cl-   211      28.562  17.622  47.554  1.00  0.00          CL  
TER     467      Cl-   211
ATOM    467  Cl- Cl-   212       3.439  21.714  46.603  1.00  0.00          CL  
TER     468      Cl-   212
ATOM    468  Cl- Cl-   213      10.198  55.316  33.807  1.00  0.00          CL  
TER     469      Cl-   213
ATOM    469  Cl- Cl-   214      48.948  11.289  58.273  1.00  0.00          CL  
TER     470      Cl-   214
ATOM    470  Cl- Cl-   215      12.695  35.812  48.244  1.00  0.00          CL  
TER     471      Cl-   215
ATOM    471  Cl- Cl-   216      22.352  25.934  36.897  1.00  0.00          CL  
TER     472      Cl-   216
ATOM    472  Cl- Cl-   217      24.729  43.503  33.910  1.00  0.00          CL  
TER     473      Cl-   217
ATOM    473  Cl- Cl-   218      33.744  42.445  29.880  1.00  0.00          CL  
TER     474      Cl-   218
ATOM    474  Cl- Cl-   219      12.841  43.155  44.724  1.00  0.00          CL  
TER     475      Cl-   219
ATOM    475  Cl- Cl-   220      43.267  57.199  17.462  1.00  0.00          CL  
TER     476      Cl-   220
ATOM    476  Cl- Cl-   221      23.993  47.914  53.978  1.00  0.00          CL  
TER     477      Cl-   221
ATOM    477  Cl- Cl-   222      45.383   8.171   8.567  1.00  0.00          CL  
TER     478      Cl-   222
ATOM    478  Cl- Cl-   223       7.764  48.123  55.117  1.00  0.00          CL  
TER     479      Cl-   223
ATOM    479  Cl- Cl-   224       4.568  49.150  33.775  1.00  0.00          CL  
TER     480      Cl-   224
ATOM    480  Cl- Cl-   225      38.549  44.146  43.179  1.00  0.00          CL  
TER     481      Cl-   225
ATOM    481  Cl- Cl-   226      46.959  39.221  34.259  1.00  0.00          CL  
TER     482      Cl-   226
ATOM    482  Cl- Cl-   227      39.680   9.869  44.624  1.00  0.00          CL  
TER     483      Cl-   227
ATOM    483  Cl- Cl-   228      37.913  22.937   9.030  1.00  0.00          CL  
TER     484      Cl-   228
ATOM    484  Cl- Cl-   229       9.789  15.729  29.955  1.00  0.00          CL  
TER     485      Cl-   229
ATOM    485  Cl- Cl-   230      26.505  25.726  11.718  1.00  0.00          CL  
TER     486      Cl-   230
ATOM    486  Cl- Cl-   231      18.465   4.835  30.171  1.00  0.00          CL  
TER     487      Cl-   231
ATOM    487  Cl- Cl-   232       3.440  42.638  31.793  1.00  0.00          CL  
TER     488      Cl-   232
ATOM    488  Cl- Cl-   233      27.592   4.843   6.358  1.00  0.00          CL  
TER     489      Cl-   233
ATOM    489  Cl- Cl-   234      47.832  57.664   9.646  1.00  0.00          CL  
TER     490      Cl-   234
ATOM    490  Cl- Cl-   235      34.702  57.449  11.315  1.00  0.00          CL  
TER     491      Cl-   235
ATOM    491  Cl- Cl-   236      15.160  44.433  55.534  1.00  0.00          CL  
TER     492      Cl-   236
ATOM    492  Cl- Cl-   237      19.892  23.138  12.231  1.00  0.00          CL  
TER     493      Cl-   237
ATOM    493  Cl- Cl-   238      47.128  20.609  12.409  1.00  0.00          CL  
TER     494      Cl-   238
ATOM    494  Cl- Cl-   239      39.114  22.659  52.406  1.00  0.00          CL  
TER     495      Cl-   239
ATOM    495  Cl- Cl-   240      34.447  39.635  10.743  1.00  0.00          CL  
TER     496      Cl-   240
ATOM    496  Cl- Cl-   241      25.576   5.002  41.945  1.00  0.00          CL  
TER     497      Cl-   241
ATOM    497  Cl- Cl-   242      34.216  41.166  34.769  1.00  0.00          CL  
TER     498      Cl-   242
ATOM    498  Cl- Cl-   243      13.039  30.665  48.463  1.00  0.00          CL  
TER     499      Cl-   243
ATOM    499  Cl- Cl-   244      45.385  50.611   1.210  1.00  0.00          CL  
TER     500      Cl-   244
ATOM    500  Cl- Cl-   245      57.765  58.076  53.109  1.00  0.00          CL  
TER     501      Cl-   245
ATOM    501  Cl- Cl-   246      24.175  32.013  20.804  1.00  0.00          CL  
TER     502      Cl-   246
ATOM    502  Cl- Cl-   247      33.310  14.540  37.393  1.00  0.00          CL  
TER     503      Cl-   247
ATOM    503  Cl- Cl-   248      57.742   4.981  49.514  1.00  0.00          CL  
TER     504      Cl-   248
ATOM    504  Cl- Cl-   249      30.964  24.697  52.194  1.00  0.00          CL  
TER     505      Cl-   249
ATOM    505  Cl- Cl-   250      41.678  50.538   5.273  1.00  0.00          CL  
TER     506      Cl-   250
ATOM    506  Cl- Cl-   251       5.071  24.684  13.093  1.00  0.00          CL  
TER     507      Cl-   251
ATOM    507  Cl- Cl-   252      47.827  39.604   9.841  1.00  0.00          CL  
TER     508      Cl-   252
ATOM    508  Cl- Cl-   253      13.660  28.681  27.166  1.00  0.00          CL  
TER     509      Cl-   253
ATOM    509  Cl- Cl-   254       0.049  41.318  25.714  1.00  0.00          CL  
TER     510      Cl-   254
ATOM    510  Cl- Cl-   255       5.664  36.900   6.681  1.00  0.00          CL  
TER     511      Cl-   255
ATOM    511  Cl- Cl-   256      26.586  48.321  17.649  1.00  0.00          CL  
TER     512      Cl-   256
ATOM    512  Cl- Cl-   257      22.445  37.327  34.076  1.00  0.00          CL  
TER     513      Cl-   257
ATOM    513  Cl- Cl-   258       5.621  21.213  26.719  1.00  0.00          CL  
TER     514      Cl-   258
ATOM    514  Cl- Cl-   259       1.960  36.773  57.502  1.00  0.00          CL  
TER     515      Cl-   259
ATOM    515  Cl- Cl-   260      30.736  12.589  21.393  1.00  0.00          CL  
TER     516      Cl-   260
ATOM    516  Cl- Cl-   261      58.227  42.117   2.967  1.00  0.00          CL  
TER     517      Cl-   261
ATOM    517  Cl- Cl-   262      44.405  30.547  37.145  1.00  0.00          CL  
TER     518      Cl-   262
ATOM    518  Cl- Cl-   263      34.200   2.736   7.803  1.00  0.00          CL  
TER     519      Cl-   263
ATOM    519  Cl- Cl-   264      57.219  49.063   1.375  1.00  0.00          CL  
TER     520      Cl-   264
ATOM    520  Cl- Cl-   265      53.979  35.382  23.816  1.00  0.00          CL  
TER     521      Cl-   265
ATOM    521  Cl- Cl-   266      39.506  23.685  23.015  1.00  0.00          CL  
TER     522      Cl-   266
ATOM    522  Cl- Cl-   267      58.584  57.167  30.225  1.00  0.00          CL  
TER     523      Cl-   267
ATOM    523  Cl- Cl-   268      28.549   0.529  24.871  1.00  0.00          CL  
TER     524      Cl-   268
ATOM    524  Cl- Cl-   269       6.561  29.058  34.062  1.00  0.00          CL  
TER     525      Cl-   269
ATOM    525  Cl- Cl-   270      29.806  24.311  47.395  1.00  0.00          CL  
TER     526      Cl-   270
ATOM    526  Cl- Cl-   271      51.662  48.018  15.844  1.00  0.00          CL  
TER     527      Cl-   271
ATOM    527  Cl- Cl-   272      17.503   1.415  51.665  1.00  0.00          CL  
TER     528      Cl-   272
ATOM    528  Cl- Cl-   273      33.837   2.011  53.121  1.00  0.00          CL  
TER     529      Cl-   273
ATOM    529  Cl- Cl-   274      16.923  12.055  58.536  1.00  0.00          CL  
TER     530      Cl-   274
ATOM    530  Cl- Cl-   275      32.438   9.783  24.762  1.00  0.00          CL  
TER     531      Cl-   275
ATOM    531  Cl- Cl-   276      57.097  43.897  51.300  1.00  0.00          CL  
TER     532      Cl-   276
ATOM    532  Cl- Cl-   277      57.263  37.875  35.096  1.00  0.00          CL  
TER     533      Cl-   277
ATOM    533  Cl- Cl-   278      56.817  22.540  43.096  1.00  0.00          CL  
TER     534      Cl-   278
ATOM    534  Cl- Cl-   279      58.873  36.912  40.349  1.00  0.00          CL  
TER     535      Cl-   279
ATOM    535  Cl- Cl-   280      57.920  31.404  56.870  1.00  0.00          CL  
TER     536      Cl-   280
ATOM    536  Cl- Cl-   281      11.616  33.347   8.646  1.00  0.00          CL  
TER     537      Cl-   281
ATOM    537  Cl- Cl-   282      26.411  48.011  31.437  1.00  0.00          CL  
TER     538      Cl-   282
ATOM    538  Cl- Cl-   283      54.231  11.911   3.229  1.00  0.00          CL  
TER     539      Cl-   283
ATOM    539  Cl- Cl-   284      20.687  29.970  24.330  1.00  0.00          CL  
TER     540      Cl-   284
ATOM    540  Cl- Cl-   285       7.242  20.520  17.408  1.00  0.00          CL  
TER     541      Cl-   285
ATOM    541  Cl- Cl-   286      55.263  17.898  56.259  1.00  0.00          CL  
TER     542      Cl-   286
ATOM    542  Cl- Cl-   287      18.935   7.731  58.147  1.00  0.00          CL  
TER     543      Cl-   287
ATOM    543  Cl- Cl-   288       4.298  25.467  57.828  1.00  0.00          CL  
TER     544      Cl-   288
ATOM    544  Cl- Cl-   289      57.952  59.246  18.077  1.00  0.00          CL  
END   
