# Supplementary material for: Toward Accurate RNA Folding Thermodynamics: Evaluation of Enhanced Sampling Methods for Force Field Benchmarking
Source: J Chem Theory Comput. 2026 May 14;22(10):5247–58. doi: 10.1021/acs.jctc.6c00108 (PMC13217565; doi:10.1021/acs.jctc.6c00108)
Supplement: Supplementary file 2 [file ct6c00108_si_002.zip › GAGA_clusters/4-stack_6.pdb]

ATOM      1  H5T RG5     1      48.881  20.368  20.075  1.00  0.00           H  
ATOM      2  O5' RG5     1      49.735  20.054  20.380  1.00  0.00           O  
ATOM      3  C5' RG5     1      49.696  19.086  21.426  1.00  0.00           C  
ATOM      4 H5'1 RG5     1      50.450  19.435  22.132  1.00  0.00           H  
ATOM      5 H5'2 RG5     1      49.831  18.093  20.999  1.00  0.00           H  
ATOM      6  C4' RG5     1      48.312  19.196  22.105  1.00  0.00           C  
ATOM      7  H4' RG5     1      48.433  18.722  23.079  1.00  0.00           H  
ATOM      8  O4' RG5     1      47.978  20.560  22.409  1.00  0.00           O  
ATOM      9  C1' RG5     1      46.549  20.758  22.273  1.00  0.00           C  
ATOM     10  H1' RG5     1      46.154  20.868  23.283  1.00  0.00           H  
ATOM     11  N9  RG5     1      46.289  21.855  21.288  1.00  0.00           N  
ATOM     12  C8  RG5     1      45.593  23.018  21.595  1.00  0.00           C  
ATOM     13  H8  RG5     1      45.319  23.411  22.563  1.00  0.00           H  
ATOM     14  N7  RG5     1      45.432  23.842  20.529  1.00  0.00           N  
ATOM     15  C5  RG5     1      46.014  23.152  19.459  1.00  0.00           C  
ATOM     16  C6  RG5     1      46.203  23.481  18.084  1.00  0.00           C  
ATOM     17  O6  RG5     1      45.618  24.346  17.427  1.00  0.00           O  
ATOM     18  N1  RG5     1      47.013  22.571  17.466  1.00  0.00           N  
ATOM     19  H1  RG5     1      47.219  22.647  16.481  1.00  0.00           H  
ATOM     20  C2  RG5     1      47.457  21.470  17.984  1.00  0.00           C  
ATOM     21  N2  RG5     1      48.154  20.655  17.222  1.00  0.00           N  
ATOM     22  H21 RG5     1      48.521  21.079  16.382  1.00  0.00           H  
ATOM     23  H22 RG5     1      48.511  19.768  17.547  1.00  0.00           H  
ATOM     24  N3  RG5     1      47.310  21.109  19.301  1.00  0.00           N  
ATOM     25  C4  RG5     1      46.553  21.972  19.955  1.00  0.00           C  
ATOM     26  C3' RG5     1      47.203  18.656  21.304  1.00  0.00           C  
ATOM     27  H3' RG5     1      47.334  18.670  20.222  1.00  0.00           H  
ATOM     28  C2' RG5     1      45.956  19.466  21.762  1.00  0.00           C  
ATOM     29 H2'1 RG5     1      45.294  19.644  20.914  1.00  0.00           H  
ATOM     30  O2' RG5     1      45.298  18.860  22.845  1.00  0.00           O  
ATOM     31 HO'2 RG5     1      44.945  18.044  22.482  1.00  0.00           H  
ATOM     32  O3' RG5     1      47.119  17.203  21.556  1.00  0.00           O  
ATOM     33  P    RC     2      46.145  16.340  20.544  1.00  0.00           P  
ATOM     34  O1P  RC     2      46.550  14.942  20.714  1.00  0.00           O  
ATOM     35  O2P  RC     2      46.197  16.829  19.154  1.00  0.00           O  
ATOM     36  O5'  RC     2      44.684  16.644  21.065  1.00  0.00           O  
ATOM     37  C5'  RC     2      44.099  15.942  22.139  1.00  0.00           C  
ATOM     38 H5'1  RC     2      44.785  16.197  22.947  1.00  0.00           H  
ATOM     39 H5'2  RC     2      44.169  14.863  22.005  1.00  0.00           H  
ATOM     40  C4'  RC     2      42.720  16.348  22.538  1.00  0.00           C  
ATOM     41  H4'  RC     2      42.418  15.852  23.461  1.00  0.00           H  
ATOM     42  O4'  RC     2      42.743  17.690  22.767  1.00  0.00           O  
ATOM     43  C1'  RC     2      41.382  18.217  22.643  1.00  0.00           C  
ATOM     44  H1'  RC     2      40.989  18.111  23.654  1.00  0.00           H  
ATOM     45  N1   RC     2      41.574  19.620  22.289  1.00  0.00           N  
ATOM     46  C6   RC     2      41.228  20.572  23.224  1.00  0.00           C  
ATOM     47  H6   RC     2      40.740  20.258  24.135  1.00  0.00           H  
ATOM     48  C5   RC     2      41.531  21.893  23.034  1.00  0.00           C  
ATOM     49  H5   RC     2      41.348  22.580  23.847  1.00  0.00           H  
ATOM     50  C4   RC     2      42.163  22.177  21.833  1.00  0.00           C  
ATOM     51  N4   RC     2      42.249  23.411  21.424  1.00  0.00           N  
ATOM     52  H41  RC     2      41.818  24.112  22.009  1.00  0.00           H  
ATOM     53  H42  RC     2      42.545  23.581  20.474  1.00  0.00           H  
ATOM     54  N3   RC     2      42.418  21.343  20.819  1.00  0.00           N  
ATOM     55  C2   RC     2      42.222  20.002  21.050  1.00  0.00           C  
ATOM     56  O2   RC     2      42.571  19.229  20.098  1.00  0.00           O  
ATOM     57  C3'  RC     2      41.682  16.213  21.486  1.00  0.00           C  
ATOM     58  H3'  RC     2      42.102  16.419  20.502  1.00  0.00           H  
ATOM     59  C2'  RC     2      40.634  17.346  21.680  1.00  0.00           C  
ATOM     60 H2'1  RC     2      40.092  17.843  20.876  1.00  0.00           H  
ATOM     61  O2'  RC     2      39.484  16.857  22.470  1.00  0.00           O  
ATOM     62 HO'2  RC     2      38.662  16.893  21.974  1.00  0.00           H  
ATOM     63  O3'  RC     2      41.118  14.916  21.446  1.00  0.00           O  
ATOM     64  P    RG     3      40.475  14.201  20.194  1.00  0.00           P  
ATOM     65  O1P  RG     3      40.045  15.268  19.202  1.00  0.00           O  
ATOM     66  O2P  RG     3      39.348  13.382  20.749  1.00  0.00           O  
ATOM     67  O5'  RG     3      41.570  13.248  19.538  1.00  0.00           O  
ATOM     68  C5'  RG     3      42.242  12.320  20.434  1.00  0.00           C  
ATOM     69 H5'1  RG     3      41.691  11.898  21.274  1.00  0.00           H  
ATOM     70 H5'2  RG     3      43.028  12.885  20.936  1.00  0.00           H  
ATOM     71  C4'  RG     3      42.748  11.076  19.724  1.00  0.00           C  
ATOM     72  H4'  RG     3      43.502  10.825  20.471  1.00  0.00           H  
ATOM     73  O4'  RG     3      41.694  10.103  19.633  1.00  0.00           O  
ATOM     74  C1'  RG     3      41.779   9.680  18.277  1.00  0.00           C  
ATOM     75  H1'  RG     3      41.545   8.616  18.244  1.00  0.00           H  
ATOM     76  N9   RG     3      40.670  10.294  17.440  1.00  0.00           N  
ATOM     77  C8   RG     3      39.794  11.230  17.780  1.00  0.00           C  
ATOM     78  H8   RG     3      39.787  11.726  18.740  1.00  0.00           H  
ATOM     79  N7   RG     3      38.900  11.614  16.848  1.00  0.00           N  
ATOM     80  C5   RG     3      39.251  10.726  15.781  1.00  0.00           C  
ATOM     81  C6   RG     3      38.801  10.582  14.389  1.00  0.00           C  
ATOM     82  O6   RG     3      37.879  11.177  13.831  1.00  0.00           O  
ATOM     83  N1   RG     3      39.421   9.684  13.696  1.00  0.00           N  
ATOM     84  H1   RG     3      39.196   9.454  12.739  1.00  0.00           H  
ATOM     85  C2   RG     3      40.456   8.873  14.167  1.00  0.00           C  
ATOM     86  N2   RG     3      41.026   7.991  13.371  1.00  0.00           N  
ATOM     87  H21  RG     3      40.843   7.907  12.381  1.00  0.00           H  
ATOM     88  H22  RG     3      41.771   7.464  13.803  1.00  0.00           H  
ATOM     89  N3   RG     3      40.929   8.924  15.456  1.00  0.00           N  
ATOM     90  C4   RG     3      40.302   9.878  16.190  1.00  0.00           C  
ATOM     91  C3'  RG     3      43.606  11.197  18.497  1.00  0.00           C  
ATOM     92  H3'  RG     3      43.278  12.060  17.918  1.00  0.00           H  
ATOM     93  C2'  RG     3      43.194   9.905  17.786  1.00  0.00           C  
ATOM     94 H2'1  RG     3      43.294   9.808  16.705  1.00  0.00           H  
ATOM     95  O2'  RG     3      43.812   8.664  18.334  1.00  0.00           O  
ATOM     96 HO'2  RG     3      44.724   8.898  18.519  1.00  0.00           H  
ATOM     97  O3'  RG     3      44.984  11.177  18.814  1.00  0.00           O  
ATOM     98  P    RA     4      45.926  11.864  17.818  1.00  0.00           P  
ATOM     99  O1P  RA     4      47.292  11.364  18.168  1.00  0.00           O  
ATOM    100  O2P  RA     4      45.715  13.299  17.895  1.00  0.00           O  
ATOM    101  O5'  RA     4      45.624  11.489  16.328  1.00  0.00           O  
ATOM    102  C5'  RA     4      46.179  10.318  15.637  1.00  0.00           C  
ATOM    103 H5'1  RA     4      45.940   9.441  16.238  1.00  0.00           H  
ATOM    104 H5'2  RA     4      47.262  10.441  15.655  1.00  0.00           H  
ATOM    105  C4'  RA     4      45.655  10.283  14.208  1.00  0.00           C  
ATOM    106  H4'  RA     4      46.318   9.606  13.669  1.00  0.00           H  
ATOM    107  O4'  RA     4      44.358   9.933  14.124  1.00  0.00           O  
ATOM    108  C1'  RA     4      43.694  10.548  13.054  1.00  0.00           C  
ATOM    109  H1'  RA     4      43.159   9.772  12.506  1.00  0.00           H  
ATOM    110  N9   RA     4      42.662  11.504  13.616  1.00  0.00           N  
ATOM    111  C8   RA     4      42.587  12.012  14.863  1.00  0.00           C  
ATOM    112  H8   RA     4      43.240  11.874  15.712  1.00  0.00           H  
ATOM    113  N7   RA     4      41.578  12.867  15.031  1.00  0.00           N  
ATOM    114  C5   RA     4      41.007  12.945  13.761  1.00  0.00           C  
ATOM    115  C6   RA     4      39.920  13.566  13.133  1.00  0.00           C  
ATOM    116  N6   RA     4      39.037  14.379  13.743  1.00  0.00           N  
ATOM    117  H61  RA     4      39.098  14.651  14.714  1.00  0.00           H  
ATOM    118  H62  RA     4      38.300  14.874  13.260  1.00  0.00           H  
ATOM    119  N1   RA     4      39.724  13.570  11.791  1.00  0.00           N  
ATOM    120  C2   RA     4      40.475  12.788  11.120  1.00  0.00           C  
ATOM    121  H2   RA     4      40.365  12.802  10.046  1.00  0.00           H  
ATOM    122  N3   RA     4      41.567  12.086  11.507  1.00  0.00           N  
ATOM    123  C4   RA     4      41.762  12.190  12.838  1.00  0.00           C  
ATOM    124  C3'  RA     4      45.806  11.606  13.306  1.00  0.00           C  
ATOM    125  H3'  RA     4      45.511  12.455  13.923  1.00  0.00           H  
ATOM    126  C2'  RA     4      44.745  11.285  12.267  1.00  0.00           C  
ATOM    127 H2'1  RA     4      44.365  12.128  11.689  1.00  0.00           H  
ATOM    128  O2'  RA     4      45.130  10.304  11.358  1.00  0.00           O  
ATOM    129 HO'2  RA     4      45.972  10.489  10.936  1.00  0.00           H  
ATOM    130  O3'  RA     4      47.139  11.862  12.849  1.00  0.00           O  
ATOM    131  P    RG     5      47.657  13.369  12.592  1.00  0.00           P  
ATOM    132  O1P  RG     5      48.990  13.400  12.077  1.00  0.00           O  
ATOM    133  O2P  RG     5      47.289  14.199  13.752  1.00  0.00           O  
ATOM    134  O5'  RG     5      46.662  13.913  11.483  1.00  0.00           O  
ATOM    135  C5'  RG     5      46.694  13.471  10.044  1.00  0.00           C  
ATOM    136 H5'1  RG     5      46.348  12.442   9.950  1.00  0.00           H  
ATOM    137 H5'2  RG     5      47.700  13.453   9.624  1.00  0.00           H  
ATOM    138  C4'  RG     5      45.695  14.407   9.242  1.00  0.00           C  
ATOM    139  H4'  RG     5      45.814  14.379   8.159  1.00  0.00           H  
ATOM    140  O4'  RG     5      44.414  13.948   9.488  1.00  0.00           O  
ATOM    141  C1'  RG     5      43.613  15.114   9.696  1.00  0.00           C  
ATOM    142  H1'  RG     5      42.694  14.989   9.123  1.00  0.00           H  
ATOM    143  N9   RG     5      43.199  15.531  11.046  1.00  0.00           N  
ATOM    144  C8   RG     5      43.643  15.179  12.266  1.00  0.00           C  
ATOM    145  H8   RG     5      44.506  14.573  12.498  1.00  0.00           H  
ATOM    146  N7   RG     5      42.894  15.577  13.279  1.00  0.00           N  
ATOM    147  C5   RG     5      41.925  16.309  12.617  1.00  0.00           C  
ATOM    148  C6   RG     5      40.806  17.074  13.194  1.00  0.00           C  
ATOM    149  O6   RG     5      40.464  17.310  14.381  1.00  0.00           O  
ATOM    150  N1   RG     5      40.033  17.739  12.208  1.00  0.00           N  
ATOM    151  H1   RG     5      39.296  18.361  12.506  1.00  0.00           H  
ATOM    152  C2   RG     5      40.359  17.831  10.908  1.00  0.00           C  
ATOM    153  N2   RG     5      39.759  18.671  10.166  1.00  0.00           N  
ATOM    154  H21  RG     5      39.763  18.547   9.164  1.00  0.00           H  
ATOM    155  H22  RG     5      38.895  19.094  10.474  1.00  0.00           H  
ATOM    156  N3   RG     5      41.373  17.099  10.336  1.00  0.00           N  
ATOM    157  C4   RG     5      42.110  16.351  11.283  1.00  0.00           C  
ATOM    158  C3'  RG     5      45.768  15.939   9.373  1.00  0.00           C  
ATOM    159  H3'  RG     5      45.850  16.143  10.441  1.00  0.00           H  
ATOM    160  C2'  RG     5      44.313  16.292   9.019  1.00  0.00           C  
ATOM    161 H2'1  RG     5      43.974  17.247   9.419  1.00  0.00           H  
ATOM    162  O2'  RG     5      44.054  16.258   7.632  1.00  0.00           O  
ATOM    163 HO'2  RG     5      44.156  15.318   7.467  1.00  0.00           H  
ATOM    164  O3'  RG     5      46.782  16.656   8.646  1.00  0.00           O  
ATOM    165  P    RA     6      47.284  18.053   9.254  1.00  0.00           P  
ATOM    166  O1P  RA     6      48.290  18.536   8.253  1.00  0.00           O  
ATOM    167  O2P  RA     6      47.773  17.835  10.640  1.00  0.00           O  
ATOM    168  O5'  RA     6      45.962  18.904   9.245  1.00  0.00           O  
ATOM    169  C5'  RA     6      45.369  19.422   8.026  1.00  0.00           C  
ATOM    170 H5'1  RA     6      44.945  18.650   7.384  1.00  0.00           H  
ATOM    171 H5'2  RA     6      46.088  19.849   7.326  1.00  0.00           H  
ATOM    172  C4'  RA     6      44.117  20.341   8.361  1.00  0.00           C  
ATOM    173  H4'  RA     6      43.870  20.854   7.431  1.00  0.00           H  
ATOM    174  O4'  RA     6      43.022  19.651   9.028  1.00  0.00           O  
ATOM    175  C1'  RA     6      42.336  20.600   9.934  1.00  0.00           C  
ATOM    176  H1'  RA     6      41.253  20.564   9.809  1.00  0.00           H  
ATOM    177  N9   RA     6      42.618  20.276  11.378  1.00  0.00           N  
ATOM    178  C8   RA     6      43.488  19.443  12.018  1.00  0.00           C  
ATOM    179  H8   RA     6      44.305  19.082  11.411  1.00  0.00           H  
ATOM    180  N7   RA     6      43.410  19.312  13.258  1.00  0.00           N  
ATOM    181  C5   RA     6      42.250  20.032  13.504  1.00  0.00           C  
ATOM    182  C6   RA     6      41.403  20.239  14.630  1.00  0.00           C  
ATOM    183  N6   RA     6      41.558  19.668  15.778  1.00  0.00           N  
ATOM    184  H61  RA     6      40.855  19.979  16.433  1.00  0.00           H  
ATOM    185  H62  RA     6      42.110  18.842  15.964  1.00  0.00           H  
ATOM    186  N1   RA     6      40.374  21.034  14.584  1.00  0.00           N  
ATOM    187  C2   RA     6      40.115  21.788  13.468  1.00  0.00           C  
ATOM    188  H2   RA     6      39.283  22.475  13.526  1.00  0.00           H  
ATOM    189  N3   RA     6      40.804  21.630  12.362  1.00  0.00           N  
ATOM    190  C4   RA     6      41.839  20.645  12.409  1.00  0.00           C  
ATOM    191  C3'  RA     6      44.386  21.468   9.326  1.00  0.00           C  
ATOM    192  H3'  RA     6      44.874  21.137  10.243  1.00  0.00           H  
ATOM    193  C2'  RA     6      43.022  21.977   9.647  1.00  0.00           C  
ATOM    194 H2'1  RA     6      43.003  22.626  10.522  1.00  0.00           H  
ATOM    195  O2'  RA     6      42.228  22.453   8.577  1.00  0.00           O  
ATOM    196 HO'2  RA     6      41.384  22.803   8.871  1.00  0.00           H  
ATOM    197  O3'  RA     6      45.277  22.474   8.738  1.00  0.00           O  
ATOM    198  P    RG     7      46.280  23.301   9.661  1.00  0.00           P  
ATOM    199  O1P  RG     7      46.870  24.330   8.751  1.00  0.00           O  
ATOM    200  O2P  RG     7      47.186  22.368  10.389  1.00  0.00           O  
ATOM    201  O5'  RG     7      45.440  24.120  10.745  1.00  0.00           O  
ATOM    202  C5'  RG     7      44.489  25.127  10.398  1.00  0.00           C  
ATOM    203 H5'1  RG     7      43.863  24.752   9.588  1.00  0.00           H  
ATOM    204 H5'2  RG     7      45.007  26.028  10.067  1.00  0.00           H  
ATOM    205  C4'  RG     7      43.592  25.413  11.622  1.00  0.00           C  
ATOM    206  H4'  RG     7      42.902  26.190  11.290  1.00  0.00           H  
ATOM    207  O4'  RG     7      42.972  24.267  12.212  1.00  0.00           O  
ATOM    208  C1'  RG     7      42.879  24.311  13.566  1.00  0.00           C  
ATOM    209  H1'  RG     7      41.881  24.321  14.005  1.00  0.00           H  
ATOM    210  N9   RG     7      43.616  23.267  14.318  1.00  0.00           N  
ATOM    211  C8   RG     7      44.687  22.444  13.935  1.00  0.00           C  
ATOM    212  H8   RG     7      45.223  22.584  13.008  1.00  0.00           H  
ATOM    213  N7   RG     7      44.932  21.510  14.824  1.00  0.00           N  
ATOM    214  C5   RG     7      44.109  21.760  15.874  1.00  0.00           C  
ATOM    215  C6   RG     7      43.933  21.021  17.084  1.00  0.00           C  
ATOM    216  O6   RG     7      44.643  20.125  17.497  1.00  0.00           O  
ATOM    217  N1   RG     7      42.914  21.512  17.903  1.00  0.00           N  
ATOM    218  H1   RG     7      42.800  21.057  18.798  1.00  0.00           H  
ATOM    219  C2   RG     7      42.179  22.630  17.606  1.00  0.00           C  
ATOM    220  N2   RG     7      41.138  22.757  18.355  1.00  0.00           N  
ATOM    221  H21  RG     7      41.106  22.275  19.242  1.00  0.00           H  
ATOM    222  H22  RG     7      40.442  23.412  18.027  1.00  0.00           H  
ATOM    223  N3   RG     7      42.354  23.329  16.464  1.00  0.00           N  
ATOM    224  C4   RG     7      43.239  22.793  15.577  1.00  0.00           C  
ATOM    225  C3'  RG     7      44.492  25.902  12.779  1.00  0.00           C  
ATOM    226  H3'  RG     7      45.249  25.144  12.976  1.00  0.00           H  
ATOM    227  C2'  RG     7      43.497  25.729  13.870  1.00  0.00           C  
ATOM    228 H2'1  RG     7      43.940  25.719  14.866  1.00  0.00           H  
ATOM    229  O2'  RG     7      42.452  26.683  13.804  1.00  0.00           O  
ATOM    230 HO'2  RG     7      42.811  27.525  13.515  1.00  0.00           H  
ATOM    231  O3'  RG     7      45.037  27.180  12.472  1.00  0.00           O  
ATOM    232  P   RC3     8      45.888  27.915  13.593  1.00  0.00           P  
ATOM    233  O1P RC3     8      45.176  28.041  14.821  1.00  0.00           O  
ATOM    234  O2P RC3     8      46.342  29.167  12.931  1.00  0.00           O  
ATOM    235  O5' RC3     8      47.122  26.942  13.781  1.00  0.00           O  
ATOM    236  C5' RC3     8      48.221  26.990  12.914  1.00  0.00           C  
ATOM    237 H5'1 RC3     8      48.758  27.936  12.986  1.00  0.00           H  
ATOM    238 H5'2 RC3     8      47.854  26.891  11.892  1.00  0.00           H  
ATOM    239  C4' RC3     8      49.154  25.702  13.110  1.00  0.00           C  
ATOM    240  H4' RC3     8      49.852  25.730  12.273  1.00  0.00           H  
ATOM    241  O4' RC3     8      49.771  25.823  14.405  1.00  0.00           O  
ATOM    242  C1' RC3     8      49.684  24.521  15.099  1.00  0.00           C  
ATOM    243  H1' RC3     8      50.436  23.854  14.678  1.00  0.00           H  
ATOM    244  N1  RC3     8      49.684  24.577  16.564  1.00  0.00           N  
ATOM    245  C6  RC3     8      49.078  25.544  17.247  1.00  0.00           C  
ATOM    246  H6  RC3     8      48.627  26.352  16.688  1.00  0.00           H  
ATOM    247  C5  RC3     8      49.048  25.523  18.582  1.00  0.00           C  
ATOM    248  H5  RC3     8      48.397  26.172  19.149  1.00  0.00           H  
ATOM    249  C4  RC3     8      49.733  24.532  19.282  1.00  0.00           C  
ATOM    250  N4  RC3     8      49.580  24.476  20.572  1.00  0.00           N  
ATOM    251  H41 RC3     8      48.974  25.130  21.047  1.00  0.00           H  
ATOM    252  H42 RC3     8      50.066  23.718  21.028  1.00  0.00           H  
ATOM    253  N3  RC3     8      50.300  23.536  18.644  1.00  0.00           N  
ATOM    254  C2  RC3     8      50.301  23.528  17.312  1.00  0.00           C  
ATOM    255  O2  RC3     8      50.674  22.587  16.691  1.00  0.00           O  
ATOM    256  C3' RC3     8      48.288  24.446  13.085  1.00  0.00           C  
ATOM    257  H3' RC3     8      47.247  24.686  12.871  1.00  0.00           H  
ATOM    258  C2' RC3     8      48.321  24.042  14.620  1.00  0.00           C  
ATOM    259 H2'1 RC3     8      47.457  24.600  14.980  1.00  0.00           H  
ATOM    260  O2' RC3     8      48.166  22.658  14.757  1.00  0.00           O  
ATOM    261 HO'2 RC3     8      48.161  22.210  13.908  1.00  0.00           H  
ATOM    262  O3' RC3     8      48.842  23.598  12.148  1.00  0.00           O  
ATOM    263  H3T RC3     8      48.214  23.280  11.495  1.00  0.00           H  
TER     264      RC3     8
ATOM    264  K+   K+     9      41.214  59.380   4.743  1.00  0.00           K  
TER     265       K+     9
ATOM    265  K+   K+    10      55.840   6.491  29.602  1.00  0.00           K  
TER     266       K+    10
ATOM    266  K+   K+    11       8.103  10.463   3.119  1.00  0.00           K  
TER     267       K+    11
ATOM    267  K+   K+    12      51.505  15.055  32.515  1.00  0.00           K  
TER     268       K+    12
ATOM    268  K+   K+    13       0.465  20.486  15.200  1.00  0.00           K  
TER     269       K+    13
ATOM    269  K+   K+    14      22.023  40.125  44.087  1.00  0.00           K  
TER     270       K+    14
ATOM    270  K+   K+    15      12.349  36.162  57.596  1.00  0.00           K  
TER     271       K+    15
ATOM    271  K+   K+    16      47.340  52.545  45.015  1.00  0.00           K  
TER     272       K+    16
ATOM    272  K+   K+    17      23.504  21.743  51.156  1.00  0.00           K  
TER     273       K+    17
ATOM    273  K+   K+    18      47.891  52.681  32.663  1.00  0.00           K  
TER     274       K+    18
ATOM    274  K+   K+    19      35.067  52.600  51.113  1.00  0.00           K  
TER     275       K+    19
ATOM    275  K+   K+    20      49.686  13.285  48.802  1.00  0.00           K  
TER     276       K+    20
ATOM    276  K+   K+    21      26.770  23.746  30.894  1.00  0.00           K  
TER     277       K+    21
ATOM    277  K+   K+    22      43.633  17.757  18.358  1.00  0.00           K  
TER     278       K+    22
ATOM    278  K+   K+    23      14.608  19.932  10.550  1.00  0.00           K  
TER     279       K+    23
ATOM    279  K+   K+    24      14.596  20.980  22.294  1.00  0.00           K  
TER     280       K+    24
ATOM    280  K+   K+    25      57.488  27.458   2.661  1.00  0.00           K  
TER     281       K+    25
ATOM    281  K+   K+    26      36.584  34.949  24.896  1.00  0.00           K  
TER     282       K+    26
ATOM    282  K+   K+    27       3.665  18.687  32.217  1.00  0.00           K  
TER     283       K+    27
ATOM    283  K+   K+    28      55.720  14.349   5.609  1.00  0.00           K  
TER     284       K+    28
ATOM    284  K+   K+    29      38.313  53.009  10.845  1.00  0.00           K  
TER     285       K+    29
ATOM    285  K+   K+    30      44.521   1.685  17.493  1.00  0.00           K  
TER     286       K+    30
ATOM    286  K+   K+    31      53.629  50.190  36.795  1.00  0.00           K  
TER     287       K+    31
ATOM    287  K+   K+    32      34.996  14.876  34.241  1.00  0.00           K  
TER     288       K+    32
ATOM    288  K+   K+    33      15.658  27.639  30.168  1.00  0.00           K  
TER     289       K+    33
ATOM    289  K+   K+    34      49.846  29.820  48.300  1.00  0.00           K  
TER     290       K+    34
ATOM    290  K+   K+    35      34.387  27.427  20.889  1.00  0.00           K  
TER     291       K+    35
ATOM    291  K+   K+    36      30.778  27.092  36.923  1.00  0.00           K  
TER     292       K+    36
ATOM    292  K+   K+    37      59.606  24.811  15.225  1.00  0.00           K  
TER     293       K+    37
ATOM    293  K+   K+    38      29.181   2.111  28.813  1.00  0.00           K  
TER     294       K+    38
ATOM    294  K+   K+    39      29.491  16.963  26.984  1.00  0.00           K  
TER     295       K+    39
ATOM    295  K+   K+    40      10.014  15.159  38.280  1.00  0.00           K  
TER     296       K+    40
ATOM    296  K+   K+    41       6.703  51.955  13.266  1.00  0.00           K  
TER     297       K+    41
ATOM    297  K+   K+    42      20.548  42.125  37.408  1.00  0.00           K  
TER     298       K+    42
ATOM    298  K+   K+    43       3.165  58.275  56.303  1.00  0.00           K  
TER     299       K+    43
ATOM    299  K+   K+    44      23.780  33.376  26.132  1.00  0.00           K  
TER     300       K+    44
ATOM    300  K+   K+    45      23.703  43.268  34.164  1.00  0.00           K  
TER     301       K+    45
ATOM    301  K+   K+    46      24.268   4.840  30.294  1.00  0.00           K  
TER     302       K+    46
ATOM    302  K+   K+    47      33.272  14.721  20.857  1.00  0.00           K  
TER     303       K+    47
ATOM    303  K+   K+    48      19.701  35.911  46.211  1.00  0.00           K  
TER     304       K+    48
ATOM    304  K+   K+    49      29.147  44.127  20.428  1.00  0.00           K  
TER     305       K+    49
ATOM    305  K+   K+    50       7.481  30.318  53.264  1.00  0.00           K  
TER     306       K+    50
ATOM    306  K+   K+    51       0.956  41.359  42.128  1.00  0.00           K  
TER     307       K+    51
ATOM    307  K+   K+    52      47.070  21.716   2.812  1.00  0.00           K  
TER     308       K+    52
ATOM    308  K+   K+    53      30.208  47.849  14.655  1.00  0.00           K  
TER     309       K+    53
ATOM    309  K+   K+    54      29.365   3.446  24.669  1.00  0.00           K  
TER     310       K+    54
ATOM    310  K+   K+    55      34.372  54.988  26.576  1.00  0.00           K  
TER     311       K+    55
ATOM    311  K+   K+    56      42.327  57.510  31.521  1.00  0.00           K  
TER     312       K+    56
ATOM    312  K+   K+    57      24.294  23.365  21.550  1.00  0.00           K  
TER     313       K+    57
ATOM    313  K+   K+    58       8.649  24.586   0.032  1.00  0.00           K  
TER     314       K+    58
ATOM    314  K+   K+    59      48.052  14.840  18.506  1.00  0.00           K  
TER     315       K+    59
ATOM    315  K+   K+    60      50.880  52.493  14.594  1.00  0.00           K  
TER     316       K+    60
ATOM    316  K+   K+    61      33.145  30.108  59.644  1.00  0.00           K  
TER     317       K+    61
ATOM    317  K+   K+    62       7.003   3.531  41.328  1.00  0.00           K  
TER     318       K+    62
ATOM    318  K+   K+    63      25.495   1.464  41.942  1.00  0.00           K  
TER     319       K+    63
ATOM    319  K+   K+    64      31.673  48.060   9.820  1.00  0.00           K  
TER     320       K+    64
ATOM    320  K+   K+    65       4.401   5.936  37.220  1.00  0.00           K  
TER     321       K+    65
ATOM    321  K+   K+    66       0.361  52.217  28.854  1.00  0.00           K  
TER     322       K+    66
ATOM    322  K+   K+    67       8.648  20.836  15.396  1.00  0.00           K  
TER     323       K+    67
ATOM    323  K+   K+    68      15.402  46.192  40.435  1.00  0.00           K  
TER     324       K+    68
ATOM    324  K+   K+    69       5.544  18.449   1.051  1.00  0.00           K  
TER     325       K+    69
ATOM    325  K+   K+    70       2.594  43.146   2.353  1.00  0.00           K  
TER     326       K+    70
ATOM    326  K+   K+    71      53.095  41.723  14.011  1.00  0.00           K  
TER     327       K+    71
ATOM    327  K+   K+    72      58.878  18.886  46.005  1.00  0.00           K  
TER     328       K+    72
ATOM    328  K+   K+    73      35.656  57.348  41.243  1.00  0.00           K  
TER     329       K+    73
ATOM    329  K+   K+    74       0.637  36.637  40.861  1.00  0.00           K  
TER     330       K+    74
ATOM    330  K+   K+    75       1.297  19.417  55.379  1.00  0.00           K  
TER     331       K+    75
ATOM    331  K+   K+    76      47.646  29.827  17.288  1.00  0.00           K  
TER     332       K+    76
ATOM    332  K+   K+    77      26.170  30.499  11.707  1.00  0.00           K  
TER     333       K+    77
ATOM    333  K+   K+    78      54.408  14.927  11.258  1.00  0.00           K  
TER     334       K+    78
ATOM    334  K+   K+    79      21.054  55.738  56.336  1.00  0.00           K  
TER     335       K+    79
ATOM    335  K+   K+    80       3.131  57.509   4.924  1.00  0.00           K  
TER     336       K+    80
ATOM    336  K+   K+    81      44.652  43.274   5.606  1.00  0.00           K  
TER     337       K+    81
ATOM    337  K+   K+    82      32.066  56.442  22.529  1.00  0.00           K  
TER     338       K+    82
ATOM    338  K+   K+    83      41.305   4.583  48.648  1.00  0.00           K  
TER     339       K+    83
ATOM    339  K+   K+    84      30.494  40.420  36.764  1.00  0.00           K  
TER     340       K+    84
ATOM    340  K+   K+    85      20.892  55.714  46.072  1.00  0.00           K  
TER     341       K+    85
ATOM    341  K+   K+    86      43.578  30.869  57.121  1.00  0.00           K  
TER     342       K+    86
ATOM    342  K+   K+    87      24.659  10.252  18.770  1.00  0.00           K  
TER     343       K+    87
ATOM    343  K+   K+    88       1.202  49.771  52.453  1.00  0.00           K  
TER     344       K+    88
ATOM    344  K+   K+    89      57.788  37.935  20.311  1.00  0.00           K  
TER     345       K+    89
ATOM    345  K+   K+    90      41.667  15.482  15.948  1.00  0.00           K  
TER     346       K+    90
ATOM    346  K+   K+    91       0.713  47.186  38.983  1.00  0.00           K  
TER     347       K+    91
ATOM    347  K+   K+    92      22.135  31.353  49.662  1.00  0.00           K  
TER     348       K+    92
ATOM    348  K+   K+    93      37.736  51.316  31.068  1.00  0.00           K  
TER     349       K+    93
ATOM    349  K+   K+    94      55.084  15.106  35.701  1.00  0.00           K  
TER     350       K+    94
ATOM    350  K+   K+    95       1.562  46.566  28.927  1.00  0.00           K  
TER     351       K+    95
ATOM    351  K+   K+    96       5.152  39.486  16.249  1.00  0.00           K  
TER     352       K+    96
ATOM    352  K+   K+    97      45.238   7.584  10.049  1.00  0.00           K  
TER     353       K+    97
ATOM    353  K+   K+    98      16.821  45.932   9.824  1.00  0.00           K  
TER     354       K+    98
ATOM    354  K+   K+    99      13.333  41.400  35.988  1.00  0.00           K  
TER     355       K+    99
ATOM    355  K+   K+   100      39.380  56.924   2.484  1.00  0.00           K  
TER     356       K+   100
ATOM    356  K+   K+   101      12.809   9.236  36.184  1.00  0.00           K  
TER     357       K+   101
ATOM    357  K+   K+   102      47.494  27.369  30.424  1.00  0.00           K  
TER     358       K+   102
ATOM    358  K+   K+   103      52.181   8.278  31.500  1.00  0.00           K  
TER     359       K+   103
ATOM    359  K+   K+   104      28.757  30.874   1.232  1.00  0.00           K  
TER     360       K+   104
ATOM    360  K+   K+   105      21.595  10.281  10.117  1.00  0.00           K  
TER     361       K+   105
ATOM    361  K+   K+   106      37.084  16.699  51.894  1.00  0.00           K  
TER     362       K+   106
ATOM    362  K+   K+   107      52.315  32.666  30.022  1.00  0.00           K  
TER     363       K+   107
ATOM    363  K+   K+   108      50.431  26.232  58.982  1.00  0.00           K  
TER     364       K+   108
ATOM    364  K+   K+   109       9.289  54.933  27.027  1.00  0.00           K  
TER     365       K+   109
ATOM    365  K+   K+   110      46.086  19.029  14.678  1.00  0.00           K  
TER     366       K+   110
ATOM    366  K+   K+   111      40.261  22.388  43.725  1.00  0.00           K  
TER     367       K+   111
ATOM    367  K+   K+   112      24.254  22.099  37.152  1.00  0.00           K  
TER     368       K+   112
ATOM    368  K+   K+   113      58.126  31.921  41.748  1.00  0.00           K  
TER     369       K+   113
ATOM    369  K+   K+   114       1.124  56.524  35.180  1.00  0.00           K  
TER     370       K+   114
ATOM    370  K+   K+   115       6.009  12.880  11.732  1.00  0.00           K  
TER     371       K+   115
ATOM    371  K+   K+   116      31.540  48.702   5.481  1.00  0.00           K  
TER     372       K+   116
ATOM    372  K+   K+   117      21.320  28.505  46.322  1.00  0.00           K  
TER     373       K+   117
ATOM    373  K+   K+   118      50.080  27.845  33.720  1.00  0.00           K  
TER     374       K+   118
ATOM    374  K+   K+   119      46.255  35.657  52.313  1.00  0.00           K  
TER     375       K+   119
ATOM    375  K+   K+   120       4.704   3.541  45.196  1.00  0.00           K  
TER     376       K+   120
ATOM    376  K+   K+   121      28.186  54.348  19.549  1.00  0.00           K  
TER     377       K+   121
ATOM    377  K+   K+   122       6.343   2.022  24.675  1.00  0.00           K  
TER     378       K+   122
ATOM    378  K+   K+   123       7.485   2.230  30.457  1.00  0.00           K  
TER     379       K+   123
ATOM    379  K+   K+   124       4.638  41.492  56.502  1.00  0.00           K  
TER     380       K+   124
ATOM    380  K+   K+   125      38.584  47.222   6.237  1.00  0.00           K  
TER     381       K+   125
ATOM    381  K+   K+   126      20.581  38.755  19.098  1.00  0.00           K  
TER     382       K+   126
ATOM    382  K+   K+   127      20.553  29.309  53.808  1.00  0.00           K  
TER     383       K+   127
ATOM    383  K+   K+   128       2.994  52.314  11.389  1.00  0.00           K  
TER     384       K+   128
ATOM    384  K+   K+   129      44.872  55.674  58.980  1.00  0.00           K  
TER     385       K+   129
ATOM    385  K+   K+   130      47.624  55.228  54.394  1.00  0.00           K  
TER     386       K+   130
ATOM    386  K+   K+   131      52.684   5.668  35.252  1.00  0.00           K  
TER     387       K+   131
ATOM    387  K+   K+   132      15.497  46.333  55.615  1.00  0.00           K  
TER     388       K+   132
ATOM    388  K+   K+   133       2.662  50.960  18.075  1.00  0.00           K  
TER     389       K+   133
ATOM    389  K+   K+   134      23.876  15.059   7.457  1.00  0.00           K  
TER     390       K+   134
ATOM    390  K+   K+   135      48.148  33.688  23.800  1.00  0.00           K  
TER     391       K+   135
ATOM    391  K+   K+   136      48.836  55.167  49.443  1.00  0.00           K  
TER     392       K+   136
ATOM    392  K+   K+   137      18.256  58.276   5.325  1.00  0.00           K  
TER     393       K+   137
ATOM    393  K+   K+   138      18.215   2.585   2.007  1.00  0.00           K  
TER     394       K+   138
ATOM    394  K+   K+   139      42.884  29.149   4.341  1.00  0.00           K  
TER     395       K+   139
ATOM    395  K+   K+   140      55.876  39.033  59.352  1.00  0.00           K  
TER     396       K+   140
ATOM    396  K+   K+   141      49.883  14.565  44.395  1.00  0.00           K  
TER     397       K+   141
ATOM    397  K+   K+   142       9.438  28.077  56.868  1.00  0.00           K  
TER     398       K+   142
ATOM    398  K+   K+   143      30.579  48.175  58.094  1.00  0.00           K  
TER     399       K+   143
ATOM    399  K+   K+   144      57.924  51.016   6.669  1.00  0.00           K  
TER     400       K+   144
ATOM    400  K+   K+   145       3.840   3.711   5.619  1.00  0.00           K  
TER     401       K+   145
ATOM    401  K+   K+   146      13.844  47.717  17.787  1.00  0.00           K  
TER     402       K+   146
ATOM    402  K+   K+   147      11.726  13.105  26.199  1.00  0.00           K  
TER     403       K+   147
ATOM    403  K+   K+   148      22.559  52.599  34.069  1.00  0.00           K  
TER     404       K+   148
ATOM    404  K+   K+   149      59.698  14.780  52.805  1.00  0.00           K  
TER     405       K+   149
ATOM    405  K+   K+   150      52.098  38.925  48.139  1.00  0.00           K  
TER     406       K+   150
ATOM    406  K+   K+   151      14.922  11.487  50.644  1.00  0.00           K  
TER     407       K+   151
ATOM    407  K+   K+   152      55.701  46.760   5.494  1.00  0.00           K  
TER     408       K+   152
ATOM    408  Cl- Cl-   153      16.806  41.538  55.528  1.00  0.00          CL  
TER     409      Cl-   153
ATOM    409  Cl- Cl-   154      34.935  45.699  26.210  1.00  0.00          CL  
TER     410      Cl-   154
ATOM    410  Cl- Cl-   155      20.364  10.412  33.057  1.00  0.00          CL  
TER     411      Cl-   155
ATOM    411  Cl- Cl-   156      58.894   2.580  32.040  1.00  0.00          CL  
TER     412      Cl-   156
ATOM    412  Cl- Cl-   157      30.255  23.772  20.251  1.00  0.00          CL  
TER     413      Cl-   157
ATOM    413  Cl- Cl-   158       9.312  54.189   2.679  1.00  0.00          CL  
TER     414      Cl-   158
ATOM    414  Cl- Cl-   159       7.011  11.648  47.633  1.00  0.00          CL  
TER     415      Cl-   159
ATOM    415  Cl- Cl-   160      52.337  53.085   3.822  1.00  0.00          CL  
TER     416      Cl-   160
ATOM    416  Cl- Cl-   161       4.338  38.391   0.351  1.00  0.00          CL  
TER     417      Cl-   161
ATOM    417  Cl- Cl-   162      38.743   2.028  58.992  1.00  0.00          CL  
TER     418      Cl-   162
ATOM    418  Cl- Cl-   163      18.370  40.161  38.175  1.00  0.00          CL  
TER     419      Cl-   163
ATOM    419  Cl- Cl-   164       6.419  32.247  36.455  1.00  0.00          CL  
TER     420      Cl-   164
ATOM    420  Cl- Cl-   165      38.259  10.917  32.425  1.00  0.00          CL  
TER     421      Cl-   165
ATOM    421  Cl- Cl-   166       4.806  14.334   6.709  1.00  0.00          CL  
TER     422      Cl-   166
ATOM    422  Cl- Cl-   167      24.597  17.373  21.043  1.00  0.00          CL  
TER     423      Cl-   167
ATOM    423  Cl- Cl-   168       4.843  57.791  44.973  1.00  0.00          CL  
TER     424      Cl-   168
ATOM    424  Cl- Cl-   169      46.533  42.038  52.627  1.00  0.00          CL  
TER     425      Cl-   169
ATOM    425  Cl- Cl-   170      26.710  19.781  58.897  1.00  0.00          CL  
TER     426      Cl-   170
ATOM    426  Cl- Cl-   171       4.278  53.222  27.825  1.00  0.00          CL  
TER     427      Cl-   171
ATOM    427  Cl- Cl-   172       1.374   5.818  23.827  1.00  0.00          CL  
TER     428      Cl-   172
ATOM    428  Cl- Cl-   173       3.888  30.645   7.306  1.00  0.00          CL  
TER     429      Cl-   173
ATOM    429  Cl- Cl-   174      25.758  48.193   1.808  1.00  0.00          CL  
TER     430      Cl-   174
ATOM    430  Cl- Cl-   175      28.363  22.829  24.455  1.00  0.00          CL  
TER     431      Cl-   175
ATOM    431  Cl- Cl-   176       8.477  59.756  37.996  1.00  0.00          CL  
TER     432      Cl-   176
ATOM    432  Cl- Cl-   177      31.514  52.268   1.700  1.00  0.00          CL  
TER     433      Cl-   177
ATOM    433  Cl- Cl-   178      14.659  25.934   7.431  1.00  0.00          CL  
TER     434      Cl-   178
ATOM    434  Cl- Cl-   179      59.414  18.976  36.870  1.00  0.00          CL  
TER     435      Cl-   179
ATOM    435  Cl- Cl-   180       3.553  36.501  35.351  1.00  0.00          CL  
TER     436      Cl-   180
ATOM    436  Cl- Cl-   181      45.592  40.087   9.507  1.00  0.00          CL  
TER     437      Cl-   181
ATOM    437  Cl- Cl-   182      33.410   2.072  29.972  1.00  0.00          CL  
TER     438      Cl-   182
ATOM    438  Cl- Cl-   183       9.565  25.598   8.242  1.00  0.00          CL  
TER     439      Cl-   183
ATOM    439  Cl- Cl-   184      18.011  27.931  54.221  1.00  0.00          CL  
TER     440      Cl-   184
ATOM    440  Cl- Cl-   185      55.605  16.556  28.627  1.00  0.00          CL  
TER     441      Cl-   185
ATOM    441  Cl- Cl-   186      19.716   4.819  46.149  1.00  0.00          CL  
TER     442      Cl-   186
ATOM    442  Cl- Cl-   187      46.019  54.758   9.562  1.00  0.00          CL  
TER     443      Cl-   187
ATOM    443  Cl- Cl-   188      53.931  13.950  40.322  1.00  0.00          CL  
TER     444      Cl-   188
ATOM    444  Cl- Cl-   189      37.795   3.182  10.844  1.00  0.00          CL  
TER     445      Cl-   189
ATOM    445  Cl- Cl-   190      44.770  48.168  46.239  1.00  0.00          CL  
TER     446      Cl-   190
ATOM    446  Cl- Cl-   191      20.073  24.445  32.046  1.00  0.00          CL  
TER     447      Cl-   191
ATOM    447  Cl- Cl-   192      43.431  28.552  26.873  1.00  0.00          CL  
TER     448      Cl-   192
ATOM    448  Cl- Cl-   193      26.312  38.870  36.135  1.00  0.00          CL  
TER     449      Cl-   193
ATOM    449  Cl- Cl-   194      25.517  12.094  11.651  1.00  0.00          CL  
TER     450      Cl-   194
ATOM    450  Cl- Cl-   195      42.105  43.767   8.896  1.00  0.00          CL  
TER     451      Cl-   195
ATOM    451  Cl- Cl-   196      37.650  57.958  28.207  1.00  0.00          CL  
TER     452      Cl-   196
ATOM    452  Cl- Cl-   197      18.127  54.502  51.431  1.00  0.00          CL  
TER     453      Cl-   197
ATOM    453  Cl- Cl-   198       9.963  20.282  58.663  1.00  0.00          CL  
TER     454      Cl-   198
ATOM    454  Cl- Cl-   199      45.995  19.804  30.021  1.00  0.00          CL  
TER     455      Cl-   199
ATOM    455  Cl- Cl-   200      54.187  45.502  43.836  1.00  0.00          CL  
TER     456      Cl-   200
ATOM    456  Cl- Cl-   201      42.408  31.366  37.436  1.00  0.00          CL  
TER     457      Cl-   201
ATOM    457  Cl- Cl-   202       2.515  42.267  19.070  1.00  0.00          CL  
TER     458      Cl-   202
ATOM    458  Cl- Cl-   203      37.380  25.337  31.766  1.00  0.00          CL  
TER     459      Cl-   203
ATOM    459  Cl- Cl-   204      54.121  13.107  45.562  1.00  0.00          CL  
TER     460      Cl-   204
ATOM    460  Cl- Cl-   205      35.683  47.741  13.872  1.00  0.00          CL  
TER     461      Cl-   205
ATOM    461  Cl- Cl-   206      59.108   6.433  35.402  1.00  0.00          CL  
TER     462      Cl-   206
ATOM    462  Cl- Cl-   207      59.802  14.095  12.399  1.00  0.00          CL  
TER     463      Cl-   207
ATOM    463  Cl- Cl-   208      57.191  46.236  36.687  1.00  0.00          CL  
TER     464      Cl-   208
ATOM    464  Cl- Cl-   209      45.612  28.383   0.295  1.00  0.00          CL  
TER     465      Cl-   209
ATOM    465  Cl- Cl-   210      33.615  11.123  17.057  1.00  0.00          CL  
TER     466      Cl-   210
ATOM    466  Cl- Cl-   211      53.551  51.121  46.934  1.00  0.00          CL  
TER     467      Cl-   211
ATOM    467  Cl- Cl-   212       8.354  53.974   7.467  1.00  0.00          CL  
TER     468      Cl-   212
ATOM    468  Cl- Cl-   213      22.603  20.791  39.273  1.00  0.00          CL  
TER     469      Cl-   213
ATOM    469  Cl- Cl-   214      59.897  16.389  58.472  1.00  0.00          CL  
TER     470      Cl-   214
ATOM    470  Cl- Cl-   215      34.187   6.570  38.332  1.00  0.00          CL  
TER     471      Cl-   215
ATOM    471  Cl- Cl-   216      41.785   0.193  48.816  1.00  0.00          CL  
TER     472      Cl-   216
ATOM    472  Cl- Cl-   217       4.484  40.927  29.334  1.00  0.00          CL  
TER     473      Cl-   217
ATOM    473  Cl- Cl-   218      17.287  47.138  46.638  1.00  0.00          CL  
TER     474      Cl-   218
ATOM    474  Cl- Cl-   219      18.567  40.873  18.224  1.00  0.00          CL  
TER     475      Cl-   219
ATOM    475  Cl- Cl-   220      56.580  33.199  31.861  1.00  0.00          CL  
TER     476      Cl-   220
ATOM    476  Cl- Cl-   221      49.119  16.165  55.346  1.00  0.00          CL  
TER     477      Cl-   221
ATOM    477  Cl- Cl-   222       8.652  37.087   6.270  1.00  0.00          CL  
TER     478      Cl-   222
ATOM    478  Cl- Cl-   223      44.911  50.770  57.105  1.00  0.00          CL  
TER     479      Cl-   223
ATOM    479  Cl- Cl-   224      17.576  12.125  57.388  1.00  0.00          CL  
TER     480      Cl-   224
ATOM    480  Cl- Cl-   225      59.228  31.325  51.215  1.00  0.00          CL  
TER     481      Cl-   225
ATOM    481  Cl- Cl-   226      36.930  33.384   0.383  1.00  0.00          CL  
TER     482      Cl-   226
ATOM    482  Cl- Cl-   227      46.414   0.461  34.635  1.00  0.00          CL  
TER     483      Cl-   227
ATOM    483  Cl- Cl-   228       8.707  39.445  43.934  1.00  0.00          CL  
TER     484      Cl-   228
ATOM    484  Cl- Cl-   229      11.576  40.952  50.642  1.00  0.00          CL  
TER     485      Cl-   229
ATOM    485  Cl- Cl-   230       1.103   0.537  38.883  1.00  0.00          CL  
TER     486      Cl-   230
ATOM    486  Cl- Cl-   231      28.474   7.432  26.893  1.00  0.00          CL  
TER     487      Cl-   231
ATOM    487  Cl- Cl-   232       7.267  19.157  23.952  1.00  0.00          CL  
TER     488      Cl-   232
ATOM    488  Cl- Cl-   233      15.010  19.570  17.374  1.00  0.00          CL  
TER     489      Cl-   233
ATOM    489  Cl- Cl-   234      49.804  50.215  32.258  1.00  0.00          CL  
TER     490      Cl-   234
ATOM    490  Cl- Cl-   235      47.029  46.734  54.031  1.00  0.00          CL  
TER     491      Cl-   235
ATOM    491  Cl- Cl-   236      59.996  43.737  33.333  1.00  0.00          CL  
TER     492      Cl-   236
ATOM    492  Cl- Cl-   237      16.703  37.355   5.620  1.00  0.00          CL  
TER     493      Cl-   237
ATOM    493  Cl- Cl-   238      13.027  52.140  14.605  1.00  0.00          CL  
TER     494      Cl-   238
ATOM    494  Cl- Cl-   239      51.752  33.399  33.635  1.00  0.00          CL  
TER     495      Cl-   239
ATOM    495  Cl- Cl-   240      29.407  56.678  34.834  1.00  0.00          CL  
TER     496      Cl-   240
ATOM    496  Cl- Cl-   241       9.427   5.471  42.423  1.00  0.00          CL  
TER     497      Cl-   241
ATOM    497  Cl- Cl-   242      23.184  33.886  19.475  1.00  0.00          CL  
TER     498      Cl-   242
ATOM    498  Cl- Cl-   243      27.142  49.448  23.653  1.00  0.00          CL  
TER     499      Cl-   243
ATOM    499  Cl- Cl-   244      57.773  23.719  56.151  1.00  0.00          CL  
TER     500      Cl-   244
ATOM    500  Cl- Cl-   245      22.786  34.814  35.523  1.00  0.00          CL  
TER     501      Cl-   245
ATOM    501  Cl- Cl-   246      19.802  32.517  29.504  1.00  0.00          CL  
TER     502      Cl-   246
ATOM    502  Cl- Cl-   247       1.011   2.859  51.694  1.00  0.00          CL  
TER     503      Cl-   247
ATOM    503  Cl- Cl-   248      58.406  40.787  46.411  1.00  0.00          CL  
TER     504      Cl-   248
ATOM    504  Cl- Cl-   249      56.844  47.199  12.073  1.00  0.00          CL  
TER     505      Cl-   249
ATOM    505  Cl- Cl-   250      19.071  44.061  34.904  1.00  0.00          CL  
TER     506      Cl-   250
ATOM    506  Cl- Cl-   251      52.722  27.918   1.284  1.00  0.00          CL  
TER     507      Cl-   251
ATOM    507  Cl- Cl-   252       1.645  58.630  48.802  1.00  0.00          CL  
TER     508      Cl-   252
ATOM    508  Cl- Cl-   253      18.022  16.178  10.694  1.00  0.00          CL  
TER     509      Cl-   253
ATOM    509  Cl- Cl-   254      32.157  41.068  11.499  1.00  0.00          CL  
TER     510      Cl-   254
ATOM    510  Cl- Cl-   255      52.806   0.407  34.745  1.00  0.00          CL  
TER     511      Cl-   255
ATOM    511  Cl- Cl-   256      58.439  58.422  19.581  1.00  0.00          CL  
TER     512      Cl-   256
ATOM    512  Cl- Cl-   257       5.822  29.520  43.360  1.00  0.00          CL  
TER     513      Cl-   257
ATOM    513  Cl- Cl-   258      35.735  25.451  46.867  1.00  0.00          CL  
TER     514      Cl-   258
ATOM    514  Cl- Cl-   259      23.014  33.252  14.561  1.00  0.00          CL  
TER     515      Cl-   259
ATOM    515  Cl- Cl-   260      20.421   9.808  53.484  1.00  0.00          CL  
TER     516      Cl-   260
ATOM    516  Cl- Cl-   261      34.795  24.758   1.295  1.00  0.00          CL  
TER     517      Cl-   261
ATOM    517  Cl- Cl-   262      55.127   6.389   6.411  1.00  0.00          CL  
TER     518      Cl-   262
ATOM    518  Cl- Cl-   263      54.835  24.017  25.243  1.00  0.00          CL  
TER     519      Cl-   263
ATOM    519  Cl- Cl-   264       9.376  51.898  18.212  1.00  0.00          CL  
TER     520      Cl-   264
ATOM    520  Cl- Cl-   265      59.206  49.485   2.394  1.00  0.00          CL  
TER     521      Cl-   265
ATOM    521  Cl- Cl-   266      10.789   7.681  29.840  1.00  0.00          CL  
TER     522      Cl-   266
ATOM    522  Cl- Cl-   267      52.079  28.785   8.114  1.00  0.00          CL  
TER     523      Cl-   267
ATOM    523  Cl- Cl-   268      47.844   6.760  26.280  1.00  0.00          CL  
TER     524      Cl-   268
ATOM    524  Cl- Cl-   269      13.026  19.837  55.077  1.00  0.00          CL  
TER     525      Cl-   269
ATOM    525  Cl- Cl-   270      14.000  29.830  19.716  1.00  0.00          CL  
TER     526      Cl-   270
ATOM    526  Cl- Cl-   271       0.691  49.428  57.087  1.00  0.00          CL  
TER     527      Cl-   271
ATOM    527  Cl- Cl-   272       6.935  16.326  29.932  1.00  0.00          CL  
TER     528      Cl-   272
ATOM    528  Cl- Cl-   273      25.299   0.908  32.651  1.00  0.00          CL  
TER     529      Cl-   273
ATOM    529  Cl- Cl-   274      25.668  27.874  56.398  1.00  0.00          CL  
TER     530      Cl-   274
ATOM    530  Cl- Cl-   275      21.727   4.075  11.997  1.00  0.00          CL  
TER     531      Cl-   275
ATOM    531  Cl- Cl-   276      33.479  19.972  52.666  1.00  0.00          CL  
TER     532      Cl-   276
ATOM    532  Cl- Cl-   277      29.736  26.333  42.754  1.00  0.00          CL  
TER     533      Cl-   277
ATOM    533  Cl- Cl-   278      43.872  53.595  41.840  1.00  0.00          CL  
TER     534      Cl-   278
ATOM    534  Cl- Cl-   279      19.462  46.986   3.633  1.00  0.00          CL  
TER     535      Cl-   279
ATOM    535  Cl- Cl-   280      28.522  39.023  42.041  1.00  0.00          CL  
TER     536      Cl-   280
ATOM    536  Cl- Cl-   281      57.242  39.521  13.895  1.00  0.00          CL  
TER     537      Cl-   281
ATOM    537  Cl- Cl-   282      51.039  11.170  55.574  1.00  0.00          CL  
TER     538      Cl-   282
ATOM    538  Cl- Cl-   283      38.049  59.223  13.898  1.00  0.00          CL  
TER     539      Cl-   283
ATOM    539  Cl- Cl-   284       9.469  48.786  33.058  1.00  0.00          CL  
TER     540      Cl-   284
ATOM    540  Cl- Cl-   285      47.420  39.942   2.750  1.00  0.00          CL  
TER     541      Cl-   285
ATOM    541  Cl- Cl-   286      20.153   1.128  22.164  1.00  0.00          CL  
TER     542      Cl-   286
ATOM    542  Cl- Cl-   287       0.501  55.831  15.524  1.00  0.00          CL  
TER     543      Cl-   287
ATOM    543  Cl- Cl-   288      48.671  29.087  54.778  1.00  0.00          CL  
TER     544      Cl-   288
ATOM    544  Cl- Cl-   289      48.542  42.155  15.168  1.00  0.00          CL  
END   
