# Supplementary material for: Toward Accurate RNA Folding Thermodynamics: Evaluation of Enhanced Sampling Methods for Force Field Benchmarking
Source: J Chem Theory Comput. 2026 May 14;22(10):5247–58. doi: 10.1021/acs.jctc.6c00108 (PMC13217565; doi:10.1021/acs.jctc.6c00108)
Supplement: Supplementary file 2 [file ct6c00108_si_002.zip › GAGA_clusters/4-stack_10.pdb]

ATOM      1  H5T RG5     1      48.774  56.432  26.649  1.00  0.00           H  
ATOM      2  O5' RG5     1      49.071  56.876  27.446  1.00  0.00           O  
ATOM      3  C5' RG5     1      48.167  56.629  28.576  1.00  0.00           C  
ATOM      4 H5'1 RG5     1      47.459  57.457  28.608  1.00  0.00           H  
ATOM      5 H5'2 RG5     1      48.745  56.656  29.500  1.00  0.00           H  
ATOM      6  C4' RG5     1      47.467  55.233  28.503  1.00  0.00           C  
ATOM      7  H4' RG5     1      46.887  55.127  29.419  1.00  0.00           H  
ATOM      8  O4' RG5     1      46.762  54.869  27.216  1.00  0.00           O  
ATOM      9  C1' RG5     1      46.529  53.485  27.282  1.00  0.00           C  
ATOM     10  H1' RG5     1      45.515  53.318  27.645  1.00  0.00           H  
ATOM     11  N9  RG5     1      46.598  52.830  25.948  1.00  0.00           N  
ATOM     12  C8  RG5     1      45.632  52.182  25.183  1.00  0.00           C  
ATOM     13  H8  RG5     1      44.628  51.917  25.477  1.00  0.00           H  
ATOM     14  N7  RG5     1      46.131  51.661  24.135  1.00  0.00           N  
ATOM     15  C5  RG5     1      47.395  52.194  23.951  1.00  0.00           C  
ATOM     16  C6  RG5     1      48.306  52.148  22.901  1.00  0.00           C  
ATOM     17  O6  RG5     1      48.176  51.688  21.689  1.00  0.00           O  
ATOM     18  N1  RG5     1      49.511  52.738  23.130  1.00  0.00           N  
ATOM     19  H1  RG5     1      50.226  52.624  22.425  1.00  0.00           H  
ATOM     20  C2  RG5     1      49.775  53.310  24.326  1.00  0.00           C  
ATOM     21  N2  RG5     1      51.009  53.802  24.464  1.00  0.00           N  
ATOM     22  H21 RG5     1      51.679  53.797  23.708  1.00  0.00           H  
ATOM     23  H22 RG5     1      51.366  54.078  25.368  1.00  0.00           H  
ATOM     24  N3  RG5     1      48.984  53.371  25.356  1.00  0.00           N  
ATOM     25  C4  RG5     1      47.748  52.831  25.169  1.00  0.00           C  
ATOM     26  C3' RG5     1      48.471  54.125  28.617  1.00  0.00           C  
ATOM     27  H3' RG5     1      49.233  54.259  27.849  1.00  0.00           H  
ATOM     28  C2' RG5     1      47.590  52.869  28.201  1.00  0.00           C  
ATOM     29 H2'1 RG5     1      48.274  52.128  27.786  1.00  0.00           H  
ATOM     30  O2' RG5     1      46.910  52.244  29.275  1.00  0.00           O  
ATOM     31 HO'2 RG5     1      47.439  52.416  30.057  1.00  0.00           H  
ATOM     32  O3' RG5     1      48.874  53.730  29.934  1.00  0.00           O  
ATOM     33  P    RC     2      50.375  53.244  30.400  1.00  0.00           P  
ATOM     34  O1P  RC     2      50.420  52.676  31.797  1.00  0.00           O  
ATOM     35  O2P  RC     2      51.178  54.449  30.127  1.00  0.00           O  
ATOM     36  O5'  RC     2      50.752  52.050  29.414  1.00  0.00           O  
ATOM     37  C5'  RC     2      51.897  51.269  29.634  1.00  0.00           C  
ATOM     38 H5'1  RC     2      51.839  50.783  30.609  1.00  0.00           H  
ATOM     39 H5'2  RC     2      52.743  51.914  29.873  1.00  0.00           H  
ATOM     40  C4'  RC     2      52.203  50.317  28.413  1.00  0.00           C  
ATOM     41  H4'  RC     2      53.236  49.971  28.436  1.00  0.00           H  
ATOM     42  O4'  RC     2      51.387  49.159  28.307  1.00  0.00           O  
ATOM     43  C1'  RC     2      50.782  49.106  27.036  1.00  0.00           C  
ATOM     44  H1'  RC     2      51.325  48.354  26.465  1.00  0.00           H  
ATOM     45  N1   RC     2      49.377  48.750  27.208  1.00  0.00           N  
ATOM     46  C6   RC     2      48.511  49.445  28.071  1.00  0.00           C  
ATOM     47  H6   RC     2      48.868  50.103  28.850  1.00  0.00           H  
ATOM     48  C5   RC     2      47.178  49.132  28.105  1.00  0.00           C  
ATOM     49  H5   RC     2      46.533  49.695  28.763  1.00  0.00           H  
ATOM     50  C4   RC     2      46.815  48.166  27.182  1.00  0.00           C  
ATOM     51  N4   RC     2      45.543  47.996  26.878  1.00  0.00           N  
ATOM     52  H41  RC     2      45.225  47.460  26.083  1.00  0.00           H  
ATOM     53  H42  RC     2      44.891  48.576  27.387  1.00  0.00           H  
ATOM     54  N3   RC     2      47.583  47.440  26.359  1.00  0.00           N  
ATOM     55  C2   RC     2      48.872  47.776  26.284  1.00  0.00           C  
ATOM     56  O2   RC     2      49.649  47.182  25.512  1.00  0.00           O  
ATOM     57  C3'  RC     2      52.073  51.107  27.089  1.00  0.00           C  
ATOM     58  H3'  RC     2      51.890  52.179  27.161  1.00  0.00           H  
ATOM     59  C2'  RC     2      50.944  50.459  26.351  1.00  0.00           C  
ATOM     60 H2'1  RC     2      50.058  51.020  26.648  1.00  0.00           H  
ATOM     61  O2'  RC     2      50.867  50.198  24.964  1.00  0.00           O  
ATOM     62 HO'2  RC     2      51.707  50.433  24.563  1.00  0.00           H  
ATOM     63  O3'  RC     2      53.270  51.154  26.236  1.00  0.00           O  
ATOM     64  P    RG     3      54.533  51.981  26.668  1.00  0.00           P  
ATOM     65  O1P  RG     3      55.500  50.908  27.073  1.00  0.00           O  
ATOM     66  O2P  RG     3      54.277  53.142  27.529  1.00  0.00           O  
ATOM     67  O5'  RG     3      55.054  52.598  25.303  1.00  0.00           O  
ATOM     68  C5'  RG     3      55.035  54.033  25.030  1.00  0.00           C  
ATOM     69 H5'1  RG     3      55.522  54.672  25.766  1.00  0.00           H  
ATOM     70 H5'2  RG     3      53.971  54.261  24.966  1.00  0.00           H  
ATOM     71  C4'  RG     3      55.743  54.334  23.677  1.00  0.00           C  
ATOM     72  H4'  RG     3      55.856  55.410  23.539  1.00  0.00           H  
ATOM     73  O4'  RG     3      57.048  53.720  23.610  1.00  0.00           O  
ATOM     74  C1'  RG     3      57.233  53.064  22.298  1.00  0.00           C  
ATOM     75  H1'  RG     3      58.147  53.421  21.823  1.00  0.00           H  
ATOM     76  N9   RG     3      57.353  51.553  22.407  1.00  0.00           N  
ATOM     77  C8   RG     3      56.994  50.735  23.431  1.00  0.00           C  
ATOM     78  H8   RG     3      56.424  51.071  24.284  1.00  0.00           H  
ATOM     79  N7   RG     3      57.339  49.458  23.240  1.00  0.00           N  
ATOM     80  C5   RG     3      57.939  49.471  22.008  1.00  0.00           C  
ATOM     81  C6   RG     3      58.394  48.390  21.208  1.00  0.00           C  
ATOM     82  O6   RG     3      58.540  47.191  21.491  1.00  0.00           O  
ATOM     83  N1   RG     3      58.759  48.736  19.986  1.00  0.00           N  
ATOM     84  H1   RG     3      59.085  47.992  19.386  1.00  0.00           H  
ATOM     85  C2   RG     3      58.872  50.066  19.565  1.00  0.00           C  
ATOM     86  N2   RG     3      59.198  50.322  18.302  1.00  0.00           N  
ATOM     87  H21  RG     3      59.532  49.585  17.698  1.00  0.00           H  
ATOM     88  H22  RG     3      59.371  51.294  18.089  1.00  0.00           H  
ATOM     89  N3   RG     3      58.357  51.091  20.217  1.00  0.00           N  
ATOM     90  C4   RG     3      57.919  50.719  21.439  1.00  0.00           C  
ATOM     91  C3'  RG     3      54.985  53.711  22.517  1.00  0.00           C  
ATOM     92  H3'  RG     3      54.579  52.722  22.728  1.00  0.00           H  
ATOM     93  C2'  RG     3      56.063  53.576  21.461  1.00  0.00           C  
ATOM     94 H2'1  RG     3      55.840  52.830  20.698  1.00  0.00           H  
ATOM     95  O2'  RG     3      56.540  54.812  20.931  1.00  0.00           O  
ATOM     96 HO'2  RG     3      55.796  55.417  20.894  1.00  0.00           H  
ATOM     97  O3'  RG     3      53.913  54.471  21.990  1.00  0.00           O  
ATOM     98  P    RA     4      52.678  53.844  21.051  1.00  0.00           P  
ATOM     99  O1P  RA     4      51.880  54.993  20.579  1.00  0.00           O  
ATOM    100  O2P  RA     4      52.082  52.769  21.817  1.00  0.00           O  
ATOM    101  O5'  RA     4      53.410  53.158  19.795  1.00  0.00           O  
ATOM    102  C5'  RA     4      53.815  53.857  18.623  1.00  0.00           C  
ATOM    103 H5'1  RA     4      54.531  54.653  18.826  1.00  0.00           H  
ATOM    104 H5'2  RA     4      52.925  54.322  18.199  1.00  0.00           H  
ATOM    105  C4'  RA     4      54.356  53.040  17.457  1.00  0.00           C  
ATOM    106  H4'  RA     4      54.513  53.649  16.567  1.00  0.00           H  
ATOM    107  O4'  RA     4      55.567  52.370  17.769  1.00  0.00           O  
ATOM    108  C1'  RA     4      55.665  51.014  17.290  1.00  0.00           C  
ATOM    109  H1'  RA     4      56.528  50.760  16.676  1.00  0.00           H  
ATOM    110  N9   RA     4      55.440  49.992  18.339  1.00  0.00           N  
ATOM    111  C8   RA     4      55.145  50.242  19.657  1.00  0.00           C  
ATOM    112  H8   RA     4      54.936  51.239  20.017  1.00  0.00           H  
ATOM    113  N7   RA     4      55.234  49.208  20.479  1.00  0.00           N  
ATOM    114  C5   RA     4      55.538  48.188  19.547  1.00  0.00           C  
ATOM    115  C6   RA     4      55.744  46.804  19.562  1.00  0.00           C  
ATOM    116  N6   RA     4      55.532  46.055  20.663  1.00  0.00           N  
ATOM    117  H61  RA     4      55.850  45.100  20.579  1.00  0.00           H  
ATOM    118  H62  RA     4      55.491  46.571  21.530  1.00  0.00           H  
ATOM    119  N1   RA     4      55.987  46.101  18.472  1.00  0.00           N  
ATOM    120  C2   RA     4      56.310  46.742  17.326  1.00  0.00           C  
ATOM    121  H2   RA     4      56.670  46.176  16.479  1.00  0.00           H  
ATOM    122  N3   RA     4      56.076  48.014  17.162  1.00  0.00           N  
ATOM    123  C4   RA     4      55.738  48.635  18.321  1.00  0.00           C  
ATOM    124  C3'  RA     4      53.434  51.924  17.007  1.00  0.00           C  
ATOM    125  H3'  RA     4      53.121  51.376  17.895  1.00  0.00           H  
ATOM    126  C2'  RA     4      54.415  50.946  16.302  1.00  0.00           C  
ATOM    127 H2'1  RA     4      53.979  49.947  16.273  1.00  0.00           H  
ATOM    128  O2'  RA     4      54.757  51.333  15.020  1.00  0.00           O  
ATOM    129 HO'2  RA     4      54.014  51.885  14.764  1.00  0.00           H  
ATOM    130  O3'  RA     4      52.344  52.227  16.213  1.00  0.00           O  
ATOM    131  P    RG     5      50.879  51.524  16.349  1.00  0.00           P  
ATOM    132  O1P  RG     5      49.891  52.200  15.485  1.00  0.00           O  
ATOM    133  O2P  RG     5      50.507  51.375  17.758  1.00  0.00           O  
ATOM    134  O5'  RG     5      51.092  50.123  15.825  1.00  0.00           O  
ATOM    135  C5'  RG     5      51.355  49.844  14.460  1.00  0.00           C  
ATOM    136 H5'1  RG     5      52.192  50.406  14.047  1.00  0.00           H  
ATOM    137 H5'2  RG     5      50.462  50.121  13.898  1.00  0.00           H  
ATOM    138  C4'  RG     5      51.540  48.303  14.295  1.00  0.00           C  
ATOM    139  H4'  RG     5      51.805  48.084  13.261  1.00  0.00           H  
ATOM    140  O4'  RG     5      52.641  47.828  15.059  1.00  0.00           O  
ATOM    141  C1'  RG     5      52.453  46.644  15.748  1.00  0.00           C  
ATOM    142  H1'  RG     5      53.203  45.883  15.529  1.00  0.00           H  
ATOM    143  N9   RG     5      52.319  46.744  17.188  1.00  0.00           N  
ATOM    144  C8   RG     5      52.409  47.868  17.976  1.00  0.00           C  
ATOM    145  H8   RG     5      52.570  48.801  17.456  1.00  0.00           H  
ATOM    146  N7   RG     5      52.511  47.662  19.278  1.00  0.00           N  
ATOM    147  C5   RG     5      52.347  46.269  19.355  1.00  0.00           C  
ATOM    148  C6   RG     5      52.372  45.452  20.549  1.00  0.00           C  
ATOM    149  O6   RG     5      52.360  45.626  21.735  1.00  0.00           O  
ATOM    150  N1   RG     5      52.294  44.153  20.158  1.00  0.00           N  
ATOM    151  H1   RG     5      52.307  43.547  20.967  1.00  0.00           H  
ATOM    152  C2   RG     5      52.442  43.689  18.911  1.00  0.00           C  
ATOM    153  N2   RG     5      52.218  42.407  18.811  1.00  0.00           N  
ATOM    154  H21  RG     5      52.219  41.753  19.580  1.00  0.00           H  
ATOM    155  H22  RG     5      52.205  42.115  17.844  1.00  0.00           H  
ATOM    156  N3   RG     5      52.316  44.421  17.830  1.00  0.00           N  
ATOM    157  C4   RG     5      52.346  45.733  18.077  1.00  0.00           C  
ATOM    158  C3'  RG     5      50.401  47.384  14.799  1.00  0.00           C  
ATOM    159  H3'  RG     5      49.994  47.751  15.741  1.00  0.00           H  
ATOM    160  C2'  RG     5      51.134  46.053  15.087  1.00  0.00           C  
ATOM    161 H2'1  RG     5      50.567  45.589  15.894  1.00  0.00           H  
ATOM    162  O2'  RG     5      51.454  45.209  14.082  1.00  0.00           O  
ATOM    163 HO'2  RG     5      50.637  44.850  13.728  1.00  0.00           H  
ATOM    164  O3'  RG     5      49.352  47.278  13.812  1.00  0.00           O  
ATOM    165  P    RA     6      47.924  46.905  14.270  1.00  0.00           P  
ATOM    166  O1P  RA     6      47.168  46.483  13.086  1.00  0.00           O  
ATOM    167  O2P  RA     6      47.389  48.025  15.107  1.00  0.00           O  
ATOM    168  O5'  RA     6      47.986  45.533  15.162  1.00  0.00           O  
ATOM    169  C5'  RA     6      48.122  44.268  14.640  1.00  0.00           C  
ATOM    170 H5'1  RA     6      48.940  44.196  13.923  1.00  0.00           H  
ATOM    171 H5'2  RA     6      47.283  43.938  14.027  1.00  0.00           H  
ATOM    172  C4'  RA     6      48.314  43.229  15.760  1.00  0.00           C  
ATOM    173  H4'  RA     6      48.462  42.319  15.179  1.00  0.00           H  
ATOM    174  O4'  RA     6      49.406  43.412  16.634  1.00  0.00           O  
ATOM    175  C1'  RA     6      49.050  43.169  17.967  1.00  0.00           C  
ATOM    176  H1'  RA     6      49.855  42.613  18.448  1.00  0.00           H  
ATOM    177  N9   RA     6      48.864  44.314  18.856  1.00  0.00           N  
ATOM    178  C8   RA     6      48.690  45.622  18.575  1.00  0.00           C  
ATOM    179  H8   RA     6      48.481  45.906  17.554  1.00  0.00           H  
ATOM    180  N7   RA     6      48.808  46.438  19.598  1.00  0.00           N  
ATOM    181  C5   RA     6      48.992  45.533  20.637  1.00  0.00           C  
ATOM    182  C6   RA     6      49.036  45.550  22.094  1.00  0.00           C  
ATOM    183  N6   RA     6      49.033  46.603  22.861  1.00  0.00           N  
ATOM    184  H61  RA     6      49.200  46.414  23.839  1.00  0.00           H  
ATOM    185  H62  RA     6      49.196  47.517  22.465  1.00  0.00           H  
ATOM    186  N1   RA     6      49.187  44.471  22.822  1.00  0.00           N  
ATOM    187  C2   RA     6      49.177  43.314  22.209  1.00  0.00           C  
ATOM    188  H2   RA     6      49.370  42.471  22.856  1.00  0.00           H  
ATOM    189  N3   RA     6      48.965  43.071  20.926  1.00  0.00           N  
ATOM    190  C4   RA     6      48.930  44.184  20.218  1.00  0.00           C  
ATOM    191  C3'  RA     6      47.047  43.070  16.682  1.00  0.00           C  
ATOM    192  H3'  RA     6      46.746  44.052  17.048  1.00  0.00           H  
ATOM    193  C2'  RA     6      47.741  42.290  17.833  1.00  0.00           C  
ATOM    194 H2'1  RA     6      47.102  42.333  18.714  1.00  0.00           H  
ATOM    195  O2'  RA     6      48.221  40.924  17.567  1.00  0.00           O  
ATOM    196 HO'2  RA     6      47.494  40.420  17.195  1.00  0.00           H  
ATOM    197  O3'  RA     6      46.151  42.238  16.120  1.00  0.00           O  
ATOM    198  P    RG     7      44.592  42.609  16.354  1.00  0.00           P  
ATOM    199  O1P  RG     7      43.796  41.502  15.979  1.00  0.00           O  
ATOM    200  O2P  RG     7      44.353  43.799  15.607  1.00  0.00           O  
ATOM    201  O5'  RG     7      44.333  42.820  17.887  1.00  0.00           O  
ATOM    202  C5'  RG     7      44.371  41.732  18.770  1.00  0.00           C  
ATOM    203 H5'1  RG     7      45.241  41.079  18.695  1.00  0.00           H  
ATOM    204 H5'2  RG     7      43.508  41.074  18.666  1.00  0.00           H  
ATOM    205  C4'  RG     7      44.337  42.331  20.102  1.00  0.00           C  
ATOM    206  H4'  RG     7      44.291  41.472  20.771  1.00  0.00           H  
ATOM    207  O4'  RG     7      45.474  43.150  20.398  1.00  0.00           O  
ATOM    208  C1'  RG     7      45.141  44.272  21.233  1.00  0.00           C  
ATOM    209  H1'  RG     7      45.665  44.325  22.187  1.00  0.00           H  
ATOM    210  N9   RG     7      45.263  45.537  20.492  1.00  0.00           N  
ATOM    211  C8   RG     7      44.995  45.857  19.214  1.00  0.00           C  
ATOM    212  H8   RG     7      44.517  45.236  18.471  1.00  0.00           H  
ATOM    213  N7   RG     7      45.222  47.109  18.795  1.00  0.00           N  
ATOM    214  C5   RG     7      45.725  47.652  19.970  1.00  0.00           C  
ATOM    215  C6   RG     7      46.034  49.050  20.337  1.00  0.00           C  
ATOM    216  O6   RG     7      46.027  50.004  19.558  1.00  0.00           O  
ATOM    217  N1   RG     7      46.363  49.184  21.637  1.00  0.00           N  
ATOM    218  H1   RG     7      46.802  50.041  21.941  1.00  0.00           H  
ATOM    219  C2   RG     7      46.257  48.199  22.536  1.00  0.00           C  
ATOM    220  N2   RG     7      46.307  48.587  23.783  1.00  0.00           N  
ATOM    221  H21  RG     7      46.292  47.871  24.495  1.00  0.00           H  
ATOM    222  H22  RG     7      46.614  49.501  24.084  1.00  0.00           H  
ATOM    223  N3   RG     7      45.931  46.940  22.333  1.00  0.00           N  
ATOM    224  C4   RG     7      45.607  46.759  21.062  1.00  0.00           C  
ATOM    225  C3'  RG     7      43.084  43.175  20.412  1.00  0.00           C  
ATOM    226  H3'  RG     7      42.893  43.857  19.584  1.00  0.00           H  
ATOM    227  C2'  RG     7      43.677  43.986  21.546  1.00  0.00           C  
ATOM    228 H2'1  RG     7      43.113  44.906  21.700  1.00  0.00           H  
ATOM    229  O2'  RG     7      43.756  43.365  22.755  1.00  0.00           O  
ATOM    230 HO'2  RG     7      44.444  42.694  22.755  1.00  0.00           H  
ATOM    231  O3'  RG     7      41.913  42.408  20.651  1.00  0.00           O  
ATOM    232  P   RC3     8      40.476  43.013  20.238  1.00  0.00           P  
ATOM    233  O1P RC3     8      40.150  44.110  21.154  1.00  0.00           O  
ATOM    234  O2P RC3     8      39.555  41.855  20.261  1.00  0.00           O  
ATOM    235  O5' RC3     8      40.547  43.660  18.796  1.00  0.00           O  
ATOM    236  C5' RC3     8      39.305  44.142  18.152  1.00  0.00           C  
ATOM    237 H5'1 RC3     8      38.656  44.399  18.989  1.00  0.00           H  
ATOM    238 H5'2 RC3     8      38.849  43.253  17.716  1.00  0.00           H  
ATOM    239  C4' RC3     8      39.426  45.270  17.064  1.00  0.00           C  
ATOM    240  H4' RC3     8      38.459  45.389  16.574  1.00  0.00           H  
ATOM    241  O4' RC3     8      39.778  46.508  17.618  1.00  0.00           O  
ATOM    242  C1' RC3     8      41.039  46.957  17.300  1.00  0.00           C  
ATOM    243  H1' RC3     8      40.997  47.667  16.473  1.00  0.00           H  
ATOM    244  N1  RC3     8      41.687  47.584  18.475  1.00  0.00           N  
ATOM    245  C6  RC3     8      41.655  46.999  19.722  1.00  0.00           C  
ATOM    246  H6  RC3     8      40.962  46.180  19.842  1.00  0.00           H  
ATOM    247  C5  RC3     8      42.090  47.718  20.762  1.00  0.00           C  
ATOM    248  H5  RC3     8      41.858  47.289  21.725  1.00  0.00           H  
ATOM    249  C4  RC3     8      42.585  49.091  20.549  1.00  0.00           C  
ATOM    250  N4  RC3     8      43.062  49.769  21.598  1.00  0.00           N  
ATOM    251  H41 RC3     8      43.325  50.719  21.380  1.00  0.00           H  
ATOM    252  H42 RC3     8      43.238  49.285  22.467  1.00  0.00           H  
ATOM    253  N3  RC3     8      42.477  49.613  19.347  1.00  0.00           N  
ATOM    254  C2  RC3     8      42.064  48.907  18.284  1.00  0.00           C  
ATOM    255  O2  RC3     8      42.025  49.491  17.223  1.00  0.00           O  
ATOM    256  C3' RC3     8      40.578  45.024  16.097  1.00  0.00           C  
ATOM    257  H3' RC3     8      40.898  43.984  16.030  1.00  0.00           H  
ATOM    258  C2' RC3     8      41.800  45.697  16.824  1.00  0.00           C  
ATOM    259 H2'1 RC3     8      42.084  45.000  17.613  1.00  0.00           H  
ATOM    260  O2' RC3     8      42.808  45.902  15.899  1.00  0.00           O  
ATOM    261 HO'2 RC3     8      43.328  45.099  15.815  1.00  0.00           H  
ATOM    262  O3' RC3     8      40.341  45.560  14.803  1.00  0.00           O  
ATOM    263  H3T RC3     8      41.149  45.312  14.350  1.00  0.00           H  
TER     264      RC3     8
ATOM    264  K+   K+     9      30.068  40.019  17.606  1.00  0.00           K  
TER     265       K+     9
ATOM    265  K+   K+    10      30.062  19.544  24.381  1.00  0.00           K  
TER     266       K+    10
ATOM    266  K+   K+    11      56.777   8.696  29.054  1.00  0.00           K  
TER     267       K+    11
ATOM    267  K+   K+    12      57.342  58.107  20.062  1.00  0.00           K  
TER     268       K+    12
ATOM    268  K+   K+    13       3.271  40.558  51.286  1.00  0.00           K  
TER     269       K+    13
ATOM    269  K+   K+    14       0.648  34.137  10.168  1.00  0.00           K  
TER     270       K+    14
ATOM    270  K+   K+    15       3.542  28.893  40.415  1.00  0.00           K  
TER     271       K+    15
ATOM    271  K+   K+    16      47.581  57.777   8.907  1.00  0.00           K  
TER     272       K+    16
ATOM    272  K+   K+    17      46.356  52.352  57.147  1.00  0.00           K  
TER     273       K+    17
ATOM    273  K+   K+    18      10.911  33.660  36.405  1.00  0.00           K  
TER     274       K+    18
ATOM    274  K+   K+    19      48.140  51.548  19.180  1.00  0.00           K  
TER     275       K+    19
ATOM    275  K+   K+    20      28.821   7.530  26.248  1.00  0.00           K  
TER     276       K+    20
ATOM    276  K+   K+    21      45.105  36.425  37.950  1.00  0.00           K  
TER     277       K+    21
ATOM    277  K+   K+    22      25.799  29.547  19.865  1.00  0.00           K  
TER     278       K+    22
ATOM    278  K+   K+    23      18.278  24.125   9.922  1.00  0.00           K  
TER     279       K+    23
ATOM    279  K+   K+    24      52.477  35.177  29.021  1.00  0.00           K  
TER     280       K+    24
ATOM    280  K+   K+    25      33.875  51.668   5.880  1.00  0.00           K  
TER     281       K+    25
ATOM    281  K+   K+    26      52.340  26.494  28.241  1.00  0.00           K  
TER     282       K+    26
ATOM    282  K+   K+    27      39.567  56.233  47.752  1.00  0.00           K  
TER     283       K+    27
ATOM    283  K+   K+    28      58.332   2.403  55.517  1.00  0.00           K  
TER     284       K+    28
ATOM    284  K+   K+    29      58.064  50.904  27.388  1.00  0.00           K  
TER     285       K+    29
ATOM    285  K+   K+    30      54.904  31.808  19.933  1.00  0.00           K  
TER     286       K+    30
ATOM    286  K+   K+    31      42.557   9.739  51.783  1.00  0.00           K  
TER     287       K+    31
ATOM    287  K+   K+    32      31.051  51.495  17.196  1.00  0.00           K  
TER     288       K+    32
ATOM    288  K+   K+    33      39.126  19.412  58.224  1.00  0.00           K  
TER     289       K+    33
ATOM    289  K+   K+    34      37.070  28.945   5.587  1.00  0.00           K  
TER     290       K+    34
ATOM    290  K+   K+    35      52.539  48.609  21.839  1.00  0.00           K  
TER     291       K+    35
ATOM    291  K+   K+    36      26.341  38.439  42.911  1.00  0.00           K  
TER     292       K+    36
ATOM    292  K+   K+    37      40.995  13.122  16.068  1.00  0.00           K  
TER     293       K+    37
ATOM    293  K+   K+    38       8.205  30.907  28.074  1.00  0.00           K  
TER     294       K+    38
ATOM    294  K+   K+    39      42.746  50.420  14.926  1.00  0.00           K  
TER     295       K+    39
ATOM    295  K+   K+    40      29.668   1.829  41.434  1.00  0.00           K  
TER     296       K+    40
ATOM    296  K+   K+    41      10.805  17.143   3.241  1.00  0.00           K  
TER     297       K+    41
ATOM    297  K+   K+    42      24.651  10.918  40.947  1.00  0.00           K  
TER     298       K+    42
ATOM    298  K+   K+    43      46.241  20.595  10.912  1.00  0.00           K  
TER     299       K+    43
ATOM    299  K+   K+    44      34.898  34.851  38.334  1.00  0.00           K  
TER     300       K+    44
ATOM    300  K+   K+    45      38.165   9.780   7.455  1.00  0.00           K  
TER     301       K+    45
ATOM    301  K+   K+    46       5.669  16.133   2.606  1.00  0.00           K  
TER     302       K+    46
ATOM    302  K+   K+    47      23.613  54.534  30.142  1.00  0.00           K  
TER     303       K+    47
ATOM    303  K+   K+    48      60.247   4.787  36.826  1.00  0.00           K  
TER     304       K+    48
ATOM    304  K+   K+    49       3.292   6.162  55.798  1.00  0.00           K  
TER     305       K+    49
ATOM    305  K+   K+    50       5.978  14.751  56.387  1.00  0.00           K  
TER     306       K+    50
ATOM    306  K+   K+    51       2.698  13.577  11.735  1.00  0.00           K  
TER     307       K+    51
ATOM    307  K+   K+    52      19.944   8.532   5.796  1.00  0.00           K  
TER     308       K+    52
ATOM    308  K+   K+    53      11.700  10.763  14.412  1.00  0.00           K  
TER     309       K+    53
ATOM    309  K+   K+    54      15.262  57.009  25.208  1.00  0.00           K  
TER     310       K+    54
ATOM    310  K+   K+    55      32.437  11.602  15.446  1.00  0.00           K  
TER     311       K+    55
ATOM    311  K+   K+    56      49.243  18.166  28.120  1.00  0.00           K  
TER     312       K+    56
ATOM    312  K+   K+    57      56.711  52.233  44.740  1.00  0.00           K  
TER     313       K+    57
ATOM    313  K+   K+    58      21.618  11.573   1.623  1.00  0.00           K  
TER     314       K+    58
ATOM    314  K+   K+    59      59.461  45.199  52.481  1.00  0.00           K  
TER     315       K+    59
ATOM    315  K+   K+    60      50.823  38.903  11.302  1.00  0.00           K  
TER     316       K+    60
ATOM    316  K+   K+    61      44.812  40.115  43.861  1.00  0.00           K  
TER     317       K+    61
ATOM    317  K+   K+    62      50.267  47.755  57.591  1.00  0.00           K  
TER     318       K+    62
ATOM    318  K+   K+    63       5.136  51.266  36.759  1.00  0.00           K  
TER     319       K+    63
ATOM    319  K+   K+    64      60.329  16.619  19.488  1.00  0.00           K  
TER     320       K+    64
ATOM    320  K+   K+    65      23.242   9.212  13.122  1.00  0.00           K  
TER     321       K+    65
ATOM    321  K+   K+    66      42.655  33.055  56.290  1.00  0.00           K  
TER     322       K+    66
ATOM    322  K+   K+    67      27.973  36.731   4.482  1.00  0.00           K  
TER     323       K+    67
ATOM    323  K+   K+    68      21.664  39.514  29.927  1.00  0.00           K  
TER     324       K+    68
ATOM    324  K+   K+    69      54.219   4.190  15.363  1.00  0.00           K  
TER     325       K+    69
ATOM    325  K+   K+    70      18.594  46.685  53.179  1.00  0.00           K  
TER     326       K+    70
ATOM    326  K+   K+    71       5.432  14.194  27.479  1.00  0.00           K  
TER     327       K+    71
ATOM    327  K+   K+    72      35.625  50.046  45.389  1.00  0.00           K  
TER     328       K+    72
ATOM    328  K+   K+    73      18.188  56.947  52.584  1.00  0.00           K  
TER     329       K+    73
ATOM    329  K+   K+    74      18.158  38.067  33.719  1.00  0.00           K  
TER     330       K+    74
ATOM    330  K+   K+    75      42.096  19.126  15.532  1.00  0.00           K  
TER     331       K+    75
ATOM    331  K+   K+    76      31.945  19.754  41.890  1.00  0.00           K  
TER     332       K+    76
ATOM    332  K+   K+    77      42.331   4.451  41.771  1.00  0.00           K  
TER     333       K+    77
ATOM    333  K+   K+    78      19.442  13.705  33.827  1.00  0.00           K  
TER     334       K+    78
ATOM    334  K+   K+    79      18.729  17.520  32.609  1.00  0.00           K  
TER     335       K+    79
ATOM    335  K+   K+    80      40.046  40.312  45.279  1.00  0.00           K  
TER     336       K+    80
ATOM    336  K+   K+    81      53.298  45.576  42.567  1.00  0.00           K  
TER     337       K+    81
ATOM    337  K+   K+    82      13.994  57.676  37.155  1.00  0.00           K  
TER     338       K+    82
ATOM    338  K+   K+    83      23.634   1.516  59.615  1.00  0.00           K  
TER     339       K+    83
ATOM    339  K+   K+    84      53.406  34.822  58.956  1.00  0.00           K  
TER     340       K+    84
ATOM    340  K+   K+    85       2.513  39.784   4.389  1.00  0.00           K  
TER     341       K+    85
ATOM    341  K+   K+    86      24.214  48.432   4.359  1.00  0.00           K  
TER     342       K+    86
ATOM    342  K+   K+    87      29.730  28.939  28.164  1.00  0.00           K  
TER     343       K+    87
ATOM    343  K+   K+    88      46.256  49.950   8.969  1.00  0.00           K  
TER     344       K+    88
ATOM    344  K+   K+    89      37.882   9.633  29.158  1.00  0.00           K  
TER     345       K+    89
ATOM    345  K+   K+    90      29.304   5.759  15.246  1.00  0.00           K  
TER     346       K+    90
ATOM    346  K+   K+    91      21.092   2.750  20.165  1.00  0.00           K  
TER     347       K+    91
ATOM    347  K+   K+    92      54.885  45.755  37.082  1.00  0.00           K  
TER     348       K+    92
ATOM    348  K+   K+    93      28.664  55.368  23.391  1.00  0.00           K  
TER     349       K+    93
ATOM    349  K+   K+    94      57.435  58.019  15.955  1.00  0.00           K  
TER     350       K+    94
ATOM    350  K+   K+    95       6.982  40.271  18.833  1.00  0.00           K  
TER     351       K+    95
ATOM    351  K+   K+    96      59.149  54.568   2.168  1.00  0.00           K  
TER     352       K+    96
ATOM    352  K+   K+    97      38.844  39.552   0.499  1.00  0.00           K  
TER     353       K+    97
ATOM    353  K+   K+    98      47.056   5.903  39.400  1.00  0.00           K  
TER     354       K+    98
ATOM    354  K+   K+    99       7.588  26.543   4.416  1.00  0.00           K  
TER     355       K+    99
ATOM    355  K+   K+   100      13.490  44.678  30.885  1.00  0.00           K  
TER     356       K+   100
ATOM    356  K+   K+   101      20.616   6.947  32.470  1.00  0.00           K  
TER     357       K+   101
ATOM    357  K+   K+   102      28.674  33.960  52.994  1.00  0.00           K  
TER     358       K+   102
ATOM    358  K+   K+   103      30.096  19.998  13.269  1.00  0.00           K  
TER     359       K+   103
ATOM    359  K+   K+   104      40.780  59.288  24.994  1.00  0.00           K  
TER     360       K+   104
ATOM    360  K+   K+   105      11.064  31.287   1.166  1.00  0.00           K  
TER     361       K+   105
ATOM    361  K+   K+   106      17.851  24.277  39.867  1.00  0.00           K  
TER     362       K+   106
ATOM    362  K+   K+   107      55.783  38.234  47.927  1.00  0.00           K  
TER     363       K+   107
ATOM    363  K+   K+   108      33.411  47.982   7.738  1.00  0.00           K  
TER     364       K+   108
ATOM    364  K+   K+   109      30.933  27.743  15.609  1.00  0.00           K  
TER     365       K+   109
ATOM    365  K+   K+   110       6.720  41.739  52.757  1.00  0.00           K  
TER     366       K+   110
ATOM    366  K+   K+   111      55.031  30.984  46.039  1.00  0.00           K  
TER     367       K+   111
ATOM    367  K+   K+   112      41.009  31.009  10.529  1.00  0.00           K  
TER     368       K+   112
ATOM    368  K+   K+   113      45.023  58.908   0.673  1.00  0.00           K  
TER     369       K+   113
ATOM    369  K+   K+   114      46.056  49.225  16.974  1.00  0.00           K  
TER     370       K+   114
ATOM    370  K+   K+   115      17.403  59.462   9.971  1.00  0.00           K  
TER     371       K+   115
ATOM    371  K+   K+   116      18.388  33.460  49.024  1.00  0.00           K  
TER     372       K+   116
ATOM    372  K+   K+   117      16.549  35.557   5.321  1.00  0.00           K  
TER     373       K+   117
ATOM    373  K+   K+   118      20.228  39.060   9.575  1.00  0.00           K  
TER     374       K+   118
ATOM    374  K+   K+   119      40.854  37.408  20.588  1.00  0.00           K  
TER     375       K+   119
ATOM    375  K+   K+   120      12.035  50.273  27.042  1.00  0.00           K  
TER     376       K+   120
ATOM    376  K+   K+   121      18.469  21.765   6.393  1.00  0.00           K  
TER     377       K+   121
ATOM    377  K+   K+   122      55.149  36.169  41.775  1.00  0.00           K  
TER     378       K+   122
ATOM    378  K+   K+   123       7.696  47.164  10.309  1.00  0.00           K  
TER     379       K+   123
ATOM    379  K+   K+   124      28.154   9.383  52.465  1.00  0.00           K  
TER     380       K+   124
ATOM    380  K+   K+   125      43.733  30.343  39.762  1.00  0.00           K  
TER     381       K+   125
ATOM    381  K+   K+   126       8.727  19.875  23.610  1.00  0.00           K  
TER     382       K+   126
ATOM    382  K+   K+   127      32.713  16.904   7.885  1.00  0.00           K  
TER     383       K+   127
ATOM    383  K+   K+   128      28.996  32.573  58.812  1.00  0.00           K  
TER     384       K+   128
ATOM    384  K+   K+   129       4.615  19.833  10.053  1.00  0.00           K  
TER     385       K+   129
ATOM    385  K+   K+   130      14.973  18.474  34.429  1.00  0.00           K  
TER     386       K+   130
ATOM    386  K+   K+   131      19.302  46.650  32.915  1.00  0.00           K  
TER     387       K+   131
ATOM    387  K+   K+   132      50.043  19.874  54.298  1.00  0.00           K  
TER     388       K+   132
ATOM    388  K+   K+   133      45.121  40.426  31.860  1.00  0.00           K  
TER     389       K+   133
ATOM    389  K+   K+   134      55.162  38.028  34.721  1.00  0.00           K  
TER     390       K+   134
ATOM    390  K+   K+   135       1.311  56.465  35.632  1.00  0.00           K  
TER     391       K+   135
ATOM    391  K+   K+   136       4.757   6.504  39.715  1.00  0.00           K  
TER     392       K+   136
ATOM    392  K+   K+   137      40.742  20.603  49.112  1.00  0.00           K  
TER     393       K+   137
ATOM    393  K+   K+   138      11.175  19.909  19.255  1.00  0.00           K  
TER     394       K+   138
ATOM    394  K+   K+   139      10.793  33.978  18.589  1.00  0.00           K  
TER     395       K+   139
ATOM    395  K+   K+   140      40.344  28.880  25.639  1.00  0.00           K  
TER     396       K+   140
ATOM    396  K+   K+   141      11.714  52.609  49.557  1.00  0.00           K  
TER     397       K+   141
ATOM    397  K+   K+   142      19.776  19.861  41.273  1.00  0.00           K  
TER     398       K+   142
ATOM    398  K+   K+   143      57.834  45.719   5.726  1.00  0.00           K  
TER     399       K+   143
ATOM    399  K+   K+   144      55.277  12.319  49.233  1.00  0.00           K  
TER     400       K+   144
ATOM    400  K+   K+   145      54.797  10.569   8.419  1.00  0.00           K  
TER     401       K+   145
ATOM    401  K+   K+   146      19.497  30.227  36.299  1.00  0.00           K  
TER     402       K+   146
ATOM    402  K+   K+   147       5.271  28.195   0.516  1.00  0.00           K  
TER     403       K+   147
ATOM    403  K+   K+   148      33.820  39.286  59.352  1.00  0.00           K  
TER     404       K+   148
ATOM    404  K+   K+   149      45.240  27.265  49.507  1.00  0.00           K  
TER     405       K+   149
ATOM    405  K+   K+   150      32.268  23.218  21.984  1.00  0.00           K  
TER     406       K+   150
ATOM    406  K+   K+   151      31.967  51.236  47.203  1.00  0.00           K  
TER     407       K+   151
ATOM    407  K+   K+   152      15.019  44.667   1.351  1.00  0.00           K  
TER     408       K+   152
ATOM    408  Cl- Cl-   153       3.247  32.854   1.970  1.00  0.00          CL  
TER     409      Cl-   153
ATOM    409  Cl- Cl-   154      16.570  40.004  53.368  1.00  0.00          CL  
TER     410      Cl-   154
ATOM    410  Cl- Cl-   155      10.130  11.467   5.752  1.00  0.00          CL  
TER     411      Cl-   155
ATOM    411  Cl- Cl-   156      49.820  42.534  42.679  1.00  0.00          CL  
TER     412      Cl-   156
ATOM    412  Cl- Cl-   157       0.371  57.272  10.371  1.00  0.00          CL  
TER     413      Cl-   157
ATOM    413  Cl- Cl-   158      35.312  36.447  33.425  1.00  0.00          CL  
TER     414      Cl-   158
ATOM    414  Cl- Cl-   159      25.758  24.209  19.286  1.00  0.00          CL  
TER     415      Cl-   159
ATOM    415  Cl- Cl-   160      29.237   0.577  12.714  1.00  0.00          CL  
TER     416      Cl-   160
ATOM    416  Cl- Cl-   161      38.317  21.758  53.224  1.00  0.00          CL  
TER     417      Cl-   161
ATOM    417  Cl- Cl-   162       3.111  50.509  26.692  1.00  0.00          CL  
TER     418      Cl-   162
ATOM    418  Cl- Cl-   163      29.371   0.693   7.181  1.00  0.00          CL  
TER     419      Cl-   163
ATOM    419  Cl- Cl-   164      59.849  14.035   1.976  1.00  0.00          CL  
TER     420      Cl-   164
ATOM    420  Cl- Cl-   165      50.482   1.642  38.626  1.00  0.00          CL  
TER     421      Cl-   165
ATOM    421  Cl- Cl-   166       5.442  40.370  15.786  1.00  0.00          CL  
TER     422      Cl-   166
ATOM    422  Cl- Cl-   167      32.997   8.299  51.533  1.00  0.00          CL  
TER     423      Cl-   167
ATOM    423  Cl- Cl-   168      44.399  30.538  33.120  1.00  0.00          CL  
TER     424      Cl-   168
ATOM    424  Cl- Cl-   169       6.074  32.895  29.464  1.00  0.00          CL  
TER     425      Cl-   169
ATOM    425  Cl- Cl-   170      22.187  19.370   8.385  1.00  0.00          CL  
TER     426      Cl-   170
ATOM    426  Cl- Cl-   171      11.683   0.193  49.684  1.00  0.00          CL  
TER     427      Cl-   171
ATOM    427  Cl- Cl-   172      50.161  53.975   5.283  1.00  0.00          CL  
TER     428      Cl-   172
ATOM    428  Cl- Cl-   173       5.174   9.306  14.083  1.00  0.00          CL  
TER     429      Cl-   173
ATOM    429  Cl- Cl-   174      38.363  58.010  52.732  1.00  0.00          CL  
TER     430      Cl-   174
ATOM    430  Cl- Cl-   175      23.347   5.460  43.083  1.00  0.00          CL  
TER     431      Cl-   175
ATOM    431  Cl- Cl-   176      12.679  10.941  51.233  1.00  0.00          CL  
TER     432      Cl-   176
ATOM    432  Cl- Cl-   177      35.733  13.351  23.040  1.00  0.00          CL  
TER     433      Cl-   177
ATOM    433  Cl- Cl-   178      20.062  54.725  43.304  1.00  0.00          CL  
TER     434      Cl-   178
ATOM    434  Cl- Cl-   179      12.811  50.459  56.163  1.00  0.00          CL  
TER     435      Cl-   179
ATOM    435  Cl- Cl-   180      10.707  12.870  33.778  1.00  0.00          CL  
TER     436      Cl-   180
ATOM    436  Cl- Cl-   181      10.683  21.632   1.272  1.00  0.00          CL  
TER     437      Cl-   181
ATOM    437  Cl- Cl-   182      45.353   8.734   4.141  1.00  0.00          CL  
TER     438      Cl-   182
ATOM    438  Cl- Cl-   183       1.901  24.833  29.737  1.00  0.00          CL  
TER     439      Cl-   183
ATOM    439  Cl- Cl-   184      10.975  33.611  15.607  1.00  0.00          CL  
TER     440      Cl-   184
ATOM    440  Cl- Cl-   185       9.924  13.138  54.579  1.00  0.00          CL  
TER     441      Cl-   185
ATOM    441  Cl- Cl-   186      41.011  31.013  17.171  1.00  0.00          CL  
TER     442      Cl-   186
ATOM    442  Cl- Cl-   187      11.750  31.070  42.865  1.00  0.00          CL  
TER     443      Cl-   187
ATOM    443  Cl- Cl-   188      43.863  16.588  43.349  1.00  0.00          CL  
TER     444      Cl-   188
ATOM    444  Cl- Cl-   189      34.886  24.610   5.423  1.00  0.00          CL  
TER     445      Cl-   189
ATOM    445  Cl- Cl-   190      16.285   4.558  25.122  1.00  0.00          CL  
TER     446      Cl-   190
ATOM    446  Cl- Cl-   191      42.839  55.361   1.842  1.00  0.00          CL  
TER     447      Cl-   191
ATOM    447  Cl- Cl-   192      58.048  26.523  24.397  1.00  0.00          CL  
TER     448      Cl-   192
ATOM    448  Cl- Cl-   193      18.558  45.905  26.435  1.00  0.00          CL  
TER     449      Cl-   193
ATOM    449  Cl- Cl-   194      14.195  33.578  25.356  1.00  0.00          CL  
TER     450      Cl-   194
ATOM    450  Cl- Cl-   195      44.366  32.650  23.044  1.00  0.00          CL  
TER     451      Cl-   195
ATOM    451  Cl- Cl-   196      15.039  22.053  31.550  1.00  0.00          CL  
TER     452      Cl-   196
ATOM    452  Cl- Cl-   197      31.058   8.339  19.412  1.00  0.00          CL  
TER     453      Cl-   197
ATOM    453  Cl- Cl-   198      49.644  11.406  51.481  1.00  0.00          CL  
TER     454      Cl-   198
ATOM    454  Cl- Cl-   199      42.613  42.622  36.447  1.00  0.00          CL  
TER     455      Cl-   199
ATOM    455  Cl- Cl-   200      40.969   5.548  24.592  1.00  0.00          CL  
TER     456      Cl-   200
ATOM    456  Cl- Cl-   201      47.182  31.480  56.920  1.00  0.00          CL  
TER     457      Cl-   201
ATOM    457  Cl- Cl-   202      55.055   4.377   8.515  1.00  0.00          CL  
TER     458      Cl-   202
ATOM    458  Cl- Cl-   203      49.232  24.177  20.044  1.00  0.00          CL  
TER     459      Cl-   203
ATOM    459  Cl- Cl-   204      52.580  14.415  39.771  1.00  0.00          CL  
TER     460      Cl-   204
ATOM    460  Cl- Cl-   205      27.029  32.114   1.873  1.00  0.00          CL  
TER     461      Cl-   205
ATOM    461  Cl- Cl-   206      44.904  20.590  16.324  1.00  0.00          CL  
TER     462      Cl-   206
ATOM    462  Cl- Cl-   207      53.939  40.687  25.383  1.00  0.00          CL  
TER     463      Cl-   207
ATOM    463  Cl- Cl-   208      23.729  48.660  58.065  1.00  0.00          CL  
TER     464      Cl-   208
ATOM    464  Cl- Cl-   209      20.820   0.444  16.154  1.00  0.00          CL  
TER     465      Cl-   209
ATOM    465  Cl- Cl-   210       4.793  18.692  17.755  1.00  0.00          CL  
TER     466      Cl-   210
ATOM    466  Cl- Cl-   211      42.197   6.489  19.991  1.00  0.00          CL  
TER     467      Cl-   211
ATOM    467  Cl- Cl-   212      26.767   6.241  13.769  1.00  0.00          CL  
TER     468      Cl-   212
ATOM    468  Cl- Cl-   213      34.238  28.813  15.064  1.00  0.00          CL  
TER     469      Cl-   213
ATOM    469  Cl- Cl-   214      29.327  53.432   9.662  1.00  0.00          CL  
TER     470      Cl-   214
ATOM    470  Cl- Cl-   215      28.627  29.833  22.385  1.00  0.00          CL  
TER     471      Cl-   215
ATOM    471  Cl- Cl-   216      14.684  15.239  36.090  1.00  0.00          CL  
TER     472      Cl-   216
ATOM    472  Cl- Cl-   217      13.815  21.269  16.920  1.00  0.00          CL  
TER     473      Cl-   217
ATOM    473  Cl- Cl-   218      27.812  24.451  49.614  1.00  0.00          CL  
TER     474      Cl-   218
ATOM    474  Cl- Cl-   219      23.880  16.057  33.475  1.00  0.00          CL  
TER     475      Cl-   219
ATOM    475  Cl- Cl-   220       0.362  14.092  25.451  1.00  0.00          CL  
TER     476      Cl-   220
ATOM    476  Cl- Cl-   221      36.228  47.498   9.277  1.00  0.00          CL  
TER     477      Cl-   221
ATOM    477  Cl- Cl-   222      27.089  12.442  33.761  1.00  0.00          CL  
TER     478      Cl-   222
ATOM    478  Cl- Cl-   223      21.384  28.792  53.841  1.00  0.00          CL  
TER     479      Cl-   223
ATOM    479  Cl- Cl-   224      28.505  25.659  38.911  1.00  0.00          CL  
TER     480      Cl-   224
ATOM    480  Cl- Cl-   225      52.912  39.328  55.891  1.00  0.00          CL  
TER     481      Cl-   225
ATOM    481  Cl- Cl-   226      31.382  50.715  33.740  1.00  0.00          CL  
TER     482      Cl-   226
ATOM    482  Cl- Cl-   227      14.967  45.484  50.705  1.00  0.00          CL  
TER     483      Cl-   227
ATOM    483  Cl- Cl-   228      31.038  48.282  10.156  1.00  0.00          CL  
TER     484      Cl-   228
ATOM    484  Cl- Cl-   229      10.283  28.241   4.749  1.00  0.00          CL  
TER     485      Cl-   229
ATOM    485  Cl- Cl-   230      33.826  18.334  34.635  1.00  0.00          CL  
TER     486      Cl-   230
ATOM    486  Cl- Cl-   231      59.575   8.317   3.552  1.00  0.00          CL  
TER     487      Cl-   231
ATOM    487  Cl- Cl-   232      35.004   9.390  44.600  1.00  0.00          CL  
TER     488      Cl-   232
ATOM    488  Cl- Cl-   233       5.131  50.435  19.883  1.00  0.00          CL  
TER     489      Cl-   233
ATOM    489  Cl- Cl-   234      21.454  26.768  28.700  1.00  0.00          CL  
TER     490      Cl-   234
ATOM    490  Cl- Cl-   235      49.500  51.741  46.151  1.00  0.00          CL  
TER     491      Cl-   235
ATOM    491  Cl- Cl-   236       9.284  54.259   5.021  1.00  0.00          CL  
TER     492      Cl-   236
ATOM    492  Cl- Cl-   237      47.421  25.788  41.729  1.00  0.00          CL  
TER     493      Cl-   237
ATOM    493  Cl- Cl-   238       9.026  46.174  45.685  1.00  0.00          CL  
TER     494      Cl-   238
ATOM    494  Cl- Cl-   239      24.327  26.087   6.370  1.00  0.00          CL  
TER     495      Cl-   239
ATOM    495  Cl- Cl-   240      46.822  38.419  42.245  1.00  0.00          CL  
TER     496      Cl-   240
ATOM    496  Cl- Cl-   241      37.142  46.595  50.666  1.00  0.00          CL  
TER     497      Cl-   241
ATOM    497  Cl- Cl-   242      40.359   3.767   5.985  1.00  0.00          CL  
TER     498      Cl-   242
ATOM    498  Cl- Cl-   243      30.373  36.701  16.084  1.00  0.00          CL  
TER     499      Cl-   243
ATOM    499  Cl- Cl-   244      52.557  44.738   5.030  1.00  0.00          CL  
TER     500      Cl-   244
ATOM    500  Cl- Cl-   245      26.548  54.321  28.449  1.00  0.00          CL  
TER     501      Cl-   245
ATOM    501  Cl- Cl-   246       6.831  30.618  44.329  1.00  0.00          CL  
TER     502      Cl-   246
ATOM    502  Cl- Cl-   247      29.737  40.985  40.335  1.00  0.00          CL  
TER     503      Cl-   247
ATOM    503  Cl- Cl-   248      39.297  41.214   5.336  1.00  0.00          CL  
TER     504      Cl-   248
ATOM    504  Cl- Cl-   249      15.595  39.156  24.365  1.00  0.00          CL  
TER     505      Cl-   249
ATOM    505  Cl- Cl-   250       6.962  15.125  15.486  1.00  0.00          CL  
TER     506      Cl-   250
ATOM    506  Cl- Cl-   251      34.487  13.887  11.734  1.00  0.00          CL  
TER     507      Cl-   251
ATOM    507  Cl- Cl-   252      39.545  43.596  59.011  1.00  0.00          CL  
TER     508      Cl-   252
ATOM    508  Cl- Cl-   253      11.275  14.339  22.637  1.00  0.00          CL  
TER     509      Cl-   253
ATOM    509  Cl- Cl-   254      55.432  23.239  13.039  1.00  0.00          CL  
TER     510      Cl-   254
ATOM    510  Cl- Cl-   255      10.760  22.349   6.906  1.00  0.00          CL  
TER     511      Cl-   255
ATOM    511  Cl- Cl-   256      54.027  11.461  23.850  1.00  0.00          CL  
TER     512      Cl-   256
ATOM    512  Cl- Cl-   257      43.976  39.145  57.684  1.00  0.00          CL  
TER     513      Cl-   257
ATOM    513  Cl- Cl-   258       5.263  58.571  35.746  1.00  0.00          CL  
TER     514      Cl-   258
ATOM    514  Cl- Cl-   259      20.919  41.897  51.639  1.00  0.00          CL  
TER     515      Cl-   259
ATOM    515  Cl- Cl-   260      53.649  51.133  59.124  1.00  0.00          CL  
TER     516      Cl-   260
ATOM    516  Cl- Cl-   261      56.585   0.845  31.361  1.00  0.00          CL  
TER     517      Cl-   261
ATOM    517  Cl- Cl-   262      11.207  45.300   3.370  1.00  0.00          CL  
TER     518      Cl-   262
ATOM    518  Cl- Cl-   263      19.062  35.816  28.944  1.00  0.00          CL  
TER     519      Cl-   263
ATOM    519  Cl- Cl-   264      11.958  49.946  42.755  1.00  0.00          CL  
TER     520      Cl-   264
ATOM    520  Cl- Cl-   265       3.109  49.181  35.874  1.00  0.00          CL  
TER     521      Cl-   265
ATOM    521  Cl- Cl-   266      31.376  48.971  55.026  1.00  0.00          CL  
TER     522      Cl-   266
ATOM    522  Cl- Cl-   267       6.148  33.306  54.908  1.00  0.00          CL  
TER     523      Cl-   267
ATOM    523  Cl- Cl-   268      43.579  35.699  33.624  1.00  0.00          CL  
TER     524      Cl-   268
ATOM    524  Cl- Cl-   269      41.150  58.526  38.700  1.00  0.00          CL  
TER     525      Cl-   269
ATOM    525  Cl- Cl-   270      37.550  49.914  40.266  1.00  0.00          CL  
TER     526      Cl-   270
ATOM    526  Cl- Cl-   271      35.663  41.521  42.267  1.00  0.00          CL  
TER     527      Cl-   271
ATOM    527  Cl- Cl-   272       4.627   5.196  24.437  1.00  0.00          CL  
TER     528      Cl-   272
ATOM    528  Cl- Cl-   273       9.845  36.281   0.662  1.00  0.00          CL  
TER     529      Cl-   273
ATOM    529  Cl- Cl-   274      58.886  36.980  31.775  1.00  0.00          CL  
TER     530      Cl-   274
ATOM    530  Cl- Cl-   275      57.701  51.183  47.283  1.00  0.00          CL  
TER     531      Cl-   275
ATOM    531  Cl- Cl-   276      59.553  41.008  46.579  1.00  0.00          CL  
TER     532      Cl-   276
ATOM    532  Cl- Cl-   277      46.831   0.054  58.058  1.00  0.00          CL  
TER     533      Cl-   277
ATOM    533  Cl- Cl-   278      56.278  42.875  49.774  1.00  0.00          CL  
TER     534      Cl-   278
ATOM    534  Cl- Cl-   279      25.310  40.032  54.976  1.00  0.00          CL  
TER     535      Cl-   279
ATOM    535  Cl- Cl-   280      23.148   0.883  37.136  1.00  0.00          CL  
TER     536      Cl-   280
ATOM    536  Cl- Cl-   281      26.644  21.550  40.849  1.00  0.00          CL  
TER     537      Cl-   281
ATOM    537  Cl- Cl-   282      54.210  26.761   7.686  1.00  0.00          CL  
TER     538      Cl-   282
ATOM    538  Cl- Cl-   283      34.344  33.911  16.896  1.00  0.00          CL  
TER     539      Cl-   283
ATOM    539  Cl- Cl-   284      58.259  17.758  41.901  1.00  0.00          CL  
TER     540      Cl-   284
ATOM    540  Cl- Cl-   285      50.444  42.070  31.956  1.00  0.00          CL  
TER     541      Cl-   285
ATOM    541  Cl- Cl-   286      23.274   8.502   4.818  1.00  0.00          CL  
TER     542      Cl-   286
ATOM    542  Cl- Cl-   287      17.372  37.604   8.600  1.00  0.00          CL  
TER     543      Cl-   287
ATOM    543  Cl- Cl-   288       4.621  40.591  57.167  1.00  0.00          CL  
TER     544      Cl-   288
ATOM    544  Cl- Cl-   289      51.236  35.094  47.329  1.00  0.00          CL  
END   
