# Supplementary material for: Toward Accurate RNA Folding Thermodynamics: Evaluation of Enhanced Sampling Methods for Force Field Benchmarking
Source: J Chem Theory Comput. 2026 May 14;22(10):5247–58. doi: 10.1021/acs.jctc.6c00108 (PMC13217565; doi:10.1021/acs.jctc.6c00108)
Supplement: Supplementary file 2 [file ct6c00108_si_002.zip › GAGA_clusters/ss_8.pdb]

ATOM      1  H5T RG5     1      -0.869  36.114  31.563  1.00  0.00           H  
ATOM      2  O5' RG5     1      -0.367  35.518  31.002  1.00  0.00           O  
ATOM      3  C5' RG5     1       0.927  36.067  31.133  1.00  0.00           C  
ATOM      4 H5'1 RG5     1       0.806  37.129  30.919  1.00  0.00           H  
ATOM      5 H5'2 RG5     1       1.567  35.600  30.384  1.00  0.00           H  
ATOM      6  C4' RG5     1       1.431  35.819  32.507  1.00  0.00           C  
ATOM      7  H4' RG5     1       2.407  36.301  32.569  1.00  0.00           H  
ATOM      8  O4' RG5     1       0.561  36.408  33.490  1.00  0.00           O  
ATOM      9  C1' RG5     1       0.125  35.409  34.379  1.00  0.00           C  
ATOM     10  H1' RG5     1       0.721  35.439  35.291  1.00  0.00           H  
ATOM     11  N9  RG5     1      -1.255  35.560  34.803  1.00  0.00           N  
ATOM     12  C8  RG5     1      -2.328  34.602  34.869  1.00  0.00           C  
ATOM     13  H8  RG5     1      -2.204  33.600  34.485  1.00  0.00           H  
ATOM     14  N7  RG5     1      -3.334  35.039  35.523  1.00  0.00           N  
ATOM     15  C5  RG5     1      -3.049  36.325  35.892  1.00  0.00           C  
ATOM     16  C6  RG5     1      -3.662  37.212  36.762  1.00  0.00           C  
ATOM     17  O6  RG5     1      -4.871  37.103  37.159  1.00  0.00           O  
ATOM     18  N1  RG5     1      -3.010  38.360  37.088  1.00  0.00           N  
ATOM     19  H1  RG5     1      -3.553  39.105  37.501  1.00  0.00           H  
ATOM     20  C2  RG5     1      -1.759  38.571  36.639  1.00  0.00           C  
ATOM     21  N2  RG5     1      -1.197  39.720  37.017  1.00  0.00           N  
ATOM     22  H21 RG5     1      -1.679  40.390  37.600  1.00  0.00           H  
ATOM     23  H22 RG5     1      -0.247  39.851  36.701  1.00  0.00           H  
ATOM     24  N3  RG5     1      -1.002  37.724  35.878  1.00  0.00           N  
ATOM     25  C4  RG5     1      -1.755  36.640  35.438  1.00  0.00           C  
ATOM     26  C3' RG5     1       1.636  34.297  32.778  1.00  0.00           C  
ATOM     27  H3' RG5     1       1.653  33.750  31.835  1.00  0.00           H  
ATOM     28  C2' RG5     1       0.417  34.080  33.575  1.00  0.00           C  
ATOM     29 H2'1 RG5     1      -0.449  33.998  32.918  1.00  0.00           H  
ATOM     30  O2' RG5     1       0.530  33.020  34.508  1.00  0.00           O  
ATOM     31 HO'2 RG5     1       1.423  33.052  34.860  1.00  0.00           H  
ATOM     32  O3' RG5     1       2.919  34.008  33.372  1.00  0.00           O  
ATOM     33  P    RC     2       3.663  32.598  33.229  1.00  0.00           P  
ATOM     34  O1P  RC     2       3.166  31.785  32.106  1.00  0.00           O  
ATOM     35  O2P  RC     2       3.772  32.006  34.564  1.00  0.00           O  
ATOM     36  O5'  RC     2       5.125  33.008  32.681  1.00  0.00           O  
ATOM     37  C5'  RC     2       6.122  32.011  32.350  1.00  0.00           C  
ATOM     38 H5'1  RC     2       5.755  31.187  31.739  1.00  0.00           H  
ATOM     39 H5'2  RC     2       6.498  31.626  33.298  1.00  0.00           H  
ATOM     40  C4'  RC     2       7.347  32.573  31.704  1.00  0.00           C  
ATOM     41  H4'  RC     2       8.065  31.789  31.460  1.00  0.00           H  
ATOM     42  O4'  RC     2       7.060  33.101  30.425  1.00  0.00           O  
ATOM     43  C1'  RC     2       7.909  34.243  30.077  1.00  0.00           C  
ATOM     44  H1'  RC     2       8.586  34.061  29.243  1.00  0.00           H  
ATOM     45  N1   RC     2       7.106  35.475  29.685  1.00  0.00           N  
ATOM     46  C6   RC     2       5.761  35.533  29.966  1.00  0.00           C  
ATOM     47  H6   RC     2       5.223  34.725  30.438  1.00  0.00           H  
ATOM     48  C5   RC     2       5.005  36.676  29.869  1.00  0.00           C  
ATOM     49  H5   RC     2       3.943  36.720  30.057  1.00  0.00           H  
ATOM     50  C4   RC     2       5.708  37.847  29.483  1.00  0.00           C  
ATOM     51  N4   RC     2       5.130  39.017  29.532  1.00  0.00           N  
ATOM     52  H41  RC     2       4.131  39.048  29.677  1.00  0.00           H  
ATOM     53  H42  RC     2       5.730  39.750  29.180  1.00  0.00           H  
ATOM     54  N3   RC     2       7.034  37.799  29.150  1.00  0.00           N  
ATOM     55  C2   RC     2       7.732  36.637  29.175  1.00  0.00           C  
ATOM     56  O2   RC     2       8.879  36.691  28.841  1.00  0.00           O  
ATOM     57  C3'  RC     2       8.041  33.737  32.438  1.00  0.00           C  
ATOM     58  H3'  RC     2       7.255  34.431  32.735  1.00  0.00           H  
ATOM     59  C2'  RC     2       8.796  34.397  31.288  1.00  0.00           C  
ATOM     60 H2'1  RC     2       8.987  35.445  31.519  1.00  0.00           H  
ATOM     61  O2'  RC     2       9.992  33.689  31.040  1.00  0.00           O  
ATOM     62 HO'2  RC     2      10.305  33.334  31.876  1.00  0.00           H  
ATOM     63  O3'  RC     2       8.852  33.308  33.566  1.00  0.00           O  
ATOM     64  P    RG     3       9.001  34.168  34.832  1.00  0.00           P  
ATOM     65  O1P  RG     3      10.200  33.669  35.473  1.00  0.00           O  
ATOM     66  O2P  RG     3       7.772  34.192  35.605  1.00  0.00           O  
ATOM     67  O5'  RG     3       9.294  35.653  34.310  1.00  0.00           O  
ATOM     68  C5'  RG     3      10.537  36.158  33.885  1.00  0.00           C  
ATOM     69 H5'1  RG     3      10.954  35.568  33.070  1.00  0.00           H  
ATOM     70 H5'2  RG     3      11.202  36.111  34.747  1.00  0.00           H  
ATOM     71  C4'  RG     3      10.352  37.597  33.514  1.00  0.00           C  
ATOM     72  H4'  RG     3      11.361  37.919  33.256  1.00  0.00           H  
ATOM     73  O4'  RG     3       9.477  37.888  32.418  1.00  0.00           O  
ATOM     74  C1'  RG     3       8.826  39.087  32.665  1.00  0.00           C  
ATOM     75  H1'  RG     3       8.898  39.669  31.746  1.00  0.00           H  
ATOM     76  N9   RG     3       7.441  38.682  32.690  1.00  0.00           N  
ATOM     77  C8   RG     3       6.890  37.393  32.899  1.00  0.00           C  
ATOM     78  H8   RG     3       7.524  36.560  33.162  1.00  0.00           H  
ATOM     79  N7   RG     3       5.590  37.346  32.850  1.00  0.00           N  
ATOM     80  C5   RG     3       5.192  38.641  32.696  1.00  0.00           C  
ATOM     81  C6   RG     3       3.897  39.269  32.560  1.00  0.00           C  
ATOM     82  O6   RG     3       2.750  38.762  32.437  1.00  0.00           O  
ATOM     83  N1   RG     3       3.953  40.638  32.310  1.00  0.00           N  
ATOM     84  H1   RG     3       3.067  41.119  32.369  1.00  0.00           H  
ATOM     85  C2   RG     3       5.061  41.357  32.498  1.00  0.00           C  
ATOM     86  N2   RG     3       4.931  42.619  32.681  1.00  0.00           N  
ATOM     87  H21  RG     3       5.785  43.143  32.807  1.00  0.00           H  
ATOM     88  H22  RG     3       3.998  43.005  32.646  1.00  0.00           H  
ATOM     89  N3   RG     3       6.291  40.868  32.596  1.00  0.00           N  
ATOM     90  C4   RG     3       6.288  39.455  32.673  1.00  0.00           C  
ATOM     91  C3'  RG     3       9.852  38.458  34.681  1.00  0.00           C  
ATOM     92  H3'  RG     3       9.051  37.916  35.184  1.00  0.00           H  
ATOM     93  C2'  RG     3       9.362  39.718  33.918  1.00  0.00           C  
ATOM     94 H2'1  RG     3       8.656  40.335  34.474  1.00  0.00           H  
ATOM     95  O2'  RG     3      10.495  40.519  33.606  1.00  0.00           O  
ATOM     96 HO'2  RG     3      11.259  40.137  34.044  1.00  0.00           H  
ATOM     97  O3'  RG     3      10.938  38.786  35.617  1.00  0.00           O  
ATOM     98  P    RA     4      10.581  39.155  37.090  1.00  0.00           P  
ATOM     99  O1P  RA     4      11.798  39.779  37.592  1.00  0.00           O  
ATOM    100  O2P  RA     4      10.133  37.976  37.780  1.00  0.00           O  
ATOM    101  O5'  RA     4       9.366  40.227  37.167  1.00  0.00           O  
ATOM    102  C5'  RA     4       9.572  41.646  36.996  1.00  0.00           C  
ATOM    103 H5'1  RA     4      10.195  41.728  36.106  1.00  0.00           H  
ATOM    104 H5'2  RA     4      10.200  41.858  37.862  1.00  0.00           H  
ATOM    105  C4'  RA     4       8.406  42.646  36.895  1.00  0.00           C  
ATOM    106  H4'  RA     4       8.930  43.598  36.970  1.00  0.00           H  
ATOM    107  O4'  RA     4       7.546  42.533  35.768  1.00  0.00           O  
ATOM    108  C1'  RA     4       6.145  42.734  36.100  1.00  0.00           C  
ATOM    109  H1'  RA     4       5.609  43.356  35.384  1.00  0.00           H  
ATOM    110  N9   RA     4       5.398  41.435  36.072  1.00  0.00           N  
ATOM    111  C8   RA     4       5.905  40.148  35.975  1.00  0.00           C  
ATOM    112  H8   RA     4       6.944  39.956  36.202  1.00  0.00           H  
ATOM    113  N7   RA     4       4.982  39.258  35.757  1.00  0.00           N  
ATOM    114  C5   RA     4       3.814  39.992  35.880  1.00  0.00           C  
ATOM    115  C6   RA     4       2.462  39.640  35.924  1.00  0.00           C  
ATOM    116  N6   RA     4       1.897  38.499  35.661  1.00  0.00           N  
ATOM    117  H61  RA     4       0.904  38.441  35.483  1.00  0.00           H  
ATOM    118  H62  RA     4       2.472  37.706  35.414  1.00  0.00           H  
ATOM    119  N1   RA     4       1.500  40.558  35.956  1.00  0.00           N  
ATOM    120  C2   RA     4       1.864  41.767  36.143  1.00  0.00           C  
ATOM    121  H2   RA     4       1.037  42.456  36.241  1.00  0.00           H  
ATOM    122  N3   RA     4       3.167  42.262  36.231  1.00  0.00           N  
ATOM    123  C4   RA     4       4.006  41.281  35.997  1.00  0.00           C  
ATOM    124  C3'  RA     4       7.472  42.376  38.146  1.00  0.00           C  
ATOM    125  H3'  RA     4       7.282  41.306  38.227  1.00  0.00           H  
ATOM    126  C2'  RA     4       6.208  43.105  37.620  1.00  0.00           C  
ATOM    127 H2'1  RA     4       5.285  42.839  38.135  1.00  0.00           H  
ATOM    128  O2'  RA     4       6.371  44.504  37.688  1.00  0.00           O  
ATOM    129 HO'2  RA     4       6.655  44.761  38.568  1.00  0.00           H  
ATOM    130  O3'  RA     4       7.928  42.938  39.327  1.00  0.00           O  
ATOM    131  P    RG     5       7.582  42.236  40.672  1.00  0.00           P  
ATOM    132  O1P  RG     5       8.221  42.919  41.793  1.00  0.00           O  
ATOM    133  O2P  RG     5       7.826  40.789  40.477  1.00  0.00           O  
ATOM    134  O5'  RG     5       6.006  42.316  40.811  1.00  0.00           O  
ATOM    135  C5'  RG     5       5.285  43.511  40.934  1.00  0.00           C  
ATOM    136 H5'1  RG     5       5.673  44.241  40.223  1.00  0.00           H  
ATOM    137 H5'2  RG     5       5.634  43.878  41.899  1.00  0.00           H  
ATOM    138  C4'  RG     5       3.736  43.367  41.027  1.00  0.00           C  
ATOM    139  H4'  RG     5       3.296  44.344  41.229  1.00  0.00           H  
ATOM    140  O4'  RG     5       3.249  42.881  39.831  1.00  0.00           O  
ATOM    141  C1'  RG     5       2.227  41.908  40.274  1.00  0.00           C  
ATOM    142  H1'  RG     5       1.313  42.141  39.727  1.00  0.00           H  
ATOM    143  N9   RG     5       2.654  40.531  39.834  1.00  0.00           N  
ATOM    144  C8   RG     5       3.771  40.138  39.202  1.00  0.00           C  
ATOM    145  H8   RG     5       4.582  40.845  39.105  1.00  0.00           H  
ATOM    146  N7   RG     5       3.876  38.868  38.894  1.00  0.00           N  
ATOM    147  C5   RG     5       2.529  38.466  39.140  1.00  0.00           C  
ATOM    148  C6   RG     5       1.861  37.306  38.751  1.00  0.00           C  
ATOM    149  O6   RG     5       2.405  36.274  38.322  1.00  0.00           O  
ATOM    150  N1   RG     5       0.528  37.280  39.063  1.00  0.00           N  
ATOM    151  H1   RG     5      -0.006  36.445  38.870  1.00  0.00           H  
ATOM    152  C2   RG     5      -0.051  38.264  39.731  1.00  0.00           C  
ATOM    153  N2   RG     5      -1.318  38.065  40.102  1.00  0.00           N  
ATOM    154  H21  RG     5      -1.809  37.218  39.855  1.00  0.00           H  
ATOM    155  H22  RG     5      -1.836  38.891  40.367  1.00  0.00           H  
ATOM    156  N3   RG     5       0.519  39.468  40.031  1.00  0.00           N  
ATOM    157  C4   RG     5       1.851  39.444  39.730  1.00  0.00           C  
ATOM    158  C3'  RG     5       3.290  42.417  42.172  1.00  0.00           C  
ATOM    159  H3'  RG     5       3.904  41.523  42.060  1.00  0.00           H  
ATOM    160  C2'  RG     5       1.927  41.998  41.753  1.00  0.00           C  
ATOM    161 H2'1  RG     5       1.631  41.066  42.235  1.00  0.00           H  
ATOM    162  O2'  RG     5       0.958  43.039  41.930  1.00  0.00           O  
ATOM    163 HO'2  RG     5       1.356  43.683  42.521  1.00  0.00           H  
ATOM    164  O3'  RG     5       3.437  42.976  43.501  1.00  0.00           O  
ATOM    165  P    RA     6       3.477  42.061  44.793  1.00  0.00           P  
ATOM    166  O1P  RA     6       3.526  42.998  45.881  1.00  0.00           O  
ATOM    167  O2P  RA     6       4.561  41.099  44.580  1.00  0.00           O  
ATOM    168  O5'  RA     6       2.121  41.263  44.656  1.00  0.00           O  
ATOM    169  C5'  RA     6       0.799  41.746  44.905  1.00  0.00           C  
ATOM    170 H5'1  RA     6       0.574  42.572  44.230  1.00  0.00           H  
ATOM    171 H5'2  RA     6       0.782  42.020  45.960  1.00  0.00           H  
ATOM    172  C4'  RA     6      -0.117  40.588  44.684  1.00  0.00           C  
ATOM    173  H4'  RA     6      -1.152  40.922  44.757  1.00  0.00           H  
ATOM    174  O4'  RA     6      -0.097  39.946  43.353  1.00  0.00           O  
ATOM    175  C1'  RA     6      -0.089  38.497  43.553  1.00  0.00           C  
ATOM    176  H1'  RA     6      -0.884  38.128  42.905  1.00  0.00           H  
ATOM    177  N9   RA     6       1.173  37.868  43.135  1.00  0.00           N  
ATOM    178  C8   RA     6       2.384  38.436  42.871  1.00  0.00           C  
ATOM    179  H8   RA     6       2.646  39.415  43.243  1.00  0.00           H  
ATOM    180  N7   RA     6       3.351  37.606  42.417  1.00  0.00           N  
ATOM    181  C5   RA     6       2.636  36.484  42.295  1.00  0.00           C  
ATOM    182  C6   RA     6       2.996  35.150  41.788  1.00  0.00           C  
ATOM    183  N6   RA     6       4.097  34.816  41.276  1.00  0.00           N  
ATOM    184  H61  RA     6       4.153  33.961  40.742  1.00  0.00           H  
ATOM    185  H62  RA     6       4.893  35.434  41.214  1.00  0.00           H  
ATOM    186  N1   RA     6       2.073  34.176  41.866  1.00  0.00           N  
ATOM    187  C2   RA     6       0.863  34.467  42.221  1.00  0.00           C  
ATOM    188  H2   RA     6       0.206  33.611  42.235  1.00  0.00           H  
ATOM    189  N3   RA     6       0.371  35.605  42.641  1.00  0.00           N  
ATOM    190  C4   RA     6       1.262  36.623  42.621  1.00  0.00           C  
ATOM    191  C3'  RA     6       0.209  39.441  45.729  1.00  0.00           C  
ATOM    192  H3'  RA     6       1.286  39.309  45.838  1.00  0.00           H  
ATOM    193  C2'  RA     6      -0.462  38.269  44.990  1.00  0.00           C  
ATOM    194 H2'1  RA     6      -0.005  37.383  45.432  1.00  0.00           H  
ATOM    195  O2'  RA     6      -1.877  38.212  45.066  1.00  0.00           O  
ATOM    196 HO'2  RA     6      -1.955  38.393  46.005  1.00  0.00           H  
ATOM    197  O3'  RA     6      -0.336  39.724  47.029  1.00  0.00           O  
ATOM    198  P    RG     7       0.268  39.056  48.333  1.00  0.00           P  
ATOM    199  O1P  RG     7      -0.559  39.345  49.506  1.00  0.00           O  
ATOM    200  O2P  RG     7       1.657  39.467  48.403  1.00  0.00           O  
ATOM    201  O5'  RG     7       0.072  37.478  48.150  1.00  0.00           O  
ATOM    202  C5'  RG     7      -1.183  36.845  48.324  1.00  0.00           C  
ATOM    203 H5'1  RG     7      -1.948  37.399  47.781  1.00  0.00           H  
ATOM    204 H5'2  RG     7      -1.439  36.806  49.383  1.00  0.00           H  
ATOM    205  C4'  RG     7      -1.124  35.291  47.866  1.00  0.00           C  
ATOM    206  H4'  RG     7      -2.088  34.794  47.978  1.00  0.00           H  
ATOM    207  O4'  RG     7      -0.542  35.163  46.569  1.00  0.00           O  
ATOM    208  C1'  RG     7       0.290  34.009  46.440  1.00  0.00           C  
ATOM    209  H1'  RG     7      -0.102  33.286  45.725  1.00  0.00           H  
ATOM    210  N9   RG     7       1.750  34.430  46.193  1.00  0.00           N  
ATOM    211  C8   RG     7       2.403  35.640  46.429  1.00  0.00           C  
ATOM    212  H8   RG     7       1.973  36.501  46.920  1.00  0.00           H  
ATOM    213  N7   RG     7       3.480  35.738  45.694  1.00  0.00           N  
ATOM    214  C5   RG     7       3.712  34.462  45.164  1.00  0.00           C  
ATOM    215  C6   RG     7       4.829  33.965  44.478  1.00  0.00           C  
ATOM    216  O6   RG     7       5.927  34.485  44.093  1.00  0.00           O  
ATOM    217  N1   RG     7       4.654  32.614  44.276  1.00  0.00           N  
ATOM    218  H1   RG     7       5.450  32.142  43.870  1.00  0.00           H  
ATOM    219  C2   RG     7       3.519  31.857  44.664  1.00  0.00           C  
ATOM    220  N2   RG     7       3.393  30.552  44.418  1.00  0.00           N  
ATOM    221  H21  RG     7       4.127  30.025  43.966  1.00  0.00           H  
ATOM    222  H22  RG     7       2.520  30.207  44.789  1.00  0.00           H  
ATOM    223  N3   RG     7       2.491  32.373  45.271  1.00  0.00           N  
ATOM    224  C4   RG     7       2.657  33.735  45.476  1.00  0.00           C  
ATOM    225  C3'  RG     7      -0.187  34.510  48.783  1.00  0.00           C  
ATOM    226  H3'  RG     7       0.741  35.025  49.030  1.00  0.00           H  
ATOM    227  C2'  RG     7       0.255  33.340  47.847  1.00  0.00           C  
ATOM    228 H2'1  RG     7       1.217  32.958  48.191  1.00  0.00           H  
ATOM    229  O2'  RG     7      -0.712  32.273  47.695  1.00  0.00           O  
ATOM    230 HO'2  RG     7      -0.792  31.838  48.547  1.00  0.00           H  
ATOM    231  O3'  RG     7      -0.916  34.060  49.916  1.00  0.00           O  
ATOM    232  P   RC3     8      -0.135  33.974  51.212  1.00  0.00           P  
ATOM    233  O1P RC3     8      -1.157  33.505  52.194  1.00  0.00           O  
ATOM    234  O2P RC3     8       0.411  35.292  51.398  1.00  0.00           O  
ATOM    235  O5' RC3     8       0.902  32.882  50.807  1.00  0.00           O  
ATOM    236  C5' RC3     8       0.521  31.514  50.758  1.00  0.00           C  
ATOM    237 H5'1 RC3     8      -0.320  31.459  50.066  1.00  0.00           H  
ATOM    238 H5'2 RC3     8       0.334  31.272  51.804  1.00  0.00           H  
ATOM    239  C4' RC3     8       1.651  30.520  50.320  1.00  0.00           C  
ATOM    240  H4' RC3     8       1.374  29.488  50.537  1.00  0.00           H  
ATOM    241  O4' RC3     8       2.152  30.759  49.086  1.00  0.00           O  
ATOM    242  C1' RC3     8       3.515  30.466  49.021  1.00  0.00           C  
ATOM    243  H1' RC3     8       3.698  29.546  48.465  1.00  0.00           H  
ATOM    244  N1  RC3     8       4.257  31.639  48.443  1.00  0.00           N  
ATOM    245  C6  RC3     8       3.964  32.971  48.664  1.00  0.00           C  
ATOM    246  H6  RC3     8       3.092  33.067  49.293  1.00  0.00           H  
ATOM    247  C5  RC3     8       4.775  33.872  48.293  1.00  0.00           C  
ATOM    248  H5  RC3     8       4.556  34.903  48.529  1.00  0.00           H  
ATOM    249  C4  RC3     8       5.974  33.484  47.566  1.00  0.00           C  
ATOM    250  N4  RC3     8       6.808  34.347  47.037  1.00  0.00           N  
ATOM    251  H41 RC3     8       6.507  35.309  47.100  1.00  0.00           H  
ATOM    252  H42 RC3     8       7.571  34.078  46.433  1.00  0.00           H  
ATOM    253  N3  RC3     8       6.291  32.192  47.308  1.00  0.00           N  
ATOM    254  C2  RC3     8       5.315  31.245  47.695  1.00  0.00           C  
ATOM    255  O2  RC3     8       5.565  30.052  47.465  1.00  0.00           O  
ATOM    256  C3' RC3     8       2.851  30.792  51.284  1.00  0.00           C  
ATOM    257  H3' RC3     8       3.074  31.857  51.350  1.00  0.00           H  
ATOM    258  C2' RC3     8       3.912  30.167  50.399  1.00  0.00           C  
ATOM    259 H2'1 RC3     8       4.909  30.605  50.449  1.00  0.00           H  
ATOM    260  O2' RC3     8       4.133  28.774  50.666  1.00  0.00           O  
ATOM    261 HO'2 RC3     8       4.937  28.485  50.229  1.00  0.00           H  
ATOM    262  O3' RC3     8       2.736  30.138  52.568  1.00  0.00           O  
ATOM    263  H3T RC3     8       3.489  30.397  53.104  1.00  0.00           H  
TER     264      RC3     8
ATOM    264  K+   K+     9      41.747  49.146   4.200  1.00  0.00           K  
TER     265       K+     9
ATOM    265  K+   K+    10      40.478  31.378   5.982  1.00  0.00           K  
TER     266       K+    10
ATOM    266  K+   K+    11      26.496  58.965  16.119  1.00  0.00           K  
TER     267       K+    11
ATOM    267  K+   K+    12      55.935   7.278  22.831  1.00  0.00           K  
TER     268       K+    12
ATOM    268  K+   K+    13      45.793  57.766  10.247  1.00  0.00           K  
TER     269       K+    13
ATOM    269  K+   K+    14      33.285  40.829   0.599  1.00  0.00           K  
TER     270       K+    14
ATOM    270  K+   K+    15      48.639  19.694  34.632  1.00  0.00           K  
TER     271       K+    15
ATOM    271  K+   K+    16       4.302  32.067  37.221  1.00  0.00           K  
TER     272       K+    16
ATOM    272  K+   K+    17      23.808  34.361  44.230  1.00  0.00           K  
TER     273       K+    17
ATOM    273  K+   K+    18      13.941  13.479  55.320  1.00  0.00           K  
TER     274       K+    18
ATOM    274  K+   K+    19      48.519   5.656  42.747  1.00  0.00           K  
TER     275       K+    19
ATOM    275  K+   K+    20      15.541  49.460  48.055  1.00  0.00           K  
TER     276       K+    20
ATOM    276  K+   K+    21      15.116  16.362  10.920  1.00  0.00           K  
TER     277       K+    21
ATOM    277  K+   K+    22      22.838  20.547  35.926  1.00  0.00           K  
TER     278       K+    22
ATOM    278  K+   K+    23      56.092   4.416  43.662  1.00  0.00           K  
TER     279       K+    23
ATOM    279  K+   K+    24      46.710   9.707  13.440  1.00  0.00           K  
TER     280       K+    24
ATOM    280  K+   K+    25      47.859  28.408  34.398  1.00  0.00           K  
TER     281       K+    25
ATOM    281  K+   K+    26       5.625   6.468  44.906  1.00  0.00           K  
TER     282       K+    26
ATOM    282  K+   K+    27       8.871  13.019  11.975  1.00  0.00           K  
TER     283       K+    27
ATOM    283  K+   K+    28      39.618  52.938  49.700  1.00  0.00           K  
TER     284       K+    28
ATOM    284  K+   K+    29      54.859   8.949  16.107  1.00  0.00           K  
TER     285       K+    29
ATOM    285  K+   K+    30      10.829  51.670  51.102  1.00  0.00           K  
TER     286       K+    30
ATOM    286  K+   K+    31      22.965   3.115  33.647  1.00  0.00           K  
TER     287       K+    31
ATOM    287  K+   K+    32      23.062   0.750  10.941  1.00  0.00           K  
TER     288       K+    32
ATOM    288  K+   K+    33       9.203  18.018  49.344  1.00  0.00           K  
TER     289       K+    33
ATOM    289  K+   K+    34       6.015  51.030  43.828  1.00  0.00           K  
TER     290       K+    34
ATOM    290  K+   K+    35      26.311  47.984   9.338  1.00  0.00           K  
TER     291       K+    35
ATOM    291  K+   K+    36      38.396   3.854  17.569  1.00  0.00           K  
TER     292       K+    36
ATOM    292  K+   K+    37      52.341  52.227  36.551  1.00  0.00           K  
TER     293       K+    37
ATOM    293  K+   K+    38      59.919  23.332  47.713  1.00  0.00           K  
TER     294       K+    38
ATOM    294  K+   K+    39      10.992  18.583  30.010  1.00  0.00           K  
TER     295       K+    39
ATOM    295  K+   K+    40      31.428  29.772  40.314  1.00  0.00           K  
TER     296       K+    40
ATOM    296  K+   K+    41      10.773   0.628  38.626  1.00  0.00           K  
TER     297       K+    41
ATOM    297  K+   K+    42      57.734  48.944   1.987  1.00  0.00           K  
TER     298       K+    42
ATOM    298  K+   K+    43       2.340  48.972  26.268  1.00  0.00           K  
TER     299       K+    43
ATOM    299  K+   K+    44      40.660  50.974  21.278  1.00  0.00           K  
TER     300       K+    44
ATOM    300  K+   K+    45      16.946  20.323  57.686  1.00  0.00           K  
TER     301       K+    45
ATOM    301  K+   K+    46      45.130  17.622  53.918  1.00  0.00           K  
TER     302       K+    46
ATOM    302  K+   K+    47      31.165   5.238  57.624  1.00  0.00           K  
TER     303       K+    47
ATOM    303  K+   K+    48      38.816   2.343  29.130  1.00  0.00           K  
TER     304       K+    48
ATOM    304  K+   K+    49      12.685  38.366   4.337  1.00  0.00           K  
TER     305       K+    49
ATOM    305  K+   K+    50       9.982  38.267  49.455  1.00  0.00           K  
TER     306       K+    50
ATOM    306  K+   K+    51      50.671  15.219  21.682  1.00  0.00           K  
TER     307       K+    51
ATOM    307  K+   K+    52       0.361  56.943  56.065  1.00  0.00           K  
TER     308       K+    52
ATOM    308  K+   K+    53      48.035   0.734  24.093  1.00  0.00           K  
TER     309       K+    53
ATOM    309  K+   K+    54      56.417  29.945   0.753  1.00  0.00           K  
TER     310       K+    54
ATOM    310  K+   K+    55      31.566  56.529  55.734  1.00  0.00           K  
TER     311       K+    55
ATOM    311  K+   K+    56      20.340  13.550  26.088  1.00  0.00           K  
TER     312       K+    56
ATOM    312  K+   K+    57      24.102  53.871  26.709  1.00  0.00           K  
TER     313       K+    57
ATOM    313  K+   K+    58      58.210  45.266  59.334  1.00  0.00           K  
TER     314       K+    58
ATOM    314  K+   K+    59      35.017  52.525  38.712  1.00  0.00           K  
TER     315       K+    59
ATOM    315  K+   K+    60      50.993   9.143  34.458  1.00  0.00           K  
TER     316       K+    60
ATOM    316  K+   K+    61      32.896  14.041  55.586  1.00  0.00           K  
TER     317       K+    61
ATOM    317  K+   K+    62      20.535  13.822  17.471  1.00  0.00           K  
TER     318       K+    62
ATOM    318  K+   K+    63      40.617  16.965  25.193  1.00  0.00           K  
TER     319       K+    63
ATOM    319  K+   K+    64       4.146  23.210  41.312  1.00  0.00           K  
TER     320       K+    64
ATOM    320  K+   K+    65      19.268  13.793  31.228  1.00  0.00           K  
TER     321       K+    65
ATOM    321  K+   K+    66       0.081  30.851  58.014  1.00  0.00           K  
TER     322       K+    66
ATOM    322  K+   K+    67      38.731   9.057  32.534  1.00  0.00           K  
TER     323       K+    67
ATOM    323  K+   K+    68      34.322  34.217  34.002  1.00  0.00           K  
TER     324       K+    68
ATOM    324  K+   K+    69       6.672   3.775   0.884  1.00  0.00           K  
TER     325       K+    69
ATOM    325  K+   K+    70      36.495  15.631   3.866  1.00  0.00           K  
TER     326       K+    70
ATOM    326  K+   K+    71       5.910   3.457  25.328  1.00  0.00           K  
TER     327       K+    71
ATOM    327  K+   K+    72      33.275  21.552  28.160  1.00  0.00           K  
TER     328       K+    72
ATOM    328  K+   K+    73      24.546  50.048  38.240  1.00  0.00           K  
TER     329       K+    73
ATOM    329  K+   K+    74      21.349  24.105  15.338  1.00  0.00           K  
TER     330       K+    74
ATOM    330  K+   K+    75      16.375  42.837  40.848  1.00  0.00           K  
TER     331       K+    75
ATOM    331  K+   K+    76      15.673  49.734  42.764  1.00  0.00           K  
TER     332       K+    76
ATOM    332  K+   K+    77      22.221  14.272  52.248  1.00  0.00           K  
TER     333       K+    77
ATOM    333  K+   K+    78      23.092  49.309  46.792  1.00  0.00           K  
TER     334       K+    78
ATOM    334  K+   K+    79      53.061  29.211  13.569  1.00  0.00           K  
TER     335       K+    79
ATOM    335  K+   K+    80       6.232  21.052  13.058  1.00  0.00           K  
TER     336       K+    80
ATOM    336  K+   K+    81      39.554  36.536  15.682  1.00  0.00           K  
TER     337       K+    81
ATOM    337  K+   K+    82      44.513  52.896  43.041  1.00  0.00           K  
TER     338       K+    82
ATOM    338  K+   K+    83      59.156  35.910  53.949  1.00  0.00           K  
TER     339       K+    83
ATOM    339  K+   K+    84      20.904  28.369   6.630  1.00  0.00           K  
TER     340       K+    84
ATOM    340  K+   K+    85      40.955  36.493  43.214  1.00  0.00           K  
TER     341       K+    85
ATOM    341  K+   K+    86       9.541  18.604  54.282  1.00  0.00           K  
TER     342       K+    86
ATOM    342  K+   K+    87      42.360  52.613   6.570  1.00  0.00           K  
TER     343       K+    87
ATOM    343  K+   K+    88      52.245  34.491  32.598  1.00  0.00           K  
TER     344       K+    88
ATOM    344  K+   K+    89      46.861   9.810   0.977  1.00  0.00           K  
TER     345       K+    89
ATOM    345  K+   K+    90       5.306  24.937  57.040  1.00  0.00           K  
TER     346       K+    90
ATOM    346  K+   K+    91      50.466   6.813  51.786  1.00  0.00           K  
TER     347       K+    91
ATOM    347  K+   K+    92      49.881  49.477  53.225  1.00  0.00           K  
TER     348       K+    92
ATOM    348  K+   K+    93      21.180  32.904  27.575  1.00  0.00           K  
TER     349       K+    93
ATOM    349  K+   K+    94      32.697  11.249  16.475  1.00  0.00           K  
TER     350       K+    94
ATOM    350  K+   K+    95      49.853  20.709  17.807  1.00  0.00           K  
TER     351       K+    95
ATOM    351  K+   K+    96      14.491  45.972   0.915  1.00  0.00           K  
TER     352       K+    96
ATOM    352  K+   K+    97      30.733  12.691  47.371  1.00  0.00           K  
TER     353       K+    97
ATOM    353  K+   K+    98      45.212  35.055  28.582  1.00  0.00           K  
TER     354       K+    98
ATOM    354  K+   K+    99      22.326  10.234  50.853  1.00  0.00           K  
TER     355       K+    99
ATOM    355  K+   K+   100      22.586  13.389  44.986  1.00  0.00           K  
TER     356       K+   100
ATOM    356  K+   K+   101      51.487   3.107  33.572  1.00  0.00           K  
TER     357       K+   101
ATOM    357  K+   K+   102      54.646  39.366  55.720  1.00  0.00           K  
TER     358       K+   102
ATOM    358  K+   K+   103      51.793  54.967  19.485  1.00  0.00           K  
TER     359       K+   103
ATOM    359  K+   K+   104      47.124   8.065  31.918  1.00  0.00           K  
TER     360       K+   104
ATOM    360  K+   K+   105      59.585   8.342  10.770  1.00  0.00           K  
TER     361       K+   105
ATOM    361  K+   K+   106      14.390  19.155  42.637  1.00  0.00           K  
TER     362       K+   106
ATOM    362  K+   K+   107      26.167  20.475   3.395  1.00  0.00           K  
TER     363       K+   107
ATOM    363  K+   K+   108       0.936   4.021  12.227  1.00  0.00           K  
TER     364       K+   108
ATOM    364  K+   K+   109      12.644  40.307  56.604  1.00  0.00           K  
TER     365       K+   109
ATOM    365  K+   K+   110      30.618  46.717  19.432  1.00  0.00           K  
TER     366       K+   110
ATOM    366  K+   K+   111      53.602  53.922  56.144  1.00  0.00           K  
TER     367       K+   111
ATOM    367  K+   K+   112      48.078  36.633  59.351  1.00  0.00           K  
TER     368       K+   112
ATOM    368  K+   K+   113       8.008  35.582  43.004  1.00  0.00           K  
TER     369       K+   113
ATOM    369  K+   K+   114      27.172  49.419  56.052  1.00  0.00           K  
TER     370       K+   114
ATOM    370  K+   K+   115       8.564  45.641   1.928  1.00  0.00           K  
TER     371       K+   115
ATOM    371  K+   K+   116       2.357   3.090  57.410  1.00  0.00           K  
TER     372       K+   116
ATOM    372  K+   K+   117      51.340  38.258   8.243  1.00  0.00           K  
TER     373       K+   117
ATOM    373  K+   K+   118      10.040  43.354  17.103  1.00  0.00           K  
TER     374       K+   118
ATOM    374  K+   K+   119      12.106  50.717  54.555  1.00  0.00           K  
TER     375       K+   119
ATOM    375  K+   K+   120      21.865   3.569   5.860  1.00  0.00           K  
TER     376       K+   120
ATOM    376  K+   K+   121      40.904  50.060  36.060  1.00  0.00           K  
TER     377       K+   121
ATOM    377  K+   K+   122      44.594  53.957  12.806  1.00  0.00           K  
TER     378       K+   122
ATOM    378  K+   K+   123      57.642   4.758  49.888  1.00  0.00           K  
TER     379       K+   123
ATOM    379  K+   K+   124      46.776  41.508  21.647  1.00  0.00           K  
TER     380       K+   124
ATOM    380  K+   K+   125      35.660  41.176  53.753  1.00  0.00           K  
TER     381       K+   125
ATOM    381  K+   K+   126      39.602  21.646   3.622  1.00  0.00           K  
TER     382       K+   126
ATOM    382  K+   K+   127      58.830   0.653   2.450  1.00  0.00           K  
TER     383       K+   127
ATOM    383  K+   K+   128      31.250  43.959  32.127  1.00  0.00           K  
TER     384       K+   128
ATOM    384  K+   K+   129      49.993  40.207  16.762  1.00  0.00           K  
TER     385       K+   129
ATOM    385  K+   K+   130       3.450   9.725  16.393  1.00  0.00           K  
TER     386       K+   130
ATOM    386  K+   K+   131       2.197  13.148  34.307  1.00  0.00           K  
TER     387       K+   131
ATOM    387  K+   K+   132      60.127  41.920  11.547  1.00  0.00           K  
TER     388       K+   132
ATOM    388  K+   K+   133      10.706  28.733  53.447  1.00  0.00           K  
TER     389       K+   133
ATOM    389  K+   K+   134      54.352   4.950   6.095  1.00  0.00           K  
TER     390       K+   134
ATOM    390  K+   K+   135      12.416   8.541  25.583  1.00  0.00           K  
TER     391       K+   135
ATOM    391  K+   K+   136       8.770   8.628   7.872  1.00  0.00           K  
TER     392       K+   136
ATOM    392  K+   K+   137       5.117  37.108  37.192  1.00  0.00           K  
TER     393       K+   137
ATOM    393  K+   K+   138       4.828   9.273  27.757  1.00  0.00           K  
TER     394       K+   138
ATOM    394  K+   K+   139      50.473   7.570  16.540  1.00  0.00           K  
TER     395       K+   139
ATOM    395  K+   K+   140      16.687  50.434  37.856  1.00  0.00           K  
TER     396       K+   140
ATOM    396  K+   K+   141      34.961  44.378  42.227  1.00  0.00           K  
TER     397       K+   141
ATOM    397  K+   K+   142       9.644  12.039  31.698  1.00  0.00           K  
TER     398       K+   142
ATOM    398  K+   K+   143      43.101   0.932  38.925  1.00  0.00           K  
TER     399       K+   143
ATOM    399  K+   K+   144      35.842  28.760  32.550  1.00  0.00           K  
TER     400       K+   144
ATOM    400  K+   K+   145      30.722  34.134  42.015  1.00  0.00           K  
TER     401       K+   145
ATOM    401  K+   K+   146      46.095  28.033  28.209  1.00  0.00           K  
TER     402       K+   146
ATOM    402  K+   K+   147      56.856  44.145  24.126  1.00  0.00           K  
TER     403       K+   147
ATOM    403  K+   K+   148      22.554  56.183  16.795  1.00  0.00           K  
TER     404       K+   148
ATOM    404  K+   K+   149      38.064  22.632  29.142  1.00  0.00           K  
TER     405       K+   149
ATOM    405  K+   K+   150      58.391  43.657  50.490  1.00  0.00           K  
TER     406       K+   150
ATOM    406  K+   K+   151       3.215  19.180  53.273  1.00  0.00           K  
TER     407       K+   151
ATOM    407  K+   K+   152      25.514  33.463   2.062  1.00  0.00           K  
TER     408       K+   152
ATOM    408  Cl- Cl-   153      55.173  23.777   5.794  1.00  0.00          CL  
TER     409      Cl-   153
ATOM    409  Cl- Cl-   154      49.236  38.244  19.018  1.00  0.00          CL  
TER     410      Cl-   154
ATOM    410  Cl- Cl-   155      28.334  46.026  23.506  1.00  0.00          CL  
TER     411      Cl-   155
ATOM    411  Cl- Cl-   156      51.827  57.785  32.785  1.00  0.00          CL  
TER     412      Cl-   156
ATOM    412  Cl- Cl-   157      44.232  21.026  49.582  1.00  0.00          CL  
TER     413      Cl-   157
ATOM    413  Cl- Cl-   158      29.665  54.101  28.071  1.00  0.00          CL  
TER     414      Cl-   158
ATOM    414  Cl- Cl-   159       5.689  32.574   2.672  1.00  0.00          CL  
TER     415      Cl-   159
ATOM    415  Cl- Cl-   160      25.742  24.831  38.885  1.00  0.00          CL  
TER     416      Cl-   160
ATOM    416  Cl- Cl-   161       4.707  19.862  56.102  1.00  0.00          CL  
TER     417      Cl-   161
ATOM    417  Cl- Cl-   162       8.867  13.051  44.129  1.00  0.00          CL  
TER     418      Cl-   162
ATOM    418  Cl- Cl-   163      36.793  13.376   0.830  1.00  0.00          CL  
TER     419      Cl-   163
ATOM    419  Cl- Cl-   164      38.114  13.285  32.661  1.00  0.00          CL  
TER     420      Cl-   164
ATOM    420  Cl- Cl-   165      52.173  33.518   8.173  1.00  0.00          CL  
TER     421      Cl-   165
ATOM    421  Cl- Cl-   166      50.247  47.735  31.344  1.00  0.00          CL  
TER     422      Cl-   166
ATOM    422  Cl- Cl-   167      40.828  33.691  30.077  1.00  0.00          CL  
TER     423      Cl-   167
ATOM    423  Cl- Cl-   168      25.720  59.227  33.979  1.00  0.00          CL  
TER     424      Cl-   168
ATOM    424  Cl- Cl-   169      56.973  10.243  27.105  1.00  0.00          CL  
TER     425      Cl-   169
ATOM    425  Cl- Cl-   170      30.454  25.744  13.123  1.00  0.00          CL  
TER     426      Cl-   170
ATOM    426  Cl- Cl-   171      47.307  22.123   2.180  1.00  0.00          CL  
TER     427      Cl-   171
ATOM    427  Cl- Cl-   172      48.253   0.928  38.321  1.00  0.00          CL  
TER     428      Cl-   172
ATOM    428  Cl- Cl-   173      41.152  53.105   2.011  1.00  0.00          CL  
TER     429      Cl-   173
ATOM    429  Cl- Cl-   174      31.822  51.305  47.801  1.00  0.00          CL  
TER     430      Cl-   174
ATOM    430  Cl- Cl-   175      29.397   7.257  54.247  1.00  0.00          CL  
TER     431      Cl-   175
ATOM    431  Cl- Cl-   176      29.057  33.795  30.909  1.00  0.00          CL  
TER     432      Cl-   176
ATOM    432  Cl- Cl-   177       4.422  17.740  48.398  1.00  0.00          CL  
TER     433      Cl-   177
ATOM    433  Cl- Cl-   178      21.294  46.939  37.352  1.00  0.00          CL  
TER     434      Cl-   178
ATOM    434  Cl- Cl-   179      37.539  58.152  45.196  1.00  0.00          CL  
TER     435      Cl-   179
ATOM    435  Cl- Cl-   180      54.893   0.146  49.438  1.00  0.00          CL  
TER     436      Cl-   180
ATOM    436  Cl- Cl-   181      10.390  39.548  52.573  1.00  0.00          CL  
TER     437      Cl-   181
ATOM    437  Cl- Cl-   182      47.915  17.631  39.777  1.00  0.00          CL  
TER     438      Cl-   182
ATOM    438  Cl- Cl-   183      50.280  26.823  11.941  1.00  0.00          CL  
TER     439      Cl-   183
ATOM    439  Cl- Cl-   184       1.069  41.648   0.141  1.00  0.00          CL  
TER     440      Cl-   184
ATOM    440  Cl- Cl-   185       5.510   4.712  35.435  1.00  0.00          CL  
TER     441      Cl-   185
ATOM    441  Cl- Cl-   186      21.548  37.416  57.996  1.00  0.00          CL  
TER     442      Cl-   186
ATOM    442  Cl- Cl-   187      11.932  20.896  11.357  1.00  0.00          CL  
TER     443      Cl-   187
ATOM    443  Cl- Cl-   188      36.280  27.899  40.482  1.00  0.00          CL  
TER     444      Cl-   188
ATOM    444  Cl- Cl-   189      55.032  36.870  59.301  1.00  0.00          CL  
TER     445      Cl-   189
ATOM    445  Cl- Cl-   190      58.313   0.349  35.236  1.00  0.00          CL  
TER     446      Cl-   190
ATOM    446  Cl- Cl-   191      42.155  34.562  12.003  1.00  0.00          CL  
TER     447      Cl-   191
ATOM    447  Cl- Cl-   192      36.385  16.511  40.662  1.00  0.00          CL  
TER     448      Cl-   192
ATOM    448  Cl- Cl-   193      44.503   4.671  17.309  1.00  0.00          CL  
TER     449      Cl-   193
ATOM    449  Cl- Cl-   194      52.733  12.157  39.098  1.00  0.00          CL  
TER     450      Cl-   194
ATOM    450  Cl- Cl-   195      35.231  57.105  16.531  1.00  0.00          CL  
TER     451      Cl-   195
ATOM    451  Cl- Cl-   196       2.195   1.773  52.831  1.00  0.00          CL  
TER     452      Cl-   196
ATOM    452  Cl- Cl-   197       1.220  58.113  46.405  1.00  0.00          CL  
TER     453      Cl-   197
ATOM    453  Cl- Cl-   198      12.958  32.491   7.835  1.00  0.00          CL  
TER     454      Cl-   198
ATOM    454  Cl- Cl-   199      14.340  47.431  50.309  1.00  0.00          CL  
TER     455      Cl-   199
ATOM    455  Cl- Cl-   200      27.263  59.872  26.936  1.00  0.00          CL  
TER     456      Cl-   200
ATOM    456  Cl- Cl-   201      16.620  23.551  55.270  1.00  0.00          CL  
TER     457      Cl-   201
ATOM    457  Cl- Cl-   202      48.882  38.981  55.471  1.00  0.00          CL  
TER     458      Cl-   202
ATOM    458  Cl- Cl-   203      20.528  24.966  38.967  1.00  0.00          CL  
TER     459      Cl-   203
ATOM    459  Cl- Cl-   204      54.524   3.065  25.726  1.00  0.00          CL  
TER     460      Cl-   204
ATOM    460  Cl- Cl-   205      49.858  51.229   3.386  1.00  0.00          CL  
TER     461      Cl-   205
ATOM    461  Cl- Cl-   206       1.524  27.712  39.402  1.00  0.00          CL  
TER     462      Cl-   206
ATOM    462  Cl- Cl-   207      47.394  46.723   1.604  1.00  0.00          CL  
TER     463      Cl-   207
ATOM    463  Cl- Cl-   208      12.705  55.571  40.962  1.00  0.00          CL  
TER     464      Cl-   208
ATOM    464  Cl- Cl-   209       6.114  11.660  13.174  1.00  0.00          CL  
TER     465      Cl-   209
ATOM    465  Cl- Cl-   210      17.925  19.078  29.118  1.00  0.00          CL  
TER     466      Cl-   210
ATOM    466  Cl- Cl-   211      14.057  54.449  35.638  1.00  0.00          CL  
TER     467      Cl-   211
ATOM    467  Cl- Cl-   212      17.279  47.298  46.723  1.00  0.00          CL  
TER     468      Cl-   212
ATOM    468  Cl- Cl-   213      23.548  54.539   6.587  1.00  0.00          CL  
TER     469      Cl-   213
ATOM    469  Cl- Cl-   214      55.708  54.799  57.911  1.00  0.00          CL  
TER     470      Cl-   214
ATOM    470  Cl- Cl-   215      24.313  11.946  57.278  1.00  0.00          CL  
TER     471      Cl-   215
ATOM    471  Cl- Cl-   216      17.009   5.145  32.405  1.00  0.00          CL  
TER     472      Cl-   216
ATOM    472  Cl- Cl-   217      59.061   5.343   5.470  1.00  0.00          CL  
TER     473      Cl-   217
ATOM    473  Cl- Cl-   218      55.537  39.374   5.404  1.00  0.00          CL  
TER     474      Cl-   218
ATOM    474  Cl- Cl-   219       3.811   7.750  19.364  1.00  0.00          CL  
TER     475      Cl-   219
ATOM    475  Cl- Cl-   220      47.178  19.344  29.746  1.00  0.00          CL  
TER     476      Cl-   220
ATOM    476  Cl- Cl-   221      59.502   1.960  57.414  1.00  0.00          CL  
TER     477      Cl-   221
ATOM    477  Cl- Cl-   222       6.119  48.460  57.922  1.00  0.00          CL  
TER     478      Cl-   222
ATOM    478  Cl- Cl-   223      16.604  45.115  55.791  1.00  0.00          CL  
TER     479      Cl-   223
ATOM    479  Cl- Cl-   224       2.129   0.750  16.128  1.00  0.00          CL  
TER     480      Cl-   224
ATOM    480  Cl- Cl-   225      24.134  42.944   7.974  1.00  0.00          CL  
TER     481      Cl-   225
ATOM    481  Cl- Cl-   226      13.432  35.271  22.204  1.00  0.00          CL  
TER     482      Cl-   226
ATOM    482  Cl- Cl-   227      47.544  46.557   8.242  1.00  0.00          CL  
TER     483      Cl-   227
ATOM    483  Cl- Cl-   228      35.067  49.610  40.297  1.00  0.00          CL  
TER     484      Cl-   228
ATOM    484  Cl- Cl-   229      23.984  15.022  49.801  1.00  0.00          CL  
TER     485      Cl-   229
ATOM    485  Cl- Cl-   230      12.936   8.056  22.063  1.00  0.00          CL  
TER     486      Cl-   230
ATOM    486  Cl- Cl-   231      57.533  48.500  39.789  1.00  0.00          CL  
TER     487      Cl-   231
ATOM    487  Cl- Cl-   232      53.909  30.049  24.176  1.00  0.00          CL  
TER     488      Cl-   232
ATOM    488  Cl- Cl-   233      14.543   8.869  54.619  1.00  0.00          CL  
TER     489      Cl-   233
ATOM    489  Cl- Cl-   234      19.890  51.672  43.579  1.00  0.00          CL  
TER     490      Cl-   234
ATOM    490  Cl- Cl-   235      38.277  55.813  35.217  1.00  0.00          CL  
TER     491      Cl-   235
ATOM    491  Cl- Cl-   236      45.932   9.938  40.949  1.00  0.00          CL  
TER     492      Cl-   236
ATOM    492  Cl- Cl-   237      43.507   4.217  30.883  1.00  0.00          CL  
TER     493      Cl-   237
ATOM    493  Cl- Cl-   238       3.139  53.179  58.371  1.00  0.00          CL  
TER     494      Cl-   238
ATOM    494  Cl- Cl-   239      13.348  54.884  51.300  1.00  0.00          CL  
TER     495      Cl-   239
ATOM    495  Cl- Cl-   240      36.165  22.377   2.641  1.00  0.00          CL  
TER     496      Cl-   240
ATOM    496  Cl- Cl-   241      30.726  47.100   4.959  1.00  0.00          CL  
TER     497      Cl-   241
ATOM    497  Cl- Cl-   242      25.722  23.662  33.112  1.00  0.00          CL  
TER     498      Cl-   242
ATOM    498  Cl- Cl-   243      51.045  34.956  54.901  1.00  0.00          CL  
TER     499      Cl-   243
ATOM    499  Cl- Cl-   244      21.774   2.970  57.299  1.00  0.00          CL  
TER     500      Cl-   244
ATOM    500  Cl- Cl-   245      45.054   5.798  48.769  1.00  0.00          CL  
TER     501      Cl-   245
ATOM    501  Cl- Cl-   246      12.811  26.915  51.889  1.00  0.00          CL  
TER     502      Cl-   246
ATOM    502  Cl- Cl-   247      13.319  57.278   2.770  1.00  0.00          CL  
TER     503      Cl-   247
ATOM    503  Cl- Cl-   248      46.151  36.933  39.334  1.00  0.00          CL  
TER     504      Cl-   248
ATOM    504  Cl- Cl-   249      36.914   2.067  57.388  1.00  0.00          CL  
TER     505      Cl-   249
ATOM    505  Cl- Cl-   250      15.180  25.419   2.240  1.00  0.00          CL  
TER     506      Cl-   250
ATOM    506  Cl- Cl-   251      53.103  50.025  59.578  1.00  0.00          CL  
TER     507      Cl-   251
ATOM    507  Cl- Cl-   252      20.415  11.260  40.394  1.00  0.00          CL  
TER     508      Cl-   252
ATOM    508  Cl- Cl-   253      21.217   9.712  20.013  1.00  0.00          CL  
TER     509      Cl-   253
ATOM    509  Cl- Cl-   254      35.263  42.739  51.203  1.00  0.00          CL  
TER     510      Cl-   254
ATOM    510  Cl- Cl-   255      50.882  22.553  24.479  1.00  0.00          CL  
TER     511      Cl-   255
ATOM    511  Cl- Cl-   256       3.973  14.338  39.102  1.00  0.00          CL  
TER     512      Cl-   256
ATOM    512  Cl- Cl-   257      32.714  48.176  55.582  1.00  0.00          CL  
TER     513      Cl-   257
ATOM    513  Cl- Cl-   258      49.803  33.041  15.832  1.00  0.00          CL  
TER     514      Cl-   258
ATOM    514  Cl- Cl-   259      45.097  16.477   2.479  1.00  0.00          CL  
TER     515      Cl-   259
ATOM    515  Cl- Cl-   260       9.606  12.489  22.865  1.00  0.00          CL  
TER     516      Cl-   260
ATOM    516  Cl- Cl-   261      45.544  48.549  44.794  1.00  0.00          CL  
TER     517      Cl-   261
ATOM    517  Cl- Cl-   262      20.911  53.404  15.795  1.00  0.00          CL  
TER     518      Cl-   262
ATOM    518  Cl- Cl-   263       5.815  27.298  54.498  1.00  0.00          CL  
TER     519      Cl-   263
ATOM    519  Cl- Cl-   264      45.669   2.679  11.830  1.00  0.00          CL  
TER     520      Cl-   264
ATOM    520  Cl- Cl-   265       9.076   9.352  29.560  1.00  0.00          CL  
TER     521      Cl-   265
ATOM    521  Cl- Cl-   266       8.690  17.463  10.890  1.00  0.00          CL  
TER     522      Cl-   266
ATOM    522  Cl- Cl-   267      29.616  42.514  34.272  1.00  0.00          CL  
TER     523      Cl-   267
ATOM    523  Cl- Cl-   268      36.518  16.505  23.343  1.00  0.00          CL  
TER     524      Cl-   268
ATOM    524  Cl- Cl-   269      54.792   6.628  13.982  1.00  0.00          CL  
TER     525      Cl-   269
ATOM    525  Cl- Cl-   270      56.728  11.720   7.534  1.00  0.00          CL  
TER     526      Cl-   270
ATOM    526  Cl- Cl-   271      17.815  19.591  46.152  1.00  0.00          CL  
TER     527      Cl-   271
ATOM    527  Cl- Cl-   272      41.551  38.493  27.835  1.00  0.00          CL  
TER     528      Cl-   272
ATOM    528  Cl- Cl-   273       3.799   8.018   8.229  1.00  0.00          CL  
TER     529      Cl-   273
ATOM    529  Cl- Cl-   274      54.279  33.699  17.528  1.00  0.00          CL  
TER     530      Cl-   274
ATOM    530  Cl- Cl-   275      40.659  46.545  24.546  1.00  0.00          CL  
TER     531      Cl-   275
ATOM    531  Cl- Cl-   276      42.810  56.293  15.855  1.00  0.00          CL  
TER     532      Cl-   276
ATOM    532  Cl- Cl-   277      33.391  51.474   1.994  1.00  0.00          CL  
TER     533      Cl-   277
ATOM    533  Cl- Cl-   278       7.811  56.845   6.774  1.00  0.00          CL  
TER     534      Cl-   278
ATOM    534  Cl- Cl-   279      23.731  18.170  15.963  1.00  0.00          CL  
TER     535      Cl-   279
ATOM    535  Cl- Cl-   280       5.990   0.272   3.819  1.00  0.00          CL  
TER     536      Cl-   280
ATOM    536  Cl- Cl-   281      47.810  13.128  28.163  1.00  0.00          CL  
TER     537      Cl-   281
ATOM    537  Cl- Cl-   282      37.864  33.168   9.428  1.00  0.00          CL  
TER     538      Cl-   282
ATOM    538  Cl- Cl-   283      35.234  26.721  54.310  1.00  0.00          CL  
TER     539      Cl-   283
ATOM    539  Cl- Cl-   284      49.303  54.987  11.366  1.00  0.00          CL  
TER     540      Cl-   284
ATOM    540  Cl- Cl-   285      48.502  12.720  17.160  1.00  0.00          CL  
TER     541      Cl-   285
ATOM    541  Cl- Cl-   286      54.873  21.755  32.630  1.00  0.00          CL  
TER     542      Cl-   286
ATOM    542  Cl- Cl-   287      23.718  29.619  22.028  1.00  0.00          CL  
TER     543      Cl-   287
ATOM    543  Cl- Cl-   288      57.745  46.763  28.638  1.00  0.00          CL  
TER     544      Cl-   288
ATOM    544  Cl- Cl-   289      18.437  18.498  50.737  1.00  0.00          CL  
END   
