# Supplementary material for: Toward Accurate RNA Folding Thermodynamics: Evaluation of Enhanced Sampling Methods for Force Field Benchmarking
Source: J Chem Theory Comput. 2026 May 14;22(10):5247–58. doi: 10.1021/acs.jctc.6c00108 (PMC13217565; doi:10.1021/acs.jctc.6c00108)
Supplement: Supplementary file 2 [file ct6c00108_si_002.zip › GAGA_clusters/4-stack_4.pdb]

ATOM      1  H5T RG5     1      33.945  29.407   2.605  1.00  0.00           H  
ATOM      2  O5' RG5     1      33.815  30.279   2.225  1.00  0.00           O  
ATOM      3  C5' RG5     1      34.097  30.317   0.798  1.00  0.00           C  
ATOM      4 H5'1 RG5     1      35.144  30.618   0.746  1.00  0.00           H  
ATOM      5 H5'2 RG5     1      33.385  30.987   0.316  1.00  0.00           H  
ATOM      6  C4' RG5     1      33.879  28.907   0.090  1.00  0.00           C  
ATOM      7  H4' RG5     1      33.920  28.997  -0.996  1.00  0.00           H  
ATOM      8  O4' RG5     1      34.822  27.957   0.606  1.00  0.00           O  
ATOM      9  C1' RG5     1      34.030  26.901   1.135  1.00  0.00           C  
ATOM     10  H1' RG5     1      33.989  26.157   0.340  1.00  0.00           H  
ATOM     11  N9  RG5     1      34.609  26.198   2.337  1.00  0.00           N  
ATOM     12  C8  RG5     1      35.011  24.940   2.446  1.00  0.00           C  
ATOM     13  H8  RG5     1      35.194  24.332   1.572  1.00  0.00           H  
ATOM     14  N7  RG5     1      35.392  24.548   3.637  1.00  0.00           N  
ATOM     15  C5  RG5     1      35.185  25.746   4.372  1.00  0.00           C  
ATOM     16  C6  RG5     1      35.366  25.946   5.827  1.00  0.00           C  
ATOM     17  O6  RG5     1      35.563  25.129   6.726  1.00  0.00           O  
ATOM     18  N1  RG5     1      35.214  27.287   6.085  1.00  0.00           N  
ATOM     19  H1  RG5     1      35.345  27.592   7.039  1.00  0.00           H  
ATOM     20  C2  RG5     1      34.813  28.213   5.206  1.00  0.00           C  
ATOM     21  N2  RG5     1      35.042  29.474   5.665  1.00  0.00           N  
ATOM     22  H21 RG5     1      35.215  30.263   5.060  1.00  0.00           H  
ATOM     23  H22 RG5     1      35.500  29.523   6.564  1.00  0.00           H  
ATOM     24  N3  RG5     1      34.651  28.082   3.926  1.00  0.00           N  
ATOM     25  C4  RG5     1      34.901  26.789   3.523  1.00  0.00           C  
ATOM     26  C3' RG5     1      32.511  28.427   0.357  1.00  0.00           C  
ATOM     27  H3' RG5     1      31.776  29.218   0.509  1.00  0.00           H  
ATOM     28  C2' RG5     1      32.572  27.405   1.453  1.00  0.00           C  
ATOM     29 H2'1 RG5     1      32.529  27.871   2.437  1.00  0.00           H  
ATOM     30  O2' RG5     1      31.684  26.412   1.287  1.00  0.00           O  
ATOM     31 HO'2 RG5     1      31.694  26.078   0.387  1.00  0.00           H  
ATOM     32  O3' RG5     1      32.114  27.865  -0.866  1.00  0.00           O  
ATOM     33  P    RC     2      31.278  28.563  -2.057  1.00  0.00           P  
ATOM     34  O1P  RC     2      30.131  29.232  -1.438  1.00  0.00           O  
ATOM     35  O2P  RC     2      31.118  27.536  -3.064  1.00  0.00           O  
ATOM     36  O5'  RC     2      32.286  29.718  -2.754  1.00  0.00           O  
ATOM     37  C5'  RC     2      32.271  31.045  -2.378  1.00  0.00           C  
ATOM     38 H5'1  RC     2      32.223  31.116  -1.292  1.00  0.00           H  
ATOM     39 H5'2  RC     2      31.432  31.538  -2.870  1.00  0.00           H  
ATOM     40  C4'  RC     2      33.568  31.763  -2.897  1.00  0.00           C  
ATOM     41  H4'  RC     2      33.419  32.799  -2.593  1.00  0.00           H  
ATOM     42  O4'  RC     2      34.720  31.354  -2.193  1.00  0.00           O  
ATOM     43  C1'  RC     2      35.670  30.828  -3.161  1.00  0.00           C  
ATOM     44  H1'  RC     2      36.246  31.700  -3.471  1.00  0.00           H  
ATOM     45  N1   RC     2      36.479  29.765  -2.506  1.00  0.00           N  
ATOM     46  C6   RC     2      36.496  28.416  -2.937  1.00  0.00           C  
ATOM     47  H6   RC     2      35.904  28.141  -3.798  1.00  0.00           H  
ATOM     48  C5   RC     2      37.062  27.459  -2.277  1.00  0.00           C  
ATOM     49  H5   RC     2      36.812  26.461  -2.608  1.00  0.00           H  
ATOM     50  C4   RC     2      37.711  27.825  -1.064  1.00  0.00           C  
ATOM     51  N4   RC     2      38.316  26.903  -0.435  1.00  0.00           N  
ATOM     52  H41  RC     2      38.173  25.961  -0.771  1.00  0.00           H  
ATOM     53  H42  RC     2      38.842  27.122   0.399  1.00  0.00           H  
ATOM     54  N3   RC     2      37.823  29.052  -0.635  1.00  0.00           N  
ATOM     55  C2   RC     2      37.257  30.056  -1.357  1.00  0.00           C  
ATOM     56  O2   RC     2      37.539  31.222  -1.075  1.00  0.00           O  
ATOM     57  C3'  RC     2      33.743  31.616  -4.436  1.00  0.00           C  
ATOM     58  H3'  RC     2      32.804  31.435  -4.958  1.00  0.00           H  
ATOM     59  C2'  RC     2      34.826  30.467  -4.396  1.00  0.00           C  
ATOM     60 H2'1  RC     2      34.366  29.500  -4.193  1.00  0.00           H  
ATOM     61  O2'  RC     2      35.580  30.315  -5.669  1.00  0.00           O  
ATOM     62 HO'2  RC     2      35.857  31.202  -5.909  1.00  0.00           H  
ATOM     63  O3'  RC     2      34.434  32.844  -4.768  1.00  0.00           O  
ATOM     64  P    RG     3      34.916  33.154  -6.238  1.00  0.00           P  
ATOM     65  O1P  RG     3      33.933  32.626  -7.235  1.00  0.00           O  
ATOM     66  O2P  RG     3      36.329  32.727  -6.316  1.00  0.00           O  
ATOM     67  O5'  RG     3      34.963  34.713  -6.196  1.00  0.00           O  
ATOM     68  C5'  RG     3      35.296  35.505  -7.279  1.00  0.00           C  
ATOM     69 H5'1  RG     3      34.746  35.138  -8.146  1.00  0.00           H  
ATOM     70 H5'2  RG     3      36.315  35.320  -7.622  1.00  0.00           H  
ATOM     71  C4'  RG     3      35.094  37.043  -7.240  1.00  0.00           C  
ATOM     72  H4'  RG     3      35.651  37.384  -8.112  1.00  0.00           H  
ATOM     73  O4'  RG     3      33.744  37.557  -7.481  1.00  0.00           O  
ATOM     74  C1'  RG     3      33.561  38.687  -6.641  1.00  0.00           C  
ATOM     75  H1'  RG     3      33.085  39.510  -7.174  1.00  0.00           H  
ATOM     76  N9   RG     3      32.712  38.332  -5.458  1.00  0.00           N  
ATOM     77  C8   RG     3      32.168  37.145  -5.103  1.00  0.00           C  
ATOM     78  H8   RG     3      32.400  36.242  -5.649  1.00  0.00           H  
ATOM     79  N7   RG     3      31.358  37.096  -4.101  1.00  0.00           N  
ATOM     80  C5   RG     3      31.314  38.483  -3.808  1.00  0.00           C  
ATOM     81  C6   RG     3      30.603  39.252  -2.845  1.00  0.00           C  
ATOM     82  O6   RG     3      29.959  38.786  -1.893  1.00  0.00           O  
ATOM     83  N1   RG     3      30.764  40.632  -2.861  1.00  0.00           N  
ATOM     84  H1   RG     3      30.129  41.183  -2.302  1.00  0.00           H  
ATOM     85  C2   RG     3      31.800  41.207  -3.569  1.00  0.00           C  
ATOM     86  N2   RG     3      31.847  42.504  -3.561  1.00  0.00           N  
ATOM     87  H21  RG     3      32.516  42.862  -4.228  1.00  0.00           H  
ATOM     88  H22  RG     3      31.372  43.074  -2.875  1.00  0.00           H  
ATOM     89  N3   RG     3      32.449  40.576  -4.509  1.00  0.00           N  
ATOM     90  C4   RG     3      32.264  39.243  -4.520  1.00  0.00           C  
ATOM     91  C3'  RG     3      35.693  37.751  -6.020  1.00  0.00           C  
ATOM     92  H3'  RG     3      35.404  37.247  -5.098  1.00  0.00           H  
ATOM     93  C2'  RG     3      34.961  39.132  -6.127  1.00  0.00           C  
ATOM     94 H2'1  RG     3      34.869  39.630  -5.162  1.00  0.00           H  
ATOM     95  O2'  RG     3      35.474  40.073  -7.085  1.00  0.00           O  
ATOM     96 HO'2  RG     3      36.217  40.582  -6.752  1.00  0.00           H  
ATOM     97  O3'  RG     3      37.115  37.923  -6.148  1.00  0.00           O  
ATOM     98  P    RA     4      38.059  37.764  -4.952  1.00  0.00           P  
ATOM     99  O1P  RA     4      39.434  37.942  -5.490  1.00  0.00           O  
ATOM    100  O2P  RA     4      37.746  36.548  -4.165  1.00  0.00           O  
ATOM    101  O5'  RA     4      37.730  38.983  -4.077  1.00  0.00           O  
ATOM    102  C5'  RA     4      38.200  40.376  -4.325  1.00  0.00           C  
ATOM    103 H5'1  RA     4      38.015  40.641  -5.366  1.00  0.00           H  
ATOM    104 H5'2  RA     4      39.287  40.437  -4.263  1.00  0.00           H  
ATOM    105  C4'  RA     4      37.553  41.329  -3.356  1.00  0.00           C  
ATOM    106  H4'  RA     4      37.969  42.289  -3.660  1.00  0.00           H  
ATOM    107  O4'  RA     4      36.179  41.351  -3.460  1.00  0.00           O  
ATOM    108  C1'  RA     4      35.536  41.423  -2.178  1.00  0.00           C  
ATOM    109  H1'  RA     4      34.809  42.235  -2.213  1.00  0.00           H  
ATOM    110  N9   RA     4      34.979  40.166  -1.730  1.00  0.00           N  
ATOM    111  C8   RA     4      35.135  38.972  -2.343  1.00  0.00           C  
ATOM    112  H8   RA     4      35.847  38.790  -3.134  1.00  0.00           H  
ATOM    113  N7   RA     4      34.302  38.020  -2.001  1.00  0.00           N  
ATOM    114  C5   RA     4      33.521  38.644  -1.008  1.00  0.00           C  
ATOM    115  C6   RA     4      32.397  38.412  -0.144  1.00  0.00           C  
ATOM    116  N6   RA     4      31.768  37.197   0.064  1.00  0.00           N  
ATOM    117  H61  RA     4      30.861  37.224   0.508  1.00  0.00           H  
ATOM    118  H62  RA     4      32.094  36.412  -0.481  1.00  0.00           H  
ATOM    119  N1   RA     4      31.872  39.386   0.621  1.00  0.00           N  
ATOM    120  C2   RA     4      32.450  40.571   0.648  1.00  0.00           C  
ATOM    121  H2   RA     4      31.921  41.257   1.292  1.00  0.00           H  
ATOM    122  N3   RA     4      33.539  40.929  -0.048  1.00  0.00           N  
ATOM    123  C4   RA     4      33.970  39.941  -0.863  1.00  0.00           C  
ATOM    124  C3'  RA     4      37.899  41.042  -1.831  1.00  0.00           C  
ATOM    125  H3'  RA     4      37.964  39.957  -1.749  1.00  0.00           H  
ATOM    126  C2'  RA     4      36.655  41.651  -1.132  1.00  0.00           C  
ATOM    127 H2'1  RA     4      36.457  41.169  -0.174  1.00  0.00           H  
ATOM    128  O2'  RA     4      36.792  43.086  -0.840  1.00  0.00           O  
ATOM    129 HO'2  RA     4      36.204  43.274  -0.105  1.00  0.00           H  
ATOM    130  O3'  RA     4      39.191  41.546  -1.561  1.00  0.00           O  
ATOM    131  P    RG     5      39.927  40.994  -0.217  1.00  0.00           P  
ATOM    132  O1P  RG     5      40.975  41.871   0.002  1.00  0.00           O  
ATOM    133  O2P  RG     5      40.268  39.559  -0.402  1.00  0.00           O  
ATOM    134  O5'  RG     5      38.726  40.994   0.859  1.00  0.00           O  
ATOM    135  C5'  RG     5      38.506  42.141   1.614  1.00  0.00           C  
ATOM    136 H5'1  RG     5      38.295  42.978   0.949  1.00  0.00           H  
ATOM    137 H5'2  RG     5      39.412  42.520   2.088  1.00  0.00           H  
ATOM    138  C4'  RG     5      37.525  42.004   2.754  1.00  0.00           C  
ATOM    139  H4'  RG     5      37.489  42.933   3.322  1.00  0.00           H  
ATOM    140  O4'  RG     5      36.158  41.620   2.265  1.00  0.00           O  
ATOM    141  C1'  RG     5      35.613  40.673   3.239  1.00  0.00           C  
ATOM    142  H1'  RG     5      34.661  41.122   3.524  1.00  0.00           H  
ATOM    143  N9   RG     5      35.488  39.366   2.597  1.00  0.00           N  
ATOM    144  C8   RG     5      36.058  38.807   1.501  1.00  0.00           C  
ATOM    145  H8   RG     5      36.813  39.358   0.960  1.00  0.00           H  
ATOM    146  N7   RG     5      35.640  37.678   1.149  1.00  0.00           N  
ATOM    147  C5   RG     5      34.688  37.418   2.113  1.00  0.00           C  
ATOM    148  C6   RG     5      33.871  36.211   2.364  1.00  0.00           C  
ATOM    149  O6   RG     5      33.592  35.272   1.674  1.00  0.00           O  
ATOM    150  N1   RG     5      33.158  36.267   3.536  1.00  0.00           N  
ATOM    151  H1   RG     5      32.427  35.579   3.649  1.00  0.00           H  
ATOM    152  C2   RG     5      33.118  37.345   4.357  1.00  0.00           C  
ATOM    153  N2   RG     5      32.265  37.395   5.296  1.00  0.00           N  
ATOM    154  H21  RG     5      32.295  38.236   5.855  1.00  0.00           H  
ATOM    155  H22  RG     5      31.775  36.566   5.603  1.00  0.00           H  
ATOM    156  N3   RG     5      33.884  38.415   4.208  1.00  0.00           N  
ATOM    157  C4   RG     5      34.636  38.381   3.068  1.00  0.00           C  
ATOM    158  C3'  RG     5      38.015  40.800   3.716  1.00  0.00           C  
ATOM    159  H3'  RG     5      38.199  39.914   3.109  1.00  0.00           H  
ATOM    160  C2'  RG     5      36.606  40.533   4.384  1.00  0.00           C  
ATOM    161 H2'1  RG     5      36.568  39.509   4.756  1.00  0.00           H  
ATOM    162  O2'  RG     5      36.295  41.391   5.451  1.00  0.00           O  
ATOM    163 HO'2  RG     5      36.630  42.287   5.369  1.00  0.00           H  
ATOM    164  O3'  RG     5      39.077  41.100   4.644  1.00  0.00           O  
ATOM    165  P    RA     6      40.150  39.929   5.068  1.00  0.00           P  
ATOM    166  O1P  RA     6      41.077  40.473   6.006  1.00  0.00           O  
ATOM    167  O2P  RA     6      40.633  39.112   3.942  1.00  0.00           O  
ATOM    168  O5'  RA     6      39.169  38.929   5.816  1.00  0.00           O  
ATOM    169  C5'  RA     6      38.799  39.271   7.117  1.00  0.00           C  
ATOM    170 H5'1  RA     6      38.395  40.283   7.119  1.00  0.00           H  
ATOM    171 H5'2  RA     6      39.696  39.233   7.734  1.00  0.00           H  
ATOM    172  C4'  RA     6      37.710  38.361   7.752  1.00  0.00           C  
ATOM    173  H4'  RA     6      37.487  38.651   8.779  1.00  0.00           H  
ATOM    174  O4'  RA     6      36.485  38.165   7.020  1.00  0.00           O  
ATOM    175  C1'  RA     6      35.958  36.852   7.201  1.00  0.00           C  
ATOM    176  H1'  RA     6      34.994  36.952   7.700  1.00  0.00           H  
ATOM    177  N9   RA     6      35.981  36.035   5.933  1.00  0.00           N  
ATOM    178  C8   RA     6      36.840  36.189   4.816  1.00  0.00           C  
ATOM    179  H8   RA     6      37.437  37.067   4.619  1.00  0.00           H  
ATOM    180  N7   RA     6      36.770  35.201   3.957  1.00  0.00           N  
ATOM    181  C5   RA     6      35.789  34.364   4.461  1.00  0.00           C  
ATOM    182  C6   RA     6      35.182  33.183   4.083  1.00  0.00           C  
ATOM    183  N6   RA     6      35.325  32.714   2.800  1.00  0.00           N  
ATOM    184  H61  RA     6      34.798  31.865   2.656  1.00  0.00           H  
ATOM    185  H62  RA     6      35.743  33.211   2.027  1.00  0.00           H  
ATOM    186  N1   RA     6      34.389  32.498   4.936  1.00  0.00           N  
ATOM    187  C2   RA     6      34.186  33.108   6.124  1.00  0.00           C  
ATOM    188  H2   RA     6      33.461  32.585   6.731  1.00  0.00           H  
ATOM    189  N3   RA     6      34.779  34.139   6.618  1.00  0.00           N  
ATOM    190  C4   RA     6      35.519  34.799   5.727  1.00  0.00           C  
ATOM    191  C3'  RA     6      38.269  36.888   7.851  1.00  0.00           C  
ATOM    192  H3'  RA     6      38.553  36.612   6.836  1.00  0.00           H  
ATOM    193  C2'  RA     6      36.962  36.180   8.149  1.00  0.00           C  
ATOM    194 H2'1  RA     6      37.073  35.101   8.048  1.00  0.00           H  
ATOM    195  O2'  RA     6      36.588  36.490   9.542  1.00  0.00           O  
ATOM    196 HO'2  RA     6      37.413  36.531  10.030  1.00  0.00           H  
ATOM    197  O3'  RA     6      39.195  36.604   8.953  1.00  0.00           O  
ATOM    198  P    RG     7      40.298  35.477   8.775  1.00  0.00           P  
ATOM    199  O1P  RG     7      40.992  35.455  10.090  1.00  0.00           O  
ATOM    200  O2P  RG     7      41.054  35.793   7.528  1.00  0.00           O  
ATOM    201  O5'  RG     7      39.485  34.090   8.485  1.00  0.00           O  
ATOM    202  C5'  RG     7      38.892  33.388   9.562  1.00  0.00           C  
ATOM    203 H5'1  RG     7      38.217  34.003  10.158  1.00  0.00           H  
ATOM    204 H5'2  RG     7      39.673  32.948  10.183  1.00  0.00           H  
ATOM    205  C4'  RG     7      38.088  32.157   8.947  1.00  0.00           C  
ATOM    206  H4'  RG     7      37.421  31.962   9.787  1.00  0.00           H  
ATOM    207  O4'  RG     7      37.146  32.497   7.943  1.00  0.00           O  
ATOM    208  C1'  RG     7      37.354  31.629   6.830  1.00  0.00           C  
ATOM    209  H1'  RG     7      36.399  31.458   6.333  1.00  0.00           H  
ATOM    210  N9   RG     7      38.163  32.089   5.696  1.00  0.00           N  
ATOM    211  C8   RG     7      38.847  33.280   5.524  1.00  0.00           C  
ATOM    212  H8   RG     7      38.910  33.966   6.356  1.00  0.00           H  
ATOM    213  N7   RG     7      39.426  33.401   4.362  1.00  0.00           N  
ATOM    214  C5   RG     7      38.874  32.325   3.596  1.00  0.00           C  
ATOM    215  C6   RG     7      39.026  32.063   2.154  1.00  0.00           C  
ATOM    216  O6   RG     7      39.568  32.660   1.263  1.00  0.00           O  
ATOM    217  N1   RG     7      38.434  30.856   1.816  1.00  0.00           N  
ATOM    218  H1   RG     7      38.334  30.500   0.877  1.00  0.00           H  
ATOM    219  C2   RG     7      37.651  30.147   2.748  1.00  0.00           C  
ATOM    220  N2   RG     7      37.141  28.996   2.277  1.00  0.00           N  
ATOM    221  H21  RG     7      37.262  28.739   1.307  1.00  0.00           H  
ATOM    222  H22  RG     7      36.501  28.452   2.838  1.00  0.00           H  
ATOM    223  N3   RG     7      37.477  30.349   4.055  1.00  0.00           N  
ATOM    224  C4   RG     7      38.125  31.541   4.428  1.00  0.00           C  
ATOM    225  C3'  RG     7      38.798  30.924   8.538  1.00  0.00           C  
ATOM    226  H3'  RG     7      39.825  31.081   8.208  1.00  0.00           H  
ATOM    227  C2'  RG     7      37.913  30.359   7.475  1.00  0.00           C  
ATOM    228 H2'1  RG     7      38.375  29.729   6.715  1.00  0.00           H  
ATOM    229  O2'  RG     7      36.743  29.730   7.990  1.00  0.00           O  
ATOM    230 HO'2  RG     7      36.791  29.788   8.947  1.00  0.00           H  
ATOM    231  O3'  RG     7      38.982  29.989   9.575  1.00  0.00           O  
ATOM    232  P   RC3     8      40.066  28.876   9.635  1.00  0.00           P  
ATOM    233  O1P RC3     8      40.014  28.126  10.909  1.00  0.00           O  
ATOM    234  O2P RC3     8      41.337  29.578   9.316  1.00  0.00           O  
ATOM    235  O5' RC3     8      39.689  27.866   8.438  1.00  0.00           O  
ATOM    236  C5' RC3     8      38.649  26.944   8.560  1.00  0.00           C  
ATOM    237 H5'1 RC3     8      37.723  27.498   8.711  1.00  0.00           H  
ATOM    238 H5'2 RC3     8      38.844  26.358   9.458  1.00  0.00           H  
ATOM    239  C4' RC3     8      38.502  26.148   7.334  1.00  0.00           C  
ATOM    240  H4' RC3     8      37.760  25.378   7.545  1.00  0.00           H  
ATOM    241  O4' RC3     8      38.186  26.816   6.068  1.00  0.00           O  
ATOM    242  C1' RC3     8      38.806  26.262   4.984  1.00  0.00           C  
ATOM    243  H1' RC3     8      37.994  25.775   4.444  1.00  0.00           H  
ATOM    244  N1  RC3     8      39.651  27.266   4.171  1.00  0.00           N  
ATOM    245  C6  RC3     8      40.217  28.303   4.746  1.00  0.00           C  
ATOM    246  H6  RC3     8      40.029  28.485   5.794  1.00  0.00           H  
ATOM    247  C5  RC3     8      40.936  29.215   4.022  1.00  0.00           C  
ATOM    248  H5  RC3     8      41.314  30.143   4.425  1.00  0.00           H  
ATOM    249  C4  RC3     8      40.944  29.026   2.601  1.00  0.00           C  
ATOM    250  N4  RC3     8      41.643  29.794   1.852  1.00  0.00           N  
ATOM    251  H41 RC3     8      42.200  30.538   2.245  1.00  0.00           H  
ATOM    252  H42 RC3     8      41.591  29.591   0.864  1.00  0.00           H  
ATOM    253  N3  RC3     8      40.508  27.959   2.062  1.00  0.00           N  
ATOM    254  C2  RC3     8      39.734  27.142   2.794  1.00  0.00           C  
ATOM    255  O2  RC3     8      39.173  26.164   2.230  1.00  0.00           O  
ATOM    256  C3' RC3     8      39.790  25.444   6.965  1.00  0.00           C  
ATOM    257  H3' RC3     8      40.529  26.245   6.980  1.00  0.00           H  
ATOM    258  C2' RC3     8      39.643  25.073   5.486  1.00  0.00           C  
ATOM    259 H2'1 RC3     8      40.595  25.050   4.955  1.00  0.00           H  
ATOM    260  O2' RC3     8      38.966  23.935   5.149  1.00  0.00           O  
ATOM    261 HO'2 RC3     8      38.730  23.534   5.989  1.00  0.00           H  
ATOM    262  O3' RC3     8      40.200  24.397   7.884  1.00  0.00           O  
ATOM    263  H3T RC3     8      41.052  24.699   8.209  1.00  0.00           H  
TER     264      RC3     8
ATOM    264  K+   K+     9      20.249  37.072  22.748  1.00  0.00           K  
TER     265       K+     9
ATOM    265  K+   K+    10       1.275   2.818  54.605  1.00  0.00           K  
TER     266       K+    10
ATOM    266  K+   K+    11      44.539  39.500   2.014  1.00  0.00           K  
TER     267       K+    11
ATOM    267  K+   K+    12       5.516  34.093  45.395  1.00  0.00           K  
TER     268       K+    12
ATOM    268  K+   K+    13      16.179  23.781  40.371  1.00  0.00           K  
TER     269       K+    13
ATOM    269  K+   K+    14      54.512  56.832   9.467  1.00  0.00           K  
TER     270       K+    14
ATOM    270  K+   K+    15      52.711  53.309  11.589  1.00  0.00           K  
TER     271       K+    15
ATOM    271  K+   K+    16      37.092  59.660  47.663  1.00  0.00           K  
TER     272       K+    16
ATOM    272  K+   K+    17      45.838  42.069  58.053  1.00  0.00           K  
TER     273       K+    17
ATOM    273  K+   K+    18      40.597  35.104   2.519  1.00  0.00           K  
TER     274       K+    18
ATOM    274  K+   K+    19      11.690  25.285   7.186  1.00  0.00           K  
TER     275       K+    19
ATOM    275  K+   K+    20      33.630  31.306  31.985  1.00  0.00           K  
TER     276       K+    20
ATOM    276  K+   K+    21      45.094  27.461  56.108  1.00  0.00           K  
TER     277       K+    21
ATOM    277  K+   K+    22      28.356  39.288   0.293  1.00  0.00           K  
TER     278       K+    22
ATOM    278  K+   K+    23      54.851  43.110  48.316  1.00  0.00           K  
TER     279       K+    23
ATOM    279  K+   K+    24      50.143  42.349  39.275  1.00  0.00           K  
TER     280       K+    24
ATOM    280  K+   K+    25      58.533  11.629  32.255  1.00  0.00           K  
TER     281       K+    25
ATOM    281  K+   K+    26      33.385  11.195  13.733  1.00  0.00           K  
TER     282       K+    26
ATOM    282  K+   K+    27      52.058  24.834   0.426  1.00  0.00           K  
TER     283       K+    27
ATOM    283  K+   K+    28       3.647  10.108   9.672  1.00  0.00           K  
TER     284       K+    28
ATOM    284  K+   K+    29      38.957   4.476   8.772  1.00  0.00           K  
TER     285       K+    29
ATOM    285  K+   K+    30      48.221  28.994  17.839  1.00  0.00           K  
TER     286       K+    30
ATOM    286  K+   K+    31      48.136  44.066  34.970  1.00  0.00           K  
TER     287       K+    31
ATOM    287  K+   K+    32      43.566  10.276  52.969  1.00  0.00           K  
TER     288       K+    32
ATOM    288  K+   K+    33      36.558  29.192  25.336  1.00  0.00           K  
TER     289       K+    33
ATOM    289  K+   K+    34      28.289  15.137  27.515  1.00  0.00           K  
TER     290       K+    34
ATOM    290  K+   K+    35      58.478  40.925  55.423  1.00  0.00           K  
TER     291       K+    35
ATOM    291  K+   K+    36      54.769   8.573  44.954  1.00  0.00           K  
TER     292       K+    36
ATOM    292  K+   K+    37      48.507  55.437  52.635  1.00  0.00           K  
TER     293       K+    37
ATOM    293  K+   K+    38      14.240  47.745   7.135  1.00  0.00           K  
TER     294       K+    38
ATOM    294  K+   K+    39      19.746  18.070   7.975  1.00  0.00           K  
TER     295       K+    39
ATOM    295  K+   K+    40      15.494  57.056  50.507  1.00  0.00           K  
TER     296       K+    40
ATOM    296  K+   K+    41      36.367  29.199  41.767  1.00  0.00           K  
TER     297       K+    41
ATOM    297  K+   K+    42      59.260  44.817  21.521  1.00  0.00           K  
TER     298       K+    42
ATOM    298  K+   K+    43      49.261  59.706  59.583  1.00  0.00           K  
TER     299       K+    43
ATOM    299  K+   K+    44      35.219   5.372  28.543  1.00  0.00           K  
TER     300       K+    44
ATOM    300  K+   K+    45      58.726  28.102  34.452  1.00  0.00           K  
TER     301       K+    45
ATOM    301  K+   K+    46      35.436  11.726   7.164  1.00  0.00           K  
TER     302       K+    46
ATOM    302  K+   K+    47      22.351  46.936  23.727  1.00  0.00           K  
TER     303       K+    47
ATOM    303  K+   K+    48      42.144   4.589  58.755  1.00  0.00           K  
TER     304       K+    48
ATOM    304  K+   K+    49      34.844   8.336  43.516  1.00  0.00           K  
TER     305       K+    49
ATOM    305  K+   K+    50       1.604  11.344  28.246  1.00  0.00           K  
TER     306       K+    50
ATOM    306  K+   K+    51      26.538   4.302  44.042  1.00  0.00           K  
TER     307       K+    51
ATOM    307  K+   K+    52       0.992   4.526  19.027  1.00  0.00           K  
TER     308       K+    52
ATOM    308  K+   K+    53      13.612  11.343  15.890  1.00  0.00           K  
TER     309       K+    53
ATOM    309  K+   K+    54      19.878  42.053   7.535  1.00  0.00           K  
TER     310       K+    54
ATOM    310  K+   K+    55      43.308  39.000  11.899  1.00  0.00           K  
TER     311       K+    55
ATOM    311  K+   K+    56      16.617  44.332  25.803  1.00  0.00           K  
TER     312       K+    56
ATOM    312  K+   K+    57      50.508  35.857  17.058  1.00  0.00           K  
TER     313       K+    57
ATOM    313  K+   K+    58      59.808  37.962  21.659  1.00  0.00           K  
TER     314       K+    58
ATOM    314  K+   K+    59      27.489   2.863  23.564  1.00  0.00           K  
TER     315       K+    59
ATOM    315  K+   K+    60       7.384  19.558  41.740  1.00  0.00           K  
TER     316       K+    60
ATOM    316  K+   K+    61      36.917  35.003  37.848  1.00  0.00           K  
TER     317       K+    61
ATOM    317  K+   K+    62      12.310  47.797  44.330  1.00  0.00           K  
TER     318       K+    62
ATOM    318  K+   K+    63      26.735  26.199  13.899  1.00  0.00           K  
TER     319       K+    63
ATOM    319  K+   K+    64      52.446  15.107  37.893  1.00  0.00           K  
TER     320       K+    64
ATOM    320  K+   K+    65      10.689   4.113  52.823  1.00  0.00           K  
TER     321       K+    65
ATOM    321  K+   K+    66      46.007  31.319   6.720  1.00  0.00           K  
TER     322       K+    66
ATOM    322  K+   K+    67      12.158  13.197  36.669  1.00  0.00           K  
TER     323       K+    67
ATOM    323  K+   K+    68      25.280  35.528  54.617  1.00  0.00           K  
TER     324       K+    68
ATOM    324  K+   K+    69      18.433   1.832  44.600  1.00  0.00           K  
TER     325       K+    69
ATOM    325  K+   K+    70       1.939  21.650  25.981  1.00  0.00           K  
TER     326       K+    70
ATOM    326  K+   K+    71      25.270  44.136  52.290  1.00  0.00           K  
TER     327       K+    71
ATOM    327  K+   K+    72      12.854  12.476  40.458  1.00  0.00           K  
TER     328       K+    72
ATOM    328  K+   K+    73      39.125  44.542  57.786  1.00  0.00           K  
TER     329       K+    73
ATOM    329  K+   K+    74      16.464  35.562  52.055  1.00  0.00           K  
TER     330       K+    74
ATOM    330  K+   K+    75      48.512  16.929  58.312  1.00  0.00           K  
TER     331       K+    75
ATOM    331  K+   K+    76      50.050  39.840   9.207  1.00  0.00           K  
TER     332       K+    76
ATOM    332  K+   K+    77      21.554   2.567  57.984  1.00  0.00           K  
TER     333       K+    77
ATOM    333  K+   K+    78      28.518  58.492  31.922  1.00  0.00           K  
TER     334       K+    78
ATOM    334  K+   K+    79      24.151  42.268   8.229  1.00  0.00           K  
TER     335       K+    79
ATOM    335  K+   K+    80       5.217  40.073   9.109  1.00  0.00           K  
TER     336       K+    80
ATOM    336  K+   K+    81      24.975  53.662  32.662  1.00  0.00           K  
TER     337       K+    81
ATOM    337  K+   K+    82      57.701  36.956  56.835  1.00  0.00           K  
TER     338       K+    82
ATOM    338  K+   K+    83      10.531  39.248   0.534  1.00  0.00           K  
TER     339       K+    83
ATOM    339  K+   K+    84       1.328  47.628  55.260  1.00  0.00           K  
TER     340       K+    84
ATOM    340  K+   K+    85      17.201  27.281  21.391  1.00  0.00           K  
TER     341       K+    85
ATOM    341  K+   K+    86      27.427  27.162  47.540  1.00  0.00           K  
TER     342       K+    86
ATOM    342  K+   K+    87      29.568  35.489  32.964  1.00  0.00           K  
TER     343       K+    87
ATOM    343  K+   K+    88       7.010  55.306  36.597  1.00  0.00           K  
TER     344       K+    88
ATOM    344  K+   K+    89      23.755  55.138   7.078  1.00  0.00           K  
TER     345       K+    89
ATOM    345  K+   K+    90      19.538  33.323  12.037  1.00  0.00           K  
TER     346       K+    90
ATOM    346  K+   K+    91      42.368  12.914  25.971  1.00  0.00           K  
TER     347       K+    91
ATOM    347  K+   K+    92       1.663   3.918  12.642  1.00  0.00           K  
TER     348       K+    92
ATOM    348  K+   K+    93      42.399  24.017  29.928  1.00  0.00           K  
TER     349       K+    93
ATOM    349  K+   K+    94      30.634  46.146   2.311  1.00  0.00           K  
TER     350       K+    94
ATOM    350  K+   K+    95      48.303   5.633  44.712  1.00  0.00           K  
TER     351       K+    95
ATOM    351  K+   K+    96      57.377  19.208  54.154  1.00  0.00           K  
TER     352       K+    96
ATOM    352  K+   K+    97      11.324  55.204  49.723  1.00  0.00           K  
TER     353       K+    97
ATOM    353  K+   K+    98      46.369  16.860   7.180  1.00  0.00           K  
TER     354       K+    98
ATOM    354  K+   K+    99      24.809  14.268  24.723  1.00  0.00           K  
TER     355       K+    99
ATOM    355  K+   K+   100      23.900  30.207  22.594  1.00  0.00           K  
TER     356       K+   100
ATOM    356  K+   K+   101       5.639   7.332  32.199  1.00  0.00           K  
TER     357       K+   101
ATOM    357  K+   K+   102      47.730  37.809  30.610  1.00  0.00           K  
TER     358       K+   102
ATOM    358  K+   K+   103       2.124  59.370  12.256  1.00  0.00           K  
TER     359       K+   103
ATOM    359  K+   K+   104      55.974  49.375  46.846  1.00  0.00           K  
TER     360       K+   104
ATOM    360  K+   K+   105      15.615  24.053  49.346  1.00  0.00           K  
TER     361       K+   105
ATOM    361  K+   K+   106      14.238  40.074  20.793  1.00  0.00           K  
TER     362       K+   106
ATOM    362  K+   K+   107       9.393  49.184  56.947  1.00  0.00           K  
TER     363       K+   107
ATOM    363  K+   K+   108      52.035  19.354  11.811  1.00  0.00           K  
TER     364       K+   108
ATOM    364  K+   K+   109      38.342   2.301  21.866  1.00  0.00           K  
TER     365       K+   109
ATOM    365  K+   K+   110      50.639  19.981  48.111  1.00  0.00           K  
TER     366       K+   110
ATOM    366  K+   K+   111      50.269  14.761   2.227  1.00  0.00           K  
TER     367       K+   111
ATOM    367  K+   K+   112      22.361  20.731  42.226  1.00  0.00           K  
TER     368       K+   112
ATOM    368  K+   K+   113      43.357  45.053  37.128  1.00  0.00           K  
TER     369       K+   113
ATOM    369  K+   K+   114       6.162  43.135  23.904  1.00  0.00           K  
TER     370       K+   114
ATOM    370  K+   K+   115       2.563  35.986  24.386  1.00  0.00           K  
TER     371       K+   115
ATOM    371  K+   K+   116      33.538  33.881  47.636  1.00  0.00           K  
TER     372       K+   116
ATOM    372  K+   K+   117      14.739  41.316  43.073  1.00  0.00           K  
TER     373       K+   117
ATOM    373  K+   K+   118      16.787  15.350  52.485  1.00  0.00           K  
TER     374       K+   118
ATOM    374  K+   K+   119      26.590  18.412   5.344  1.00  0.00           K  
TER     375       K+   119
ATOM    375  K+   K+   120      10.483  15.996  54.407  1.00  0.00           K  
TER     376       K+   120
ATOM    376  K+   K+   121      55.269  24.501  26.090  1.00  0.00           K  
TER     377       K+   121
ATOM    377  K+   K+   122      35.338  35.665  59.225  1.00  0.00           K  
TER     378       K+   122
ATOM    378  K+   K+   123      22.924  19.930  53.920  1.00  0.00           K  
TER     379       K+   123
ATOM    379  K+   K+   124      34.320  30.022  51.862  1.00  0.00           K  
TER     380       K+   124
ATOM    380  K+   K+   125      15.199  32.515  30.159  1.00  0.00           K  
TER     381       K+   125
ATOM    381  K+   K+   126      26.188  44.605  23.691  1.00  0.00           K  
TER     382       K+   126
ATOM    382  K+   K+   127      11.643  22.347  40.575  1.00  0.00           K  
TER     383       K+   127
ATOM    383  K+   K+   128      46.969  35.678  34.878  1.00  0.00           K  
TER     384       K+   128
ATOM    384  K+   K+   129      57.116  53.036  30.021  1.00  0.00           K  
TER     385       K+   129
ATOM    385  K+   K+   130      28.899   3.153  37.523  1.00  0.00           K  
TER     386       K+   130
ATOM    386  K+   K+   131      44.891  16.112  18.295  1.00  0.00           K  
TER     387       K+   131
ATOM    387  K+   K+   132      13.631  18.994  22.040  1.00  0.00           K  
TER     388       K+   132
ATOM    388  K+   K+   133       2.033  34.789  47.386  1.00  0.00           K  
TER     389       K+   133
ATOM    389  K+   K+   134      47.752   1.377  32.911  1.00  0.00           K  
TER     390       K+   134
ATOM    390  K+   K+   135      49.855   2.832   9.907  1.00  0.00           K  
TER     391       K+   135
ATOM    391  K+   K+   136      46.390  38.538  20.881  1.00  0.00           K  
TER     392       K+   136
ATOM    392  K+   K+   137      36.708   7.093  19.631  1.00  0.00           K  
TER     393       K+   137
ATOM    393  K+   K+   138       6.973  59.340  11.529  1.00  0.00           K  
TER     394       K+   138
ATOM    394  K+   K+   139       4.848  45.322  13.261  1.00  0.00           K  
TER     395       K+   139
ATOM    395  K+   K+   140       2.335  13.862  15.518  1.00  0.00           K  
TER     396       K+   140
ATOM    396  K+   K+   141      58.399  28.265  17.850  1.00  0.00           K  
TER     397       K+   141
ATOM    397  K+   K+   142      29.577  49.743  40.711  1.00  0.00           K  
TER     398       K+   142
ATOM    398  K+   K+   143      46.564  28.073   3.864  1.00  0.00           K  
TER     399       K+   143
ATOM    399  K+   K+   144      19.038  56.159  48.394  1.00  0.00           K  
TER     400       K+   144
ATOM    400  K+   K+   145      43.863   2.942  18.362  1.00  0.00           K  
TER     401       K+   145
ATOM    401  K+   K+   146      21.158  43.347  49.686  1.00  0.00           K  
TER     402       K+   146
ATOM    402  K+   K+   147      42.429  54.044  23.150  1.00  0.00           K  
TER     403       K+   147
ATOM    403  K+   K+   148      26.121   1.701  34.783  1.00  0.00           K  
TER     404       K+   148
ATOM    404  K+   K+   149      59.091  40.075  40.743  1.00  0.00           K  
TER     405       K+   149
ATOM    405  K+   K+   150      34.656  19.315  52.723  1.00  0.00           K  
TER     406       K+   150
ATOM    406  K+   K+   151      33.121   8.070  59.461  1.00  0.00           K  
TER     407       K+   151
ATOM    407  K+   K+   152      26.737  35.389  38.935  1.00  0.00           K  
TER     408       K+   152
ATOM    408  Cl- Cl-   153      33.050  44.475  19.064  1.00  0.00          CL  
TER     409      Cl-   153
ATOM    409  Cl- Cl-   154      17.028  48.807   5.983  1.00  0.00          CL  
TER     410      Cl-   154
ATOM    410  Cl- Cl-   155       5.967  53.198  26.667  1.00  0.00          CL  
TER     411      Cl-   155
ATOM    411  Cl- Cl-   156      30.611  36.911  37.952  1.00  0.00          CL  
TER     412      Cl-   156
ATOM    412  Cl- Cl-   157      34.140  30.972  37.913  1.00  0.00          CL  
TER     413      Cl-   157
ATOM    413  Cl- Cl-   158      50.868  31.112  36.545  1.00  0.00          CL  
TER     414      Cl-   158
ATOM    414  Cl- Cl-   159      54.296  56.024  16.179  1.00  0.00          CL  
TER     415      Cl-   159
ATOM    415  Cl- Cl-   160      29.773  59.313  34.593  1.00  0.00          CL  
TER     416      Cl-   160
ATOM    416  Cl- Cl-   161       3.660   3.268   8.333  1.00  0.00          CL  
TER     417      Cl-   161
ATOM    417  Cl- Cl-   162      49.555  55.934  25.724  1.00  0.00          CL  
TER     418      Cl-   162
ATOM    418  Cl- Cl-   163      13.248  31.228  35.144  1.00  0.00          CL  
TER     419      Cl-   163
ATOM    419  Cl- Cl-   164      18.605  12.609  34.932  1.00  0.00          CL  
TER     420      Cl-   164
ATOM    420  Cl- Cl-   165      15.556  50.967  10.832  1.00  0.00          CL  
TER     421      Cl-   165
ATOM    421  Cl- Cl-   166      11.771  59.446  42.332  1.00  0.00          CL  
TER     422      Cl-   166
ATOM    422  Cl- Cl-   167      45.409   0.912  16.080  1.00  0.00          CL  
TER     423      Cl-   167
ATOM    423  Cl- Cl-   168      49.787  52.690  37.668  1.00  0.00          CL  
TER     424      Cl-   168
ATOM    424  Cl- Cl-   169      55.894  17.870  43.979  1.00  0.00          CL  
TER     425      Cl-   169
ATOM    425  Cl- Cl-   170      48.426  48.755  10.532  1.00  0.00          CL  
TER     426      Cl-   170
ATOM    426  Cl- Cl-   171       6.304  47.852  39.672  1.00  0.00          CL  
TER     427      Cl-   171
ATOM    427  Cl- Cl-   172      58.276   6.820  22.827  1.00  0.00          CL  
TER     428      Cl-   172
ATOM    428  Cl- Cl-   173      59.501  27.883  56.446  1.00  0.00          CL  
TER     429      Cl-   173
ATOM    429  Cl- Cl-   174      44.673   2.063  49.183  1.00  0.00          CL  
TER     430      Cl-   174
ATOM    430  Cl- Cl-   175       9.821  47.977  10.731  1.00  0.00          CL  
TER     431      Cl-   175
ATOM    431  Cl- Cl-   176      53.983   8.469  55.099  1.00  0.00          CL  
TER     432      Cl-   176
ATOM    432  Cl- Cl-   177       2.056  23.869  41.601  1.00  0.00          CL  
TER     433      Cl-   177
ATOM    433  Cl- Cl-   178      53.025  46.170  44.848  1.00  0.00          CL  
TER     434      Cl-   178
ATOM    434  Cl- Cl-   179      17.379  40.562  33.163  1.00  0.00          CL  
TER     435      Cl-   179
ATOM    435  Cl- Cl-   180      15.985  54.718  29.572  1.00  0.00          CL  
TER     436      Cl-   180
ATOM    436  Cl- Cl-   181       0.762  16.261  29.019  1.00  0.00          CL  
TER     437      Cl-   181
ATOM    437  Cl- Cl-   182      12.026  38.886  40.919  1.00  0.00          CL  
TER     438      Cl-   182
ATOM    438  Cl- Cl-   183      52.664   5.993   7.038  1.00  0.00          CL  
TER     439      Cl-   183
ATOM    439  Cl- Cl-   184       7.836  44.200  13.242  1.00  0.00          CL  
TER     440      Cl-   184
ATOM    440  Cl- Cl-   185      15.575   4.057  48.755  1.00  0.00          CL  
TER     441      Cl-   185
ATOM    441  Cl- Cl-   186      36.330  14.549  36.193  1.00  0.00          CL  
TER     442      Cl-   186
ATOM    442  Cl- Cl-   187       0.812  32.710  56.287  1.00  0.00          CL  
TER     443      Cl-   187
ATOM    443  Cl- Cl-   188      45.719  16.730  59.682  1.00  0.00          CL  
TER     444      Cl-   188
ATOM    444  Cl- Cl-   189      45.061   5.553  13.967  1.00  0.00          CL  
TER     445      Cl-   189
ATOM    445  Cl- Cl-   190      31.602   8.646   9.372  1.00  0.00          CL  
TER     446      Cl-   190
ATOM    446  Cl- Cl-   191      47.319  38.502   1.175  1.00  0.00          CL  
TER     447      Cl-   191
ATOM    447  Cl- Cl-   192      12.469  35.593  26.661  1.00  0.00          CL  
TER     448      Cl-   192
ATOM    448  Cl- Cl-   193      37.928   0.820   1.990  1.00  0.00          CL  
TER     449      Cl-   193
ATOM    449  Cl- Cl-   194      28.675  57.037  45.883  1.00  0.00          CL  
TER     450      Cl-   194
ATOM    450  Cl- Cl-   195       3.628  40.121   5.344  1.00  0.00          CL  
TER     451      Cl-   195
ATOM    451  Cl- Cl-   196      54.533  20.354  54.160  1.00  0.00          CL  
TER     452      Cl-   196
ATOM    452  Cl- Cl-   197      35.327   4.429  15.932  1.00  0.00          CL  
TER     453      Cl-   197
ATOM    453  Cl- Cl-   198       0.076  19.402  15.249  1.00  0.00          CL  
TER     454      Cl-   198
ATOM    454  Cl- Cl-   199       2.687  59.105   6.091  1.00  0.00          CL  
TER     455      Cl-   199
ATOM    455  Cl- Cl-   200       3.431   9.481  46.627  1.00  0.00          CL  
TER     456      Cl-   200
ATOM    456  Cl- Cl-   201      30.575  44.192   9.500  1.00  0.00          CL  
TER     457      Cl-   201
ATOM    457  Cl- Cl-   202      39.390  28.583  51.684  1.00  0.00          CL  
TER     458      Cl-   202
ATOM    458  Cl- Cl-   203      24.770   1.438  40.092  1.00  0.00          CL  
TER     459      Cl-   203
ATOM    459  Cl- Cl-   204      16.885  42.105  53.286  1.00  0.00          CL  
TER     460      Cl-   204
ATOM    460  Cl- Cl-   205      27.155  25.341  24.476  1.00  0.00          CL  
TER     461      Cl-   205
ATOM    461  Cl- Cl-   206      24.335  16.046  11.586  1.00  0.00          CL  
TER     462      Cl-   206
ATOM    462  Cl- Cl-   207      57.356  46.765  52.612  1.00  0.00          CL  
TER     463      Cl-   207
ATOM    463  Cl- Cl-   208       6.766  21.795  12.947  1.00  0.00          CL  
TER     464      Cl-   208
ATOM    464  Cl- Cl-   209      21.594  32.735  39.952  1.00  0.00          CL  
TER     465      Cl-   209
ATOM    465  Cl- Cl-   210      46.483  25.077  11.251  1.00  0.00          CL  
TER     466      Cl-   210
ATOM    466  Cl- Cl-   211      10.729  44.065  57.771  1.00  0.00          CL  
TER     467      Cl-   211
ATOM    467  Cl- Cl-   212      55.807  33.297  48.940  1.00  0.00          CL  
TER     468      Cl-   212
ATOM    468  Cl- Cl-   213      27.640  45.727  47.579  1.00  0.00          CL  
TER     469      Cl-   213
ATOM    469  Cl- Cl-   214       6.916   5.587  11.984  1.00  0.00          CL  
TER     470      Cl-   214
ATOM    470  Cl- Cl-   215       1.935   9.223  16.978  1.00  0.00          CL  
TER     471      Cl-   215
ATOM    471  Cl- Cl-   216      30.870  39.499  26.557  1.00  0.00          CL  
TER     472      Cl-   216
ATOM    472  Cl- Cl-   217       8.282  28.718   6.998  1.00  0.00          CL  
TER     473      Cl-   217
ATOM    473  Cl- Cl-   218      21.366  44.630  58.665  1.00  0.00          CL  
TER     474      Cl-   218
ATOM    474  Cl- Cl-   219      25.686  21.943  46.825  1.00  0.00          CL  
TER     475      Cl-   219
ATOM    475  Cl- Cl-   220      48.858  37.915  35.801  1.00  0.00          CL  
TER     476      Cl-   220
ATOM    476  Cl- Cl-   221      44.436  17.440  49.374  1.00  0.00          CL  
TER     477      Cl-   221
ATOM    477  Cl- Cl-   222      57.885  44.064   9.307  1.00  0.00          CL  
TER     478      Cl-   222
ATOM    478  Cl- Cl-   223      34.150  59.658  52.120  1.00  0.00          CL  
TER     479      Cl-   223
ATOM    479  Cl- Cl-   224      28.562  21.081  34.074  1.00  0.00          CL  
TER     480      Cl-   224
ATOM    480  Cl- Cl-   225       7.158  56.998  20.753  1.00  0.00          CL  
TER     481      Cl-   225
ATOM    481  Cl- Cl-   226      13.340  54.693  56.488  1.00  0.00          CL  
TER     482      Cl-   226
ATOM    482  Cl- Cl-   227       2.315  38.479  22.656  1.00  0.00          CL  
TER     483      Cl-   227
ATOM    483  Cl- Cl-   228      55.075  16.924   7.678  1.00  0.00          CL  
TER     484      Cl-   228
ATOM    484  Cl- Cl-   229      57.333  36.287  53.808  1.00  0.00          CL  
TER     485      Cl-   229
ATOM    485  Cl- Cl-   230       9.325  12.632   4.069  1.00  0.00          CL  
TER     486      Cl-   230
ATOM    486  Cl- Cl-   231      39.993   3.291  28.404  1.00  0.00          CL  
TER     487      Cl-   231
ATOM    487  Cl- Cl-   232      23.968  39.490  23.216  1.00  0.00          CL  
TER     488      Cl-   232
ATOM    488  Cl- Cl-   233      55.788  27.160  30.392  1.00  0.00          CL  
TER     489      Cl-   233
ATOM    489  Cl- Cl-   234      59.177   7.201  35.301  1.00  0.00          CL  
TER     490      Cl-   234
ATOM    490  Cl- Cl-   235      13.093   8.148  46.493  1.00  0.00          CL  
TER     491      Cl-   235
ATOM    491  Cl- Cl-   236      28.644  29.641  50.754  1.00  0.00          CL  
TER     492      Cl-   236
ATOM    492  Cl- Cl-   237      23.720  50.616  21.292  1.00  0.00          CL  
TER     493      Cl-   237
ATOM    493  Cl- Cl-   238      40.016   8.058  24.349  1.00  0.00          CL  
TER     494      Cl-   238
ATOM    494  Cl- Cl-   239       3.432   7.014  30.225  1.00  0.00          CL  
TER     495      Cl-   239
ATOM    495  Cl- Cl-   240      36.615  24.826  42.044  1.00  0.00          CL  
TER     496      Cl-   240
ATOM    496  Cl- Cl-   241      44.747  42.065  30.986  1.00  0.00          CL  
TER     497      Cl-   241
ATOM    497  Cl- Cl-   242       0.811  35.100  39.727  1.00  0.00          CL  
TER     498      Cl-   242
ATOM    498  Cl- Cl-   243      32.111  23.383  14.286  1.00  0.00          CL  
TER     499      Cl-   243
ATOM    499  Cl- Cl-   244       3.652  47.322  22.689  1.00  0.00          CL  
TER     500      Cl-   244
ATOM    500  Cl- Cl-   245      22.952  52.234  38.794  1.00  0.00          CL  
TER     501      Cl-   245
ATOM    501  Cl- Cl-   246      20.872  56.814  34.176  1.00  0.00          CL  
TER     502      Cl-   246
ATOM    502  Cl- Cl-   247       2.013  26.850  17.043  1.00  0.00          CL  
TER     503      Cl-   247
ATOM    503  Cl- Cl-   248      28.652   6.647  45.026  1.00  0.00          CL  
TER     504      Cl-   248
ATOM    504  Cl- Cl-   249      58.728   9.319   0.012  1.00  0.00          CL  
TER     505      Cl-   249
ATOM    505  Cl- Cl-   250      45.233  38.459  15.777  1.00  0.00          CL  
TER     506      Cl-   250
ATOM    506  Cl- Cl-   251      53.928  17.851  36.959  1.00  0.00          CL  
TER     507      Cl-   251
ATOM    507  Cl- Cl-   252       6.615   9.961  30.375  1.00  0.00          CL  
TER     508      Cl-   252
ATOM    508  Cl- Cl-   253      42.763  52.377  32.845  1.00  0.00          CL  
TER     509      Cl-   253
ATOM    509  Cl- Cl-   254      20.299  23.062  16.895  1.00  0.00          CL  
TER     510      Cl-   254
ATOM    510  Cl- Cl-   255      45.859  33.381  41.777  1.00  0.00          CL  
TER     511      Cl-   255
ATOM    511  Cl- Cl-   256      36.404  39.990  35.070  1.00  0.00          CL  
TER     512      Cl-   256
ATOM    512  Cl- Cl-   257       2.941  15.975  10.425  1.00  0.00          CL  
TER     513      Cl-   257
ATOM    513  Cl- Cl-   258      40.989  31.811  46.687  1.00  0.00          CL  
TER     514      Cl-   258
ATOM    514  Cl- Cl-   259       0.256  11.401  37.429  1.00  0.00          CL  
TER     515      Cl-   259
ATOM    515  Cl- Cl-   260      13.405  23.480  25.148  1.00  0.00          CL  
TER     516      Cl-   260
ATOM    516  Cl- Cl-   261      41.951  12.175  38.861  1.00  0.00          CL  
TER     517      Cl-   261
ATOM    517  Cl- Cl-   262       4.673  27.093  21.034  1.00  0.00          CL  
TER     518      Cl-   262
ATOM    518  Cl- Cl-   263       9.952  33.242  53.431  1.00  0.00          CL  
TER     519      Cl-   263
ATOM    519  Cl- Cl-   264      27.914   6.436  18.535  1.00  0.00          CL  
TER     520      Cl-   264
ATOM    520  Cl- Cl-   265      35.944  17.821  58.154  1.00  0.00          CL  
TER     521      Cl-   265
ATOM    521  Cl- Cl-   266      51.060  23.337   9.511  1.00  0.00          CL  
TER     522      Cl-   266
ATOM    522  Cl- Cl-   267      43.016  30.978  20.438  1.00  0.00          CL  
TER     523      Cl-   267
ATOM    523  Cl- Cl-   268      14.138  23.983  42.731  1.00  0.00          CL  
TER     524      Cl-   268
ATOM    524  Cl- Cl-   269       8.550  55.955  44.810  1.00  0.00          CL  
TER     525      Cl-   269
ATOM    525  Cl- Cl-   270      30.887  49.812  52.858  1.00  0.00          CL  
TER     526      Cl-   270
ATOM    526  Cl- Cl-   271      32.664  15.681   1.489  1.00  0.00          CL  
TER     527      Cl-   271
ATOM    527  Cl- Cl-   272      26.405   9.194  53.831  1.00  0.00          CL  
TER     528      Cl-   272
ATOM    528  Cl- Cl-   273      14.563  16.065  50.586  1.00  0.00          CL  
TER     529      Cl-   273
ATOM    529  Cl- Cl-   274      34.206  48.444  20.815  1.00  0.00          CL  
TER     530      Cl-   274
ATOM    530  Cl- Cl-   275      21.533   4.052  15.678  1.00  0.00          CL  
TER     531      Cl-   275
ATOM    531  Cl- Cl-   276      17.585  40.046  48.844  1.00  0.00          CL  
TER     532      Cl-   276
ATOM    532  Cl- Cl-   277      25.678  37.865  59.038  1.00  0.00          CL  
TER     533      Cl-   277
ATOM    533  Cl- Cl-   278      41.522  16.803   8.483  1.00  0.00          CL  
TER     534      Cl-   278
ATOM    534  Cl- Cl-   279      47.964  22.352  56.986  1.00  0.00          CL  
TER     535      Cl-   279
ATOM    535  Cl- Cl-   280      36.932   7.019  34.897  1.00  0.00          CL  
TER     536      Cl-   280
ATOM    536  Cl- Cl-   281      22.516  32.010  16.610  1.00  0.00          CL  
TER     537      Cl-   281
ATOM    537  Cl- Cl-   282      17.553  10.928  26.392  1.00  0.00          CL  
TER     538      Cl-   282
ATOM    538  Cl- Cl-   283      25.469  44.302  27.132  1.00  0.00          CL  
TER     539      Cl-   283
ATOM    539  Cl- Cl-   284       9.805  49.486  47.701  1.00  0.00          CL  
TER     540      Cl-   284
ATOM    540  Cl- Cl-   285      25.720  57.727  24.973  1.00  0.00          CL  
TER     541      Cl-   285
ATOM    541  Cl- Cl-   286      30.135  42.989  29.410  1.00  0.00          CL  
TER     542      Cl-   286
ATOM    542  Cl- Cl-   287      16.376  29.543   6.181  1.00  0.00          CL  
TER     543      Cl-   287
ATOM    543  Cl- Cl-   288       8.873  38.967  20.047  1.00  0.00          CL  
TER     544      Cl-   288
ATOM    544  Cl- Cl-   289      15.280  18.993  41.076  1.00  0.00          CL  
END   
