# Supplementary material for: Toward Accurate RNA Folding Thermodynamics: Evaluation of Enhanced Sampling Methods for Force Field Benchmarking
Source: J Chem Theory Comput. 2026 May 14;22(10):5247–58. doi: 10.1021/acs.jctc.6c00108 (PMC13217565; doi:10.1021/acs.jctc.6c00108)
Supplement: Supplementary file 2 [file ct6c00108_si_002.zip › GAGA_clusters/loop_z_2.pdb]

ATOM      1  H5T RG5     1      10.098   1.000   0.014  1.00  0.00           H  
ATOM      2  O5' RG5     1      10.231   0.068  -0.172  1.00  0.00           O  
ATOM      3  C5' RG5     1      11.299  -0.139  -1.228  1.00  0.00           C  
ATOM      4 H5'1 RG5     1      10.860  -0.542  -2.141  1.00  0.00           H  
ATOM      5 H5'2 RG5     1      12.151  -0.708  -0.856  1.00  0.00           H  
ATOM      6  C4' RG5     1      11.834   1.230  -1.493  1.00  0.00           C  
ATOM      7  H4' RG5     1      12.497   1.260  -2.358  1.00  0.00           H  
ATOM      8  O4' RG5     1      10.798   2.183  -1.752  1.00  0.00           O  
ATOM      9  C1' RG5     1      11.366   3.409  -1.493  1.00  0.00           C  
ATOM     10  H1' RG5     1      11.644   3.899  -2.426  1.00  0.00           H  
ATOM     11  N9  RG5     1      10.246   4.157  -0.865  1.00  0.00           N  
ATOM     12  C8  RG5     1       9.746   5.424  -1.260  1.00  0.00           C  
ATOM     13  H8  RG5     1      10.209   6.021  -2.031  1.00  0.00           H  
ATOM     14  N7  RG5     1       8.733   5.876  -0.595  1.00  0.00           N  
ATOM     15  C5  RG5     1       8.568   4.842   0.345  1.00  0.00           C  
ATOM     16  C6  RG5     1       7.713   4.755   1.468  1.00  0.00           C  
ATOM     17  O6  RG5     1       7.017   5.663   1.969  1.00  0.00           O  
ATOM     18  N1  RG5     1       7.669   3.552   2.016  1.00  0.00           N  
ATOM     19  H1  RG5     1       7.167   3.433   2.884  1.00  0.00           H  
ATOM     20  C2  RG5     1       8.338   2.498   1.617  1.00  0.00           C  
ATOM     21  N2  RG5     1       8.273   1.422   2.353  1.00  0.00           N  
ATOM     22  H21 RG5     1       7.498   1.258   2.979  1.00  0.00           H  
ATOM     23  H22 RG5     1       8.970   0.694   2.281  1.00  0.00           H  
ATOM     24  N3  RG5     1       9.284   2.521   0.638  1.00  0.00           N  
ATOM     25  C4  RG5     1       9.356   3.751   0.066  1.00  0.00           C  
ATOM     26  C3' RG5     1      12.546   1.783  -0.216  1.00  0.00           C  
ATOM     27  H3' RG5     1      12.086   1.674   0.766  1.00  0.00           H  
ATOM     28  C2' RG5     1      12.618   3.247  -0.588  1.00  0.00           C  
ATOM     29 H2'1 RG5     1      12.596   3.796   0.354  1.00  0.00           H  
ATOM     30  O2' RG5     1      13.759   3.538  -1.322  1.00  0.00           O  
ATOM     31 HO'2 RG5     1      13.952   2.831  -1.942  1.00  0.00           H  
ATOM     32  O3' RG5     1      13.880   1.180  -0.026  1.00  0.00           O  
ATOM     33  P    RC     2      14.787   1.436   1.163  1.00  0.00           P  
ATOM     34  O1P  RC     2      14.871   2.856   1.649  1.00  0.00           O  
ATOM     35  O2P  RC     2      16.064   0.756   0.786  1.00  0.00           O  
ATOM     36  O5'  RC     2      14.011   0.480   2.217  1.00  0.00           O  
ATOM     37  C5'  RC     2      14.676  -0.160   3.313  1.00  0.00           C  
ATOM     38 H5'1  RC     2      15.409   0.528   3.734  1.00  0.00           H  
ATOM     39 H5'2  RC     2      15.219  -1.027   2.938  1.00  0.00           H  
ATOM     40  C4'  RC     2      13.669  -0.499   4.377  1.00  0.00           C  
ATOM     41  H4'  RC     2      14.172  -1.040   5.179  1.00  0.00           H  
ATOM     42  O4'  RC     2      13.175   0.747   4.743  1.00  0.00           O  
ATOM     43  C1'  RC     2      11.691   0.684   4.712  1.00  0.00           C  
ATOM     44  H1'  RC     2      11.221   0.172   5.552  1.00  0.00           H  
ATOM     45  N1   RC     2      11.022   1.966   4.360  1.00  0.00           N  
ATOM     46  C6   RC     2      11.685   2.884   3.509  1.00  0.00           C  
ATOM     47  H6   RC     2      12.651   2.694   3.066  1.00  0.00           H  
ATOM     48  C5   RC     2      11.221   4.162   3.419  1.00  0.00           C  
ATOM     49  H5   RC     2      11.641   4.919   2.774  1.00  0.00           H  
ATOM     50  C4   RC     2      10.009   4.450   4.151  1.00  0.00           C  
ATOM     51  N4   RC     2       9.522   5.608   4.112  1.00  0.00           N  
ATOM     52  H41  RC     2       8.766   5.962   4.681  1.00  0.00           H  
ATOM     53  H42  RC     2       9.936   6.218   3.422  1.00  0.00           H  
ATOM     54  N3   RC     2       9.363   3.599   4.918  1.00  0.00           N  
ATOM     55  C2   RC     2       9.866   2.375   5.115  1.00  0.00           C  
ATOM     56  O2   RC     2       9.278   1.595   5.881  1.00  0.00           O  
ATOM     57  C3'  RC     2      12.455  -1.406   3.834  1.00  0.00           C  
ATOM     58  H3'  RC     2      12.734  -1.899   2.903  1.00  0.00           H  
ATOM     59  C2'  RC     2      11.531  -0.271   3.535  1.00  0.00           C  
ATOM     60 H2'1  RC     2      11.707   0.171   2.554  1.00  0.00           H  
ATOM     61  O2'  RC     2      10.153  -0.592   3.473  1.00  0.00           O  
ATOM     62 HO'2  RC     2       9.959  -1.090   4.270  1.00  0.00           H  
ATOM     63  O3'  RC     2      11.838  -2.253   4.873  1.00  0.00           O  
ATOM     64  P    RG     3      12.350  -3.698   5.195  1.00  0.00           P  
ATOM     65  O1P  RG     3      12.274  -4.511   3.977  1.00  0.00           O  
ATOM     66  O2P  RG     3      11.723  -4.265   6.376  1.00  0.00           O  
ATOM     67  O5'  RG     3      13.828  -3.429   5.640  1.00  0.00           O  
ATOM     68  C5'  RG     3      14.823  -4.382   5.227  1.00  0.00           C  
ATOM     69 H5'1  RG     3      14.815  -4.553   4.150  1.00  0.00           H  
ATOM     70 H5'2  RG     3      14.751  -5.305   5.802  1.00  0.00           H  
ATOM     71  C4'  RG     3      16.252  -3.844   5.545  1.00  0.00           C  
ATOM     72  H4'  RG     3      16.930  -4.630   5.212  1.00  0.00           H  
ATOM     73  O4'  RG     3      16.482  -2.631   4.920  1.00  0.00           O  
ATOM     74  C1'  RG     3      17.803  -2.194   5.359  1.00  0.00           C  
ATOM     75  H1'  RG     3      18.624  -2.616   4.779  1.00  0.00           H  
ATOM     76  N9   RG     3      17.838  -0.734   5.246  1.00  0.00           N  
ATOM     77  C8   RG     3      18.495  -0.091   4.261  1.00  0.00           C  
ATOM     78  H8   RG     3      19.166  -0.518   3.531  1.00  0.00           H  
ATOM     79  N7   RG     3      18.131   1.176   4.206  1.00  0.00           N  
ATOM     80  C5   RG     3      17.449   1.355   5.476  1.00  0.00           C  
ATOM     81  C6   RG     3      16.971   2.543   6.048  1.00  0.00           C  
ATOM     82  O6   RG     3      17.062   3.700   5.700  1.00  0.00           O  
ATOM     83  N1   RG     3      16.254   2.352   7.139  1.00  0.00           N  
ATOM     84  H1   RG     3      15.852   3.130   7.642  1.00  0.00           H  
ATOM     85  C2   RG     3      15.907   1.085   7.637  1.00  0.00           C  
ATOM     86  N2   RG     3      15.036   0.926   8.580  1.00  0.00           N  
ATOM     87  H21  RG     3      14.575   1.707   9.026  1.00  0.00           H  
ATOM     88  H22  RG     3      14.847  -0.028   8.851  1.00  0.00           H  
ATOM     89  N3   RG     3      16.344  -0.003   7.107  1.00  0.00           N  
ATOM     90  C4   RG     3      17.160   0.161   6.017  1.00  0.00           C  
ATOM     91  C3'  RG     3      16.601  -3.512   6.974  1.00  0.00           C  
ATOM     92  H3'  RG     3      15.831  -2.870   7.403  1.00  0.00           H  
ATOM     93  C2'  RG     3      17.950  -2.680   6.791  1.00  0.00           C  
ATOM     94 H2'1  RG     3      17.994  -1.886   7.536  1.00  0.00           H  
ATOM     95  O2'  RG     3      19.107  -3.517   6.954  1.00  0.00           O  
ATOM     96 HO'2  RG     3      19.105  -3.848   7.855  1.00  0.00           H  
ATOM     97  O3'  RG     3      16.646  -4.652   7.785  1.00  0.00           O  
ATOM     98  P    RA     4      16.373  -4.456   9.339  1.00  0.00           P  
ATOM     99  O1P  RA     4      16.804  -5.773   9.907  1.00  0.00           O  
ATOM    100  O2P  RA     4      14.944  -3.970   9.556  1.00  0.00           O  
ATOM    101  O5'  RA     4      17.395  -3.325   9.849  1.00  0.00           O  
ATOM    102  C5'  RA     4      18.440  -3.536  10.716  1.00  0.00           C  
ATOM    103 H5'1  RA     4      19.006  -4.333  10.234  1.00  0.00           H  
ATOM    104 H5'2  RA     4      18.145  -3.688  11.754  1.00  0.00           H  
ATOM    105  C4'  RA     4      19.275  -2.231  10.815  1.00  0.00           C  
ATOM    106  H4'  RA     4      20.036  -2.437  11.568  1.00  0.00           H  
ATOM    107  O4'  RA     4      19.897  -1.989   9.469  1.00  0.00           O  
ATOM    108  C1'  RA     4      20.140  -0.574   9.400  1.00  0.00           C  
ATOM    109  H1'  RA     4      21.058  -0.352   9.944  1.00  0.00           H  
ATOM    110  N9   RA     4      20.371  -0.140   8.032  1.00  0.00           N  
ATOM    111  C8   RA     4      20.995  -0.880   7.063  1.00  0.00           C  
ATOM    112  H8   RA     4      21.247  -1.908   7.275  1.00  0.00           H  
ATOM    113  N7   RA     4      21.201  -0.337   5.892  1.00  0.00           N  
ATOM    114  C5   RA     4      20.846   1.036   6.160  1.00  0.00           C  
ATOM    115  C6   RA     4      20.895   2.272   5.401  1.00  0.00           C  
ATOM    116  N6   RA     4      21.384   2.322   4.170  1.00  0.00           N  
ATOM    117  H61  RA     4      21.143   3.141   3.630  1.00  0.00           H  
ATOM    118  H62  RA     4      21.851   1.567   3.689  1.00  0.00           H  
ATOM    119  N1   RA     4      20.501   3.442   6.036  1.00  0.00           N  
ATOM    120  C2   RA     4      19.931   3.314   7.176  1.00  0.00           C  
ATOM    121  H2   RA     4      19.682   4.237   7.679  1.00  0.00           H  
ATOM    122  N3   RA     4      19.864   2.280   8.023  1.00  0.00           N  
ATOM    123  C4   RA     4      20.330   1.111   7.440  1.00  0.00           C  
ATOM    124  C3'  RA     4      18.577  -0.900  11.155  1.00  0.00           C  
ATOM    125  H3'  RA     4      17.493  -1.017  11.133  1.00  0.00           H  
ATOM    126  C2'  RA     4      18.867   0.014   9.950  1.00  0.00           C  
ATOM    127 H2'1  RA     4      18.093  -0.134   9.196  1.00  0.00           H  
ATOM    128  O2'  RA     4      18.883   1.429  10.333  1.00  0.00           O  
ATOM    129 HO'2  RA     4      19.100   1.936   9.547  1.00  0.00           H  
ATOM    130  O3'  RA     4      18.965  -0.444  12.503  1.00  0.00           O  
ATOM    131  P    RG     5      18.385  -1.010  13.925  1.00  0.00           P  
ATOM    132  O1P  RG     5      19.403  -0.720  14.933  1.00  0.00           O  
ATOM    133  O2P  RG     5      18.005  -2.376  13.854  1.00  0.00           O  
ATOM    134  O5'  RG     5      17.183  -0.053  14.195  1.00  0.00           O  
ATOM    135  C5'  RG     5      16.017   0.019  13.311  1.00  0.00           C  
ATOM    136 H5'1  RG     5      15.500  -0.936  13.408  1.00  0.00           H  
ATOM    137 H5'2  RG     5      16.393   0.234  12.311  1.00  0.00           H  
ATOM    138  C4'  RG     5      15.221   1.182  13.892  1.00  0.00           C  
ATOM    139  H4'  RG     5      15.169   1.209  14.980  1.00  0.00           H  
ATOM    140  O4'  RG     5      15.732   2.457  13.444  1.00  0.00           O  
ATOM    141  C1'  RG     5      14.709   3.463  13.155  1.00  0.00           C  
ATOM    142  H1'  RG     5      14.720   4.326  13.820  1.00  0.00           H  
ATOM    143  N9   RG     5      14.798   3.805  11.785  1.00  0.00           N  
ATOM    144  C8   RG     5      15.530   3.098  10.785  1.00  0.00           C  
ATOM    145  H8   RG     5      15.908   2.110  11.002  1.00  0.00           H  
ATOM    146  N7   RG     5      15.598   3.756   9.628  1.00  0.00           N  
ATOM    147  C5   RG     5      14.883   4.889   9.830  1.00  0.00           C  
ATOM    148  C6   RG     5      14.573   5.899   8.822  1.00  0.00           C  
ATOM    149  O6   RG     5      14.985   6.032   7.646  1.00  0.00           O  
ATOM    150  N1   RG     5      13.836   6.899   9.349  1.00  0.00           N  
ATOM    151  H1   RG     5      13.910   7.846   9.007  1.00  0.00           H  
ATOM    152  C2   RG     5      13.258   6.850  10.668  1.00  0.00           C  
ATOM    153  N2   RG     5      12.435   7.789  11.094  1.00  0.00           N  
ATOM    154  H21  RG     5      12.095   7.447  11.981  1.00  0.00           H  
ATOM    155  H22  RG     5      11.973   8.520  10.572  1.00  0.00           H  
ATOM    156  N3   RG     5      13.504   5.938  11.533  1.00  0.00           N  
ATOM    157  C4   RG     5      14.325   4.919  11.091  1.00  0.00           C  
ATOM    158  C3'  RG     5      13.747   1.147  13.310  1.00  0.00           C  
ATOM    159  H3'  RG     5      13.841   0.947  12.243  1.00  0.00           H  
ATOM    160  C2'  RG     5      13.456   2.622  13.496  1.00  0.00           C  
ATOM    161 H2'1  RG     5      12.702   2.956  12.783  1.00  0.00           H  
ATOM    162  O2'  RG     5      13.153   2.996  14.870  1.00  0.00           O  
ATOM    163 HO'2  RG     5      12.479   3.679  14.858  1.00  0.00           H  
ATOM    164  O3'  RG     5      12.969   0.326  13.987  1.00  0.00           O  
ATOM    165  P    RA     6      11.763  -0.496  13.366  1.00  0.00           P  
ATOM    166  O1P  RA     6      11.098  -1.305  14.373  1.00  0.00           O  
ATOM    167  O2P  RA     6      12.319  -1.300  12.234  1.00  0.00           O  
ATOM    168  O5'  RA     6      10.670   0.494  12.851  1.00  0.00           O  
ATOM    169  C5'  RA     6       9.953   1.401  13.754  1.00  0.00           C  
ATOM    170 H5'1  RA     6      10.675   1.926  14.379  1.00  0.00           H  
ATOM    171 H5'2  RA     6       9.349   0.733  14.368  1.00  0.00           H  
ATOM    172  C4'  RA     6       9.168   2.408  12.894  1.00  0.00           C  
ATOM    173  H4'  RA     6       8.537   2.985  13.569  1.00  0.00           H  
ATOM    174  O4'  RA     6      10.114   3.316  12.338  1.00  0.00           O  
ATOM    175  C1'  RA     6       9.681   3.738  11.016  1.00  0.00           C  
ATOM    176  H1'  RA     6       9.559   4.819  10.949  1.00  0.00           H  
ATOM    177  N9   RA     6      10.673   3.269   9.999  1.00  0.00           N  
ATOM    178  C8   RA     6      11.526   2.178  10.007  1.00  0.00           C  
ATOM    179  H8   RA     6      11.575   1.394  10.748  1.00  0.00           H  
ATOM    180  N7   RA     6      12.253   2.170   8.977  1.00  0.00           N  
ATOM    181  C5   RA     6      11.906   3.288   8.180  1.00  0.00           C  
ATOM    182  C6   RA     6      12.465   3.808   7.011  1.00  0.00           C  
ATOM    183  N6   RA     6      13.363   3.214   6.293  1.00  0.00           N  
ATOM    184  H61  RA     6      13.740   2.312   6.549  1.00  0.00           H  
ATOM    185  H62  RA     6      13.602   3.702   5.442  1.00  0.00           H  
ATOM    186  N1   RA     6      12.021   5.012   6.689  1.00  0.00           N  
ATOM    187  C2   RA     6      11.014   5.560   7.389  1.00  0.00           C  
ATOM    188  H2   RA     6      10.652   6.521   7.054  1.00  0.00           H  
ATOM    189  N3   RA     6      10.431   5.210   8.519  1.00  0.00           N  
ATOM    190  C4   RA     6      10.997   3.993   8.843  1.00  0.00           C  
ATOM    191  C3'  RA     6       8.406   1.771  11.742  1.00  0.00           C  
ATOM    192  H3'  RA     6       9.145   1.147  11.240  1.00  0.00           H  
ATOM    193  C2'  RA     6       8.436   3.016  10.843  1.00  0.00           C  
ATOM    194 H2'1  RA     6       8.231   2.726   9.813  1.00  0.00           H  
ATOM    195  O2'  RA     6       7.415   3.923  11.233  1.00  0.00           O  
ATOM    196 HO'2  RA     6       6.568   3.648  10.875  1.00  0.00           H  
ATOM    197  O3'  RA     6       7.193   1.087  11.992  1.00  0.00           O  
ATOM    198  P    RG     7       6.328   0.438  10.813  1.00  0.00           P  
ATOM    199  O1P  RG     7       5.752  -0.765  11.515  1.00  0.00           O  
ATOM    200  O2P  RG     7       7.079   0.249   9.572  1.00  0.00           O  
ATOM    201  O5'  RG     7       5.214   1.478  10.607  1.00  0.00           O  
ATOM    202  C5'  RG     7       4.407   1.843  11.747  1.00  0.00           C  
ATOM    203 H5'1  RG     7       4.943   1.953  12.689  1.00  0.00           H  
ATOM    204 H5'2  RG     7       3.660   1.076  11.953  1.00  0.00           H  
ATOM    205  C4'  RG     7       3.679   3.187  11.428  1.00  0.00           C  
ATOM    206  H4'  RG     7       3.138   3.433  12.342  1.00  0.00           H  
ATOM    207  O4'  RG     7       4.774   4.084  11.191  1.00  0.00           O  
ATOM    208  C1'  RG     7       4.149   5.157  10.549  1.00  0.00           C  
ATOM    209  H1'  RG     7       3.806   5.779  11.376  1.00  0.00           H  
ATOM    210  N9   RG     7       4.956   5.763   9.500  1.00  0.00           N  
ATOM    211  C8   RG     7       5.324   7.113   9.475  1.00  0.00           C  
ATOM    212  H8   RG     7       4.893   7.857  10.128  1.00  0.00           H  
ATOM    213  N7   RG     7       6.055   7.358   8.483  1.00  0.00           N  
ATOM    214  C5   RG     7       6.333   6.186   7.853  1.00  0.00           C  
ATOM    215  C6   RG     7       7.221   5.780   6.864  1.00  0.00           C  
ATOM    216  O6   RG     7       7.954   6.484   6.215  1.00  0.00           O  
ATOM    217  N1   RG     7       7.479   4.445   6.773  1.00  0.00           N  
ATOM    218  H1   RG     7       8.155   4.113   6.101  1.00  0.00           H  
ATOM    219  C2   RG     7       6.758   3.586   7.455  1.00  0.00           C  
ATOM    220  N2   RG     7       7.116   2.331   7.340  1.00  0.00           N  
ATOM    221  H21  RG     7       6.675   1.664   7.956  1.00  0.00           H  
ATOM    222  H22  RG     7       7.887   1.961   6.802  1.00  0.00           H  
ATOM    223  N3   RG     7       5.809   3.843   8.291  1.00  0.00           N  
ATOM    224  C4   RG     7       5.574   5.171   8.490  1.00  0.00           C  
ATOM    225  C3'  RG     7       2.741   3.143  10.175  1.00  0.00           C  
ATOM    226  H3'  RG     7       3.236   2.586   9.379  1.00  0.00           H  
ATOM    227  C2'  RG     7       2.862   4.641   9.877  1.00  0.00           C  
ATOM    228 H2'1  RG     7       2.900   4.788   8.798  1.00  0.00           H  
ATOM    229  O2'  RG     7       1.711   5.293  10.544  1.00  0.00           O  
ATOM    230 HO'2  RG     7       0.921   4.878  10.188  1.00  0.00           H  
ATOM    231  O3'  RG     7       1.528   2.625  10.460  1.00  0.00           O  
ATOM    232  P   RC3     8       0.482   2.300   9.224  1.00  0.00           P  
ATOM    233  O1P RC3     8       0.256   3.535   8.430  1.00  0.00           O  
ATOM    234  O2P RC3     8      -0.684   1.698   9.874  1.00  0.00           O  
ATOM    235  O5' RC3     8       1.250   1.274   8.335  1.00  0.00           O  
ATOM    236  C5' RC3     8       0.625   0.176   7.730  1.00  0.00           C  
ATOM    237 H5'1 RC3     8      -0.092   0.491   6.972  1.00  0.00           H  
ATOM    238 H5'2 RC3     8       0.111  -0.524   8.388  1.00  0.00           H  
ATOM    239  C4' RC3     8       1.701  -0.767   6.991  1.00  0.00           C  
ATOM    240  H4' RC3     8       1.152  -1.684   6.775  1.00  0.00           H  
ATOM    241  O4' RC3     8       2.144  -0.111   5.756  1.00  0.00           O  
ATOM    242  C1' RC3     8       3.531   0.059   5.916  1.00  0.00           C  
ATOM    243  H1' RC3     8       4.077  -0.719   5.382  1.00  0.00           H  
ATOM    244  N1  RC3     8       3.971   1.410   5.393  1.00  0.00           N  
ATOM    245  C6  RC3     8       3.292   2.535   5.823  1.00  0.00           C  
ATOM    246  H6  RC3     8       2.375   2.428   6.384  1.00  0.00           H  
ATOM    247  C5  RC3     8       3.635   3.757   5.376  1.00  0.00           C  
ATOM    248  H5  RC3     8       2.990   4.589   5.619  1.00  0.00           H  
ATOM    249  C4  RC3     8       4.846   3.858   4.674  1.00  0.00           C  
ATOM    250  N4  RC3     8       5.316   5.024   4.302  1.00  0.00           N  
ATOM    251  H41 RC3     8       6.081   4.972   3.644  1.00  0.00           H  
ATOM    252  H42 RC3     8       4.746   5.856   4.359  1.00  0.00           H  
ATOM    253  N3  RC3     8       5.546   2.829   4.275  1.00  0.00           N  
ATOM    254  C2  RC3     8       5.095   1.532   4.504  1.00  0.00           C  
ATOM    255  O2  RC3     8       5.666   0.624   3.900  1.00  0.00           O  
ATOM    256  C3' RC3     8       2.915  -1.027   7.926  1.00  0.00           C  
ATOM    257  H3' RC3     8       2.639  -0.727   8.936  1.00  0.00           H  
ATOM    258  C2' RC3     8       3.956  -0.090   7.407  1.00  0.00           C  
ATOM    259 H2'1 RC3     8       3.827   0.875   7.898  1.00  0.00           H  
ATOM    260  O2' RC3     8       5.357  -0.558   7.466  1.00  0.00           O  
ATOM    261 HO'2 RC3     8       5.832  -0.173   8.206  1.00  0.00           H  
ATOM    262  O3' RC3     8       3.091  -2.447   7.845  1.00  0.00           O  
ATOM    263  H3T RC3     8       3.664  -2.529   7.078  1.00  0.00           H  
TER     264      RC3     8
ATOM    264  K+   K+     9      54.044   6.381   0.661  1.00  0.00           K  
TER     265       K+     9
ATOM    265  K+   K+    10       0.952  42.046  46.213  1.00  0.00           K  
TER     266       K+    10
ATOM    266  K+   K+    11      32.502  14.020  10.498  1.00  0.00           K  
TER     267       K+    11
ATOM    267  K+   K+    12       6.190  58.969  14.168  1.00  0.00           K  
TER     268       K+    12
ATOM    268  K+   K+    13      10.657  39.802  14.328  1.00  0.00           K  
TER     269       K+    13
ATOM    269  K+   K+    14      31.057  27.366  13.124  1.00  0.00           K  
TER     270       K+    14
ATOM    270  K+   K+    15      27.760  11.139  26.568  1.00  0.00           K  
TER     271       K+    15
ATOM    271  K+   K+    16       3.598  32.603  22.577  1.00  0.00           K  
TER     272       K+    16
ATOM    272  K+   K+    17      36.172  14.547  45.877  1.00  0.00           K  
TER     273       K+    17
ATOM    273  K+   K+    18      35.212  12.304  21.008  1.00  0.00           K  
TER     274       K+    18
ATOM    274  K+   K+    19      27.366  26.071   4.818  1.00  0.00           K  
TER     275       K+    19
ATOM    275  K+   K+    20      57.820  16.070   0.957  1.00  0.00           K  
TER     276       K+    20
ATOM    276  K+   K+    21       7.059   8.085  31.264  1.00  0.00           K  
TER     277       K+    21
ATOM    277  K+   K+    22       3.233  32.137  17.826  1.00  0.00           K  
TER     278       K+    22
ATOM    278  K+   K+    23      35.051  54.435  52.259  1.00  0.00           K  
TER     279       K+    23
ATOM    279  K+   K+    24      12.373  24.824  44.330  1.00  0.00           K  
TER     280       K+    24
ATOM    280  K+   K+    25      42.154  10.315  14.052  1.00  0.00           K  
TER     281       K+    25
ATOM    281  K+   K+    26      52.401   2.295   8.190  1.00  0.00           K  
TER     282       K+    26
ATOM    282  K+   K+    27      51.854  49.642  54.277  1.00  0.00           K  
TER     283       K+    27
ATOM    283  K+   K+    28      13.542  43.753   1.926  1.00  0.00           K  
TER     284       K+    28
ATOM    284  K+   K+    29      38.859  26.047  43.576  1.00  0.00           K  
TER     285       K+    29
ATOM    285  K+   K+    30      10.537  35.239   7.473  1.00  0.00           K  
TER     286       K+    30
ATOM    286  K+   K+    31      17.937  12.648  15.394  1.00  0.00           K  
TER     287       K+    31
ATOM    287  K+   K+    32      42.855  26.902  47.861  1.00  0.00           K  
TER     288       K+    32
ATOM    288  K+   K+    33      12.520  24.828  35.501  1.00  0.00           K  
TER     289       K+    33
ATOM    289  K+   K+    34      10.379  17.588  12.297  1.00  0.00           K  
TER     290       K+    34
ATOM    290  K+   K+    35      28.808  59.736  49.761  1.00  0.00           K  
TER     291       K+    35
ATOM    291  K+   K+    36      58.463  17.298  39.450  1.00  0.00           K  
TER     292       K+    36
ATOM    292  K+   K+    37      57.241   1.309  52.763  1.00  0.00           K  
TER     293       K+    37
ATOM    293  K+   K+    38      16.428  25.971   9.755  1.00  0.00           K  
TER     294       K+    38
ATOM    294  K+   K+    39      11.674  11.511  54.733  1.00  0.00           K  
TER     295       K+    39
ATOM    295  K+   K+    40      35.872  12.722   7.460  1.00  0.00           K  
TER     296       K+    40
ATOM    296  K+   K+    41      59.718  33.639  37.092  1.00  0.00           K  
TER     297       K+    41
ATOM    297  K+   K+    42       0.429  17.363  19.445  1.00  0.00           K  
TER     298       K+    42
ATOM    298  K+   K+    43      21.866  11.738   4.450  1.00  0.00           K  
TER     299       K+    43
ATOM    299  K+   K+    44      20.518  30.728  16.334  1.00  0.00           K  
TER     300       K+    44
ATOM    300  K+   K+    45      16.991  23.311  20.794  1.00  0.00           K  
TER     301       K+    45
ATOM    301  K+   K+    46      18.711  32.863  53.487  1.00  0.00           K  
TER     302       K+    46
ATOM    302  K+   K+    47      29.339   6.127  54.968  1.00  0.00           K  
TER     303       K+    47
ATOM    303  K+   K+    48      10.523  48.126   5.510  1.00  0.00           K  
TER     304       K+    48
ATOM    304  K+   K+    49      18.199  10.412  20.490  1.00  0.00           K  
TER     305       K+    49
ATOM    305  K+   K+    50      20.154   5.354  18.953  1.00  0.00           K  
TER     306       K+    50
ATOM    306  K+   K+    51      29.205  16.831  51.296  1.00  0.00           K  
TER     307       K+    51
ATOM    307  K+   K+    52      53.806   9.475  22.849  1.00  0.00           K  
TER     308       K+    52
ATOM    308  K+   K+    53      14.464  45.388  18.252  1.00  0.00           K  
TER     309       K+    53
ATOM    309  K+   K+    54      48.952  41.936  38.943  1.00  0.00           K  
TER     310       K+    54
ATOM    310  K+   K+    55      50.256  44.765  51.376  1.00  0.00           K  
TER     311       K+    55
ATOM    311  K+   K+    56      31.815  44.137  42.185  1.00  0.00           K  
TER     312       K+    56
ATOM    312  K+   K+    57      25.106  46.709  40.406  1.00  0.00           K  
TER     313       K+    57
ATOM    313  K+   K+    58      44.517  47.360  21.722  1.00  0.00           K  
TER     314       K+    58
ATOM    314  K+   K+    59      42.056  19.992  48.649  1.00  0.00           K  
TER     315       K+    59
ATOM    315  K+   K+    60      37.748  43.946  23.218  1.00  0.00           K  
TER     316       K+    60
ATOM    316  K+   K+    61      22.160  49.500   8.182  1.00  0.00           K  
TER     317       K+    61
ATOM    317  K+   K+    62      13.882  16.502  38.380  1.00  0.00           K  
TER     318       K+    62
ATOM    318  K+   K+    63      51.226  32.054   2.052  1.00  0.00           K  
TER     319       K+    63
ATOM    319  K+   K+    64      41.299   8.153  47.054  1.00  0.00           K  
TER     320       K+    64
ATOM    320  K+   K+    65       2.077  10.889  34.550  1.00  0.00           K  
TER     321       K+    65
ATOM    321  K+   K+    66      36.982  26.617  39.303  1.00  0.00           K  
TER     322       K+    66
ATOM    322  K+   K+    67      25.369  59.020  35.960  1.00  0.00           K  
TER     323       K+    67
ATOM    323  K+   K+    68      21.361  36.905  36.500  1.00  0.00           K  
TER     324       K+    68
ATOM    324  K+   K+    69      47.771  49.208   4.576  1.00  0.00           K  
TER     325       K+    69
ATOM    325  K+   K+    70      56.171  15.759  56.742  1.00  0.00           K  
TER     326       K+    70
ATOM    326  K+   K+    71      35.658  50.804  36.723  1.00  0.00           K  
TER     327       K+    71
ATOM    327  K+   K+    72      19.073  56.862  58.762  1.00  0.00           K  
TER     328       K+    72
ATOM    328  K+   K+    73       2.563  28.546  23.919  1.00  0.00           K  
TER     329       K+    73
ATOM    329  K+   K+    74      29.670  50.775  25.823  1.00  0.00           K  
TER     330       K+    74
ATOM    330  K+   K+    75      39.627  38.005   6.036  1.00  0.00           K  
TER     331       K+    75
ATOM    331  K+   K+    76      33.636  41.030  20.090  1.00  0.00           K  
TER     332       K+    76
ATOM    332  K+   K+    77       4.660  29.561  39.078  1.00  0.00           K  
TER     333       K+    77
ATOM    333  K+   K+    78      44.050  16.597  22.832  1.00  0.00           K  
TER     334       K+    78
ATOM    334  K+   K+    79      50.196  21.373  34.164  1.00  0.00           K  
TER     335       K+    79
ATOM    335  K+   K+    80       0.736   2.382  20.516  1.00  0.00           K  
TER     336       K+    80
ATOM    336  K+   K+    81      58.967  35.456  10.143  1.00  0.00           K  
TER     337       K+    81
ATOM    337  K+   K+    82      59.680  35.188  26.171  1.00  0.00           K  
TER     338       K+    82
ATOM    338  K+   K+    83      12.799  56.924   8.482  1.00  0.00           K  
TER     339       K+    83
ATOM    339  K+   K+    84      15.107  51.005  42.753  1.00  0.00           K  
TER     340       K+    84
ATOM    340  K+   K+    85       4.448  12.436  43.579  1.00  0.00           K  
TER     341       K+    85
ATOM    341  K+   K+    86      18.871   2.352  47.408  1.00  0.00           K  
TER     342       K+    86
ATOM    342  K+   K+    87      31.516  18.395  34.858  1.00  0.00           K  
TER     343       K+    87
ATOM    343  K+   K+    88      38.509  14.989  27.390  1.00  0.00           K  
TER     344       K+    88
ATOM    344  K+   K+    89      59.488  35.752   1.268  1.00  0.00           K  
TER     345       K+    89
ATOM    345  K+   K+    90      48.736  32.528  31.479  1.00  0.00           K  
TER     346       K+    90
ATOM    346  K+   K+    91      33.268   7.242  16.102  1.00  0.00           K  
TER     347       K+    91
ATOM    347  K+   K+    92      47.720   3.970  24.060  1.00  0.00           K  
TER     348       K+    92
ATOM    348  K+   K+    93       0.847  59.651  51.540  1.00  0.00           K  
TER     349       K+    93
ATOM    349  K+   K+    94      41.052   9.398   3.561  1.00  0.00           K  
TER     350       K+    94
ATOM    350  K+   K+    95       8.874  17.725  50.208  1.00  0.00           K  
TER     351       K+    95
ATOM    351  K+   K+    96      30.914  51.829  19.338  1.00  0.00           K  
TER     352       K+    96
ATOM    352  K+   K+    97       6.625   5.175  56.981  1.00  0.00           K  
TER     353       K+    97
ATOM    353  K+   K+    98      35.563   1.895  48.465  1.00  0.00           K  
TER     354       K+    98
ATOM    354  K+   K+    99      54.025  42.854  23.279  1.00  0.00           K  
TER     355       K+    99
ATOM    355  K+   K+   100      19.044  55.369  17.753  1.00  0.00           K  
TER     356       K+   100
ATOM    356  K+   K+   101      20.062   2.432  25.943  1.00  0.00           K  
TER     357       K+   101
ATOM    357  K+   K+   102       5.946  32.142  54.204  1.00  0.00           K  
TER     358       K+   102
ATOM    358  K+   K+   103      11.777  37.024  38.517  1.00  0.00           K  
TER     359       K+   103
ATOM    359  K+   K+   104      48.835  13.490  50.405  1.00  0.00           K  
TER     360       K+   104
ATOM    360  K+   K+   105      44.651  47.373   1.516  1.00  0.00           K  
TER     361       K+   105
ATOM    361  K+   K+   106      29.705  34.433  38.592  1.00  0.00           K  
TER     362       K+   106
ATOM    362  K+   K+   107      35.785  31.915  24.068  1.00  0.00           K  
TER     363       K+   107
ATOM    363  K+   K+   108      59.789  34.045  16.996  1.00  0.00           K  
TER     364       K+   108
ATOM    364  K+   K+   109      42.299  32.274  21.551  1.00  0.00           K  
TER     365       K+   109
ATOM    365  K+   K+   110      14.010   6.509   5.136  1.00  0.00           K  
TER     366       K+   110
ATOM    366  K+   K+   111       0.388  25.900  48.105  1.00  0.00           K  
TER     367       K+   111
ATOM    367  K+   K+   112      41.668  55.911   3.042  1.00  0.00           K  
TER     368       K+   112
ATOM    368  K+   K+   113      24.300  17.647  57.658  1.00  0.00           K  
TER     369       K+   113
ATOM    369  K+   K+   114      35.577  56.340  28.200  1.00  0.00           K  
TER     370       K+   114
ATOM    370  K+   K+   115      34.635   6.828   3.879  1.00  0.00           K  
TER     371       K+   115
ATOM    371  K+   K+   116       4.502  53.360  35.462  1.00  0.00           K  
TER     372       K+   116
ATOM    372  K+   K+   117      18.887  48.104  54.276  1.00  0.00           K  
TER     373       K+   117
ATOM    373  K+   K+   118      40.413  35.825  42.306  1.00  0.00           K  
TER     374       K+   118
ATOM    374  K+   K+   119      43.970  45.588  17.297  1.00  0.00           K  
TER     375       K+   119
ATOM    375  K+   K+   120      14.904  54.974  16.115  1.00  0.00           K  
TER     376       K+   120
ATOM    376  K+   K+   121      10.912  53.118   0.837  1.00  0.00           K  
TER     377       K+   121
ATOM    377  K+   K+   122      31.560  29.370   0.759  1.00  0.00           K  
TER     378       K+   122
ATOM    378  K+   K+   123      31.002  11.134  40.669  1.00  0.00           K  
TER     379       K+   123
ATOM    379  K+   K+   124      15.979  42.369   5.637  1.00  0.00           K  
TER     380       K+   124
ATOM    380  K+   K+   125      37.411   5.082  25.504  1.00  0.00           K  
TER     381       K+   125
ATOM    381  K+   K+   126      49.730  40.363  56.324  1.00  0.00           K  
TER     382       K+   126
ATOM    382  K+   K+   127      26.191  24.042  22.973  1.00  0.00           K  
TER     383       K+   127
ATOM    383  K+   K+   128      15.895  36.162  30.919  1.00  0.00           K  
TER     384       K+   128
ATOM    384  K+   K+   129       4.857  57.710  43.716  1.00  0.00           K  
TER     385       K+   129
ATOM    385  K+   K+   130      59.625  57.992  55.273  1.00  0.00           K  
TER     386       K+   130
ATOM    386  K+   K+   131      43.609  53.635  48.702  1.00  0.00           K  
TER     387       K+   131
ATOM    387  K+   K+   132      53.068  45.048  30.609  1.00  0.00           K  
TER     388       K+   132
ATOM    388  K+   K+   133      24.247  13.812  14.175  1.00  0.00           K  
TER     389       K+   133
ATOM    389  K+   K+   134      17.035  54.506  51.770  1.00  0.00           K  
TER     390       K+   134
ATOM    390  K+   K+   135      49.109   1.821  42.717  1.00  0.00           K  
TER     391       K+   135
ATOM    391  K+   K+   136      35.836  27.876  51.072  1.00  0.00           K  
TER     392       K+   136
ATOM    392  K+   K+   137       1.015  53.788  56.318  1.00  0.00           K  
TER     393       K+   137
ATOM    393  K+   K+   138      25.122  31.325  43.957  1.00  0.00           K  
TER     394       K+   138
ATOM    394  K+   K+   139       2.543  19.002  22.540  1.00  0.00           K  
TER     395       K+   139
ATOM    395  K+   K+   140      20.048  46.341   8.840  1.00  0.00           K  
TER     396       K+   140
ATOM    396  K+   K+   141      32.129  22.801   5.612  1.00  0.00           K  
TER     397       K+   141
ATOM    397  K+   K+   142       7.976  49.925  36.263  1.00  0.00           K  
TER     398       K+   142
ATOM    398  K+   K+   143      39.129  33.828  18.981  1.00  0.00           K  
TER     399       K+   143
ATOM    399  K+   K+   144      52.598  48.104   9.891  1.00  0.00           K  
TER     400       K+   144
ATOM    400  K+   K+   145      25.553  13.654  23.741  1.00  0.00           K  
TER     401       K+   145
ATOM    401  K+   K+   146       0.731  44.424  40.987  1.00  0.00           K  
TER     402       K+   146
ATOM    402  K+   K+   147       3.742  21.216   5.013  1.00  0.00           K  
TER     403       K+   147
ATOM    403  K+   K+   148      28.984  22.067  25.587  1.00  0.00           K  
TER     404       K+   148
ATOM    404  K+   K+   149      10.693  53.338   5.020  1.00  0.00           K  
TER     405       K+   149
ATOM    405  K+   K+   150      57.944   8.095  37.497  1.00  0.00           K  
TER     406       K+   150
ATOM    406  K+   K+   151       3.603  16.183  25.165  1.00  0.00           K  
TER     407       K+   151
ATOM    407  K+   K+   152      31.945  45.863   9.039  1.00  0.00           K  
TER     408       K+   152
ATOM    408  Cl- Cl-   153      36.767  38.051  56.590  1.00  0.00          CL  
TER     409      Cl-   153
ATOM    409  Cl- Cl-   154      21.459   8.086  27.275  1.00  0.00          CL  
TER     410      Cl-   154
ATOM    410  Cl- Cl-   155      30.850   1.837  23.778  1.00  0.00          CL  
TER     411      Cl-   155
ATOM    411  Cl- Cl-   156      29.657   8.314   8.845  1.00  0.00          CL  
TER     412      Cl-   156
ATOM    412  Cl- Cl-   157      17.312  49.847   7.826  1.00  0.00          CL  
TER     413      Cl-   157
ATOM    413  Cl- Cl-   158      40.882  11.527  23.457  1.00  0.00          CL  
TER     414      Cl-   158
ATOM    414  Cl- Cl-   159      19.714   9.205  55.233  1.00  0.00          CL  
TER     415      Cl-   159
ATOM    415  Cl- Cl-   160      48.214  11.106  10.022  1.00  0.00          CL  
TER     416      Cl-   160
ATOM    416  Cl- Cl-   161      33.872  22.512  38.544  1.00  0.00          CL  
TER     417      Cl-   161
ATOM    417  Cl- Cl-   162      41.937  14.213  16.652  1.00  0.00          CL  
TER     418      Cl-   162
ATOM    418  Cl- Cl-   163      11.885  38.795  35.936  1.00  0.00          CL  
TER     419      Cl-   163
ATOM    419  Cl- Cl-   164       3.769  14.600   7.789  1.00  0.00          CL  
TER     420      Cl-   164
ATOM    420  Cl- Cl-   165      23.032   4.892  22.995  1.00  0.00          CL  
TER     421      Cl-   165
ATOM    421  Cl- Cl-   166      54.520  54.326  54.452  1.00  0.00          CL  
TER     422      Cl-   166
ATOM    422  Cl- Cl-   167      26.472  21.711   1.221  1.00  0.00          CL  
TER     423      Cl-   167
ATOM    423  Cl- Cl-   168      18.587  37.507  35.217  1.00  0.00          CL  
TER     424      Cl-   168
ATOM    424  Cl- Cl-   169      47.388  52.388  56.185  1.00  0.00          CL  
TER     425      Cl-   169
ATOM    425  Cl- Cl-   170      32.086  20.418  51.447  1.00  0.00          CL  
TER     426      Cl-   170
ATOM    426  Cl- Cl-   171      49.610  38.924   7.037  1.00  0.00          CL  
TER     427      Cl-   171
ATOM    427  Cl- Cl-   172      19.433  52.228  57.100  1.00  0.00          CL  
TER     428      Cl-   172
ATOM    428  Cl- Cl-   173      38.980  33.360  46.463  1.00  0.00          CL  
TER     429      Cl-   173
ATOM    429  Cl- Cl-   174      54.618  52.222   6.590  1.00  0.00          CL  
TER     430      Cl-   174
ATOM    430  Cl- Cl-   175      28.453  27.186  44.860  1.00  0.00          CL  
TER     431      Cl-   175
ATOM    431  Cl- Cl-   176       2.337  10.130  37.594  1.00  0.00          CL  
TER     432      Cl-   176
ATOM    432  Cl- Cl-   177       1.342  34.903  21.773  1.00  0.00          CL  
TER     433      Cl-   177
ATOM    433  Cl- Cl-   178      10.162  17.929  24.453  1.00  0.00          CL  
TER     434      Cl-   178
ATOM    434  Cl- Cl-   179      35.552   2.663   7.119  1.00  0.00          CL  
TER     435      Cl-   179
ATOM    435  Cl- Cl-   180      43.002  23.554   1.970  1.00  0.00          CL  
TER     436      Cl-   180
ATOM    436  Cl- Cl-   181      51.159  29.581  24.679  1.00  0.00          CL  
TER     437      Cl-   181
ATOM    437  Cl- Cl-   182       1.658  52.227  47.511  1.00  0.00          CL  
TER     438      Cl-   182
ATOM    438  Cl- Cl-   183      39.631  27.837  57.018  1.00  0.00          CL  
TER     439      Cl-   183
ATOM    439  Cl- Cl-   184       3.948  23.083  18.699  1.00  0.00          CL  
TER     440      Cl-   184
ATOM    440  Cl- Cl-   185      22.866  46.344  31.638  1.00  0.00          CL  
TER     441      Cl-   185
ATOM    441  Cl- Cl-   186      40.032  38.940  20.683  1.00  0.00          CL  
TER     442      Cl-   186
ATOM    442  Cl- Cl-   187      57.279  19.979  10.811  1.00  0.00          CL  
TER     443      Cl-   187
ATOM    443  Cl- Cl-   188      30.075  26.500  26.631  1.00  0.00          CL  
TER     444      Cl-   188
ATOM    444  Cl- Cl-   189      30.821   1.435  31.190  1.00  0.00          CL  
TER     445      Cl-   189
ATOM    445  Cl- Cl-   190      25.485  33.241  34.007  1.00  0.00          CL  
TER     446      Cl-   190
ATOM    446  Cl- Cl-   191      37.792  54.850  37.236  1.00  0.00          CL  
TER     447      Cl-   191
ATOM    447  Cl- Cl-   192      42.008  33.662  40.006  1.00  0.00          CL  
TER     448      Cl-   192
ATOM    448  Cl- Cl-   193      42.571  47.733  33.124  1.00  0.00          CL  
TER     449      Cl-   193
ATOM    449  Cl- Cl-   194      58.693  58.471  47.089  1.00  0.00          CL  
TER     450      Cl-   194
ATOM    450  Cl- Cl-   195       9.260  49.246   2.941  1.00  0.00          CL  
TER     451      Cl-   195
ATOM    451  Cl- Cl-   196      18.433  19.179  15.724  1.00  0.00          CL  
TER     452      Cl-   196
ATOM    452  Cl- Cl-   197      13.333  47.225   5.593  1.00  0.00          CL  
TER     453      Cl-   197
ATOM    453  Cl- Cl-   198      15.825  55.363  58.202  1.00  0.00          CL  
TER     454      Cl-   198
ATOM    454  Cl- Cl-   199       8.470  40.610  39.191  1.00  0.00          CL  
TER     455      Cl-   199
ATOM    455  Cl- Cl-   200      46.820  45.423  21.079  1.00  0.00          CL  
TER     456      Cl-   200
ATOM    456  Cl- Cl-   201      19.279  44.390  23.107  1.00  0.00          CL  
TER     457      Cl-   201
ATOM    457  Cl- Cl-   202      40.645   9.808  43.819  1.00  0.00          CL  
TER     458      Cl-   202
ATOM    458  Cl- Cl-   203       4.638  43.323   4.447  1.00  0.00          CL  
TER     459      Cl-   203
ATOM    459  Cl- Cl-   204      59.633  14.610  38.301  1.00  0.00          CL  
TER     460      Cl-   204
ATOM    460  Cl- Cl-   205       5.413  41.907  42.191  1.00  0.00          CL  
TER     461      Cl-   205
ATOM    461  Cl- Cl-   206      25.404  10.044  39.125  1.00  0.00          CL  
TER     462      Cl-   206
ATOM    462  Cl- Cl-   207      39.111  22.043  40.470  1.00  0.00          CL  
TER     463      Cl-   207
ATOM    463  Cl- Cl-   208      11.341  12.504  30.030  1.00  0.00          CL  
TER     464      Cl-   208
ATOM    464  Cl- Cl-   209      36.874  23.289  20.947  1.00  0.00          CL  
TER     465      Cl-   209
ATOM    465  Cl- Cl-   210      27.486  11.680  59.694  1.00  0.00          CL  
TER     466      Cl-   210
ATOM    466  Cl- Cl-   211      14.744  17.739   5.620  1.00  0.00          CL  
TER     467      Cl-   211
ATOM    467  Cl- Cl-   212      54.943  52.163  19.725  1.00  0.00          CL  
TER     468      Cl-   212
ATOM    468  Cl- Cl-   213      14.004  13.917  43.639  1.00  0.00          CL  
TER     469      Cl-   213
ATOM    469  Cl- Cl-   214      33.317  16.419  22.778  1.00  0.00          CL  
TER     470      Cl-   214
ATOM    470  Cl- Cl-   215      33.836  36.313  45.209  1.00  0.00          CL  
TER     471      Cl-   215
ATOM    471  Cl- Cl-   216      40.665  49.597   6.685  1.00  0.00          CL  
TER     472      Cl-   216
ATOM    472  Cl- Cl-   217      47.286  37.671  16.889  1.00  0.00          CL  
TER     473      Cl-   217
ATOM    473  Cl- Cl-   218      24.634  16.461  52.904  1.00  0.00          CL  
TER     474      Cl-   218
ATOM    474  Cl- Cl-   219       9.407  37.117  53.541  1.00  0.00          CL  
TER     475      Cl-   219
ATOM    475  Cl- Cl-   220      41.112  16.095  48.951  1.00  0.00          CL  
TER     476      Cl-   220
ATOM    476  Cl- Cl-   221      22.819  58.744  50.184  1.00  0.00          CL  
TER     477      Cl-   221
ATOM    477  Cl- Cl-   222      47.760  26.671  11.464  1.00  0.00          CL  
TER     478      Cl-   222
ATOM    478  Cl- Cl-   223      54.996   5.709  18.579  1.00  0.00          CL  
TER     479      Cl-   223
ATOM    479  Cl- Cl-   224       2.705  51.456  33.736  1.00  0.00          CL  
TER     480      Cl-   224
ATOM    480  Cl- Cl-   225      11.987   5.329  22.184  1.00  0.00          CL  
TER     481      Cl-   225
ATOM    481  Cl- Cl-   226      57.589  57.170  24.407  1.00  0.00          CL  
TER     482      Cl-   226
ATOM    482  Cl- Cl-   227      43.192  42.134  55.390  1.00  0.00          CL  
TER     483      Cl-   227
ATOM    483  Cl- Cl-   228       3.068  38.205  48.874  1.00  0.00          CL  
TER     484      Cl-   228
ATOM    484  Cl- Cl-   229      25.577  20.248  19.244  1.00  0.00          CL  
TER     485      Cl-   229
ATOM    485  Cl- Cl-   230       8.851   8.494  48.770  1.00  0.00          CL  
TER     486      Cl-   230
ATOM    486  Cl- Cl-   231      49.086  10.323  49.916  1.00  0.00          CL  
TER     487      Cl-   231
ATOM    487  Cl- Cl-   232      49.742  16.305  39.358  1.00  0.00          CL  
TER     488      Cl-   232
ATOM    488  Cl- Cl-   233       3.868  31.186  59.026  1.00  0.00          CL  
TER     489      Cl-   233
ATOM    489  Cl- Cl-   234      12.484  21.683  26.272  1.00  0.00          CL  
TER     490      Cl-   234
ATOM    490  Cl- Cl-   235      55.797  49.728  46.277  1.00  0.00          CL  
TER     491      Cl-   235
ATOM    491  Cl- Cl-   236      30.549   8.135  23.180  1.00  0.00          CL  
TER     492      Cl-   236
ATOM    492  Cl- Cl-   237      29.813  39.328  43.277  1.00  0.00          CL  
TER     493      Cl-   237
ATOM    493  Cl- Cl-   238      10.988  45.813  46.415  1.00  0.00          CL  
TER     494      Cl-   238
ATOM    494  Cl- Cl-   239      56.464  56.674  34.989  1.00  0.00          CL  
TER     495      Cl-   239
ATOM    495  Cl- Cl-   240      20.081  32.054  35.567  1.00  0.00          CL  
TER     496      Cl-   240
ATOM    496  Cl- Cl-   241      46.745   4.907  46.395  1.00  0.00          CL  
TER     497      Cl-   241
ATOM    497  Cl- Cl-   242      29.472   3.463  13.565  1.00  0.00          CL  
TER     498      Cl-   242
ATOM    498  Cl- Cl-   243      13.554   5.584  32.062  1.00  0.00          CL  
TER     499      Cl-   243
ATOM    499  Cl- Cl-   244      13.200  35.453   9.148  1.00  0.00          CL  
TER     500      Cl-   244
ATOM    500  Cl- Cl-   245      52.483  38.720  52.213  1.00  0.00          CL  
TER     501      Cl-   245
ATOM    501  Cl- Cl-   246      31.281  48.777  19.342  1.00  0.00          CL  
TER     502      Cl-   246
ATOM    502  Cl- Cl-   247      51.820  16.202  18.465  1.00  0.00          CL  
TER     503      Cl-   247
ATOM    503  Cl- Cl-   248      26.372  53.643  25.736  1.00  0.00          CL  
TER     504      Cl-   248
ATOM    504  Cl- Cl-   249       1.763  23.192  57.366  1.00  0.00          CL  
TER     505      Cl-   249
ATOM    505  Cl- Cl-   250      22.856  43.667  15.687  1.00  0.00          CL  
TER     506      Cl-   250
ATOM    506  Cl- Cl-   251      57.803  19.993  41.071  1.00  0.00          CL  
TER     507      Cl-   251
ATOM    507  Cl- Cl-   252      54.723  33.624  36.608  1.00  0.00          CL  
TER     508      Cl-   252
ATOM    508  Cl- Cl-   253      34.381   9.792  58.436  1.00  0.00          CL  
TER     509      Cl-   253
ATOM    509  Cl- Cl-   254      32.607  18.651  12.121  1.00  0.00          CL  
TER     510      Cl-   254
ATOM    510  Cl- Cl-   255       8.602  34.801  13.767  1.00  0.00          CL  
TER     511      Cl-   255
ATOM    511  Cl- Cl-   256      11.508  45.265  11.207  1.00  0.00          CL  
TER     512      Cl-   256
ATOM    512  Cl- Cl-   257      33.635  22.385  31.628  1.00  0.00          CL  
TER     513      Cl-   257
ATOM    513  Cl- Cl-   258      35.526  58.931  52.977  1.00  0.00          CL  
TER     514      Cl-   258
ATOM    514  Cl- Cl-   259       5.075   9.670  54.597  1.00  0.00          CL  
TER     515      Cl-   259
ATOM    515  Cl- Cl-   260      35.512  36.838  21.041  1.00  0.00          CL  
TER     516      Cl-   260
ATOM    516  Cl- Cl-   261       9.200  19.981   6.667  1.00  0.00          CL  
TER     517      Cl-   261
ATOM    517  Cl- Cl-   262      29.893  50.185  11.651  1.00  0.00          CL  
TER     518      Cl-   262
ATOM    518  Cl- Cl-   263      39.745   4.455   3.321  1.00  0.00          CL  
TER     519      Cl-   263
ATOM    519  Cl- Cl-   264       8.969  53.672  20.711  1.00  0.00          CL  
TER     520      Cl-   264
ATOM    520  Cl- Cl-   265      14.318  55.995  52.512  1.00  0.00          CL  
TER     521      Cl-   265
ATOM    521  Cl- Cl-   266      46.362  19.390  27.065  1.00  0.00          CL  
TER     522      Cl-   266
ATOM    522  Cl- Cl-   267      15.354  27.887  13.555  1.00  0.00          CL  
TER     523      Cl-   267
ATOM    523  Cl- Cl-   268      56.407  27.769  18.167  1.00  0.00          CL  
TER     524      Cl-   268
ATOM    524  Cl- Cl-   269      18.001  13.120  46.970  1.00  0.00          CL  
TER     525      Cl-   269
ATOM    525  Cl- Cl-   270      12.320  39.591   3.680  1.00  0.00          CL  
TER     526      Cl-   270
ATOM    526  Cl- Cl-   271      53.615   1.273  24.156  1.00  0.00          CL  
TER     527      Cl-   271
ATOM    527  Cl- Cl-   272       7.654  32.783  47.143  1.00  0.00          CL  
TER     528      Cl-   272
ATOM    528  Cl- Cl-   273      41.468  30.906   8.873  1.00  0.00          CL  
TER     529      Cl-   273
ATOM    529  Cl- Cl-   274      22.089  45.297   4.339  1.00  0.00          CL  
TER     530      Cl-   274
ATOM    530  Cl- Cl-   275       9.322  25.358  35.783  1.00  0.00          CL  
TER     531      Cl-   275
ATOM    531  Cl- Cl-   276      27.247  10.586  19.978  1.00  0.00          CL  
TER     532      Cl-   276
ATOM    532  Cl- Cl-   277      23.163   7.300  12.444  1.00  0.00          CL  
TER     533      Cl-   277
ATOM    533  Cl- Cl-   278      13.464  25.517  39.454  1.00  0.00          CL  
TER     534      Cl-   278
ATOM    534  Cl- Cl-   279      54.490   2.137  52.261  1.00  0.00          CL  
TER     535      Cl-   279
ATOM    535  Cl- Cl-   280      14.488  36.994  24.439  1.00  0.00          CL  
TER     536      Cl-   280
ATOM    536  Cl- Cl-   281      58.818  19.252  57.376  1.00  0.00          CL  
TER     537      Cl-   281
ATOM    537  Cl- Cl-   282      41.148  40.768  41.291  1.00  0.00          CL  
TER     538      Cl-   282
ATOM    538  Cl- Cl-   283      30.685  51.103  51.612  1.00  0.00          CL  
TER     539      Cl-   283
ATOM    539  Cl- Cl-   284      15.246  56.954  43.385  1.00  0.00          CL  
TER     540      Cl-   284
ATOM    540  Cl- Cl-   285      57.162  14.315  53.969  1.00  0.00          CL  
TER     541      Cl-   285
ATOM    541  Cl- Cl-   286      58.059  26.135  40.341  1.00  0.00          CL  
TER     542      Cl-   286
ATOM    542  Cl- Cl-   287      28.660  57.981  52.313  1.00  0.00          CL  
TER     543      Cl-   287
ATOM    543  Cl- Cl-   288      44.858  37.311  58.343  1.00  0.00          CL  
TER     544      Cl-   288
ATOM    544  Cl- Cl-   289       6.288   6.641  22.068  1.00  0.00          CL  
END   
