# Supplementary material for: Toward Accurate RNA Folding Thermodynamics: Evaluation of Enhanced Sampling Methods for Force Field Benchmarking
Source: J Chem Theory Comput. 2026 May 14;22(10):5247–58. doi: 10.1021/acs.jctc.6c00108 (PMC13217565; doi:10.1021/acs.jctc.6c00108)
Supplement: Supplementary file 2 [file ct6c00108_si_002.zip › GAGA_clusters/4-stack_5.pdb]

ATOM      1  H5T RG5     1      30.504  38.752  44.599  1.00  0.00           H  
ATOM      2  O5' RG5     1      30.639  39.260  45.402  1.00  0.00           O  
ATOM      3  C5' RG5     1      31.948  38.930  45.942  1.00  0.00           C  
ATOM      4 H5'1 RG5     1      32.117  39.565  46.811  1.00  0.00           H  
ATOM      5 H5'2 RG5     1      32.712  39.001  45.167  1.00  0.00           H  
ATOM      6  C4' RG5     1      31.972  37.554  46.438  1.00  0.00           C  
ATOM      7  H4' RG5     1      31.269  37.379  47.253  1.00  0.00           H  
ATOM      8  O4' RG5     1      31.575  36.684  45.360  1.00  0.00           O  
ATOM      9  C1' RG5     1      32.240  35.489  45.543  1.00  0.00           C  
ATOM     10  H1' RG5     1      31.379  34.845  45.721  1.00  0.00           H  
ATOM     11  N9  RG5     1      33.019  35.094  44.282  1.00  0.00           N  
ATOM     12  C8  RG5     1      33.288  35.833  43.191  1.00  0.00           C  
ATOM     13  H8  RG5     1      32.881  36.824  43.058  1.00  0.00           H  
ATOM     14  N7  RG5     1      34.171  35.304  42.319  1.00  0.00           N  
ATOM     15  C5  RG5     1      34.426  34.084  42.858  1.00  0.00           C  
ATOM     16  C6  RG5     1      35.389  33.106  42.517  1.00  0.00           C  
ATOM     17  O6  RG5     1      36.159  33.038  41.586  1.00  0.00           O  
ATOM     18  N1  RG5     1      35.519  32.070  43.461  1.00  0.00           N  
ATOM     19  H1  RG5     1      36.174  31.328  43.257  1.00  0.00           H  
ATOM     20  C2  RG5     1      34.750  31.942  44.583  1.00  0.00           C  
ATOM     21  N2  RG5     1      35.234  31.030  45.472  1.00  0.00           N  
ATOM     22  H21 RG5     1      35.862  30.350  45.069  1.00  0.00           H  
ATOM     23  H22 RG5     1      34.763  30.907  46.357  1.00  0.00           H  
ATOM     24  N3  RG5     1      33.952  32.921  45.054  1.00  0.00           N  
ATOM     25  C4  RG5     1      33.851  33.954  44.107  1.00  0.00           C  
ATOM     26  C3' RG5     1      33.331  37.057  46.880  1.00  0.00           C  
ATOM     27  H3' RG5     1      34.105  37.219  46.130  1.00  0.00           H  
ATOM     28  C2' RG5     1      33.041  35.548  46.812  1.00  0.00           C  
ATOM     29 H2'1 RG5     1      33.932  34.930  46.704  1.00  0.00           H  
ATOM     30  O2' RG5     1      32.302  34.947  47.805  1.00  0.00           O  
ATOM     31 HO'2 RG5     1      31.630  35.574  48.084  1.00  0.00           H  
ATOM     32  O3' RG5     1      33.526  37.426  48.270  1.00  0.00           O  
ATOM     33  P    RC     2      35.046  37.780  48.948  1.00  0.00           P  
ATOM     34  O1P  RC     2      34.929  38.167  50.375  1.00  0.00           O  
ATOM     35  O2P  RC     2      35.894  38.542  47.936  1.00  0.00           O  
ATOM     36  O5'  RC     2      35.708  36.373  48.897  1.00  0.00           O  
ATOM     37  C5'  RC     2      35.337  35.341  49.911  1.00  0.00           C  
ATOM     38 H5'1  RC     2      34.250  35.269  49.880  1.00  0.00           H  
ATOM     39 H5'2  RC     2      35.600  35.576  50.943  1.00  0.00           H  
ATOM     40  C4'  RC     2      35.988  33.951  49.490  1.00  0.00           C  
ATOM     41  H4'  RC     2      35.578  33.149  50.104  1.00  0.00           H  
ATOM     42  O4'  RC     2      35.745  33.611  48.155  1.00  0.00           O  
ATOM     43  C1'  RC     2      36.908  32.836  47.699  1.00  0.00           C  
ATOM     44  H1'  RC     2      36.509  31.829  47.576  1.00  0.00           H  
ATOM     45  N1   RC     2      37.465  33.441  46.453  1.00  0.00           N  
ATOM     46  C6   RC     2      37.007  34.553  45.879  1.00  0.00           C  
ATOM     47  H6   RC     2      36.253  35.175  46.338  1.00  0.00           H  
ATOM     48  C5   RC     2      37.503  34.968  44.676  1.00  0.00           C  
ATOM     49  H5   RC     2      37.299  35.879  44.134  1.00  0.00           H  
ATOM     50  C4   RC     2      38.521  34.079  44.089  1.00  0.00           C  
ATOM     51  N4   RC     2      39.111  34.418  42.952  1.00  0.00           N  
ATOM     52  H41  RC     2      38.855  35.231  42.410  1.00  0.00           H  
ATOM     53  H42  RC     2      39.962  33.939  42.694  1.00  0.00           H  
ATOM     54  N3   RC     2      39.059  32.982  44.690  1.00  0.00           N  
ATOM     55  C2   RC     2      38.442  32.636  45.856  1.00  0.00           C  
ATOM     56  O2   RC     2      38.822  31.500  46.273  1.00  0.00           O  
ATOM     57  C3'  RC     2      37.492  34.062  49.666  1.00  0.00           C  
ATOM     58  H3'  RC     2      37.828  34.961  49.150  1.00  0.00           H  
ATOM     59  C2'  RC     2      37.804  32.790  48.906  1.00  0.00           C  
ATOM     60 H2'1  RC     2      38.838  32.839  48.564  1.00  0.00           H  
ATOM     61  O2'  RC     2      37.476  31.559  49.548  1.00  0.00           O  
ATOM     62 HO'2  RC     2      37.726  31.459  50.469  1.00  0.00           H  
ATOM     63  O3'  RC     2      38.073  34.073  50.932  1.00  0.00           O  
ATOM     64  P    RG     3      39.352  34.825  51.137  1.00  0.00           P  
ATOM     65  O1P  RG     3      39.935  34.376  52.397  1.00  0.00           O  
ATOM     66  O2P  RG     3      39.100  36.248  50.970  1.00  0.00           O  
ATOM     67  O5'  RG     3      40.489  34.381  50.049  1.00  0.00           O  
ATOM     68  C5'  RG     3      41.017  33.035  50.000  1.00  0.00           C  
ATOM     69 H5'1  RG     3      40.123  32.415  50.070  1.00  0.00           H  
ATOM     70 H5'2  RG     3      41.666  32.823  50.850  1.00  0.00           H  
ATOM     71  C4'  RG     3      41.830  32.718  48.767  1.00  0.00           C  
ATOM     72  H4'  RG     3      42.253  31.717  48.684  1.00  0.00           H  
ATOM     73  O4'  RG     3      41.025  32.960  47.603  1.00  0.00           O  
ATOM     74  C1'  RG     3      41.675  33.468  46.495  1.00  0.00           C  
ATOM     75  H1'  RG     3      41.532  32.809  45.637  1.00  0.00           H  
ATOM     76  N9   RG     3      41.206  34.762  46.132  1.00  0.00           N  
ATOM     77  C8   RG     3      40.204  35.517  46.702  1.00  0.00           C  
ATOM     78  H8   RG     3      39.592  35.135  47.505  1.00  0.00           H  
ATOM     79  N7   RG     3      39.990  36.648  46.129  1.00  0.00           N  
ATOM     80  C5   RG     3      40.906  36.717  45.113  1.00  0.00           C  
ATOM     81  C6   RG     3      41.185  37.721  44.062  1.00  0.00           C  
ATOM     82  O6   RG     3      40.653  38.809  43.962  1.00  0.00           O  
ATOM     83  N1   RG     3      42.033  37.354  43.118  1.00  0.00           N  
ATOM     84  H1   RG     3      42.291  37.971  42.362  1.00  0.00           H  
ATOM     85  C2   RG     3      42.856  36.242  43.321  1.00  0.00           C  
ATOM     86  N2   RG     3      43.680  36.054  42.368  1.00  0.00           N  
ATOM     87  H21  RG     3      44.280  35.242  42.406  1.00  0.00           H  
ATOM     88  H22  RG     3      44.023  36.761  41.734  1.00  0.00           H  
ATOM     89  N3   RG     3      42.638  35.246  44.192  1.00  0.00           N  
ATOM     90  C4   RG     3      41.658  35.574  45.108  1.00  0.00           C  
ATOM     91  C3'  RG     3      42.973  33.729  48.516  1.00  0.00           C  
ATOM     92  H3'  RG     3      42.705  34.767  48.712  1.00  0.00           H  
ATOM     93  C2'  RG     3      43.138  33.640  47.029  1.00  0.00           C  
ATOM     94 H2'1  RG     3      43.643  34.521  46.632  1.00  0.00           H  
ATOM     95  O2'  RG     3      43.919  32.574  46.615  1.00  0.00           O  
ATOM     96 HO'2  RG     3      44.417  32.313  47.393  1.00  0.00           H  
ATOM     97  O3'  RG     3      44.145  33.399  49.268  1.00  0.00           O  
ATOM     98  P    RA     4      45.091  34.587  49.856  1.00  0.00           P  
ATOM     99  O1P  RA     4      46.204  33.938  50.645  1.00  0.00           O  
ATOM    100  O2P  RA     4      44.152  35.566  50.488  1.00  0.00           O  
ATOM    101  O5'  RA     4      45.614  35.128  48.495  1.00  0.00           O  
ATOM    102  C5'  RA     4      46.701  34.496  47.816  1.00  0.00           C  
ATOM    103 H5'1  RA     4      46.385  33.541  47.395  1.00  0.00           H  
ATOM    104 H5'2  RA     4      47.564  34.407  48.475  1.00  0.00           H  
ATOM    105  C4'  RA     4      47.111  35.512  46.709  1.00  0.00           C  
ATOM    106  H4'  RA     4      48.061  35.203  46.272  1.00  0.00           H  
ATOM    107  O4'  RA     4      46.070  35.666  45.761  1.00  0.00           O  
ATOM    108  C1'  RA     4      46.106  36.948  45.266  1.00  0.00           C  
ATOM    109  H1'  RA     4      46.121  36.883  44.178  1.00  0.00           H  
ATOM    110  N9   RA     4      44.907  37.740  45.565  1.00  0.00           N  
ATOM    111  C8   RA     4      44.001  37.534  46.586  1.00  0.00           C  
ATOM    112  H8   RA     4      44.024  36.560  47.053  1.00  0.00           H  
ATOM    113  N7   RA     4      43.051  38.428  46.670  1.00  0.00           N  
ATOM    114  C5   RA     4      43.422  39.357  45.713  1.00  0.00           C  
ATOM    115  C6   RA     4      42.955  40.635  45.276  1.00  0.00           C  
ATOM    116  N6   RA     4      41.898  41.245  45.763  1.00  0.00           N  
ATOM    117  H61  RA     4      41.477  41.877  45.097  1.00  0.00           H  
ATOM    118  H62  RA     4      41.272  40.874  46.464  1.00  0.00           H  
ATOM    119  N1   RA     4      43.474  41.291  44.280  1.00  0.00           N  
ATOM    120  C2   RA     4      44.681  40.789  43.851  1.00  0.00           C  
ATOM    121  H2   RA     4      45.207  41.310  43.065  1.00  0.00           H  
ATOM    122  N3   RA     4      45.259  39.645  44.203  1.00  0.00           N  
ATOM    123  C4   RA     4      44.599  39.007  45.092  1.00  0.00           C  
ATOM    124  C3'  RA     4      47.381  36.900  47.164  1.00  0.00           C  
ATOM    125  H3'  RA     4      46.579  37.371  47.732  1.00  0.00           H  
ATOM    126  C2'  RA     4      47.311  37.692  45.790  1.00  0.00           C  
ATOM    127 H2'1  RA     4      47.125  38.749  45.981  1.00  0.00           H  
ATOM    128  O2'  RA     4      48.381  37.362  44.918  1.00  0.00           O  
ATOM    129 HO'2  RA     4      49.212  37.159  45.354  1.00  0.00           H  
ATOM    130  O3'  RA     4      48.645  37.024  47.802  1.00  0.00           O  
ATOM    131  P    RG     5      48.858  38.174  48.853  1.00  0.00           P  
ATOM    132  O1P  RG     5      50.279  38.005  49.296  1.00  0.00           O  
ATOM    133  O2P  RG     5      47.766  38.142  49.872  1.00  0.00           O  
ATOM    134  O5'  RG     5      48.718  39.582  48.188  1.00  0.00           O  
ATOM    135  C5'  RG     5      49.607  40.023  47.231  1.00  0.00           C  
ATOM    136 H5'1  RG     5      49.795  39.222  46.516  1.00  0.00           H  
ATOM    137 H5'2  RG     5      50.429  40.328  47.878  1.00  0.00           H  
ATOM    138  C4'  RG     5      49.092  41.267  46.610  1.00  0.00           C  
ATOM    139  H4'  RG     5      49.732  41.588  45.788  1.00  0.00           H  
ATOM    140  O4'  RG     5      47.795  41.151  46.140  1.00  0.00           O  
ATOM    141  C1'  RG     5      47.115  42.398  46.187  1.00  0.00           C  
ATOM    142  H1'  RG     5      46.988  42.830  45.194  1.00  0.00           H  
ATOM    143  N9   RG     5      45.895  42.179  47.016  1.00  0.00           N  
ATOM    144  C8   RG     5      45.524  41.084  47.772  1.00  0.00           C  
ATOM    145  H8   RG     5      46.220  40.259  47.817  1.00  0.00           H  
ATOM    146  N7   RG     5      44.361  41.228  48.357  1.00  0.00           N  
ATOM    147  C5   RG     5      43.848  42.438  47.945  1.00  0.00           C  
ATOM    148  C6   RG     5      42.581  43.046  48.156  1.00  0.00           C  
ATOM    149  O6   RG     5      41.563  42.622  48.745  1.00  0.00           O  
ATOM    150  N1   RG     5      42.518  44.311  47.551  1.00  0.00           N  
ATOM    151  H1   RG     5      41.653  44.783  47.775  1.00  0.00           H  
ATOM    152  C2   RG     5      43.600  44.938  47.038  1.00  0.00           C  
ATOM    153  N2   RG     5      43.452  46.145  46.497  1.00  0.00           N  
ATOM    154  H21  RG     5      42.542  46.579  46.437  1.00  0.00           H  
ATOM    155  H22  RG     5      44.312  46.580  46.193  1.00  0.00           H  
ATOM    156  N3   RG     5      44.762  44.388  46.804  1.00  0.00           N  
ATOM    157  C4   RG     5      44.809  43.098  47.198  1.00  0.00           C  
ATOM    158  C3'  RG     5      49.030  42.357  47.656  1.00  0.00           C  
ATOM    159  H3'  RG     5      48.648  41.956  48.595  1.00  0.00           H  
ATOM    160  C2'  RG     5      48.117  43.339  46.821  1.00  0.00           C  
ATOM    161 H2'1  RG     5      47.650  44.117  47.425  1.00  0.00           H  
ATOM    162  O2'  RG     5      48.863  43.959  45.750  1.00  0.00           O  
ATOM    163 HO'2  RG     5      49.242  44.780  46.072  1.00  0.00           H  
ATOM    164  O3'  RG     5      50.323  42.895  47.936  1.00  0.00           O  
ATOM    165  P    RA     6      50.590  43.486  49.469  1.00  0.00           P  
ATOM    166  O1P  RA     6      51.992  44.012  49.523  1.00  0.00           O  
ATOM    167  O2P  RA     6      50.130  42.478  50.373  1.00  0.00           O  
ATOM    168  O5'  RA     6      49.638  44.637  49.636  1.00  0.00           O  
ATOM    169  C5'  RA     6      49.851  45.875  48.891  1.00  0.00           C  
ATOM    170 H5'1  RA     6      50.068  45.655  47.845  1.00  0.00           H  
ATOM    171 H5'2  RA     6      50.782  46.295  49.273  1.00  0.00           H  
ATOM    172  C4'  RA     6      48.745  47.017  48.971  1.00  0.00           C  
ATOM    173  H4'  RA     6      49.137  47.862  48.405  1.00  0.00           H  
ATOM    174  O4'  RA     6      47.490  46.595  48.474  1.00  0.00           O  
ATOM    175  C1'  RA     6      46.507  47.224  49.263  1.00  0.00           C  
ATOM    176  H1'  RA     6      45.910  47.844  48.594  1.00  0.00           H  
ATOM    177  N9   RA     6      45.612  46.175  49.724  1.00  0.00           N  
ATOM    178  C8   RA     6      45.953  44.881  50.000  1.00  0.00           C  
ATOM    179  H8   RA     6      46.903  44.520  49.637  1.00  0.00           H  
ATOM    180  N7   RA     6      44.979  44.162  50.570  1.00  0.00           N  
ATOM    181  C5   RA     6      43.935  45.128  50.785  1.00  0.00           C  
ATOM    182  C6   RA     6      42.635  45.092  51.236  1.00  0.00           C  
ATOM    183  N6   RA     6      42.049  44.051  51.704  1.00  0.00           N  
ATOM    184  H61  RA     6      41.060  44.181  51.862  1.00  0.00           H  
ATOM    185  H62  RA     6      42.579  43.199  51.827  1.00  0.00           H  
ATOM    186  N1   RA     6      41.803  46.138  51.087  1.00  0.00           N  
ATOM    187  C2   RA     6      42.404  47.251  50.675  1.00  0.00           C  
ATOM    188  H2   RA     6      41.807  48.151  50.699  1.00  0.00           H  
ATOM    189  N3   RA     6      43.624  47.454  50.196  1.00  0.00           N  
ATOM    190  C4   RA     6      44.371  46.343  50.279  1.00  0.00           C  
ATOM    191  C3'  RA     6      48.528  47.408  50.446  1.00  0.00           C  
ATOM    192  H3'  RA     6      48.454  46.453  50.966  1.00  0.00           H  
ATOM    193  C2'  RA     6      47.220  48.081  50.286  1.00  0.00           C  
ATOM    194 H2'1  RA     6      46.574  48.208  51.154  1.00  0.00           H  
ATOM    195  O2'  RA     6      47.505  49.403  49.826  1.00  0.00           O  
ATOM    196 HO'2  RA     6      48.442  49.542  49.980  1.00  0.00           H  
ATOM    197  O3'  RA     6      49.481  48.166  51.069  1.00  0.00           O  
ATOM    198  P    RG     7      49.625  48.159  52.685  1.00  0.00           P  
ATOM    199  O1P  RG     7      50.659  49.070  52.943  1.00  0.00           O  
ATOM    200  O2P  RG     7      49.687  46.725  53.134  1.00  0.00           O  
ATOM    201  O5'  RG     7      48.235  48.818  53.214  1.00  0.00           O  
ATOM    202  C5'  RG     7      47.973  50.181  53.113  1.00  0.00           C  
ATOM    203 H5'1  RG     7      47.942  50.470  52.063  1.00  0.00           H  
ATOM    204 H5'2  RG     7      48.761  50.688  53.669  1.00  0.00           H  
ATOM    205  C4'  RG     7      46.564  50.551  53.629  1.00  0.00           C  
ATOM    206  H4'  RG     7      46.358  51.613  53.494  1.00  0.00           H  
ATOM    207  O4'  RG     7      45.638  49.818  52.868  1.00  0.00           O  
ATOM    208  C1'  RG     7      44.585  49.281  53.737  1.00  0.00           C  
ATOM    209  H1'  RG     7      43.629  49.719  53.449  1.00  0.00           H  
ATOM    210  N9   RG     7      44.596  47.801  53.830  1.00  0.00           N  
ATOM    211  C8   RG     7      45.572  46.923  53.615  1.00  0.00           C  
ATOM    212  H8   RG     7      46.555  47.262  53.325  1.00  0.00           H  
ATOM    213  N7   RG     7      45.318  45.690  53.930  1.00  0.00           N  
ATOM    214  C5   RG     7      44.013  45.721  54.352  1.00  0.00           C  
ATOM    215  C6   RG     7      43.205  44.665  54.775  1.00  0.00           C  
ATOM    216  O6   RG     7      43.419  43.434  54.921  1.00  0.00           O  
ATOM    217  N1   RG     7      41.898  45.145  55.024  1.00  0.00           N  
ATOM    218  H1   RG     7      41.094  44.552  55.171  1.00  0.00           H  
ATOM    219  C2   RG     7      41.500  46.495  54.975  1.00  0.00           C  
ATOM    220  N2   RG     7      40.364  46.710  55.542  1.00  0.00           N  
ATOM    221  H21  RG     7      40.238  47.702  55.684  1.00  0.00           H  
ATOM    222  H22  RG     7      39.769  45.936  55.799  1.00  0.00           H  
ATOM    223  N3   RG     7      42.289  47.501  54.687  1.00  0.00           N  
ATOM    224  C4   RG     7      43.531  47.068  54.322  1.00  0.00           C  
ATOM    225  C3'  RG     7      46.354  50.238  55.157  1.00  0.00           C  
ATOM    226  H3'  RG     7      46.911  49.330  55.386  1.00  0.00           H  
ATOM    227  C2'  RG     7      44.793  49.947  55.073  1.00  0.00           C  
ATOM    228 H2'1  RG     7      44.659  49.318  55.953  1.00  0.00           H  
ATOM    229  O2'  RG     7      43.954  51.076  55.270  1.00  0.00           O  
ATOM    230 HO'2  RG     7      43.924  51.661  54.510  1.00  0.00           H  
ATOM    231  O3'  RG     7      46.742  51.165  56.105  1.00  0.00           O  
ATOM    232  P   RC3     8      48.297  51.209  56.721  1.00  0.00           P  
ATOM    233  O1P RC3     8      48.019  51.849  58.012  1.00  0.00           O  
ATOM    234  O2P RC3     8      49.189  51.783  55.703  1.00  0.00           O  
ATOM    235  O5' RC3     8      48.587  49.618  57.013  1.00  0.00           O  
ATOM    236  C5' RC3     8      49.743  49.277  57.808  1.00  0.00           C  
ATOM    237 H5'1 RC3     8      49.535  49.677  58.800  1.00  0.00           H  
ATOM    238 H5'2 RC3     8      50.649  49.755  57.436  1.00  0.00           H  
ATOM    239  C4' RC3     8      49.934  47.705  57.862  1.00  0.00           C  
ATOM    240  H4' RC3     8      50.893  47.528  58.350  1.00  0.00           H  
ATOM    241  O4' RC3     8      48.758  47.203  58.573  1.00  0.00           O  
ATOM    242  C1' RC3     8      48.045  46.250  57.706  1.00  0.00           C  
ATOM    243  H1' RC3     8      48.196  45.197  57.944  1.00  0.00           H  
ATOM    244  N1  RC3     8      46.553  46.503  57.734  1.00  0.00           N  
ATOM    245  C6  RC3     8      45.978  47.694  58.090  1.00  0.00           C  
ATOM    246  H6  RC3     8      46.655  48.534  58.121  1.00  0.00           H  
ATOM    247  C5  RC3     8      44.646  47.800  58.315  1.00  0.00           C  
ATOM    248  H5  RC3     8      44.256  48.773  58.573  1.00  0.00           H  
ATOM    249  C4  RC3     8      43.816  46.641  58.051  1.00  0.00           C  
ATOM    250  N4  RC3     8      42.624  46.727  58.335  1.00  0.00           N  
ATOM    251  H41 RC3     8      42.064  47.527  58.591  1.00  0.00           H  
ATOM    252  H42 RC3     8      42.173  45.825  58.284  1.00  0.00           H  
ATOM    253  N3  RC3     8      44.323  45.468  57.729  1.00  0.00           N  
ATOM    254  C2  RC3     8      45.680  45.375  57.543  1.00  0.00           C  
ATOM    255  O2  RC3     8      46.149  44.297  57.282  1.00  0.00           O  
ATOM    256  C3' RC3     8      50.041  47.175  56.468  1.00  0.00           C  
ATOM    257  H3' RC3     8      50.207  47.969  55.740  1.00  0.00           H  
ATOM    258  C2' RC3     8      48.581  46.607  56.336  1.00  0.00           C  
ATOM    259 H2'1 RC3     8      47.966  47.403  55.915  1.00  0.00           H  
ATOM    260  O2' RC3     8      48.557  45.552  55.428  1.00  0.00           O  
ATOM    261 HO'2 RC3     8      48.990  45.882  54.637  1.00  0.00           H  
ATOM    262  O3' RC3     8      51.028  46.107  56.351  1.00  0.00           O  
ATOM    263  H3T RC3     8      50.613  45.355  56.780  1.00  0.00           H  
TER     264      RC3     8
ATOM    264  K+   K+     9      59.612  44.887  27.299  1.00  0.00           K  
TER     265       K+     9
ATOM    265  K+   K+    10       3.952  42.075  47.282  1.00  0.00           K  
TER     266       K+    10
ATOM    266  K+   K+    11      37.327  48.022  18.760  1.00  0.00           K  
TER     267       K+    11
ATOM    267  K+   K+    12      12.773  52.790  26.182  1.00  0.00           K  
TER     268       K+    12
ATOM    268  K+   K+    13      28.891  41.981  22.076  1.00  0.00           K  
TER     269       K+    13
ATOM    269  K+   K+    14      23.008  56.128  37.166  1.00  0.00           K  
TER     270       K+    14
ATOM    270  K+   K+    15      55.720  35.770  47.086  1.00  0.00           K  
TER     271       K+    15
ATOM    271  K+   K+    16      42.699  36.254  54.922  1.00  0.00           K  
TER     272       K+    16
ATOM    272  K+   K+    17      40.623  40.947   5.999  1.00  0.00           K  
TER     273       K+    17
ATOM    273  K+   K+    18      33.365  59.651  11.725  1.00  0.00           K  
TER     274       K+    18
ATOM    274  K+   K+    19      52.417  13.389  37.061  1.00  0.00           K  
TER     275       K+    19
ATOM    275  K+   K+    20      26.531  39.726  32.938  1.00  0.00           K  
TER     276       K+    20
ATOM    276  K+   K+    21       4.954   6.456  16.950  1.00  0.00           K  
TER     277       K+    21
ATOM    277  K+   K+    22      20.155  52.035   4.359  1.00  0.00           K  
TER     278       K+    22
ATOM    278  K+   K+    23       1.908  11.037  29.484  1.00  0.00           K  
TER     279       K+    23
ATOM    279  K+   K+    24      32.722  20.195  50.489  1.00  0.00           K  
TER     280       K+    24
ATOM    280  K+   K+    25       1.819  56.798  52.543  1.00  0.00           K  
TER     281       K+    25
ATOM    281  K+   K+    26      13.448   7.595  23.799  1.00  0.00           K  
TER     282       K+    26
ATOM    282  K+   K+    27      55.690  57.116   0.938  1.00  0.00           K  
TER     283       K+    27
ATOM    283  K+   K+    28      45.550  26.025  56.716  1.00  0.00           K  
TER     284       K+    28
ATOM    284  K+   K+    29       1.002  19.198  25.923  1.00  0.00           K  
TER     285       K+    29
ATOM    285  K+   K+    30       8.265  35.485   3.032  1.00  0.00           K  
TER     286       K+    30
ATOM    286  K+   K+    31      39.916  10.422  19.879  1.00  0.00           K  
TER     287       K+    31
ATOM    287  K+   K+    32       8.924  10.820   8.167  1.00  0.00           K  
TER     288       K+    32
ATOM    288  K+   K+    33      24.603  31.818  19.646  1.00  0.00           K  
TER     289       K+    33
ATOM    289  K+   K+    34      23.803   5.347   9.555  1.00  0.00           K  
TER     290       K+    34
ATOM    290  K+   K+    35      19.991  20.762  37.023  1.00  0.00           K  
TER     291       K+    35
ATOM    291  K+   K+    36       8.536  50.763  51.549  1.00  0.00           K  
TER     292       K+    36
ATOM    292  K+   K+    37      36.204  55.268  29.498  1.00  0.00           K  
TER     293       K+    37
ATOM    293  K+   K+    38      53.016  12.023  51.679  1.00  0.00           K  
TER     294       K+    38
ATOM    294  K+   K+    39      17.678   6.485  18.275  1.00  0.00           K  
TER     295       K+    39
ATOM    295  K+   K+    40       7.669  41.913  36.037  1.00  0.00           K  
TER     296       K+    40
ATOM    296  K+   K+    41      35.268   8.536  51.230  1.00  0.00           K  
TER     297       K+    41
ATOM    297  K+   K+    42      39.666  36.189  22.186  1.00  0.00           K  
TER     298       K+    42
ATOM    298  K+   K+    43      45.854  12.317  29.813  1.00  0.00           K  
TER     299       K+    43
ATOM    299  K+   K+    44       1.378  45.623  54.723  1.00  0.00           K  
TER     300       K+    44
ATOM    300  K+   K+    45      32.021  21.167  40.162  1.00  0.00           K  
TER     301       K+    45
ATOM    301  K+   K+    46      54.011  43.773  43.960  1.00  0.00           K  
TER     302       K+    46
ATOM    302  K+   K+    47      52.581  52.817   2.515  1.00  0.00           K  
TER     303       K+    47
ATOM    303  K+   K+    48       3.399   2.021  50.812  1.00  0.00           K  
TER     304       K+    48
ATOM    304  K+   K+    49      15.283  31.464  28.791  1.00  0.00           K  
TER     305       K+    49
ATOM    305  K+   K+    50      38.501  45.092  38.783  1.00  0.00           K  
TER     306       K+    50
ATOM    306  K+   K+    51      42.273  58.417  51.443  1.00  0.00           K  
TER     307       K+    51
ATOM    307  K+   K+    52       2.316  15.795  58.185  1.00  0.00           K  
TER     308       K+    52
ATOM    308  K+   K+    53       4.249  22.347  18.156  1.00  0.00           K  
TER     309       K+    53
ATOM    309  K+   K+    54       1.494  57.110   7.631  1.00  0.00           K  
TER     310       K+    54
ATOM    310  K+   K+    55      18.801  34.381  57.195  1.00  0.00           K  
TER     311       K+    55
ATOM    311  K+   K+    56      45.659  36.652   5.294  1.00  0.00           K  
TER     312       K+    56
ATOM    312  K+   K+    57      14.936  20.793  17.758  1.00  0.00           K  
TER     313       K+    57
ATOM    313  K+   K+    58      57.149  29.688  51.924  1.00  0.00           K  
TER     314       K+    58
ATOM    314  K+   K+    59      51.106  51.261  34.069  1.00  0.00           K  
TER     315       K+    59
ATOM    315  K+   K+    60      25.394   9.698  10.921  1.00  0.00           K  
TER     316       K+    60
ATOM    316  K+   K+    61      51.276  43.488   2.528  1.00  0.00           K  
TER     317       K+    61
ATOM    317  K+   K+    62      53.803  25.333   6.185  1.00  0.00           K  
TER     318       K+    62
ATOM    318  K+   K+    63       0.982  11.537  52.216  1.00  0.00           K  
TER     319       K+    63
ATOM    319  K+   K+    64      15.928  41.112  32.406  1.00  0.00           K  
TER     320       K+    64
ATOM    320  K+   K+    65      26.670  10.289   5.710  1.00  0.00           K  
TER     321       K+    65
ATOM    321  K+   K+    66      49.879  59.780  20.661  1.00  0.00           K  
TER     322       K+    66
ATOM    322  K+   K+    67      38.907  38.117  57.712  1.00  0.00           K  
TER     323       K+    67
ATOM    323  K+   K+    68       4.459  37.807  16.804  1.00  0.00           K  
TER     324       K+    68
ATOM    324  K+   K+    69      35.785  23.406   9.837  1.00  0.00           K  
TER     325       K+    69
ATOM    325  K+   K+    70      36.981  16.540   7.499  1.00  0.00           K  
TER     326       K+    70
ATOM    326  K+   K+    71       8.197  16.353  27.333  1.00  0.00           K  
TER     327       K+    71
ATOM    327  K+   K+    72      15.578  23.533   9.997  1.00  0.00           K  
TER     328       K+    72
ATOM    328  K+   K+    73       3.623  32.299  13.582  1.00  0.00           K  
TER     329       K+    73
ATOM    329  K+   K+    74      53.826  31.828  51.885  1.00  0.00           K  
TER     330       K+    74
ATOM    330  K+   K+    75      54.733   5.060  35.869  1.00  0.00           K  
TER     331       K+    75
ATOM    331  K+   K+    76      33.152  59.675  50.463  1.00  0.00           K  
TER     332       K+    76
ATOM    332  K+   K+    77      26.562  10.735  47.528  1.00  0.00           K  
TER     333       K+    77
ATOM    333  K+   K+    78       6.346  18.429  17.406  1.00  0.00           K  
TER     334       K+    78
ATOM    334  K+   K+    79      12.797   1.425  39.999  1.00  0.00           K  
TER     335       K+    79
ATOM    335  K+   K+    80      28.604  49.294  58.656  1.00  0.00           K  
TER     336       K+    80
ATOM    336  K+   K+    81       1.279  49.332  37.863  1.00  0.00           K  
TER     337       K+    81
ATOM    337  K+   K+    82      58.789  30.294  34.843  1.00  0.00           K  
TER     338       K+    82
ATOM    338  K+   K+    83      14.530  31.269   9.513  1.00  0.00           K  
TER     339       K+    83
ATOM    339  K+   K+    84      38.204  28.823  49.472  1.00  0.00           K  
TER     340       K+    84
ATOM    340  K+   K+    85       7.477  49.474  17.855  1.00  0.00           K  
TER     341       K+    85
ATOM    341  K+   K+    86      28.858  19.946  26.288  1.00  0.00           K  
TER     342       K+    86
ATOM    342  K+   K+    87       5.534  46.376  18.611  1.00  0.00           K  
TER     343       K+    87
ATOM    343  K+   K+    88      12.265  26.044  34.575  1.00  0.00           K  
TER     344       K+    88
ATOM    344  K+   K+    89      33.850  28.256  47.726  1.00  0.00           K  
TER     345       K+    89
ATOM    345  K+   K+    90      10.189  23.313  37.423  1.00  0.00           K  
TER     346       K+    90
ATOM    346  K+   K+    91      25.747  27.388  43.620  1.00  0.00           K  
TER     347       K+    91
ATOM    347  K+   K+    92      26.336  34.863  36.842  1.00  0.00           K  
TER     348       K+    92
ATOM    348  K+   K+    93      10.348  19.044   3.444  1.00  0.00           K  
TER     349       K+    93
ATOM    349  K+   K+    94       6.223  58.911  23.611  1.00  0.00           K  
TER     350       K+    94
ATOM    350  K+   K+    95      28.376  20.750  33.691  1.00  0.00           K  
TER     351       K+    95
ATOM    351  K+   K+    96      57.503   5.841   0.468  1.00  0.00           K  
TER     352       K+    96
ATOM    352  K+   K+    97      21.167  48.639  11.687  1.00  0.00           K  
TER     353       K+    97
ATOM    353  K+   K+    98      33.560  16.533  23.501  1.00  0.00           K  
TER     354       K+    98
ATOM    354  K+   K+    99       9.733  42.188  56.197  1.00  0.00           K  
TER     355       K+    99
ATOM    355  K+   K+   100      42.096  30.279  10.715  1.00  0.00           K  
TER     356       K+   100
ATOM    356  K+   K+   101      46.621  43.244  54.767  1.00  0.00           K  
TER     357       K+   101
ATOM    357  K+   K+   102      43.719  42.920  57.499  1.00  0.00           K  
TER     358       K+   102
ATOM    358  K+   K+   103      20.445   2.412  18.721  1.00  0.00           K  
TER     359       K+   103
ATOM    359  K+   K+   104      37.511  50.991  13.793  1.00  0.00           K  
TER     360       K+   104
ATOM    360  K+   K+   105       3.259  16.372  12.815  1.00  0.00           K  
TER     361       K+   105
ATOM    361  K+   K+   106      13.711  40.940  24.300  1.00  0.00           K  
TER     362       K+   106
ATOM    362  K+   K+   107      43.043  51.174  37.892  1.00  0.00           K  
TER     363       K+   107
ATOM    363  K+   K+   108      20.591  11.877  21.418  1.00  0.00           K  
TER     364       K+   108
ATOM    364  K+   K+   109      48.775  10.039  16.445  1.00  0.00           K  
TER     365       K+   109
ATOM    365  K+   K+   110      34.037  52.321   1.238  1.00  0.00           K  
TER     366       K+   110
ATOM    366  K+   K+   111      36.526  52.633  40.084  1.00  0.00           K  
TER     367       K+   111
ATOM    367  K+   K+   112      57.723  17.014  35.997  1.00  0.00           K  
TER     368       K+   112
ATOM    368  K+   K+   113      57.520   2.573  47.959  1.00  0.00           K  
TER     369       K+   113
ATOM    369  K+   K+   114      43.019  59.733   3.925  1.00  0.00           K  
TER     370       K+   114
ATOM    370  K+   K+   115      17.361  45.274  18.505  1.00  0.00           K  
TER     371       K+   115
ATOM    371  K+   K+   116       3.672   5.681  21.716  1.00  0.00           K  
TER     372       K+   116
ATOM    372  K+   K+   117       0.092  12.367  25.260  1.00  0.00           K  
TER     373       K+   117
ATOM    373  K+   K+   118      15.033  51.809  15.621  1.00  0.00           K  
TER     374       K+   118
ATOM    374  K+   K+   119       0.593  38.691   6.229  1.00  0.00           K  
TER     375       K+   119
ATOM    375  K+   K+   120      52.802   0.452   4.857  1.00  0.00           K  
TER     376       K+   120
ATOM    376  K+   K+   121       9.193  25.968  55.340  1.00  0.00           K  
TER     377       K+   121
ATOM    377  K+   K+   122      21.059  15.927  45.325  1.00  0.00           K  
TER     378       K+   122
ATOM    378  K+   K+   123      58.527  25.615  16.963  1.00  0.00           K  
TER     379       K+   123
ATOM    379  K+   K+   124      31.399  25.205  49.253  1.00  0.00           K  
TER     380       K+   124
ATOM    380  K+   K+   125       8.808  14.079  39.036  1.00  0.00           K  
TER     381       K+   125
ATOM    381  K+   K+   126      14.109   3.478  12.414  1.00  0.00           K  
TER     382       K+   126
ATOM    382  K+   K+   127      12.149  59.626   5.407  1.00  0.00           K  
TER     383       K+   127
ATOM    383  K+   K+   128      37.725  12.067   7.683  1.00  0.00           K  
TER     384       K+   128
ATOM    384  K+   K+   129      42.410  39.655  49.257  1.00  0.00           K  
TER     385       K+   129
ATOM    385  K+   K+   130      44.713  29.683  39.488  1.00  0.00           K  
TER     386       K+   130
ATOM    386  K+   K+   131      58.118  34.515   4.335  1.00  0.00           K  
TER     387       K+   131
ATOM    387  K+   K+   132      27.450  49.939  50.480  1.00  0.00           K  
TER     388       K+   132
ATOM    388  K+   K+   133       5.867  57.971  28.448  1.00  0.00           K  
TER     389       K+   133
ATOM    389  K+   K+   134      39.185  42.612  49.991  1.00  0.00           K  
TER     390       K+   134
ATOM    390  K+   K+   135      43.510  35.577  16.709  1.00  0.00           K  
TER     391       K+   135
ATOM    391  K+   K+   136      58.911  46.217  20.841  1.00  0.00           K  
TER     392       K+   136
ATOM    392  K+   K+   137      10.114  31.710  20.851  1.00  0.00           K  
TER     393       K+   137
ATOM    393  K+   K+   138      11.873  17.080  28.725  1.00  0.00           K  
TER     394       K+   138
ATOM    394  K+   K+   139      36.788  59.505   2.634  1.00  0.00           K  
TER     395       K+   139
ATOM    395  K+   K+   140      48.910   9.150  21.363  1.00  0.00           K  
TER     396       K+   140
ATOM    396  K+   K+   141      19.231  34.697  52.011  1.00  0.00           K  
TER     397       K+   141
ATOM    397  K+   K+   142      46.776  55.440  53.164  1.00  0.00           K  
TER     398       K+   142
ATOM    398  K+   K+   143      40.478   9.437  45.011  1.00  0.00           K  
TER     399       K+   143
ATOM    399  K+   K+   144      23.802  46.111  51.738  1.00  0.00           K  
TER     400       K+   144
ATOM    400  K+   K+   145       6.891  34.239  49.173  1.00  0.00           K  
TER     401       K+   145
ATOM    401  K+   K+   146      56.211   3.144  18.308  1.00  0.00           K  
TER     402       K+   146
ATOM    402  K+   K+   147      36.309  26.728   1.875  1.00  0.00           K  
TER     403       K+   147
ATOM    403  K+   K+   148      26.706  51.532  38.648  1.00  0.00           K  
TER     404       K+   148
ATOM    404  K+   K+   149      23.667  39.830  44.712  1.00  0.00           K  
TER     405       K+   149
ATOM    405  K+   K+   150      56.974  23.790  44.086  1.00  0.00           K  
TER     406       K+   150
ATOM    406  K+   K+   151      19.824  15.669   5.122  1.00  0.00           K  
TER     407       K+   151
ATOM    407  K+   K+   152       1.608  52.198   8.305  1.00  0.00           K  
TER     408       K+   152
ATOM    408  Cl- Cl-   153       9.518  21.354  14.032  1.00  0.00          CL  
TER     409      Cl-   153
ATOM    409  Cl- Cl-   154      21.487   2.412  34.950  1.00  0.00          CL  
TER     410      Cl-   154
ATOM    410  Cl- Cl-   155      54.555  53.393  12.487  1.00  0.00          CL  
TER     411      Cl-   155
ATOM    411  Cl- Cl-   156      44.470   6.775  11.628  1.00  0.00          CL  
TER     412      Cl-   156
ATOM    412  Cl- Cl-   157      13.897  16.061  16.594  1.00  0.00          CL  
TER     413      Cl-   157
ATOM    413  Cl- Cl-   158       6.541  29.367  12.239  1.00  0.00          CL  
TER     414      Cl-   158
ATOM    414  Cl- Cl-   159       5.606  23.118  47.105  1.00  0.00          CL  
TER     415      Cl-   159
ATOM    415  Cl- Cl-   160      22.755   8.368  17.722  1.00  0.00          CL  
TER     416      Cl-   160
ATOM    416  Cl- Cl-   161       5.158  53.651   4.380  1.00  0.00          CL  
TER     417      Cl-   161
ATOM    417  Cl- Cl-   162      39.622  17.835   0.669  1.00  0.00          CL  
TER     418      Cl-   162
ATOM    418  Cl- Cl-   163      59.988  42.594  23.963  1.00  0.00          CL  
TER     419      Cl-   163
ATOM    419  Cl- Cl-   164      24.395  22.945  35.721  1.00  0.00          CL  
TER     420      Cl-   164
ATOM    420  Cl- Cl-   165      58.007  10.008  51.092  1.00  0.00          CL  
TER     421      Cl-   165
ATOM    421  Cl- Cl-   166       7.657  51.894  24.880  1.00  0.00          CL  
TER     422      Cl-   166
ATOM    422  Cl- Cl-   167      56.116  41.254   5.952  1.00  0.00          CL  
TER     423      Cl-   167
ATOM    423  Cl- Cl-   168      10.282  49.816  35.986  1.00  0.00          CL  
TER     424      Cl-   168
ATOM    424  Cl- Cl-   169       5.208  14.535  53.224  1.00  0.00          CL  
TER     425      Cl-   169
ATOM    425  Cl- Cl-   170      18.305  37.448  25.291  1.00  0.00          CL  
TER     426      Cl-   170
ATOM    426  Cl- Cl-   171      39.345  54.312  38.835  1.00  0.00          CL  
TER     427      Cl-   171
ATOM    427  Cl- Cl-   172      12.763   8.949   8.996  1.00  0.00          CL  
TER     428      Cl-   172
ATOM    428  Cl- Cl-   173      19.793  22.453  54.180  1.00  0.00          CL  
TER     429      Cl-   173
ATOM    429  Cl- Cl-   174      48.468  52.765   5.752  1.00  0.00          CL  
TER     430      Cl-   174
ATOM    430  Cl- Cl-   175      27.038  59.197  23.133  1.00  0.00          CL  
TER     431      Cl-   175
ATOM    431  Cl- Cl-   176      29.016  20.926  21.552  1.00  0.00          CL  
TER     432      Cl-   176
ATOM    432  Cl- Cl-   177      29.552   9.487  48.439  1.00  0.00          CL  
TER     433      Cl-   177
ATOM    433  Cl- Cl-   178      28.150  36.421  29.941  1.00  0.00          CL  
TER     434      Cl-   178
ATOM    434  Cl- Cl-   179       3.966  37.941  55.372  1.00  0.00          CL  
TER     435      Cl-   179
ATOM    435  Cl- Cl-   180      43.522  13.498  14.623  1.00  0.00          CL  
TER     436      Cl-   180
ATOM    436  Cl- Cl-   181      11.978  30.179   5.140  1.00  0.00          CL  
TER     437      Cl-   181
ATOM    437  Cl- Cl-   182       9.653  51.855  12.481  1.00  0.00          CL  
TER     438      Cl-   182
ATOM    438  Cl- Cl-   183      38.797   0.810  49.616  1.00  0.00          CL  
TER     439      Cl-   183
ATOM    439  Cl- Cl-   184      46.545  31.845  10.165  1.00  0.00          CL  
TER     440      Cl-   184
ATOM    440  Cl- Cl-   185       0.143  16.142  13.334  1.00  0.00          CL  
TER     441      Cl-   185
ATOM    441  Cl- Cl-   186      37.412  22.295  40.810  1.00  0.00          CL  
TER     442      Cl-   186
ATOM    442  Cl- Cl-   187       1.066   9.576  26.858  1.00  0.00          CL  
TER     443      Cl-   187
ATOM    443  Cl- Cl-   188      52.726  11.103  25.600  1.00  0.00          CL  
TER     444      Cl-   188
ATOM    444  Cl- Cl-   189      28.646  21.427  28.958  1.00  0.00          CL  
TER     445      Cl-   189
ATOM    445  Cl- Cl-   190      51.150   3.261  11.322  1.00  0.00          CL  
TER     446      Cl-   190
ATOM    446  Cl- Cl-   191      14.679  14.048  41.021  1.00  0.00          CL  
TER     447      Cl-   191
ATOM    447  Cl- Cl-   192       5.913   6.713   7.591  1.00  0.00          CL  
TER     448      Cl-   192
ATOM    448  Cl- Cl-   193      25.299  44.585  27.974  1.00  0.00          CL  
TER     449      Cl-   193
ATOM    449  Cl- Cl-   194       8.632  21.677  20.414  1.00  0.00          CL  
TER     450      Cl-   194
ATOM    450  Cl- Cl-   195      28.339   0.833   6.686  1.00  0.00          CL  
TER     451      Cl-   195
ATOM    451  Cl- Cl-   196      21.336  32.424  15.519  1.00  0.00          CL  
TER     452      Cl-   196
ATOM    452  Cl- Cl-   197      37.593  19.315  36.202  1.00  0.00          CL  
TER     453      Cl-   197
ATOM    453  Cl- Cl-   198      40.727   1.400  59.696  1.00  0.00          CL  
TER     454      Cl-   198
ATOM    454  Cl- Cl-   199      39.870  41.652  54.794  1.00  0.00          CL  
TER     455      Cl-   199
ATOM    455  Cl- Cl-   200      10.329  57.180  45.398  1.00  0.00          CL  
TER     456      Cl-   200
ATOM    456  Cl- Cl-   201      53.621   2.190  36.915  1.00  0.00          CL  
TER     457      Cl-   201
ATOM    457  Cl- Cl-   202       7.830  30.662  45.725  1.00  0.00          CL  
TER     458      Cl-   202
ATOM    458  Cl- Cl-   203      18.675   0.574  20.858  1.00  0.00          CL  
TER     459      Cl-   203
ATOM    459  Cl- Cl-   204       0.313  29.308  10.816  1.00  0.00          CL  
TER     460      Cl-   204
ATOM    460  Cl- Cl-   205      55.285  20.051  22.662  1.00  0.00          CL  
TER     461      Cl-   205
ATOM    461  Cl- Cl-   206      17.006  11.848  28.650  1.00  0.00          CL  
TER     462      Cl-   206
ATOM    462  Cl- Cl-   207      42.710  28.888  46.771  1.00  0.00          CL  
TER     463      Cl-   207
ATOM    463  Cl- Cl-   208       9.852  22.199  59.003  1.00  0.00          CL  
TER     464      Cl-   208
ATOM    464  Cl- Cl-   209      57.726  52.672  56.382  1.00  0.00          CL  
TER     465      Cl-   209
ATOM    465  Cl- Cl-   210      28.929  55.688  35.430  1.00  0.00          CL  
TER     466      Cl-   210
ATOM    466  Cl- Cl-   211      45.513  38.782   2.761  1.00  0.00          CL  
TER     467      Cl-   211
ATOM    467  Cl- Cl-   212      11.094   5.016  42.689  1.00  0.00          CL  
TER     468      Cl-   212
ATOM    468  Cl- Cl-   213      49.972   4.070  54.521  1.00  0.00          CL  
TER     469      Cl-   213
ATOM    469  Cl- Cl-   214      27.612  29.990  58.647  1.00  0.00          CL  
TER     470      Cl-   214
ATOM    470  Cl- Cl-   215      17.916  27.981  35.121  1.00  0.00          CL  
TER     471      Cl-   215
ATOM    471  Cl- Cl-   216      29.549  18.483   2.123  1.00  0.00          CL  
TER     472      Cl-   216
ATOM    472  Cl- Cl-   217      46.607  52.058  43.835  1.00  0.00          CL  
TER     473      Cl-   217
ATOM    473  Cl- Cl-   218      30.528  52.077  53.347  1.00  0.00          CL  
TER     474      Cl-   218
ATOM    474  Cl- Cl-   219      40.062  52.585  17.413  1.00  0.00          CL  
TER     475      Cl-   219
ATOM    475  Cl- Cl-   220      17.859  28.862   3.492  1.00  0.00          CL  
TER     476      Cl-   220
ATOM    476  Cl- Cl-   221       0.456  27.635  54.291  1.00  0.00          CL  
TER     477      Cl-   221
ATOM    477  Cl- Cl-   222      31.612  31.731  38.617  1.00  0.00          CL  
TER     478      Cl-   222
ATOM    478  Cl- Cl-   223      19.975  56.171  13.461  1.00  0.00          CL  
TER     479      Cl-   223
ATOM    479  Cl- Cl-   224       4.074  38.702  10.162  1.00  0.00          CL  
TER     480      Cl-   224
ATOM    480  Cl- Cl-   225      27.528  36.299  42.474  1.00  0.00          CL  
TER     481      Cl-   225
ATOM    481  Cl- Cl-   226      29.803  49.831  42.714  1.00  0.00          CL  
TER     482      Cl-   226
ATOM    482  Cl- Cl-   227       0.653   4.735  16.016  1.00  0.00          CL  
TER     483      Cl-   227
ATOM    483  Cl- Cl-   228       7.477  15.948   8.412  1.00  0.00          CL  
TER     484      Cl-   228
ATOM    484  Cl- Cl-   229      32.483  48.334   3.008  1.00  0.00          CL  
TER     485      Cl-   229
ATOM    485  Cl- Cl-   230      14.886  40.614  16.207  1.00  0.00          CL  
TER     486      Cl-   230
ATOM    486  Cl- Cl-   231       6.716  49.525  30.136  1.00  0.00          CL  
TER     487      Cl-   231
ATOM    487  Cl- Cl-   232       9.138  22.493  51.090  1.00  0.00          CL  
TER     488      Cl-   232
ATOM    488  Cl- Cl-   233       5.140  59.847  26.219  1.00  0.00          CL  
TER     489      Cl-   233
ATOM    489  Cl- Cl-   234      13.948  39.003  49.616  1.00  0.00          CL  
TER     490      Cl-   234
ATOM    490  Cl- Cl-   235      38.706  31.369  23.819  1.00  0.00          CL  
TER     491      Cl-   235
ATOM    491  Cl- Cl-   236      58.945  48.686  47.120  1.00  0.00          CL  
TER     492      Cl-   236
ATOM    492  Cl- Cl-   237       8.737  41.693  19.477  1.00  0.00          CL  
TER     493      Cl-   237
ATOM    493  Cl- Cl-   238      25.626  55.775   0.979  1.00  0.00          CL  
TER     494      Cl-   238
ATOM    494  Cl- Cl-   239      58.787   6.616  30.874  1.00  0.00          CL  
TER     495      Cl-   239
ATOM    495  Cl- Cl-   240      28.443  21.671  52.934  1.00  0.00          CL  
TER     496      Cl-   240
ATOM    496  Cl- Cl-   241      12.870  55.661  20.778  1.00  0.00          CL  
TER     497      Cl-   241
ATOM    497  Cl- Cl-   242      46.855  47.780  32.459  1.00  0.00          CL  
TER     498      Cl-   242
ATOM    498  Cl- Cl-   243       8.389  18.607  36.766  1.00  0.00          CL  
TER     499      Cl-   243
ATOM    499  Cl- Cl-   244       1.830  39.769  50.644  1.00  0.00          CL  
TER     500      Cl-   244
ATOM    500  Cl- Cl-   245       5.800  40.511  33.913  1.00  0.00          CL  
TER     501      Cl-   245
ATOM    501  Cl- Cl-   246      18.236  50.468  58.778  1.00  0.00          CL  
TER     502      Cl-   246
ATOM    502  Cl- Cl-   247       4.439  35.171  13.118  1.00  0.00          CL  
TER     503      Cl-   247
ATOM    503  Cl- Cl-   248      54.556  32.597  36.761  1.00  0.00          CL  
TER     504      Cl-   248
ATOM    504  Cl- Cl-   249      41.515  19.443   8.264  1.00  0.00          CL  
TER     505      Cl-   249
ATOM    505  Cl- Cl-   250      19.974   2.789   4.653  1.00  0.00          CL  
TER     506      Cl-   250
ATOM    506  Cl- Cl-   251      49.066  22.413  44.712  1.00  0.00          CL  
TER     507      Cl-   251
ATOM    507  Cl- Cl-   252      15.677  44.690  44.652  1.00  0.00          CL  
TER     508      Cl-   252
ATOM    508  Cl- Cl-   253      47.294  26.870  47.400  1.00  0.00          CL  
TER     509      Cl-   253
ATOM    509  Cl- Cl-   254      60.335  20.497  31.373  1.00  0.00          CL  
TER     510      Cl-   254
ATOM    510  Cl- Cl-   255       2.417  15.612  22.586  1.00  0.00          CL  
TER     511      Cl-   255
ATOM    511  Cl- Cl-   256       8.230  40.239  44.601  1.00  0.00          CL  
TER     512      Cl-   256
ATOM    512  Cl- Cl-   257      38.796  51.309  44.875  1.00  0.00          CL  
TER     513      Cl-   257
ATOM    513  Cl- Cl-   258       1.595   0.190  18.008  1.00  0.00          CL  
TER     514      Cl-   258
ATOM    514  Cl- Cl-   259       7.762  35.941  26.913  1.00  0.00          CL  
TER     515      Cl-   259
ATOM    515  Cl- Cl-   260      12.968   4.725  18.663  1.00  0.00          CL  
TER     516      Cl-   260
ATOM    516  Cl- Cl-   261      40.078  53.467  31.923  1.00  0.00          CL  
TER     517      Cl-   261
ATOM    517  Cl- Cl-   262       2.432   1.118  44.508  1.00  0.00          CL  
TER     518      Cl-   262
ATOM    518  Cl- Cl-   263      54.220  39.929  20.842  1.00  0.00          CL  
TER     519      Cl-   263
ATOM    519  Cl- Cl-   264      34.162  28.782   4.030  1.00  0.00          CL  
TER     520      Cl-   264
ATOM    520  Cl- Cl-   265       0.331  27.820  29.398  1.00  0.00          CL  
TER     521      Cl-   265
ATOM    521  Cl- Cl-   266      38.499  40.210  18.955  1.00  0.00          CL  
TER     522      Cl-   266
ATOM    522  Cl- Cl-   267       6.515   9.045  24.006  1.00  0.00          CL  
TER     523      Cl-   267
ATOM    523  Cl- Cl-   268      59.012  30.692  19.929  1.00  0.00          CL  
TER     524      Cl-   268
ATOM    524  Cl- Cl-   269      23.576  45.100   2.180  1.00  0.00          CL  
TER     525      Cl-   269
ATOM    525  Cl- Cl-   270      35.489  25.718  14.064  1.00  0.00          CL  
TER     526      Cl-   270
ATOM    526  Cl- Cl-   271      34.223  48.160  43.449  1.00  0.00          CL  
TER     527      Cl-   271
ATOM    527  Cl- Cl-   272      58.455  14.191  54.647  1.00  0.00          CL  
TER     528      Cl-   272
ATOM    528  Cl- Cl-   273      28.972  40.416  56.623  1.00  0.00          CL  
TER     529      Cl-   273
ATOM    529  Cl- Cl-   274      30.163   9.380  10.825  1.00  0.00          CL  
TER     530      Cl-   274
ATOM    530  Cl- Cl-   275      33.815  41.887  24.708  1.00  0.00          CL  
TER     531      Cl-   275
ATOM    531  Cl- Cl-   276      30.476  12.167   4.283  1.00  0.00          CL  
TER     532      Cl-   276
ATOM    532  Cl- Cl-   277      51.175  20.522  38.277  1.00  0.00          CL  
TER     533      Cl-   277
ATOM    533  Cl- Cl-   278      48.070  18.567   0.544  1.00  0.00          CL  
TER     534      Cl-   278
ATOM    534  Cl- Cl-   279      40.668  43.799   9.443  1.00  0.00          CL  
TER     535      Cl-   279
ATOM    535  Cl- Cl-   280       7.656  58.628  53.763  1.00  0.00          CL  
TER     536      Cl-   280
ATOM    536  Cl- Cl-   281      17.048  21.313  29.706  1.00  0.00          CL  
TER     537      Cl-   281
ATOM    537  Cl- Cl-   282      37.480  42.819   1.339  1.00  0.00          CL  
TER     538      Cl-   282
ATOM    538  Cl- Cl-   283      59.592  34.931  43.159  1.00  0.00          CL  
TER     539      Cl-   283
ATOM    539  Cl- Cl-   284      12.875  40.716  36.894  1.00  0.00          CL  
TER     540      Cl-   284
ATOM    540  Cl- Cl-   285      36.320   9.190  15.373  1.00  0.00          CL  
TER     541      Cl-   285
ATOM    541  Cl- Cl-   286      52.468   8.630  38.614  1.00  0.00          CL  
TER     542      Cl-   286
ATOM    542  Cl- Cl-   287      55.076  59.864   0.024  1.00  0.00          CL  
TER     543      Cl-   287
ATOM    543  Cl- Cl-   288      12.861  48.408  17.807  1.00  0.00          CL  
TER     544      Cl-   288
ATOM    544  Cl- Cl-   289      52.813  47.065  34.082  1.00  0.00          CL  
END   
