# Supplementary material for: Toward Accurate RNA Folding Thermodynamics: Evaluation of Enhanced Sampling Methods for Force Field Benchmarking
Source: J Chem Theory Comput. 2026 May 14;22(10):5247–58. doi: 10.1021/acs.jctc.6c00108 (PMC13217565; doi:10.1021/acs.jctc.6c00108)
Supplement: Supplementary file 2 [file ct6c00108_si_002.zip › GAGA_clusters/4-stack_8.pdb]

ATOM      1  H5T RG5     1      14.732   4.101  56.015  1.00  0.00           H  
ATOM      2  O5' RG5     1      14.432   5.009  56.101  1.00  0.00           O  
ATOM      3  C5' RG5     1      14.372   5.410  57.476  1.00  0.00           C  
ATOM      4 H5'1 RG5     1      14.938   6.341  57.443  1.00  0.00           H  
ATOM      5 H5'2 RG5     1      14.865   4.818  58.247  1.00  0.00           H  
ATOM      6  C4' RG5     1      12.966   5.862  57.864  1.00  0.00           C  
ATOM      7  H4' RG5     1      13.062   6.425  58.793  1.00  0.00           H  
ATOM      8  O4' RG5     1      12.408   6.685  56.893  1.00  0.00           O  
ATOM      9  C1' RG5     1      11.028   6.719  57.388  1.00  0.00           C  
ATOM     10  H1' RG5     1      11.003   7.442  58.204  1.00  0.00           H  
ATOM     11  N9  RG5     1      10.015   7.115  56.406  1.00  0.00           N  
ATOM     12  C8  RG5     1       9.338   8.317  56.384  1.00  0.00           C  
ATOM     13  H8  RG5     1       9.638   9.137  57.020  1.00  0.00           H  
ATOM     14  N7  RG5     1       8.453   8.454  55.451  1.00  0.00           N  
ATOM     15  C5  RG5     1       8.426   7.225  54.868  1.00  0.00           C  
ATOM     16  C6  RG5     1       7.596   6.659  53.797  1.00  0.00           C  
ATOM     17  O6  RG5     1       6.591   7.175  53.269  1.00  0.00           O  
ATOM     18  N1  RG5     1       7.818   5.397  53.439  1.00  0.00           N  
ATOM     19  H1  RG5     1       7.222   4.935  52.767  1.00  0.00           H  
ATOM     20  C2  RG5     1       8.710   4.608  54.178  1.00  0.00           C  
ATOM     21  N2  RG5     1       8.817   3.337  53.825  1.00  0.00           N  
ATOM     22  H21 RG5     1       9.428   2.816  54.439  1.00  0.00           H  
ATOM     23  H22 RG5     1       8.188   2.837  53.213  1.00  0.00           H  
ATOM     24  N3  RG5     1       9.606   5.124  55.084  1.00  0.00           N  
ATOM     25  C4  RG5     1       9.341   6.418  55.419  1.00  0.00           C  
ATOM     26  C3' RG5     1      11.968   4.745  58.069  1.00  0.00           C  
ATOM     27  H3' RG5     1      12.052   4.136  57.169  1.00  0.00           H  
ATOM     28  C2' RG5     1      10.650   5.415  58.109  1.00  0.00           C  
ATOM     29 H2'1 RG5     1       9.960   4.870  57.465  1.00  0.00           H  
ATOM     30  O2' RG5     1      10.098   5.723  59.406  1.00  0.00           O  
ATOM     31 HO'2 RG5     1      10.748   5.966  60.070  1.00  0.00           H  
ATOM     32  O3' RG5     1      12.292   4.024  59.218  1.00  0.00           O  
ATOM     33  P    RC     2      11.772   2.502  59.291  1.00  0.00           P  
ATOM     34  O1P  RC     2      12.335   2.020  60.496  1.00  0.00           O  
ATOM     35  O2P  RC     2      12.065   1.854  57.971  1.00  0.00           O  
ATOM     36  O5'  RC     2      10.146   2.457  59.442  1.00  0.00           O  
ATOM     37  C5'  RC     2       9.500   1.336  60.044  1.00  0.00           C  
ATOM     38 H5'1  RC     2       8.908   1.633  60.910  1.00  0.00           H  
ATOM     39 H5'2  RC     2      10.255   0.663  60.448  1.00  0.00           H  
ATOM     40  C4'  RC     2       8.442   0.695  59.112  1.00  0.00           C  
ATOM     41  H4'  RC     2       7.847  -0.067  59.613  1.00  0.00           H  
ATOM     42  O4'  RC     2       7.455   1.688  58.791  1.00  0.00           O  
ATOM     43  C1'  RC     2       7.209   1.672  57.400  1.00  0.00           C  
ATOM     44  H1'  RC     2       6.497   0.885  57.149  1.00  0.00           H  
ATOM     45  N1   RC     2       6.726   3.060  56.964  1.00  0.00           N  
ATOM     46  C6   RC     2       7.194   4.109  57.620  1.00  0.00           C  
ATOM     47  H6   RC     2       7.909   4.134  58.430  1.00  0.00           H  
ATOM     48  C5   RC     2       6.690   5.340  57.357  1.00  0.00           C  
ATOM     49  H5   RC     2       7.046   6.193  57.916  1.00  0.00           H  
ATOM     50  C4   RC     2       5.635   5.471  56.374  1.00  0.00           C  
ATOM     51  N4   RC     2       4.921   6.579  56.131  1.00  0.00           N  
ATOM     52  H41  RC     2       5.123   7.386  56.704  1.00  0.00           H  
ATOM     53  H42  RC     2       4.180   6.469  55.455  1.00  0.00           H  
ATOM     54  N3   RC     2       5.155   4.445  55.764  1.00  0.00           N  
ATOM     55  C2   RC     2       5.784   3.176  55.992  1.00  0.00           C  
ATOM     56  O2   RC     2       5.232   2.201  55.450  1.00  0.00           O  
ATOM     57  C3'  RC     2       8.987   0.235  57.725  1.00  0.00           C  
ATOM     58  H3'  RC     2      10.056   0.164  57.930  1.00  0.00           H  
ATOM     59  C2'  RC     2       8.515   1.192  56.765  1.00  0.00           C  
ATOM     60 H2'1  RC     2       9.247   2.000  56.743  1.00  0.00           H  
ATOM     61  O2'  RC     2       8.052   0.790  55.408  1.00  0.00           O  
ATOM     62 HO'2  RC     2       8.644   0.116  55.067  1.00  0.00           H  
ATOM     63  O3'  RC     2       8.448  -1.065  57.433  1.00  0.00           O  
ATOM     64  P    RG     3       8.917  -2.501  58.061  1.00  0.00           P  
ATOM     65  O1P  RG     3       7.932  -3.481  57.553  1.00  0.00           O  
ATOM     66  O2P  RG     3       9.026  -2.454  59.502  1.00  0.00           O  
ATOM     67  O5'  RG     3      10.317  -2.794  57.426  1.00  0.00           O  
ATOM     68  C5'  RG     3      11.444  -1.978  57.643  1.00  0.00           C  
ATOM     69 H5'1  RG     3      11.573  -1.758  58.703  1.00  0.00           H  
ATOM     70 H5'2  RG     3      11.261  -1.112  57.006  1.00  0.00           H  
ATOM     71  C4'  RG     3      12.757  -2.696  57.149  1.00  0.00           C  
ATOM     72  H4'  RG     3      13.651  -2.173  57.490  1.00  0.00           H  
ATOM     73  O4'  RG     3      12.836  -4.055  57.505  1.00  0.00           O  
ATOM     74  C1'  RG     3      13.218  -4.843  56.355  1.00  0.00           C  
ATOM     75  H1'  RG     3      14.055  -5.412  56.759  1.00  0.00           H  
ATOM     76  N9   RG     3      12.110  -5.716  55.941  1.00  0.00           N  
ATOM     77  C8   RG     3      10.979  -5.961  56.692  1.00  0.00           C  
ATOM     78  H8   RG     3      10.774  -5.531  57.662  1.00  0.00           H  
ATOM     79  N7   RG     3      10.143  -6.830  56.189  1.00  0.00           N  
ATOM     80  C5   RG     3      10.821  -7.206  55.035  1.00  0.00           C  
ATOM     81  C6   RG     3      10.491  -8.254  53.998  1.00  0.00           C  
ATOM     82  O6   RG     3       9.527  -8.925  53.946  1.00  0.00           O  
ATOM     83  N1   RG     3      11.348  -8.255  52.920  1.00  0.00           N  
ATOM     84  H1   RG     3      11.197  -8.955  52.208  1.00  0.00           H  
ATOM     85  C2   RG     3      12.559  -7.621  52.977  1.00  0.00           C  
ATOM     86  N2   RG     3      13.377  -7.821  51.977  1.00  0.00           N  
ATOM     87  H21  RG     3      14.310  -7.458  52.113  1.00  0.00           H  
ATOM     88  H22  RG     3      13.093  -8.329  51.151  1.00  0.00           H  
ATOM     89  N3   RG     3      12.910  -6.711  53.933  1.00  0.00           N  
ATOM     90  C4   RG     3      12.001  -6.566  54.921  1.00  0.00           C  
ATOM     91  C3'  RG     3      12.873  -2.713  55.612  1.00  0.00           C  
ATOM     92  H3'  RG     3      11.900  -2.845  55.138  1.00  0.00           H  
ATOM     93  C2'  RG     3      13.763  -3.878  55.331  1.00  0.00           C  
ATOM     94 H2'1  RG     3      13.781  -4.122  54.269  1.00  0.00           H  
ATOM     95  O2'  RG     3      15.148  -3.669  55.632  1.00  0.00           O  
ATOM     96 HO'2  RG     3      15.743  -3.984  54.948  1.00  0.00           H  
ATOM     97  O3'  RG     3      13.418  -1.502  55.204  1.00  0.00           O  
ATOM     98  P    RA     4      12.811  -0.670  53.958  1.00  0.00           P  
ATOM     99  O1P  RA     4      13.796   0.350  53.670  1.00  0.00           O  
ATOM    100  O2P  RA     4      11.416  -0.363  54.178  1.00  0.00           O  
ATOM    101  O5'  RA     4      12.804  -1.771  52.822  1.00  0.00           O  
ATOM    102  C5'  RA     4      13.921  -2.080  52.046  1.00  0.00           C  
ATOM    103 H5'1  RA     4      14.674  -2.388  52.771  1.00  0.00           H  
ATOM    104 H5'2  RA     4      14.395  -1.191  51.630  1.00  0.00           H  
ATOM    105  C4'  RA     4      13.625  -2.977  50.896  1.00  0.00           C  
ATOM    106  H4'  RA     4      14.624  -3.039  50.464  1.00  0.00           H  
ATOM    107  O4'  RA     4      13.239  -4.213  51.421  1.00  0.00           O  
ATOM    108  C1'  RA     4      12.242  -4.834  50.620  1.00  0.00           C  
ATOM    109  H1'  RA     4      12.534  -5.800  50.208  1.00  0.00           H  
ATOM    110  N9   RA     4      11.071  -4.974  51.439  1.00  0.00           N  
ATOM    111  C8   RA     4      10.771  -4.444  52.651  1.00  0.00           C  
ATOM    112  H8   RA     4      11.598  -3.899  53.080  1.00  0.00           H  
ATOM    113  N7   RA     4       9.557  -4.650  53.165  1.00  0.00           N  
ATOM    114  C5   RA     4       9.046  -5.384  52.046  1.00  0.00           C  
ATOM    115  C6   RA     4       7.768  -5.944  51.836  1.00  0.00           C  
ATOM    116  N6   RA     4       6.713  -5.856  52.619  1.00  0.00           N  
ATOM    117  H61  RA     4       6.757  -5.209  53.392  1.00  0.00           H  
ATOM    118  H62  RA     4       5.825  -6.186  52.268  1.00  0.00           H  
ATOM    119  N1   RA     4       7.542  -6.746  50.752  1.00  0.00           N  
ATOM    120  C2   RA     4       8.536  -6.769  49.827  1.00  0.00           C  
ATOM    121  H2   RA     4       8.383  -7.320  48.911  1.00  0.00           H  
ATOM    122  N3   RA     4       9.704  -6.165  49.811  1.00  0.00           N  
ATOM    123  C4   RA     4       9.919  -5.620  51.036  1.00  0.00           C  
ATOM    124  C3'  RA     4      12.473  -2.529  49.990  1.00  0.00           C  
ATOM    125  H3'  RA     4      11.662  -2.039  50.529  1.00  0.00           H  
ATOM    126  C2'  RA     4      11.977  -3.855  49.423  1.00  0.00           C  
ATOM    127 H2'1  RA     4      10.933  -3.795  49.114  1.00  0.00           H  
ATOM    128  O2'  RA     4      12.797  -4.330  48.393  1.00  0.00           O  
ATOM    129 HO'2  RA     4      12.466  -4.029  47.543  1.00  0.00           H  
ATOM    130  O3'  RA     4      12.886  -1.606  48.898  1.00  0.00           O  
ATOM    131  P    RG     5      11.960  -0.535  48.191  1.00  0.00           P  
ATOM    132  O1P  RG     5      12.709   0.103  47.079  1.00  0.00           O  
ATOM    133  O2P  RG     5      11.451   0.432  49.210  1.00  0.00           O  
ATOM    134  O5'  RG     5      10.668  -1.249  47.608  1.00  0.00           O  
ATOM    135  C5'  RG     5      10.668  -2.153  46.532  1.00  0.00           C  
ATOM    136 H5'1  RG     5      11.510  -2.834  46.650  1.00  0.00           H  
ATOM    137 H5'2  RG     5      10.756  -1.701  45.544  1.00  0.00           H  
ATOM    138  C4'  RG     5       9.286  -2.860  46.354  1.00  0.00           C  
ATOM    139  H4'  RG     5       9.172  -3.406  45.417  1.00  0.00           H  
ATOM    140  O4'  RG     5       9.013  -3.772  47.358  1.00  0.00           O  
ATOM    141  C1'  RG     5       7.642  -3.660  47.744  1.00  0.00           C  
ATOM    142  H1'  RG     5       7.229  -4.662  47.860  1.00  0.00           H  
ATOM    143  N9   RG     5       7.589  -3.121  49.119  1.00  0.00           N  
ATOM    144  C8   RG     5       8.480  -2.507  49.888  1.00  0.00           C  
ATOM    145  H8   RG     5       9.472  -2.377  49.480  1.00  0.00           H  
ATOM    146  N7   RG     5       8.089  -2.200  51.118  1.00  0.00           N  
ATOM    147  C5   RG     5       6.795  -2.640  51.162  1.00  0.00           C  
ATOM    148  C6   RG     5       5.745  -2.604  52.184  1.00  0.00           C  
ATOM    149  O6   RG     5       5.770  -2.110  53.319  1.00  0.00           O  
ATOM    150  N1   RG     5       4.563  -3.288  51.845  1.00  0.00           N  
ATOM    151  H1   RG     5       3.986  -3.654  52.588  1.00  0.00           H  
ATOM    152  C2   RG     5       4.319  -3.793  50.633  1.00  0.00           C  
ATOM    153  N2   RG     5       3.102  -4.026  50.278  1.00  0.00           N  
ATOM    154  H21  RG     5       2.331  -3.956  50.925  1.00  0.00           H  
ATOM    155  H22  RG     5       2.901  -4.266  49.318  1.00  0.00           H  
ATOM    156  N3   RG     5       5.183  -3.679  49.618  1.00  0.00           N  
ATOM    157  C4   RG     5       6.442  -3.221  49.927  1.00  0.00           C  
ATOM    158  C3'  RG     5       8.074  -1.876  46.255  1.00  0.00           C  
ATOM    159  H3'  RG     5       8.211  -1.169  47.073  1.00  0.00           H  
ATOM    160  C2'  RG     5       6.927  -2.830  46.670  1.00  0.00           C  
ATOM    161 H2'1  RG     5       6.078  -2.289  47.087  1.00  0.00           H  
ATOM    162  O2'  RG     5       6.496  -3.707  45.634  1.00  0.00           O  
ATOM    163 HO'2  RG     5       5.899  -4.371  45.988  1.00  0.00           H  
ATOM    164  O3'  RG     5       7.873  -1.211  44.956  1.00  0.00           O  
ATOM    165  P    RA     6       7.275   0.171  44.848  1.00  0.00           P  
ATOM    166  O1P  RA     6       6.956   0.544  43.452  1.00  0.00           O  
ATOM    167  O2P  RA     6       8.046   1.081  45.692  1.00  0.00           O  
ATOM    168  O5'  RA     6       5.846   0.106  45.545  1.00  0.00           O  
ATOM    169  C5'  RA     6       4.871  -0.713  45.004  1.00  0.00           C  
ATOM    170 H5'1  RA     6       5.276  -1.664  44.657  1.00  0.00           H  
ATOM    171 H5'2  RA     6       4.429  -0.291  44.102  1.00  0.00           H  
ATOM    172  C4'  RA     6       3.531  -1.043  45.779  1.00  0.00           C  
ATOM    173  H4'  RA     6       2.815  -1.636  45.210  1.00  0.00           H  
ATOM    174  O4'  RA     6       3.868  -1.650  47.008  1.00  0.00           O  
ATOM    175  C1'  RA     6       2.981  -1.133  47.972  1.00  0.00           C  
ATOM    176  H1'  RA     6       2.372  -1.958  48.340  1.00  0.00           H  
ATOM    177  N9   RA     6       3.799  -0.546  49.045  1.00  0.00           N  
ATOM    178  C8   RA     6       5.006   0.043  48.799  1.00  0.00           C  
ATOM    179  H8   RA     6       5.588   0.005  47.890  1.00  0.00           H  
ATOM    180  N7   RA     6       5.553   0.561  49.806  1.00  0.00           N  
ATOM    181  C5   RA     6       4.547   0.389  50.833  1.00  0.00           C  
ATOM    182  C6   RA     6       4.430   0.587  52.282  1.00  0.00           C  
ATOM    183  N6   RA     6       5.434   1.014  52.962  1.00  0.00           N  
ATOM    184  H61  RA     6       5.208   1.249  53.918  1.00  0.00           H  
ATOM    185  H62  RA     6       6.365   0.922  52.584  1.00  0.00           H  
ATOM    186  N1   RA     6       3.241   0.473  52.969  1.00  0.00           N  
ATOM    187  C2   RA     6       2.250  -0.027  52.289  1.00  0.00           C  
ATOM    188  H2   RA     6       1.326  -0.017  52.849  1.00  0.00           H  
ATOM    189  N3   RA     6       2.298  -0.456  51.035  1.00  0.00           N  
ATOM    190  C4   RA     6       3.425  -0.196  50.346  1.00  0.00           C  
ATOM    191  C3'  RA     6       2.830   0.254  46.121  1.00  0.00           C  
ATOM    192  H3'  RA     6       3.538   1.059  46.319  1.00  0.00           H  
ATOM    193  C2'  RA     6       2.040  -0.119  47.345  1.00  0.00           C  
ATOM    194 H2'1  RA     6       1.903   0.759  47.976  1.00  0.00           H  
ATOM    195  O2'  RA     6       0.805  -0.708  47.023  1.00  0.00           O  
ATOM    196 HO'2  RA     6       0.632  -0.569  46.089  1.00  0.00           H  
ATOM    197  O3'  RA     6       1.958   0.702  45.048  1.00  0.00           O  
ATOM    198  P    RG     7       1.628   2.211  44.734  1.00  0.00           P  
ATOM    199  O1P  RG     7       0.528   2.206  43.675  1.00  0.00           O  
ATOM    200  O2P  RG     7       2.907   2.900  44.459  1.00  0.00           O  
ATOM    201  O5'  RG     7       1.026   2.865  46.127  1.00  0.00           O  
ATOM    202  C5'  RG     7      -0.323   2.489  46.481  1.00  0.00           C  
ATOM    203 H5'1  RG     7      -0.426   1.410  46.593  1.00  0.00           H  
ATOM    204 H5'2  RG     7      -1.057   2.830  45.751  1.00  0.00           H  
ATOM    205  C4'  RG     7      -0.623   3.062  47.824  1.00  0.00           C  
ATOM    206  H4'  RG     7      -1.664   2.947  48.127  1.00  0.00           H  
ATOM    207  O4'  RG     7       0.080   2.482  48.882  1.00  0.00           O  
ATOM    208  C1'  RG     7       0.297   3.487  49.859  1.00  0.00           C  
ATOM    209  H1'  RG     7      -0.018   3.076  50.818  1.00  0.00           H  
ATOM    210  N9   RG     7       1.778   3.575  50.028  1.00  0.00           N  
ATOM    211  C8   RG     7       2.719   3.526  49.014  1.00  0.00           C  
ATOM    212  H8   RG     7       2.482   3.515  47.960  1.00  0.00           H  
ATOM    213  N7   RG     7       3.884   3.800  49.483  1.00  0.00           N  
ATOM    214  C5   RG     7       3.752   3.772  50.889  1.00  0.00           C  
ATOM    215  C6   RG     7       4.791   3.911  51.976  1.00  0.00           C  
ATOM    216  O6   RG     7       5.990   4.091  51.890  1.00  0.00           O  
ATOM    217  N1   RG     7       4.174   4.091  53.176  1.00  0.00           N  
ATOM    218  H1   RG     7       4.723   4.287  54.001  1.00  0.00           H  
ATOM    219  C2   RG     7       2.836   3.917  53.384  1.00  0.00           C  
ATOM    220  N2   RG     7       2.508   4.103  54.618  1.00  0.00           N  
ATOM    221  H21  RG     7       1.516   4.044  54.802  1.00  0.00           H  
ATOM    222  H22  RG     7       3.283   4.308  55.232  1.00  0.00           H  
ATOM    223  N3   RG     7       1.875   3.816  52.495  1.00  0.00           N  
ATOM    224  C4   RG     7       2.436   3.721  51.243  1.00  0.00           C  
ATOM    225  C3'  RG     7      -0.355   4.607  47.877  1.00  0.00           C  
ATOM    226  H3'  RG     7       0.692   4.799  47.647  1.00  0.00           H  
ATOM    227  C2'  RG     7      -0.379   4.764  49.457  1.00  0.00           C  
ATOM    228 H2'1  RG     7       0.140   5.656  49.807  1.00  0.00           H  
ATOM    229  O2'  RG     7      -1.733   4.792  49.846  1.00  0.00           O  
ATOM    230 HO'2  RG     7      -2.191   5.368  49.230  1.00  0.00           H  
ATOM    231  O3'  RG     7      -1.262   5.376  47.190  1.00  0.00           O  
ATOM    232  P   RC3     8      -1.158   6.984  46.943  1.00  0.00           P  
ATOM    233  O1P RC3     8      -1.129   7.644  48.290  1.00  0.00           O  
ATOM    234  O2P RC3     8      -2.165   7.374  45.936  1.00  0.00           O  
ATOM    235  O5' RC3     8       0.237   7.145  46.287  1.00  0.00           O  
ATOM    236  C5' RC3     8       0.674   8.259  45.481  1.00  0.00           C  
ATOM    237 H5'1 RC3     8       0.582   9.285  45.837  1.00  0.00           H  
ATOM    238 H5'2 RC3     8       0.122   8.202  44.542  1.00  0.00           H  
ATOM    239  C4' RC3     8       2.143   8.077  44.960  1.00  0.00           C  
ATOM    240  H4' RC3     8       2.170   8.628  44.020  1.00  0.00           H  
ATOM    241  O4' RC3     8       3.160   8.478  45.951  1.00  0.00           O  
ATOM    242  C1' RC3     8       3.904   7.326  46.467  1.00  0.00           C  
ATOM    243  H1' RC3     8       4.928   7.286  46.096  1.00  0.00           H  
ATOM    244  N1  RC3     8       3.766   7.245  47.972  1.00  0.00           N  
ATOM    245  C6  RC3     8       2.610   7.505  48.673  1.00  0.00           C  
ATOM    246  H6  RC3     8       1.645   7.636  48.205  1.00  0.00           H  
ATOM    247  C5  RC3     8       2.577   7.431  50.037  1.00  0.00           C  
ATOM    248  H5  RC3     8       1.695   7.616  50.633  1.00  0.00           H  
ATOM    249  C4  RC3     8       3.887   7.224  50.685  1.00  0.00           C  
ATOM    250  N4  RC3     8       4.027   7.157  52.015  1.00  0.00           N  
ATOM    251  H41 RC3     8       4.957   7.041  52.391  1.00  0.00           H  
ATOM    252  H42 RC3     8       3.227   7.425  52.570  1.00  0.00           H  
ATOM    253  N3  RC3     8       4.977   6.982  49.954  1.00  0.00           N  
ATOM    254  C2  RC3     8       4.947   6.955  48.606  1.00  0.00           C  
ATOM    255  O2  RC3     8       6.076   6.930  48.036  1.00  0.00           O  
ATOM    256  C3' RC3     8       2.633   6.652  44.529  1.00  0.00           C  
ATOM    257  H3' RC3     8       1.794   6.032  44.213  1.00  0.00           H  
ATOM    258  C2' RC3     8       3.170   6.116  45.883  1.00  0.00           C  
ATOM    259 H2'1 RC3     8       2.358   5.898  46.576  1.00  0.00           H  
ATOM    260  O2' RC3     8       3.963   4.986  45.698  1.00  0.00           O  
ATOM    261 HO'2 RC3     8       3.428   4.356  45.210  1.00  0.00           H  
ATOM    262  O3' RC3     8       3.602   6.738  43.519  1.00  0.00           O  
ATOM    263  H3T RC3     8       4.228   6.029  43.686  1.00  0.00           H  
TER     264      RC3     8
ATOM    264  K+   K+     9      38.338   2.792   6.117  1.00  0.00           K  
TER     265       K+     9
ATOM    265  K+   K+    10       6.618   3.171  49.331  1.00  0.00           K  
TER     266       K+    10
ATOM    266  K+   K+    11       5.514  33.734  17.990  1.00  0.00           K  
TER     267       K+    11
ATOM    267  K+   K+    12      49.912  25.224  57.057  1.00  0.00           K  
TER     268       K+    12
ATOM    268  K+   K+    13      11.132   7.628  40.435  1.00  0.00           K  
TER     269       K+    13
ATOM    269  K+   K+    14       5.784  55.959  59.271  1.00  0.00           K  
TER     270       K+    14
ATOM    270  K+   K+    15      46.391  21.710  49.493  1.00  0.00           K  
TER     271       K+    15
ATOM    271  K+   K+    16      57.261  56.382  54.582  1.00  0.00           K  
TER     272       K+    16
ATOM    272  K+   K+    17      55.870  10.386  40.650  1.00  0.00           K  
TER     273       K+    17
ATOM    273  K+   K+    18      34.250  33.882  15.278  1.00  0.00           K  
TER     274       K+    18
ATOM    274  K+   K+    19       2.449  39.406  15.269  1.00  0.00           K  
TER     275       K+    19
ATOM    275  K+   K+    20      39.290  11.864  53.990  1.00  0.00           K  
TER     276       K+    20
ATOM    276  K+   K+    21       5.833  38.018  36.726  1.00  0.00           K  
TER     277       K+    21
ATOM    277  K+   K+    22      54.983  56.067  45.509  1.00  0.00           K  
TER     278       K+    22
ATOM    278  K+   K+    23      25.163  23.392  37.246  1.00  0.00           K  
TER     279       K+    23
ATOM    279  K+   K+    24      12.607   2.906  52.976  1.00  0.00           K  
TER     280       K+    24
ATOM    280  K+   K+    25      52.806  14.472  48.388  1.00  0.00           K  
TER     281       K+    25
ATOM    281  K+   K+    26      30.312  38.516  18.201  1.00  0.00           K  
TER     282       K+    26
ATOM    282  K+   K+    27      19.538  37.043  29.847  1.00  0.00           K  
TER     283       K+    27
ATOM    283  K+   K+    28      16.587   1.511  46.204  1.00  0.00           K  
TER     284       K+    28
ATOM    284  K+   K+    29      26.848   4.219   4.359  1.00  0.00           K  
TER     285       K+    29
ATOM    285  K+   K+    30       4.619  13.440  25.802  1.00  0.00           K  
TER     286       K+    30
ATOM    286  K+   K+    31      28.242   0.662  40.196  1.00  0.00           K  
TER     287       K+    31
ATOM    287  K+   K+    32      27.604  43.994  14.235  1.00  0.00           K  
TER     288       K+    32
ATOM    288  K+   K+    33      56.061  39.058  33.525  1.00  0.00           K  
TER     289       K+    33
ATOM    289  K+   K+    34       5.144  25.483  35.770  1.00  0.00           K  
TER     290       K+    34
ATOM    290  K+   K+    35      26.835  21.306  43.196  1.00  0.00           K  
TER     291       K+    35
ATOM    291  K+   K+    36      32.278  28.925  19.976  1.00  0.00           K  
TER     292       K+    36
ATOM    292  K+   K+    37      46.585  35.210  19.303  1.00  0.00           K  
TER     293       K+    37
ATOM    293  K+   K+    38      19.408  17.648  20.372  1.00  0.00           K  
TER     294       K+    38
ATOM    294  K+   K+    39      44.429  46.439  12.742  1.00  0.00           K  
TER     295       K+    39
ATOM    295  K+   K+    40      30.016   5.195  31.212  1.00  0.00           K  
TER     296       K+    40
ATOM    296  K+   K+    41       8.994  21.541  26.113  1.00  0.00           K  
TER     297       K+    41
ATOM    297  K+   K+    42       5.988  39.312  48.640  1.00  0.00           K  
TER     298       K+    42
ATOM    298  K+   K+    43      29.145  41.075  29.515  1.00  0.00           K  
TER     299       K+    43
ATOM    299  K+   K+    44      31.976  52.886  48.928  1.00  0.00           K  
TER     300       K+    44
ATOM    300  K+   K+    45       6.046  18.456  57.772  1.00  0.00           K  
TER     301       K+    45
ATOM    301  K+   K+    46      44.509  10.224  13.658  1.00  0.00           K  
TER     302       K+    46
ATOM    302  K+   K+    47      25.989  48.009  54.577  1.00  0.00           K  
TER     303       K+    47
ATOM    303  K+   K+    48      23.990  44.145   2.907  1.00  0.00           K  
TER     304       K+    48
ATOM    304  K+   K+    49      53.249  30.467  17.714  1.00  0.00           K  
TER     305       K+    49
ATOM    305  K+   K+    50      40.275  13.362  50.413  1.00  0.00           K  
TER     306       K+    50
ATOM    306  K+   K+    51      58.387   3.341  37.665  1.00  0.00           K  
TER     307       K+    51
ATOM    307  K+   K+    52      33.692  24.111  28.823  1.00  0.00           K  
TER     308       K+    52
ATOM    308  K+   K+    53      19.056  52.797  24.199  1.00  0.00           K  
TER     309       K+    53
ATOM    309  K+   K+    54      30.755  12.442  36.532  1.00  0.00           K  
TER     310       K+    54
ATOM    310  K+   K+    55      34.440   6.549  47.607  1.00  0.00           K  
TER     311       K+    55
ATOM    311  K+   K+    56      34.952   5.799   7.618  1.00  0.00           K  
TER     312       K+    56
ATOM    312  K+   K+    57      52.556  23.440   6.714  1.00  0.00           K  
TER     313       K+    57
ATOM    313  K+   K+    58       6.691   0.514  16.237  1.00  0.00           K  
TER     314       K+    58
ATOM    314  K+   K+    59      11.468   2.136  10.994  1.00  0.00           K  
TER     315       K+    59
ATOM    315  K+   K+    60      44.347  50.191  27.417  1.00  0.00           K  
TER     316       K+    60
ATOM    316  K+   K+    61      55.466  21.830  48.629  1.00  0.00           K  
TER     317       K+    61
ATOM    317  K+   K+    62      54.524  25.622  47.592  1.00  0.00           K  
TER     318       K+    62
ATOM    318  K+   K+    63      44.544  58.629  22.277  1.00  0.00           K  
TER     319       K+    63
ATOM    319  K+   K+    64      12.141  44.199  49.494  1.00  0.00           K  
TER     320       K+    64
ATOM    320  K+   K+    65      56.447  40.030  42.669  1.00  0.00           K  
TER     321       K+    65
ATOM    321  K+   K+    66      57.600  30.786  32.185  1.00  0.00           K  
TER     322       K+    66
ATOM    322  K+   K+    67      32.906  56.265   6.250  1.00  0.00           K  
TER     323       K+    67
ATOM    323  K+   K+    68      33.817  12.509  28.140  1.00  0.00           K  
TER     324       K+    68
ATOM    324  K+   K+    69      45.799  26.753  30.323  1.00  0.00           K  
TER     325       K+    69
ATOM    325  K+   K+    70      20.461  12.862   4.093  1.00  0.00           K  
TER     326       K+    70
ATOM    326  K+   K+    71      32.000  34.576  26.824  1.00  0.00           K  
TER     327       K+    71
ATOM    327  K+   K+    72      47.166  38.877  48.592  1.00  0.00           K  
TER     328       K+    72
ATOM    328  K+   K+    73      22.155  54.280  51.137  1.00  0.00           K  
TER     329       K+    73
ATOM    329  K+   K+    74      46.440  56.856  16.430  1.00  0.00           K  
TER     330       K+    74
ATOM    330  K+   K+    75      21.887  40.931  15.474  1.00  0.00           K  
TER     331       K+    75
ATOM    331  K+   K+    76      59.397   7.755  38.844  1.00  0.00           K  
TER     332       K+    76
ATOM    332  K+   K+    77      54.312  30.760  52.159  1.00  0.00           K  
TER     333       K+    77
ATOM    333  K+   K+    78       8.668   0.761  32.225  1.00  0.00           K  
TER     334       K+    78
ATOM    334  K+   K+    79       1.900  15.837   8.964  1.00  0.00           K  
TER     335       K+    79
ATOM    335  K+   K+    80      60.244  48.935   2.137  1.00  0.00           K  
TER     336       K+    80
ATOM    336  K+   K+    81      31.949  58.363  31.003  1.00  0.00           K  
TER     337       K+    81
ATOM    337  K+   K+    82      34.020  24.994  37.414  1.00  0.00           K  
TER     338       K+    82
ATOM    338  K+   K+    83      52.135   4.211  19.037  1.00  0.00           K  
TER     339       K+    83
ATOM    339  K+   K+    84      34.796  34.136  29.480  1.00  0.00           K  
TER     340       K+    84
ATOM    340  K+   K+    85      31.067  28.329  54.651  1.00  0.00           K  
TER     341       K+    85
ATOM    341  K+   K+    86      43.330   1.893  48.594  1.00  0.00           K  
TER     342       K+    86
ATOM    342  K+   K+    87      35.038  22.045   3.417  1.00  0.00           K  
TER     343       K+    87
ATOM    343  K+   K+    88       5.231  19.745  13.815  1.00  0.00           K  
TER     344       K+    88
ATOM    344  K+   K+    89      15.060  45.019  34.772  1.00  0.00           K  
TER     345       K+    89
ATOM    345  K+   K+    90       3.631   4.160  22.138  1.00  0.00           K  
TER     346       K+    90
ATOM    346  K+   K+    91      58.012  18.120  15.844  1.00  0.00           K  
TER     347       K+    91
ATOM    347  K+   K+    92       7.085   6.753   1.570  1.00  0.00           K  
TER     348       K+    92
ATOM    348  K+   K+    93      44.140  49.335   2.524  1.00  0.00           K  
TER     349       K+    93
ATOM    349  K+   K+    94      25.129   3.621  54.235  1.00  0.00           K  
TER     350       K+    94
ATOM    350  K+   K+    95      16.125  28.408  32.487  1.00  0.00           K  
TER     351       K+    95
ATOM    351  K+   K+    96      35.900   2.293  58.958  1.00  0.00           K  
TER     352       K+    96
ATOM    352  K+   K+    97      55.040  30.753  42.316  1.00  0.00           K  
TER     353       K+    97
ATOM    353  K+   K+    98      37.044  21.888  26.671  1.00  0.00           K  
TER     354       K+    98
ATOM    354  K+   K+    99      39.814  18.767  29.620  1.00  0.00           K  
TER     355       K+    99
ATOM    355  K+   K+   100      59.751   2.925   3.109  1.00  0.00           K  
TER     356       K+   100
ATOM    356  K+   K+   101      33.746  55.734  34.917  1.00  0.00           K  
TER     357       K+   101
ATOM    357  K+   K+   102      32.606  48.986  13.424  1.00  0.00           K  
TER     358       K+   102
ATOM    358  K+   K+   103      40.249  36.917  34.648  1.00  0.00           K  
TER     359       K+   103
ATOM    359  K+   K+   104      26.079  18.229   0.691  1.00  0.00           K  
TER     360       K+   104
ATOM    360  K+   K+   105      33.010  18.027  29.705  1.00  0.00           K  
TER     361       K+   105
ATOM    361  K+   K+   106      25.065  37.695   5.077  1.00  0.00           K  
TER     362       K+   106
ATOM    362  K+   K+   107      37.549  48.720  36.514  1.00  0.00           K  
TER     363       K+   107
ATOM    363  K+   K+   108      49.009  46.164  39.227  1.00  0.00           K  
TER     364       K+   108
ATOM    364  K+   K+   109      57.500  48.023  34.470  1.00  0.00           K  
TER     365       K+   109
ATOM    365  K+   K+   110      39.035  11.694  13.967  1.00  0.00           K  
TER     366       K+   110
ATOM    366  K+   K+   111      43.546   7.699  56.403  1.00  0.00           K  
TER     367       K+   111
ATOM    367  K+   K+   112      45.194  29.405  43.949  1.00  0.00           K  
TER     368       K+   112
ATOM    368  K+   K+   113      19.153   6.026  35.194  1.00  0.00           K  
TER     369       K+   113
ATOM    369  K+   K+   114      55.442  55.468  15.385  1.00  0.00           K  
TER     370       K+   114
ATOM    370  K+   K+   115      37.198  22.935  57.269  1.00  0.00           K  
TER     371       K+   115
ATOM    371  K+   K+   116       9.882  18.707   8.161  1.00  0.00           K  
TER     372       K+   116
ATOM    372  K+   K+   117      56.523   6.518  52.182  1.00  0.00           K  
TER     373       K+   117
ATOM    373  K+   K+   118       4.720   5.433  29.504  1.00  0.00           K  
TER     374       K+   118
ATOM    374  K+   K+   119      47.329   4.518   4.842  1.00  0.00           K  
TER     375       K+   119
ATOM    375  K+   K+   120      55.202  40.049  53.152  1.00  0.00           K  
TER     376       K+   120
ATOM    376  K+   K+   121       3.728  49.334  53.405  1.00  0.00           K  
TER     377       K+   121
ATOM    377  K+   K+   122       5.875  51.451  57.704  1.00  0.00           K  
TER     378       K+   122
ATOM    378  K+   K+   123      41.805  47.259   5.854  1.00  0.00           K  
TER     379       K+   123
ATOM    379  K+   K+   124      35.253  18.407  43.783  1.00  0.00           K  
TER     380       K+   124
ATOM    380  K+   K+   125      57.250  56.463  28.257  1.00  0.00           K  
TER     381       K+   125
ATOM    381  K+   K+   126      45.528  51.328  12.928  1.00  0.00           K  
TER     382       K+   126
ATOM    382  K+   K+   127      16.406  49.285  17.042  1.00  0.00           K  
TER     383       K+   127
ATOM    383  K+   K+   128      40.058  57.325  33.171  1.00  0.00           K  
TER     384       K+   128
ATOM    384  K+   K+   129      21.752  34.978  18.989  1.00  0.00           K  
TER     385       K+   129
ATOM    385  K+   K+   130      55.206   6.651   9.707  1.00  0.00           K  
TER     386       K+   130
ATOM    386  K+   K+   131      44.105  54.199  41.404  1.00  0.00           K  
TER     387       K+   131
ATOM    387  K+   K+   132      53.648  21.273   2.676  1.00  0.00           K  
TER     388       K+   132
ATOM    388  K+   K+   133      57.086  51.327  56.492  1.00  0.00           K  
TER     389       K+   133
ATOM    389  K+   K+   134      16.460   7.817  13.421  1.00  0.00           K  
TER     390       K+   134
ATOM    390  K+   K+   135      43.765   7.302  10.249  1.00  0.00           K  
TER     391       K+   135
ATOM    391  K+   K+   136       0.473  53.553   8.677  1.00  0.00           K  
TER     392       K+   136
ATOM    392  K+   K+   137      41.136  15.629  13.809  1.00  0.00           K  
TER     393       K+   137
ATOM    393  K+   K+   138      30.384  24.767  33.675  1.00  0.00           K  
TER     394       K+   138
ATOM    394  K+   K+   139      53.683  55.059  33.848  1.00  0.00           K  
TER     395       K+   139
ATOM    395  K+   K+   140      38.016  28.952   3.716  1.00  0.00           K  
TER     396       K+   140
ATOM    396  K+   K+   141      44.497  19.028  47.563  1.00  0.00           K  
TER     397       K+   141
ATOM    397  K+   K+   142      60.068  27.130   8.090  1.00  0.00           K  
TER     398       K+   142
ATOM    398  K+   K+   143       6.505  58.052  55.666  1.00  0.00           K  
TER     399       K+   143
ATOM    399  K+   K+   144      44.126  18.635  12.815  1.00  0.00           K  
TER     400       K+   144
ATOM    400  K+   K+   145       3.318  47.578  22.625  1.00  0.00           K  
TER     401       K+   145
ATOM    401  K+   K+   146      56.024  51.526  42.160  1.00  0.00           K  
TER     402       K+   146
ATOM    402  K+   K+   147      31.558  41.574   1.293  1.00  0.00           K  
TER     403       K+   147
ATOM    403  K+   K+   148      42.751  18.470  58.411  1.00  0.00           K  
TER     404       K+   148
ATOM    404  K+   K+   149      45.327   8.888  27.496  1.00  0.00           K  
TER     405       K+   149
ATOM    405  K+   K+   150      28.434  39.971  52.355  1.00  0.00           K  
TER     406       K+   150
ATOM    406  K+   K+   151      32.342  13.730  14.849  1.00  0.00           K  
TER     407       K+   151
ATOM    407  K+   K+   152      13.238  29.929  25.402  1.00  0.00           K  
TER     408       K+   152
ATOM    408  Cl- Cl-   153      36.011  43.629   9.849  1.00  0.00          CL  
TER     409      Cl-   153
ATOM    409  Cl- Cl-   154      41.853  45.024  14.782  1.00  0.00          CL  
TER     410      Cl-   154
ATOM    410  Cl- Cl-   155      18.192  12.681  21.716  1.00  0.00          CL  
TER     411      Cl-   155
ATOM    411  Cl- Cl-   156      34.127   9.686   1.701  1.00  0.00          CL  
TER     412      Cl-   156
ATOM    412  Cl- Cl-   157      51.225  20.406   7.774  1.00  0.00          CL  
TER     413      Cl-   157
ATOM    413  Cl- Cl-   158      32.792  36.882  45.474  1.00  0.00          CL  
TER     414      Cl-   158
ATOM    414  Cl- Cl-   159      39.976  48.200   1.113  1.00  0.00          CL  
TER     415      Cl-   159
ATOM    415  Cl- Cl-   160       2.832   8.864  11.779  1.00  0.00          CL  
TER     416      Cl-   160
ATOM    416  Cl- Cl-   161      41.141  56.550  48.774  1.00  0.00          CL  
TER     417      Cl-   161
ATOM    417  Cl- Cl-   162      30.843   0.921  29.206  1.00  0.00          CL  
TER     418      Cl-   162
ATOM    418  Cl- Cl-   163      52.069  19.405  45.617  1.00  0.00          CL  
TER     419      Cl-   163
ATOM    419  Cl- Cl-   164      48.102  36.078  44.314  1.00  0.00          CL  
TER     420      Cl-   164
ATOM    420  Cl- Cl-   165      27.739  24.071  51.419  1.00  0.00          CL  
TER     421      Cl-   165
ATOM    421  Cl- Cl-   166       5.993  17.931  54.809  1.00  0.00          CL  
TER     422      Cl-   166
ATOM    422  Cl- Cl-   167      27.748  54.152   6.937  1.00  0.00          CL  
TER     423      Cl-   167
ATOM    423  Cl- Cl-   168      37.676  51.377  12.805  1.00  0.00          CL  
TER     424      Cl-   168
ATOM    424  Cl- Cl-   169      48.065  14.050  58.351  1.00  0.00          CL  
TER     425      Cl-   169
ATOM    425  Cl- Cl-   170      17.400  22.915  55.322  1.00  0.00          CL  
TER     426      Cl-   170
ATOM    426  Cl- Cl-   171      57.938  37.836  40.847  1.00  0.00          CL  
TER     427      Cl-   171
ATOM    427  Cl- Cl-   172      31.979  12.876   8.402  1.00  0.00          CL  
TER     428      Cl-   172
ATOM    428  Cl- Cl-   173      24.550  42.672  31.477  1.00  0.00          CL  
TER     429      Cl-   173
ATOM    429  Cl- Cl-   174      24.444  39.527  13.569  1.00  0.00          CL  
TER     430      Cl-   174
ATOM    430  Cl- Cl-   175       3.246  38.834  20.471  1.00  0.00          CL  
TER     431      Cl-   175
ATOM    431  Cl- Cl-   176       5.492  27.709  29.061  1.00  0.00          CL  
TER     432      Cl-   176
ATOM    432  Cl- Cl-   177      51.531  46.699  55.283  1.00  0.00          CL  
TER     433      Cl-   177
ATOM    433  Cl- Cl-   178      46.240  25.349  21.123  1.00  0.00          CL  
TER     434      Cl-   178
ATOM    434  Cl- Cl-   179       2.368  57.004  58.259  1.00  0.00          CL  
TER     435      Cl-   179
ATOM    435  Cl- Cl-   180      29.290  17.722  34.086  1.00  0.00          CL  
TER     436      Cl-   180
ATOM    436  Cl- Cl-   181      19.072  47.921  48.689  1.00  0.00          CL  
TER     437      Cl-   181
ATOM    437  Cl- Cl-   182      59.799  20.656  16.326  1.00  0.00          CL  
TER     438      Cl-   182
ATOM    438  Cl- Cl-   183      17.233  56.855  48.746  1.00  0.00          CL  
TER     439      Cl-   183
ATOM    439  Cl- Cl-   184      18.335  33.297  25.566  1.00  0.00          CL  
TER     440      Cl-   184
ATOM    440  Cl- Cl-   185      12.364  38.942  22.652  1.00  0.00          CL  
TER     441      Cl-   185
ATOM    441  Cl- Cl-   186      58.338  32.027  27.954  1.00  0.00          CL  
TER     442      Cl-   186
ATOM    442  Cl- Cl-   187      14.573  49.936  10.357  1.00  0.00          CL  
TER     443      Cl-   187
ATOM    443  Cl- Cl-   188      42.985  59.537  12.913  1.00  0.00          CL  
TER     444      Cl-   188
ATOM    444  Cl- Cl-   189      39.422  27.914  36.437  1.00  0.00          CL  
TER     445      Cl-   189
ATOM    445  Cl- Cl-   190      52.373  56.835  36.313  1.00  0.00          CL  
TER     446      Cl-   190
ATOM    446  Cl- Cl-   191      32.285   5.089   8.847  1.00  0.00          CL  
TER     447      Cl-   191
ATOM    447  Cl- Cl-   192      13.476  53.072  19.973  1.00  0.00          CL  
TER     448      Cl-   192
ATOM    448  Cl- Cl-   193       7.252  15.080  10.940  1.00  0.00          CL  
TER     449      Cl-   193
ATOM    449  Cl- Cl-   194      11.505   5.915  18.111  1.00  0.00          CL  
TER     450      Cl-   194
ATOM    450  Cl- Cl-   195       4.881  39.182  52.350  1.00  0.00          CL  
TER     451      Cl-   195
ATOM    451  Cl- Cl-   196      42.285  30.825  42.986  1.00  0.00          CL  
TER     452      Cl-   196
ATOM    452  Cl- Cl-   197      36.905  10.917  38.659  1.00  0.00          CL  
TER     453      Cl-   197
ATOM    453  Cl- Cl-   198      36.957  14.077  10.200  1.00  0.00          CL  
TER     454      Cl-   198
ATOM    454  Cl- Cl-   199       3.046  18.797   6.743  1.00  0.00          CL  
TER     455      Cl-   199
ATOM    455  Cl- Cl-   200      32.559  13.978  20.108  1.00  0.00          CL  
TER     456      Cl-   200
ATOM    456  Cl- Cl-   201      15.947  59.387   3.659  1.00  0.00          CL  
TER     457      Cl-   201
ATOM    457  Cl- Cl-   202      31.905   3.155  38.685  1.00  0.00          CL  
TER     458      Cl-   202
ATOM    458  Cl- Cl-   203      59.956  21.503  34.313  1.00  0.00          CL  
TER     459      Cl-   203
ATOM    459  Cl- Cl-   204      50.947  47.939  43.780  1.00  0.00          CL  
TER     460      Cl-   204
ATOM    460  Cl- Cl-   205      59.572  44.805  15.076  1.00  0.00          CL  
TER     461      Cl-   205
ATOM    461  Cl- Cl-   206      29.108  58.631  46.954  1.00  0.00          CL  
TER     462      Cl-   206
ATOM    462  Cl- Cl-   207       4.968  13.169  31.751  1.00  0.00          CL  
TER     463      Cl-   207
ATOM    463  Cl- Cl-   208      12.195  25.896   6.525  1.00  0.00          CL  
TER     464      Cl-   208
ATOM    464  Cl- Cl-   209      46.508  52.821  47.595  1.00  0.00          CL  
TER     465      Cl-   209
ATOM    465  Cl- Cl-   210      29.527   2.459  18.306  1.00  0.00          CL  
TER     466      Cl-   210
ATOM    466  Cl- Cl-   211      53.780   1.381  37.448  1.00  0.00          CL  
TER     467      Cl-   211
ATOM    467  Cl- Cl-   212      33.783  29.625   1.755  1.00  0.00          CL  
TER     468      Cl-   212
ATOM    468  Cl- Cl-   213      30.742  39.875  23.796  1.00  0.00          CL  
TER     469      Cl-   213
ATOM    469  Cl- Cl-   214      46.828  16.976  28.521  1.00  0.00          CL  
TER     470      Cl-   214
ATOM    470  Cl- Cl-   215      43.443  49.218  49.322  1.00  0.00          CL  
TER     471      Cl-   215
ATOM    471  Cl- Cl-   216      40.026  15.413  28.939  1.00  0.00          CL  
TER     472      Cl-   216
ATOM    472  Cl- Cl-   217      32.493  21.031  25.616  1.00  0.00          CL  
TER     473      Cl-   217
ATOM    473  Cl- Cl-   218      18.344   0.628  41.634  1.00  0.00          CL  
TER     474      Cl-   218
ATOM    474  Cl- Cl-   219      48.298   0.817  42.151  1.00  0.00          CL  
TER     475      Cl-   219
ATOM    475  Cl- Cl-   220       3.893  17.448  23.623  1.00  0.00          CL  
TER     476      Cl-   220
ATOM    476  Cl- Cl-   221       3.751   1.737   2.380  1.00  0.00          CL  
TER     477      Cl-   221
ATOM    477  Cl- Cl-   222      58.717  10.709   0.131  1.00  0.00          CL  
TER     478      Cl-   222
ATOM    478  Cl- Cl-   223      44.164  25.025   4.894  1.00  0.00          CL  
TER     479      Cl-   223
ATOM    479  Cl- Cl-   224      46.001  27.465  49.260  1.00  0.00          CL  
TER     480      Cl-   224
ATOM    480  Cl- Cl-   225      39.049   6.443  49.389  1.00  0.00          CL  
TER     481      Cl-   225
ATOM    481  Cl- Cl-   226      34.633  12.006  31.055  1.00  0.00          CL  
TER     482      Cl-   226
ATOM    482  Cl- Cl-   227      30.518  26.193  25.430  1.00  0.00          CL  
TER     483      Cl-   227
ATOM    483  Cl- Cl-   228      32.139  29.967  17.090  1.00  0.00          CL  
TER     484      Cl-   228
ATOM    484  Cl- Cl-   229      29.823  31.105  44.222  1.00  0.00          CL  
TER     485      Cl-   229
ATOM    485  Cl- Cl-   230      48.613  52.136   1.434  1.00  0.00          CL  
TER     486      Cl-   230
ATOM    486  Cl- Cl-   231      52.408  26.188  59.200  1.00  0.00          CL  
TER     487      Cl-   231
ATOM    487  Cl- Cl-   232      18.599  19.384  37.032  1.00  0.00          CL  
TER     488      Cl-   232
ATOM    488  Cl- Cl-   233      54.653   0.155  57.101  1.00  0.00          CL  
TER     489      Cl-   233
ATOM    489  Cl- Cl-   234      29.667  54.286  28.895  1.00  0.00          CL  
TER     490      Cl-   234
ATOM    490  Cl- Cl-   235      40.425   5.754  59.653  1.00  0.00          CL  
TER     491      Cl-   235
ATOM    491  Cl- Cl-   236      48.571  57.677  26.572  1.00  0.00          CL  
TER     492      Cl-   236
ATOM    492  Cl- Cl-   237       3.065  51.741  31.795  1.00  0.00          CL  
TER     493      Cl-   237
ATOM    493  Cl- Cl-   238      30.198  51.611  56.630  1.00  0.00          CL  
TER     494      Cl-   238
ATOM    494  Cl- Cl-   239       2.791  56.033  22.840  1.00  0.00          CL  
TER     495      Cl-   239
ATOM    495  Cl- Cl-   240      54.805  30.324  25.322  1.00  0.00          CL  
TER     496      Cl-   240
ATOM    496  Cl- Cl-   241      60.085  23.380  40.013  1.00  0.00          CL  
TER     497      Cl-   241
ATOM    497  Cl- Cl-   242      53.832   2.032  16.588  1.00  0.00          CL  
TER     498      Cl-   242
ATOM    498  Cl- Cl-   243      57.059  41.106  58.578  1.00  0.00          CL  
TER     499      Cl-   243
ATOM    499  Cl- Cl-   244      37.475  35.171  20.317  1.00  0.00          CL  
TER     500      Cl-   244
ATOM    500  Cl- Cl-   245      17.796  33.826  31.963  1.00  0.00          CL  
TER     501      Cl-   245
ATOM    501  Cl- Cl-   246      55.225  24.301   8.120  1.00  0.00          CL  
TER     502      Cl-   246
ATOM    502  Cl- Cl-   247      42.168   7.492  22.243  1.00  0.00          CL  
TER     503      Cl-   247
ATOM    503  Cl- Cl-   248      40.096  28.037  53.681  1.00  0.00          CL  
TER     504      Cl-   248
ATOM    504  Cl- Cl-   249      51.716  20.927  55.151  1.00  0.00          CL  
TER     505      Cl-   249
ATOM    505  Cl- Cl-   250      28.167   3.283  45.835  1.00  0.00          CL  
TER     506      Cl-   250
ATOM    506  Cl- Cl-   251      43.074  13.130  13.765  1.00  0.00          CL  
TER     507      Cl-   251
ATOM    507  Cl- Cl-   252      47.030  38.628  33.592  1.00  0.00          CL  
TER     508      Cl-   252
ATOM    508  Cl- Cl-   253      46.802  28.782  32.436  1.00  0.00          CL  
TER     509      Cl-   253
ATOM    509  Cl- Cl-   254      43.392  16.389  25.232  1.00  0.00          CL  
TER     510      Cl-   254
ATOM    510  Cl- Cl-   255      15.693  25.738  23.877  1.00  0.00          CL  
TER     511      Cl-   255
ATOM    511  Cl- Cl-   256       8.332  14.546  47.389  1.00  0.00          CL  
TER     512      Cl-   256
ATOM    512  Cl- Cl-   257      55.992  30.454  47.517  1.00  0.00          CL  
TER     513      Cl-   257
ATOM    513  Cl- Cl-   258      46.849   3.550  10.119  1.00  0.00          CL  
TER     514      Cl-   258
ATOM    514  Cl- Cl-   259      24.835  50.151  14.416  1.00  0.00          CL  
TER     515      Cl-   259
ATOM    515  Cl- Cl-   260      27.692  43.001  37.575  1.00  0.00          CL  
TER     516      Cl-   260
ATOM    516  Cl- Cl-   261      37.033  56.093  36.980  1.00  0.00          CL  
TER     517      Cl-   261
ATOM    517  Cl- Cl-   262       7.407  13.621  36.074  1.00  0.00          CL  
TER     518      Cl-   262
ATOM    518  Cl- Cl-   263       7.838   9.463  28.384  1.00  0.00          CL  
TER     519      Cl-   263
ATOM    519  Cl- Cl-   264      35.774  37.470  24.518  1.00  0.00          CL  
TER     520      Cl-   264
ATOM    520  Cl- Cl-   265      35.564  25.552   7.214  1.00  0.00          CL  
TER     521      Cl-   265
ATOM    521  Cl- Cl-   266      21.090  27.736  30.997  1.00  0.00          CL  
TER     522      Cl-   266
ATOM    522  Cl- Cl-   267      38.640  50.060  50.340  1.00  0.00          CL  
TER     523      Cl-   267
ATOM    523  Cl- Cl-   268      30.818  31.038  29.871  1.00  0.00          CL  
TER     524      Cl-   268
ATOM    524  Cl- Cl-   269      50.233  23.236  50.808  1.00  0.00          CL  
TER     525      Cl-   269
ATOM    525  Cl- Cl-   270      42.045  54.371  20.475  1.00  0.00          CL  
TER     526      Cl-   270
ATOM    526  Cl- Cl-   271      44.725  34.369  12.243  1.00  0.00          CL  
TER     527      Cl-   271
ATOM    527  Cl- Cl-   272      26.490  38.957  57.011  1.00  0.00          CL  
TER     528      Cl-   272
ATOM    528  Cl- Cl-   273       4.348  39.087  30.741  1.00  0.00          CL  
TER     529      Cl-   273
ATOM    529  Cl- Cl-   274      22.170  48.772  23.537  1.00  0.00          CL  
TER     530      Cl-   274
ATOM    530  Cl- Cl-   275      36.034  29.836  34.321  1.00  0.00          CL  
TER     531      Cl-   275
ATOM    531  Cl- Cl-   276      60.250  40.620   6.703  1.00  0.00          CL  
TER     532      Cl-   276
ATOM    532  Cl- Cl-   277       8.183  46.954  49.877  1.00  0.00          CL  
TER     533      Cl-   277
ATOM    533  Cl- Cl-   278      52.735  42.638  50.119  1.00  0.00          CL  
TER     534      Cl-   278
ATOM    534  Cl- Cl-   279       2.078  52.065  56.779  1.00  0.00          CL  
TER     535      Cl-   279
ATOM    535  Cl- Cl-   280      58.235   0.175  19.580  1.00  0.00          CL  
TER     536      Cl-   280
ATOM    536  Cl- Cl-   281      55.240  50.534  28.454  1.00  0.00          CL  
TER     537      Cl-   281
ATOM    537  Cl- Cl-   282      39.643  18.614  54.726  1.00  0.00          CL  
TER     538      Cl-   282
ATOM    538  Cl- Cl-   283      39.258   1.351  57.315  1.00  0.00          CL  
TER     539      Cl-   283
ATOM    539  Cl- Cl-   284      18.380  35.536  55.405  1.00  0.00          CL  
TER     540      Cl-   284
ATOM    540  Cl- Cl-   285      47.460  56.611   7.537  1.00  0.00          CL  
TER     541      Cl-   285
ATOM    541  Cl- Cl-   286       1.090  40.937  41.213  1.00  0.00          CL  
TER     542      Cl-   286
ATOM    542  Cl- Cl-   287      10.916  45.832  54.063  1.00  0.00          CL  
TER     543      Cl-   287
ATOM    543  Cl- Cl-   288      22.191  12.159   6.452  1.00  0.00          CL  
TER     544      Cl-   288
ATOM    544  Cl- Cl-   289      40.269  50.032  35.934  1.00  0.00          CL  
END   
