# Supplementary material for: Toward Accurate RNA Folding Thermodynamics: Evaluation of Enhanced Sampling Methods for Force Field Benchmarking
Source: J Chem Theory Comput. 2026 May 14;22(10):5247–58. doi: 10.1021/acs.jctc.6c00108 (PMC13217565; doi:10.1021/acs.jctc.6c00108)
Supplement: Supplementary file 2 [file ct6c00108_si_002.zip › GAGA_clusters/ss_4.pdb]

ATOM      1  H5T RG5     1      30.309  11.922  44.115  1.00  0.00           H  
ATOM      2  O5' RG5     1      29.673  11.542  44.726  1.00  0.00           O  
ATOM      3  C5' RG5     1      28.494  12.231  44.645  1.00  0.00           C  
ATOM      4 H5'1 RG5     1      28.616  13.279  44.920  1.00  0.00           H  
ATOM      5 H5'2 RG5     1      27.874  11.700  45.368  1.00  0.00           H  
ATOM      6  C4' RG5     1      27.758  12.016  43.248  1.00  0.00           C  
ATOM      7  H4' RG5     1      26.829  12.586  43.264  1.00  0.00           H  
ATOM      8  O4' RG5     1      28.635  12.347  42.202  1.00  0.00           O  
ATOM      9  C1' RG5     1      28.950  11.248  41.360  1.00  0.00           C  
ATOM     10  H1' RG5     1      28.292  11.397  40.504  1.00  0.00           H  
ATOM     11  N9  RG5     1      30.380  10.988  40.915  1.00  0.00           N  
ATOM     12  C8  RG5     1      30.731  10.543  39.686  1.00  0.00           C  
ATOM     13  H8  RG5     1      29.950  10.369  38.961  1.00  0.00           H  
ATOM     14  N7  RG5     1      32.044  10.508  39.476  1.00  0.00           N  
ATOM     15  C5  RG5     1      32.568  10.979  40.702  1.00  0.00           C  
ATOM     16  C6  RG5     1      33.969  11.283  41.042  1.00  0.00           C  
ATOM     17  O6  RG5     1      34.991  11.105  40.426  1.00  0.00           O  
ATOM     18  N1  RG5     1      34.093  11.774  42.345  1.00  0.00           N  
ATOM     19  H1  RG5     1      35.002  11.873  42.774  1.00  0.00           H  
ATOM     20  C2  RG5     1      33.064  12.204  43.064  1.00  0.00           C  
ATOM     21  N2  RG5     1      33.402  12.727  44.252  1.00  0.00           N  
ATOM     22  H21 RG5     1      34.371  12.950  44.431  1.00  0.00           H  
ATOM     23  H22 RG5     1      32.692  13.047  44.896  1.00  0.00           H  
ATOM     24  N3  RG5     1      31.769  12.033  42.821  1.00  0.00           N  
ATOM     25  C4  RG5     1      31.602  11.310  41.567  1.00  0.00           C  
ATOM     26  C3' RG5     1      27.373  10.551  43.072  1.00  0.00           C  
ATOM     27  H3' RG5     1      27.421  10.006  44.015  1.00  0.00           H  
ATOM     28  C2' RG5     1      28.506  10.002  42.109  1.00  0.00           C  
ATOM     29 H2'1 RG5     1      29.276   9.590  42.761  1.00  0.00           H  
ATOM     30  O2' RG5     1      28.060   9.069  41.126  1.00  0.00           O  
ATOM     31 HO'2 RG5     1      27.175   9.341  40.871  1.00  0.00           H  
ATOM     32  O3' RG5     1      26.149  10.325  42.310  1.00  0.00           O  
ATOM     33  P    RC     2      24.647  10.234  42.958  1.00  0.00           P  
ATOM     34  O1P  RC     2      24.694   9.407  44.211  1.00  0.00           O  
ATOM     35  O2P  RC     2      23.822   9.669  41.934  1.00  0.00           O  
ATOM     36  O5'  RC     2      24.318  11.765  43.325  1.00  0.00           O  
ATOM     37  C5'  RC     2      24.054  12.767  42.272  1.00  0.00           C  
ATOM     38 H5'1  RC     2      23.207  12.402  41.690  1.00  0.00           H  
ATOM     39 H5'2  RC     2      24.926  12.785  41.620  1.00  0.00           H  
ATOM     40  C4'  RC     2      23.715  14.171  42.727  1.00  0.00           C  
ATOM     41  H4'  RC     2      23.437  14.729  41.833  1.00  0.00           H  
ATOM     42  O4'  RC     2      22.609  13.996  43.573  1.00  0.00           O  
ATOM     43  C1'  RC     2      22.956  14.659  44.803  1.00  0.00           C  
ATOM     44  H1'  RC     2      22.467  15.630  44.725  1.00  0.00           H  
ATOM     45  N1   RC     2      22.363  13.872  45.996  1.00  0.00           N  
ATOM     46  C6   RC     2      22.566  12.507  46.137  1.00  0.00           C  
ATOM     47  H6   RC     2      23.055  11.989  45.326  1.00  0.00           H  
ATOM     48  C5   RC     2      22.012  11.889  47.186  1.00  0.00           C  
ATOM     49  H5   RC     2      22.139  10.820  47.278  1.00  0.00           H  
ATOM     50  C4   RC     2      21.422  12.665  48.215  1.00  0.00           C  
ATOM     51  N4   RC     2      21.231  12.131  49.359  1.00  0.00           N  
ATOM     52  H41  RC     2      20.968  12.616  50.205  1.00  0.00           H  
ATOM     53  H42  RC     2      21.447  11.144  49.348  1.00  0.00           H  
ATOM     54  N3   RC     2      21.192  13.950  48.134  1.00  0.00           N  
ATOM     55  C2   RC     2      21.637  14.618  47.013  1.00  0.00           C  
ATOM     56  O2   RC     2      21.493  15.807  46.947  1.00  0.00           O  
ATOM     57  C3'  RC     2      24.890  14.941  43.394  1.00  0.00           C  
ATOM     58  H3'  RC     2      25.912  14.568  43.326  1.00  0.00           H  
ATOM     59  C2'  RC     2      24.431  14.870  44.901  1.00  0.00           C  
ATOM     60 H2'1  RC     2      24.828  14.008  45.438  1.00  0.00           H  
ATOM     61  O2'  RC     2      24.693  16.007  45.614  1.00  0.00           O  
ATOM     62 HO'2  RC     2      24.430  16.784  45.116  1.00  0.00           H  
ATOM     63  O3'  RC     2      24.796  16.301  43.028  1.00  0.00           O  
ATOM     64  P    RG     3      25.599  16.869  41.751  1.00  0.00           P  
ATOM     65  O1P  RG     3      25.326  18.307  41.723  1.00  0.00           O  
ATOM     66  O2P  RG     3      25.340  16.004  40.600  1.00  0.00           O  
ATOM     67  O5'  RG     3      27.150  16.750  42.087  1.00  0.00           O  
ATOM     68  C5'  RG     3      27.641  17.055  43.393  1.00  0.00           C  
ATOM     69 H5'1  RG     3      27.034  16.612  44.183  1.00  0.00           H  
ATOM     70 H5'2  RG     3      27.518  18.131  43.522  1.00  0.00           H  
ATOM     71  C4'  RG     3      29.096  16.834  43.534  1.00  0.00           C  
ATOM     72  H4'  RG     3      29.326  17.137  44.555  1.00  0.00           H  
ATOM     73  O4'  RG     3      29.608  15.437  43.330  1.00  0.00           O  
ATOM     74  C1'  RG     3      30.883  15.510  42.811  1.00  0.00           C  
ATOM     75  H1'  RG     3      31.618  14.896  43.332  1.00  0.00           H  
ATOM     76  N9   RG     3      30.906  15.114  41.382  1.00  0.00           N  
ATOM     77  C8   RG     3      29.812  14.841  40.577  1.00  0.00           C  
ATOM     78  H8   RG     3      28.780  14.816  40.892  1.00  0.00           H  
ATOM     79  N7   RG     3      30.136  14.569  39.308  1.00  0.00           N  
ATOM     80  C5   RG     3      31.564  14.558  39.299  1.00  0.00           C  
ATOM     81  C6   RG     3      32.527  14.183  38.345  1.00  0.00           C  
ATOM     82  O6   RG     3      32.467  13.727  37.230  1.00  0.00           O  
ATOM     83  N1   RG     3      33.843  14.450  38.755  1.00  0.00           N  
ATOM     84  H1   RG     3      34.635  14.109  38.229  1.00  0.00           H  
ATOM     85  C2   RG     3      34.163  14.857  39.957  1.00  0.00           C  
ATOM     86  N2   RG     3      35.409  14.516  40.350  1.00  0.00           N  
ATOM     87  H21  RG     3      35.671  14.777  41.290  1.00  0.00           H  
ATOM     88  H22  RG     3      36.003  14.103  39.644  1.00  0.00           H  
ATOM     89  N3   RG     3      33.343  15.115  40.966  1.00  0.00           N  
ATOM     90  C4   RG     3      31.998  14.952  40.604  1.00  0.00           C  
ATOM     91  C3'  RG     3      30.077  17.703  42.762  1.00  0.00           C  
ATOM     92  H3'  RG     3      29.739  17.686  41.726  1.00  0.00           H  
ATOM     93  C2'  RG     3      31.398  16.952  42.847  1.00  0.00           C  
ATOM     94 H2'1  RG     3      32.050  17.368  42.079  1.00  0.00           H  
ATOM     95  O2'  RG     3      32.082  17.148  44.094  1.00  0.00           O  
ATOM     96 HO'2  RG     3      31.532  17.742  44.610  1.00  0.00           H  
ATOM     97  O3'  RG     3      30.268  19.001  43.358  1.00  0.00           O  
ATOM     98  P    RA     4      30.438  20.295  42.461  1.00  0.00           P  
ATOM     99  O1P  RA     4      30.661  21.462  43.329  1.00  0.00           O  
ATOM    100  O2P  RA     4      29.351  20.337  41.428  1.00  0.00           O  
ATOM    101  O5'  RA     4      31.805  20.117  41.748  1.00  0.00           O  
ATOM    102  C5'  RA     4      33.078  20.274  42.351  1.00  0.00           C  
ATOM    103 H5'1  RA     4      33.187  19.502  43.113  1.00  0.00           H  
ATOM    104 H5'2  RA     4      33.154  21.316  42.663  1.00  0.00           H  
ATOM    105  C4'  RA     4      34.269  20.094  41.416  1.00  0.00           C  
ATOM    106  H4'  RA     4      35.185  20.290  41.972  1.00  0.00           H  
ATOM    107  O4'  RA     4      34.370  18.740  41.059  1.00  0.00           O  
ATOM    108  C1'  RA     4      34.646  18.675  39.631  1.00  0.00           C  
ATOM    109  H1'  RA     4      35.513  18.047  39.426  1.00  0.00           H  
ATOM    110  N9   RA     4      33.592  18.150  38.770  1.00  0.00           N  
ATOM    111  C8   RA     4      32.340  18.012  39.118  1.00  0.00           C  
ATOM    112  H8   RA     4      32.006  18.351  40.087  1.00  0.00           H  
ATOM    113  N7   RA     4      31.601  17.413  38.174  1.00  0.00           N  
ATOM    114  C5   RA     4      32.610  17.147  37.139  1.00  0.00           C  
ATOM    115  C6   RA     4      32.565  16.579  35.852  1.00  0.00           C  
ATOM    116  N6   RA     4      31.529  16.122  35.216  1.00  0.00           N  
ATOM    117  H61  RA     4      30.674  16.094  35.753  1.00  0.00           H  
ATOM    118  H62  RA     4      31.629  15.605  34.354  1.00  0.00           H  
ATOM    119  N1   RA     4      33.729  16.499  35.197  1.00  0.00           N  
ATOM    120  C2   RA     4      34.858  16.920  35.664  1.00  0.00           C  
ATOM    121  H2   RA     4      35.785  16.688  35.160  1.00  0.00           H  
ATOM    122  N3   RA     4      35.011  17.478  36.833  1.00  0.00           N  
ATOM    123  C4   RA     4      33.811  17.638  37.552  1.00  0.00           C  
ATOM    124  C3'  RA     4      34.295  20.938  40.128  1.00  0.00           C  
ATOM    125  H3'  RA     4      33.253  21.087  39.846  1.00  0.00           H  
ATOM    126  C2'  RA     4      35.091  20.057  39.180  1.00  0.00           C  
ATOM    127 H2'1  RA     4      34.716  20.418  38.222  1.00  0.00           H  
ATOM    128  O2'  RA     4      36.501  20.158  39.352  1.00  0.00           O  
ATOM    129 HO'2  RA     4      36.674  20.985  39.807  1.00  0.00           H  
ATOM    130  O3'  RA     4      34.757  22.285  40.397  1.00  0.00           O  
ATOM    131  P    RG     5      34.156  23.482  39.606  1.00  0.00           P  
ATOM    132  O1P  RG     5      34.931  24.708  39.936  1.00  0.00           O  
ATOM    133  O2P  RG     5      32.690  23.481  39.862  1.00  0.00           O  
ATOM    134  O5'  RG     5      34.337  23.220  38.014  1.00  0.00           O  
ATOM    135  C5'  RG     5      35.661  23.284  37.453  1.00  0.00           C  
ATOM    136 H5'1  RG     5      36.262  22.655  38.108  1.00  0.00           H  
ATOM    137 H5'2  RG     5      36.111  24.277  37.485  1.00  0.00           H  
ATOM    138  C4'  RG     5      35.645  22.672  36.066  1.00  0.00           C  
ATOM    139  H4'  RG     5      36.659  22.773  35.678  1.00  0.00           H  
ATOM    140  O4'  RG     5      35.287  21.293  35.928  1.00  0.00           O  
ATOM    141  C1'  RG     5      34.715  21.032  34.658  1.00  0.00           C  
ATOM    142  H1'  RG     5      35.239  20.205  34.179  1.00  0.00           H  
ATOM    143  N9   RG     5      33.351  20.554  34.905  1.00  0.00           N  
ATOM    144  C8   RG     5      32.703  20.255  36.129  1.00  0.00           C  
ATOM    145  H8   RG     5      33.201  20.657  36.998  1.00  0.00           H  
ATOM    146  N7   RG     5      31.580  19.696  36.047  1.00  0.00           N  
ATOM    147  C5   RG     5      31.412  19.462  34.655  1.00  0.00           C  
ATOM    148  C6   RG     5      30.355  18.894  33.823  1.00  0.00           C  
ATOM    149  O6   RG     5      29.237  18.508  34.163  1.00  0.00           O  
ATOM    150  N1   RG     5      30.661  18.788  32.539  1.00  0.00           N  
ATOM    151  H1   RG     5      29.973  18.296  31.986  1.00  0.00           H  
ATOM    152  C2   RG     5      31.852  19.135  31.963  1.00  0.00           C  
ATOM    153  N2   RG     5      31.924  19.178  30.658  1.00  0.00           N  
ATOM    154  H21  RG     5      31.075  19.017  30.134  1.00  0.00           H  
ATOM    155  H22  RG     5      32.742  19.584  30.226  1.00  0.00           H  
ATOM    156  N3   RG     5      32.847  19.749  32.666  1.00  0.00           N  
ATOM    157  C4   RG     5      32.526  19.873  33.937  1.00  0.00           C  
ATOM    158  C3'  RG     5      34.707  23.362  34.960  1.00  0.00           C  
ATOM    159  H3'  RG     5      33.701  23.349  35.381  1.00  0.00           H  
ATOM    160  C2'  RG     5      34.691  22.357  33.841  1.00  0.00           C  
ATOM    161 H2'1  RG     5      33.741  22.551  33.343  1.00  0.00           H  
ATOM    162  O2'  RG     5      35.859  22.512  33.118  1.00  0.00           O  
ATOM    163 HO'2  RG     5      36.154  23.417  33.246  1.00  0.00           H  
ATOM    164  O3'  RG     5      35.074  24.754  34.717  1.00  0.00           O  
ATOM    165  P    RA     6      33.981  25.881  34.301  1.00  0.00           P  
ATOM    166  O1P  RA     6      34.718  26.988  33.739  1.00  0.00           O  
ATOM    167  O2P  RA     6      33.119  26.105  35.494  1.00  0.00           O  
ATOM    168  O5'  RA     6      33.016  25.314  33.191  1.00  0.00           O  
ATOM    169  C5'  RA     6      33.535  25.133  31.822  1.00  0.00           C  
ATOM    170 H5'1  RA     6      34.418  24.500  31.914  1.00  0.00           H  
ATOM    171 H5'2  RA     6      33.880  26.073  31.393  1.00  0.00           H  
ATOM    172  C4'  RA     6      32.515  24.461  30.930  1.00  0.00           C  
ATOM    173  H4'  RA     6      32.947  24.393  29.932  1.00  0.00           H  
ATOM    174  O4'  RA     6      32.200  23.203  31.427  1.00  0.00           O  
ATOM    175  C1'  RA     6      30.920  22.702  31.004  1.00  0.00           C  
ATOM    176  H1'  RA     6      31.052  21.731  30.527  1.00  0.00           H  
ATOM    177  N9   RA     6      30.066  22.423  32.255  1.00  0.00           N  
ATOM    178  C8   RA     6      30.543  22.520  33.529  1.00  0.00           C  
ATOM    179  H8   RA     6      31.500  22.991  33.702  1.00  0.00           H  
ATOM    180  N7   RA     6      29.672  22.149  34.443  1.00  0.00           N  
ATOM    181  C5   RA     6      28.593  21.716  33.703  1.00  0.00           C  
ATOM    182  C6   RA     6      27.353  21.109  34.121  1.00  0.00           C  
ATOM    183  N6   RA     6      26.935  20.848  35.322  1.00  0.00           N  
ATOM    184  H61  RA     6      26.041  20.377  35.342  1.00  0.00           H  
ATOM    185  H62  RA     6      27.552  21.065  36.092  1.00  0.00           H  
ATOM    186  N1   RA     6      26.538  20.702  33.105  1.00  0.00           N  
ATOM    187  C2   RA     6      26.892  20.918  31.868  1.00  0.00           C  
ATOM    188  H2   RA     6      26.259  20.775  31.004  1.00  0.00           H  
ATOM    189  N3   RA     6      27.993  21.378  31.438  1.00  0.00           N  
ATOM    190  C4   RA     6      28.875  21.760  32.388  1.00  0.00           C  
ATOM    191  C3'  RA     6      31.100  25.068  30.888  1.00  0.00           C  
ATOM    192  H3'  RA     6      30.666  25.313  31.857  1.00  0.00           H  
ATOM    193  C2'  RA     6      30.341  23.963  30.231  1.00  0.00           C  
ATOM    194 H2'1  RA     6      29.275  23.976  30.454  1.00  0.00           H  
ATOM    195  O2'  RA     6      30.683  23.817  28.838  1.00  0.00           O  
ATOM    196 HO'2  RA     6      30.517  24.589  28.292  1.00  0.00           H  
ATOM    197  O3'  RA     6      31.149  26.313  30.159  1.00  0.00           O  
ATOM    198  P    RG     7      30.378  27.502  30.687  1.00  0.00           P  
ATOM    199  O1P  RG     7      30.546  28.643  29.840  1.00  0.00           O  
ATOM    200  O2P  RG     7      30.679  27.632  32.106  1.00  0.00           O  
ATOM    201  O5'  RG     7      28.841  27.003  30.608  1.00  0.00           O  
ATOM    202  C5'  RG     7      28.192  26.885  29.356  1.00  0.00           C  
ATOM    203 H5'1  RG     7      28.831  26.473  28.575  1.00  0.00           H  
ATOM    204 H5'2  RG     7      28.073  27.912  29.012  1.00  0.00           H  
ATOM    205  C4'  RG     7      26.814  26.212  29.374  1.00  0.00           C  
ATOM    206  H4'  RG     7      26.491  26.110  28.338  1.00  0.00           H  
ATOM    207  O4'  RG     7      26.905  24.878  29.915  1.00  0.00           O  
ATOM    208  C1'  RG     7      25.703  24.682  30.660  1.00  0.00           C  
ATOM    209  H1'  RG     7      25.164  23.749  30.494  1.00  0.00           H  
ATOM    210  N9   RG     7      26.106  24.541  32.105  1.00  0.00           N  
ATOM    211  C8   RG     7      27.317  24.818  32.676  1.00  0.00           C  
ATOM    212  H8   RG     7      28.176  25.230  32.168  1.00  0.00           H  
ATOM    213  N7   RG     7      27.342  24.708  33.998  1.00  0.00           N  
ATOM    214  C5   RG     7      26.018  24.269  34.281  1.00  0.00           C  
ATOM    215  C6   RG     7      25.357  23.923  35.517  1.00  0.00           C  
ATOM    216  O6   RG     7      25.883  23.740  36.607  1.00  0.00           O  
ATOM    217  N1   RG     7      24.060  23.403  35.343  1.00  0.00           N  
ATOM    218  H1   RG     7      23.590  22.990  36.136  1.00  0.00           H  
ATOM    219  C2   RG     7      23.449  23.408  34.115  1.00  0.00           C  
ATOM    220  N2   RG     7      22.178  23.104  34.096  1.00  0.00           N  
ATOM    221  H21  RG     7      21.689  22.958  33.225  1.00  0.00           H  
ATOM    222  H22  RG     7      21.719  22.916  34.976  1.00  0.00           H  
ATOM    223  N3   RG     7      23.964  23.686  32.930  1.00  0.00           N  
ATOM    224  C4   RG     7      25.249  24.151  33.111  1.00  0.00           C  
ATOM    225  C3'  RG     7      25.782  27.017  30.164  1.00  0.00           C  
ATOM    226  H3'  RG     7      26.238  27.408  31.073  1.00  0.00           H  
ATOM    227  C2'  RG     7      24.778  25.890  30.466  1.00  0.00           C  
ATOM    228 H2'1  RG     7      24.168  26.033  31.358  1.00  0.00           H  
ATOM    229  O2'  RG     7      23.930  25.520  29.366  1.00  0.00           O  
ATOM    230 HO'2  RG     7      23.974  26.192  28.682  1.00  0.00           H  
ATOM    231  O3'  RG     7      25.288  28.008  29.313  1.00  0.00           O  
ATOM    232  P   RC3     8      25.060  29.514  29.846  1.00  0.00           P  
ATOM    233  O1P RC3     8      24.467  30.211  28.716  1.00  0.00           O  
ATOM    234  O2P RC3     8      26.321  29.981  30.486  1.00  0.00           O  
ATOM    235  O5' RC3     8      23.963  29.410  31.021  1.00  0.00           O  
ATOM    236  C5' RC3     8      22.571  29.095  30.742  1.00  0.00           C  
ATOM    237 H5'1 RC3     8      22.596  28.262  30.039  1.00  0.00           H  
ATOM    238 H5'2 RC3     8      22.022  29.863  30.199  1.00  0.00           H  
ATOM    239  C4' RC3     8      21.800  28.658  31.988  1.00  0.00           C  
ATOM    240  H4' RC3     8      20.793  28.389  31.672  1.00  0.00           H  
ATOM    241  O4' RC3     8      22.345  27.466  32.580  1.00  0.00           O  
ATOM    242  C1' RC3     8      22.167  27.571  33.950  1.00  0.00           C  
ATOM    243  H1' RC3     8      21.591  26.729  34.331  1.00  0.00           H  
ATOM    244  N1  RC3     8      23.321  27.440  34.850  1.00  0.00           N  
ATOM    245  C6  RC3     8      24.573  27.755  34.479  1.00  0.00           C  
ATOM    246  H6  RC3     8      24.692  27.999  33.434  1.00  0.00           H  
ATOM    247  C5  RC3     8      25.575  27.641  35.275  1.00  0.00           C  
ATOM    248  H5  RC3     8      26.570  27.683  34.856  1.00  0.00           H  
ATOM    249  C4  RC3     8      25.382  27.065  36.500  1.00  0.00           C  
ATOM    250  N4  RC3     8      26.449  26.888  37.234  1.00  0.00           N  
ATOM    251  H41 RC3     8      26.541  26.168  37.936  1.00  0.00           H  
ATOM    252  H42 RC3     8      27.253  27.401  36.904  1.00  0.00           H  
ATOM    253  N3  RC3     8      24.216  26.737  36.968  1.00  0.00           N  
ATOM    254  C2  RC3     8      23.111  26.942  36.165  1.00  0.00           C  
ATOM    255  O2  RC3     8      22.014  26.727  36.622  1.00  0.00           O  
ATOM    256  C3' RC3     8      21.752  29.706  33.129  1.00  0.00           C  
ATOM    257  H3' RC3     8      22.800  29.984  33.246  1.00  0.00           H  
ATOM    258  C2' RC3     8      21.367  28.841  34.278  1.00  0.00           C  
ATOM    259 H2'1 RC3     8      21.672  29.246  35.243  1.00  0.00           H  
ATOM    260  O2' RC3     8      20.013  28.481  34.245  1.00  0.00           O  
ATOM    261 HO'2 RC3     8      19.658  29.367  34.349  1.00  0.00           H  
ATOM    262  O3' RC3     8      20.832  30.798  32.953  1.00  0.00           O  
ATOM    263  H3T RC3     8      21.057  31.189  32.106  1.00  0.00           H  
TER     264      RC3     8
ATOM    264  K+   K+     9      16.106  14.371  39.066  1.00  0.00           K  
TER     265       K+     9
ATOM    265  K+   K+    10      48.466   6.302  39.869  1.00  0.00           K  
TER     266       K+    10
ATOM    266  K+   K+    11      32.776  49.765  59.317  1.00  0.00           K  
TER     267       K+    11
ATOM    267  K+   K+    12      12.355  21.976  35.676  1.00  0.00           K  
TER     268       K+    12
ATOM    268  K+   K+    13      54.393  34.021  51.931  1.00  0.00           K  
TER     269       K+    13
ATOM    269  K+   K+    14      22.633  23.605  46.781  1.00  0.00           K  
TER     270       K+    14
ATOM    270  K+   K+    15      31.005  34.511   5.151  1.00  0.00           K  
TER     271       K+    15
ATOM    271  K+   K+    16      11.482  25.032   3.875  1.00  0.00           K  
TER     272       K+    16
ATOM    272  K+   K+    17       2.853  53.717  18.440  1.00  0.00           K  
TER     273       K+    17
ATOM    273  K+   K+    18      41.656  24.135  36.697  1.00  0.00           K  
TER     274       K+    18
ATOM    274  K+   K+    19      44.666  24.568  42.288  1.00  0.00           K  
TER     275       K+    19
ATOM    275  K+   K+    20      28.184   4.022   1.176  1.00  0.00           K  
TER     276       K+    20
ATOM    276  K+   K+    21      23.423  34.238  38.093  1.00  0.00           K  
TER     277       K+    21
ATOM    277  K+   K+    22       3.128  33.373   6.483  1.00  0.00           K  
TER     278       K+    22
ATOM    278  K+   K+    23      33.693   3.943  33.640  1.00  0.00           K  
TER     279       K+    23
ATOM    279  K+   K+    24       9.334  51.410  25.067  1.00  0.00           K  
TER     280       K+    24
ATOM    280  K+   K+    25      10.586  38.953  55.430  1.00  0.00           K  
TER     281       K+    25
ATOM    281  K+   K+    26      14.932  40.004  11.946  1.00  0.00           K  
TER     282       K+    26
ATOM    282  K+   K+    27      52.640  29.104  36.741  1.00  0.00           K  
TER     283       K+    27
ATOM    283  K+   K+    28      36.283  15.784   8.102  1.00  0.00           K  
TER     284       K+    28
ATOM    284  K+   K+    29      50.365  56.044  44.110  1.00  0.00           K  
TER     285       K+    29
ATOM    285  K+   K+    30       4.694   9.783  17.680  1.00  0.00           K  
TER     286       K+    30
ATOM    286  K+   K+    31      40.445  29.865  50.578  1.00  0.00           K  
TER     287       K+    31
ATOM    287  K+   K+    32       3.333  39.096  38.465  1.00  0.00           K  
TER     288       K+    32
ATOM    288  K+   K+    33      38.647  36.072   4.048  1.00  0.00           K  
TER     289       K+    33
ATOM    289  K+   K+    34      10.029   7.884  29.797  1.00  0.00           K  
TER     290       K+    34
ATOM    290  K+   K+    35      48.747   7.924  14.476  1.00  0.00           K  
TER     291       K+    35
ATOM    291  K+   K+    36      15.838  53.080  29.668  1.00  0.00           K  
TER     292       K+    36
ATOM    292  K+   K+    37      18.104  36.336  24.546  1.00  0.00           K  
TER     293       K+    37
ATOM    293  K+   K+    38      56.788  24.897  55.206  1.00  0.00           K  
TER     294       K+    38
ATOM    294  K+   K+    39      59.136  57.843   4.430  1.00  0.00           K  
TER     295       K+    39
ATOM    295  K+   K+    40      44.724  55.078  18.735  1.00  0.00           K  
TER     296       K+    40
ATOM    296  K+   K+    41      29.181  59.033  31.476  1.00  0.00           K  
TER     297       K+    41
ATOM    297  K+   K+    42      12.807  33.017  22.878  1.00  0.00           K  
TER     298       K+    42
ATOM    298  K+   K+    43      31.896  29.182  42.801  1.00  0.00           K  
TER     299       K+    43
ATOM    299  K+   K+    44      27.180  55.067  17.163  1.00  0.00           K  
TER     300       K+    44
ATOM    300  K+   K+    45      33.371  31.756  33.416  1.00  0.00           K  
TER     301       K+    45
ATOM    301  K+   K+    46      42.011   9.191  14.725  1.00  0.00           K  
TER     302       K+    46
ATOM    302  K+   K+    47      26.631  22.789  13.097  1.00  0.00           K  
TER     303       K+    47
ATOM    303  K+   K+    48      56.063  38.036  52.293  1.00  0.00           K  
TER     304       K+    48
ATOM    304  K+   K+    49       3.838  30.953  36.660  1.00  0.00           K  
TER     305       K+    49
ATOM    305  K+   K+    50      34.971  14.117  58.054  1.00  0.00           K  
TER     306       K+    50
ATOM    306  K+   K+    51      19.764  36.792  37.786  1.00  0.00           K  
TER     307       K+    51
ATOM    307  K+   K+    52      55.979  16.441  27.306  1.00  0.00           K  
TER     308       K+    52
ATOM    308  K+   K+    53      46.909  46.873  38.015  1.00  0.00           K  
TER     309       K+    53
ATOM    309  K+   K+    54      53.952   9.635  54.304  1.00  0.00           K  
TER     310       K+    54
ATOM    310  K+   K+    55      53.811  44.645  28.342  1.00  0.00           K  
TER     311       K+    55
ATOM    311  K+   K+    56       2.930  58.816  34.611  1.00  0.00           K  
TER     312       K+    56
ATOM    312  K+   K+    57       7.087  23.201  36.165  1.00  0.00           K  
TER     313       K+    57
ATOM    313  K+   K+    58      21.797  25.456  22.040  1.00  0.00           K  
TER     314       K+    58
ATOM    314  K+   K+    59      19.229  15.462  23.970  1.00  0.00           K  
TER     315       K+    59
ATOM    315  K+   K+    60      21.860  47.468  23.551  1.00  0.00           K  
TER     316       K+    60
ATOM    316  K+   K+    61       7.158  34.538  45.399  1.00  0.00           K  
TER     317       K+    61
ATOM    317  K+   K+    62      52.474  14.359  43.684  1.00  0.00           K  
TER     318       K+    62
ATOM    318  K+   K+    63      33.122  40.184  31.146  1.00  0.00           K  
TER     319       K+    63
ATOM    319  K+   K+    64      10.715  49.229   1.789  1.00  0.00           K  
TER     320       K+    64
ATOM    320  K+   K+    65      18.588  15.644   1.253  1.00  0.00           K  
TER     321       K+    65
ATOM    321  K+   K+    66      34.953  11.883  32.697  1.00  0.00           K  
TER     322       K+    66
ATOM    322  K+   K+    67      48.993  16.573  27.920  1.00  0.00           K  
TER     323       K+    67
ATOM    323  K+   K+    68      33.839  51.973  50.777  1.00  0.00           K  
TER     324       K+    68
ATOM    324  K+   K+    69      56.122  39.187  31.967  1.00  0.00           K  
TER     325       K+    69
ATOM    325  K+   K+    70      18.483  52.073  39.108  1.00  0.00           K  
TER     326       K+    70
ATOM    326  K+   K+    71       7.789  53.114  35.108  1.00  0.00           K  
TER     327       K+    71
ATOM    327  K+   K+    72       4.401  11.889  52.253  1.00  0.00           K  
TER     328       K+    72
ATOM    328  K+   K+    73       2.256  18.989  46.965  1.00  0.00           K  
TER     329       K+    73
ATOM    329  K+   K+    74      13.687  33.526  54.755  1.00  0.00           K  
TER     330       K+    74
ATOM    330  K+   K+    75      57.640  18.927  56.553  1.00  0.00           K  
TER     331       K+    75
ATOM    331  K+   K+    76      17.377  32.220  14.467  1.00  0.00           K  
TER     332       K+    76
ATOM    332  K+   K+    77      44.266   9.708  34.932  1.00  0.00           K  
TER     333       K+    77
ATOM    333  K+   K+    78      11.224  40.975   3.062  1.00  0.00           K  
TER     334       K+    78
ATOM    334  K+   K+    79      15.344   6.415  42.437  1.00  0.00           K  
TER     335       K+    79
ATOM    335  K+   K+    80      32.036  44.417  40.941  1.00  0.00           K  
TER     336       K+    80
ATOM    336  K+   K+    81      21.464  29.396  56.368  1.00  0.00           K  
TER     337       K+    81
ATOM    337  K+   K+    82      29.961  37.075  53.522  1.00  0.00           K  
TER     338       K+    82
ATOM    338  K+   K+    83      23.628  44.484  46.620  1.00  0.00           K  
TER     339       K+    83
ATOM    339  K+   K+    84      33.160   3.387   2.001  1.00  0.00           K  
TER     340       K+    84
ATOM    340  K+   K+    85      27.820  44.420   8.331  1.00  0.00           K  
TER     341       K+    85
ATOM    341  K+   K+    86      35.724   2.254  43.134  1.00  0.00           K  
TER     342       K+    86
ATOM    342  K+   K+    87       4.260  54.598  32.941  1.00  0.00           K  
TER     343       K+    87
ATOM    343  K+   K+    88      43.078   3.392  23.907  1.00  0.00           K  
TER     344       K+    88
ATOM    344  K+   K+    89      41.351  52.373   7.334  1.00  0.00           K  
TER     345       K+    89
ATOM    345  K+   K+    90      28.985  23.930  36.201  1.00  0.00           K  
TER     346       K+    90
ATOM    346  K+   K+    91      13.607  39.417   0.217  1.00  0.00           K  
TER     347       K+    91
ATOM    347  K+   K+    92      41.605  58.262  38.922  1.00  0.00           K  
TER     348       K+    92
ATOM    348  K+   K+    93      50.619  10.431  17.973  1.00  0.00           K  
TER     349       K+    93
ATOM    349  K+   K+    94      59.060  44.462  58.186  1.00  0.00           K  
TER     350       K+    94
ATOM    350  K+   K+    95      11.886  43.169  28.016  1.00  0.00           K  
TER     351       K+    95
ATOM    351  K+   K+    96      54.014  44.505  20.584  1.00  0.00           K  
TER     352       K+    96
ATOM    352  K+   K+    97       5.399  20.180  22.077  1.00  0.00           K  
TER     353       K+    97
ATOM    353  K+   K+    98      43.913  19.205  59.123  1.00  0.00           K  
TER     354       K+    98
ATOM    354  K+   K+    99      42.910  30.736  18.009  1.00  0.00           K  
TER     355       K+    99
ATOM    355  K+   K+   100      33.452  19.689  47.333  1.00  0.00           K  
TER     356       K+   100
ATOM    356  K+   K+   101      23.912   6.791  41.662  1.00  0.00           K  
TER     357       K+   101
ATOM    357  K+   K+   102      12.899  53.899  42.635  1.00  0.00           K  
TER     358       K+   102
ATOM    358  K+   K+   103      33.045  26.523   6.788  1.00  0.00           K  
TER     359       K+   103
ATOM    359  K+   K+   104      31.408  47.169  15.523  1.00  0.00           K  
TER     360       K+   104
ATOM    360  K+   K+   105      10.999  35.779  51.609  1.00  0.00           K  
TER     361       K+   105
ATOM    361  K+   K+   106      35.936  32.890  15.015  1.00  0.00           K  
TER     362       K+   106
ATOM    362  K+   K+   107      38.299  40.118  58.937  1.00  0.00           K  
TER     363       K+   107
ATOM    363  K+   K+   108      30.078  45.090  36.000  1.00  0.00           K  
TER     364       K+   108
ATOM    364  K+   K+   109       6.154  21.698  55.901  1.00  0.00           K  
TER     365       K+   109
ATOM    365  K+   K+   110      29.130  18.183  37.055  1.00  0.00           K  
TER     366       K+   110
ATOM    366  K+   K+   111       1.658  46.825  49.704  1.00  0.00           K  
TER     367       K+   111
ATOM    367  K+   K+   112      39.754  18.243  38.248  1.00  0.00           K  
TER     368       K+   112
ATOM    368  K+   K+   113      20.945  14.367  36.174  1.00  0.00           K  
TER     369       K+   113
ATOM    369  K+   K+   114       8.205   2.540  21.617  1.00  0.00           K  
TER     370       K+   114
ATOM    370  K+   K+   115      41.867  45.751  28.280  1.00  0.00           K  
TER     371       K+   115
ATOM    371  K+   K+   116      11.433  14.581  32.261  1.00  0.00           K  
TER     372       K+   116
ATOM    372  K+   K+   117      39.645   2.574   1.436  1.00  0.00           K  
TER     373       K+   117
ATOM    373  K+   K+   118      41.864  40.449  16.333  1.00  0.00           K  
TER     374       K+   118
ATOM    374  K+   K+   119      46.072  39.829  31.245  1.00  0.00           K  
TER     375       K+   119
ATOM    375  K+   K+   120      45.467  31.215  32.995  1.00  0.00           K  
TER     376       K+   120
ATOM    376  K+   K+   121      54.314  28.324  11.507  1.00  0.00           K  
TER     377       K+   121
ATOM    377  K+   K+   122      33.096  24.818  14.795  1.00  0.00           K  
TER     378       K+   122
ATOM    378  K+   K+   123       8.545  42.766  42.751  1.00  0.00           K  
TER     379       K+   123
ATOM    379  K+   K+   124      36.271   3.138  47.545  1.00  0.00           K  
TER     380       K+   124
ATOM    380  K+   K+   125       9.486  23.932  12.938  1.00  0.00           K  
TER     381       K+   125
ATOM    381  K+   K+   126      59.510  46.306  34.141  1.00  0.00           K  
TER     382       K+   126
ATOM    382  K+   K+   127      57.593  48.377   8.725  1.00  0.00           K  
TER     383       K+   127
ATOM    383  K+   K+   128       6.362  19.848  10.269  1.00  0.00           K  
TER     384       K+   128
ATOM    384  K+   K+   129      41.362  36.882   1.076  1.00  0.00           K  
TER     385       K+   129
ATOM    385  K+   K+   130      56.894   3.341  53.265  1.00  0.00           K  
TER     386       K+   130
ATOM    386  K+   K+   131      13.847  19.892  50.737  1.00  0.00           K  
TER     387       K+   131
ATOM    387  K+   K+   132      52.701  35.920  30.659  1.00  0.00           K  
TER     388       K+   132
ATOM    388  K+   K+   133      13.244  40.940  23.063  1.00  0.00           K  
TER     389       K+   133
ATOM    389  K+   K+   134      15.943  55.515  10.823  1.00  0.00           K  
TER     390       K+   134
ATOM    390  K+   K+   135      49.622  28.011   0.958  1.00  0.00           K  
TER     391       K+   135
ATOM    391  K+   K+   136      17.438  33.669  46.489  1.00  0.00           K  
TER     392       K+   136
ATOM    392  K+   K+   137      51.109   1.073  17.707  1.00  0.00           K  
TER     393       K+   137
ATOM    393  K+   K+   138      54.494   0.781  51.296  1.00  0.00           K  
TER     394       K+   138
ATOM    394  K+   K+   139      53.790  20.000  39.651  1.00  0.00           K  
TER     395       K+   139
ATOM    395  K+   K+   140      53.552  42.019  50.780  1.00  0.00           K  
TER     396       K+   140
ATOM    396  K+   K+   141      59.048  27.998  41.032  1.00  0.00           K  
TER     397       K+   141
ATOM    397  K+   K+   142      36.710  11.324  21.746  1.00  0.00           K  
TER     398       K+   142
ATOM    398  K+   K+   143      13.640  56.840  52.114  1.00  0.00           K  
TER     399       K+   143
ATOM    399  K+   K+   144      11.975  13.755  24.926  1.00  0.00           K  
TER     400       K+   144
ATOM    400  K+   K+   145      45.341  51.259  37.456  1.00  0.00           K  
TER     401       K+   145
ATOM    401  K+   K+   146      35.582  10.107  55.337  1.00  0.00           K  
TER     402       K+   146
ATOM    402  K+   K+   147      27.006  52.201  24.492  1.00  0.00           K  
TER     403       K+   147
ATOM    403  K+   K+   148       8.506   4.118   1.908  1.00  0.00           K  
TER     404       K+   148
ATOM    404  K+   K+   149      44.017  49.856  51.527  1.00  0.00           K  
TER     405       K+   149
ATOM    405  K+   K+   150      47.433  12.457  54.375  1.00  0.00           K  
TER     406       K+   150
ATOM    406  K+   K+   151      16.106  17.748   3.575  1.00  0.00           K  
TER     407       K+   151
ATOM    407  K+   K+   152      55.906  34.175   1.062  1.00  0.00           K  
TER     408       K+   152
ATOM    408  Cl- Cl-   153      47.018  16.579  37.648  1.00  0.00          CL  
TER     409      Cl-   153
ATOM    409  Cl- Cl-   154      51.283  13.831  32.267  1.00  0.00          CL  
TER     410      Cl-   154
ATOM    410  Cl- Cl-   155      32.418  39.112  10.944  1.00  0.00          CL  
TER     411      Cl-   155
ATOM    411  Cl- Cl-   156       0.759  19.530  14.098  1.00  0.00          CL  
TER     412      Cl-   156
ATOM    412  Cl- Cl-   157      38.627   2.446  23.341  1.00  0.00          CL  
TER     413      Cl-   157
ATOM    413  Cl- Cl-   158      51.534  27.387  53.247  1.00  0.00          CL  
TER     414      Cl-   158
ATOM    414  Cl- Cl-   159      15.539  52.233  11.560  1.00  0.00          CL  
TER     415      Cl-   159
ATOM    415  Cl- Cl-   160      36.581  24.046  47.426  1.00  0.00          CL  
TER     416      Cl-   160
ATOM    416  Cl- Cl-   161       1.962  53.305  34.613  1.00  0.00          CL  
TER     417      Cl-   161
ATOM    417  Cl- Cl-   162      14.758  56.404  42.252  1.00  0.00          CL  
TER     418      Cl-   162
ATOM    418  Cl- Cl-   163      31.158  16.281  53.606  1.00  0.00          CL  
TER     419      Cl-   163
ATOM    419  Cl- Cl-   164       2.961  41.513   3.966  1.00  0.00          CL  
TER     420      Cl-   164
ATOM    420  Cl- Cl-   165       2.389  25.720   1.610  1.00  0.00          CL  
TER     421      Cl-   165
ATOM    421  Cl- Cl-   166      41.650  49.898  58.085  1.00  0.00          CL  
TER     422      Cl-   166
ATOM    422  Cl- Cl-   167      45.457  58.173  45.724  1.00  0.00          CL  
TER     423      Cl-   167
ATOM    423  Cl- Cl-   168      21.173  22.630  14.973  1.00  0.00          CL  
TER     424      Cl-   168
ATOM    424  Cl- Cl-   169      58.222  32.890  45.716  1.00  0.00          CL  
TER     425      Cl-   169
ATOM    425  Cl- Cl-   170      44.711  41.916  55.980  1.00  0.00          CL  
TER     426      Cl-   170
ATOM    426  Cl- Cl-   171      13.701  17.829   1.753  1.00  0.00          CL  
TER     427      Cl-   171
ATOM    427  Cl- Cl-   172      17.922  45.052  40.088  1.00  0.00          CL  
TER     428      Cl-   172
ATOM    428  Cl- Cl-   173      33.126  41.982  39.040  1.00  0.00          CL  
TER     429      Cl-   173
ATOM    429  Cl- Cl-   174      40.144  32.427  41.330  1.00  0.00          CL  
TER     430      Cl-   174
ATOM    430  Cl- Cl-   175      11.239  47.516  55.676  1.00  0.00          CL  
TER     431      Cl-   175
ATOM    431  Cl- Cl-   176      40.145  35.043  21.996  1.00  0.00          CL  
TER     432      Cl-   176
ATOM    432  Cl- Cl-   177      16.860  39.664   5.086  1.00  0.00          CL  
TER     433      Cl-   177
ATOM    433  Cl- Cl-   178       1.287  21.144  55.834  1.00  0.00          CL  
TER     434      Cl-   178
ATOM    434  Cl- Cl-   179      51.351  45.985  59.508  1.00  0.00          CL  
TER     435      Cl-   179
ATOM    435  Cl- Cl-   180      46.433  58.758  18.509  1.00  0.00          CL  
TER     436      Cl-   180
ATOM    436  Cl- Cl-   181      34.260  58.014  49.223  1.00  0.00          CL  
TER     437      Cl-   181
ATOM    437  Cl- Cl-   182      57.064   0.544  46.590  1.00  0.00          CL  
TER     438      Cl-   182
ATOM    438  Cl- Cl-   183      35.937   6.699  58.914  1.00  0.00          CL  
TER     439      Cl-   183
ATOM    439  Cl- Cl-   184      41.386  25.752   1.433  1.00  0.00          CL  
TER     440      Cl-   184
ATOM    440  Cl- Cl-   185      35.788  57.568  18.164  1.00  0.00          CL  
TER     441      Cl-   185
ATOM    441  Cl- Cl-   186       3.489  42.650  57.950  1.00  0.00          CL  
TER     442      Cl-   186
ATOM    442  Cl- Cl-   187      19.388  54.773   6.440  1.00  0.00          CL  
TER     443      Cl-   187
ATOM    443  Cl- Cl-   188      31.094   5.872  57.529  1.00  0.00          CL  
TER     444      Cl-   188
ATOM    444  Cl- Cl-   189      56.979  57.807  54.026  1.00  0.00          CL  
TER     445      Cl-   189
ATOM    445  Cl- Cl-   190      43.835  18.625  44.437  1.00  0.00          CL  
TER     446      Cl-   190
ATOM    446  Cl- Cl-   191      56.377  25.331  38.134  1.00  0.00          CL  
TER     447      Cl-   191
ATOM    447  Cl- Cl-   192      36.013  50.124  51.951  1.00  0.00          CL  
TER     448      Cl-   192
ATOM    448  Cl- Cl-   193      15.497  41.705  52.222  1.00  0.00          CL  
TER     449      Cl-   193
ATOM    449  Cl- Cl-   194      36.376  27.913  11.207  1.00  0.00          CL  
TER     450      Cl-   194
ATOM    450  Cl- Cl-   195      23.725  26.656  54.334  1.00  0.00          CL  
TER     451      Cl-   195
ATOM    451  Cl- Cl-   196      12.680  23.119  24.603  1.00  0.00          CL  
TER     452      Cl-   196
ATOM    452  Cl- Cl-   197      19.554  16.789  29.249  1.00  0.00          CL  
TER     453      Cl-   197
ATOM    453  Cl- Cl-   198      41.821  27.811  31.984  1.00  0.00          CL  
TER     454      Cl-   198
ATOM    454  Cl- Cl-   199      14.016  35.584  41.405  1.00  0.00          CL  
TER     455      Cl-   199
ATOM    455  Cl- Cl-   200      19.614  47.657  51.131  1.00  0.00          CL  
TER     456      Cl-   200
ATOM    456  Cl- Cl-   201      58.634  36.636  56.974  1.00  0.00          CL  
TER     457      Cl-   201
ATOM    457  Cl- Cl-   202       7.343  17.079  31.371  1.00  0.00          CL  
TER     458      Cl-   202
ATOM    458  Cl- Cl-   203      12.271   4.947  21.779  1.00  0.00          CL  
TER     459      Cl-   203
ATOM    459  Cl- Cl-   204      33.966  34.323  24.786  1.00  0.00          CL  
TER     460      Cl-   204
ATOM    460  Cl- Cl-   205      45.791   5.544  37.721  1.00  0.00          CL  
TER     461      Cl-   205
ATOM    461  Cl- Cl-   206      26.761  44.517  29.280  1.00  0.00          CL  
TER     462      Cl-   206
ATOM    462  Cl- Cl-   207      22.009  31.384  12.487  1.00  0.00          CL  
TER     463      Cl-   207
ATOM    463  Cl- Cl-   208      36.029  20.300  19.905  1.00  0.00          CL  
TER     464      Cl-   208
ATOM    464  Cl- Cl-   209      12.342  20.325   6.922  1.00  0.00          CL  
TER     465      Cl-   209
ATOM    465  Cl- Cl-   210      54.803  53.423   7.126  1.00  0.00          CL  
TER     466      Cl-   210
ATOM    466  Cl- Cl-   211      36.461  59.205  32.108  1.00  0.00          CL  
TER     467      Cl-   211
ATOM    467  Cl- Cl-   212      24.149  53.603  31.080  1.00  0.00          CL  
TER     468      Cl-   212
ATOM    468  Cl- Cl-   213       6.246  16.687  50.000  1.00  0.00          CL  
TER     469      Cl-   213
ATOM    469  Cl- Cl-   214      15.907  39.631  16.744  1.00  0.00          CL  
TER     470      Cl-   214
ATOM    470  Cl- Cl-   215      17.559  31.977  21.418  1.00  0.00          CL  
TER     471      Cl-   215
ATOM    471  Cl- Cl-   216      16.308  10.488  10.988  1.00  0.00          CL  
TER     472      Cl-   216
ATOM    472  Cl- Cl-   217      56.100  37.042   9.322  1.00  0.00          CL  
TER     473      Cl-   217
ATOM    473  Cl- Cl-   218      45.711  58.309  11.891  1.00  0.00          CL  
TER     474      Cl-   218
ATOM    474  Cl- Cl-   219      11.326  40.114  27.668  1.00  0.00          CL  
TER     475      Cl-   219
ATOM    475  Cl- Cl-   220       4.597  54.147  27.490  1.00  0.00          CL  
TER     476      Cl-   220
ATOM    476  Cl- Cl-   221      58.285   2.755  19.026  1.00  0.00          CL  
TER     477      Cl-   221
ATOM    477  Cl- Cl-   222      59.899  36.110  22.020  1.00  0.00          CL  
TER     478      Cl-   222
ATOM    478  Cl- Cl-   223      14.380  33.290   8.758  1.00  0.00          CL  
TER     479      Cl-   223
ATOM    479  Cl- Cl-   224       9.417  16.030  21.506  1.00  0.00          CL  
TER     480      Cl-   224
ATOM    480  Cl- Cl-   225      44.314  43.229   5.654  1.00  0.00          CL  
TER     481      Cl-   225
ATOM    481  Cl- Cl-   226      11.329  30.646   3.357  1.00  0.00          CL  
TER     482      Cl-   226
ATOM    482  Cl- Cl-   227      24.818  19.981  56.169  1.00  0.00          CL  
TER     483      Cl-   227
ATOM    483  Cl- Cl-   228      55.959  12.875  57.048  1.00  0.00          CL  
TER     484      Cl-   228
ATOM    484  Cl- Cl-   229      14.474  29.261  51.628  1.00  0.00          CL  
TER     485      Cl-   229
ATOM    485  Cl- Cl-   230      14.006  27.626  36.790  1.00  0.00          CL  
TER     486      Cl-   230
ATOM    486  Cl- Cl-   231      14.809  48.619  26.822  1.00  0.00          CL  
TER     487      Cl-   231
ATOM    487  Cl- Cl-   232      40.839  15.033  59.617  1.00  0.00          CL  
TER     488      Cl-   232
ATOM    488  Cl- Cl-   233      12.875  12.453  27.687  1.00  0.00          CL  
TER     489      Cl-   233
ATOM    489  Cl- Cl-   234      39.000  54.654  32.154  1.00  0.00          CL  
TER     490      Cl-   234
ATOM    490  Cl- Cl-   235      39.144  34.020  48.169  1.00  0.00          CL  
TER     491      Cl-   235
ATOM    491  Cl- Cl-   236      51.339  38.986  46.674  1.00  0.00          CL  
TER     492      Cl-   236
ATOM    492  Cl- Cl-   237      59.760  30.674   5.909  1.00  0.00          CL  
TER     493      Cl-   237
ATOM    493  Cl- Cl-   238      52.258  43.646  44.678  1.00  0.00          CL  
TER     494      Cl-   238
ATOM    494  Cl- Cl-   239      11.284   3.071  36.678  1.00  0.00          CL  
TER     495      Cl-   239
ATOM    495  Cl- Cl-   240      51.636  23.842  56.879  1.00  0.00          CL  
TER     496      Cl-   240
ATOM    496  Cl- Cl-   241      28.638  53.365  35.031  1.00  0.00          CL  
TER     497      Cl-   241
ATOM    497  Cl- Cl-   242      53.855  43.093  25.596  1.00  0.00          CL  
TER     498      Cl-   242
ATOM    498  Cl- Cl-   243      58.945  50.059  39.813  1.00  0.00          CL  
TER     499      Cl-   243
ATOM    499  Cl- Cl-   244      32.625  47.798  48.894  1.00  0.00          CL  
TER     500      Cl-   244
ATOM    500  Cl- Cl-   245      37.873  40.714  35.448  1.00  0.00          CL  
TER     501      Cl-   245
ATOM    501  Cl- Cl-   246      37.313   7.404  14.505  1.00  0.00          CL  
TER     502      Cl-   246
ATOM    502  Cl- Cl-   247      13.208  51.717  51.856  1.00  0.00          CL  
TER     503      Cl-   247
ATOM    503  Cl- Cl-   248      45.915  21.582  37.269  1.00  0.00          CL  
TER     504      Cl-   248
ATOM    504  Cl- Cl-   249      47.628  46.959  18.197  1.00  0.00          CL  
TER     505      Cl-   249
ATOM    505  Cl- Cl-   250      30.240  44.123   6.039  1.00  0.00          CL  
TER     506      Cl-   250
ATOM    506  Cl- Cl-   251       1.363  39.332  30.723  1.00  0.00          CL  
TER     507      Cl-   251
ATOM    507  Cl- Cl-   252      55.713   4.938  22.766  1.00  0.00          CL  
TER     508      Cl-   252
ATOM    508  Cl- Cl-   253       3.257  49.200  53.162  1.00  0.00          CL  
TER     509      Cl-   253
ATOM    509  Cl- Cl-   254      24.408  39.441  30.032  1.00  0.00          CL  
TER     510      Cl-   254
ATOM    510  Cl- Cl-   255      46.351   8.195  29.055  1.00  0.00          CL  
TER     511      Cl-   255
ATOM    511  Cl- Cl-   256      42.638   6.069  48.887  1.00  0.00          CL  
TER     512      Cl-   256
ATOM    512  Cl- Cl-   257      19.757  14.409   6.346  1.00  0.00          CL  
TER     513      Cl-   257
ATOM    513  Cl- Cl-   258      57.052   7.033  11.673  1.00  0.00          CL  
TER     514      Cl-   258
ATOM    514  Cl- Cl-   259      33.402  43.600  45.751  1.00  0.00          CL  
TER     515      Cl-   259
ATOM    515  Cl- Cl-   260      22.510  32.322  44.088  1.00  0.00          CL  
TER     516      Cl-   260
ATOM    516  Cl- Cl-   261      56.839  43.341  53.895  1.00  0.00          CL  
TER     517      Cl-   261
ATOM    517  Cl- Cl-   262      17.298  11.559  38.196  1.00  0.00          CL  
TER     518      Cl-   262
ATOM    518  Cl- Cl-   263       8.389  51.544  30.787  1.00  0.00          CL  
TER     519      Cl-   263
ATOM    519  Cl- Cl-   264      59.499  16.426  43.788  1.00  0.00          CL  
TER     520      Cl-   264
ATOM    520  Cl- Cl-   265       2.768  27.367  52.328  1.00  0.00          CL  
TER     521      Cl-   265
ATOM    521  Cl- Cl-   266       3.731  34.726  39.720  1.00  0.00          CL  
TER     522      Cl-   266
ATOM    522  Cl- Cl-   267      52.276   6.250  49.342  1.00  0.00          CL  
TER     523      Cl-   267
ATOM    523  Cl- Cl-   268      50.333  36.352  19.323  1.00  0.00          CL  
TER     524      Cl-   268
ATOM    524  Cl- Cl-   269      28.606  40.076  55.223  1.00  0.00          CL  
TER     525      Cl-   269
ATOM    525  Cl- Cl-   270      40.592   1.846  52.942  1.00  0.00          CL  
TER     526      Cl-   270
ATOM    526  Cl- Cl-   271       9.556  55.444  35.076  1.00  0.00          CL  
TER     527      Cl-   271
ATOM    527  Cl- Cl-   272      11.213   9.385  32.325  1.00  0.00          CL  
TER     528      Cl-   272
ATOM    528  Cl- Cl-   273      12.761   1.625  46.577  1.00  0.00          CL  
TER     529      Cl-   273
ATOM    529  Cl- Cl-   274      51.627  55.056  32.102  1.00  0.00          CL  
TER     530      Cl-   274
ATOM    530  Cl- Cl-   275      55.519  14.393  50.366  1.00  0.00          CL  
TER     531      Cl-   275
ATOM    531  Cl- Cl-   276      43.829  13.503   6.909  1.00  0.00          CL  
TER     532      Cl-   276
ATOM    532  Cl- Cl-   277      31.006  20.664  11.265  1.00  0.00          CL  
TER     533      Cl-   277
ATOM    533  Cl- Cl-   278       4.087   6.985  28.963  1.00  0.00          CL  
TER     534      Cl-   278
ATOM    534  Cl- Cl-   279      30.867  57.314  14.664  1.00  0.00          CL  
TER     535      Cl-   279
ATOM    535  Cl- Cl-   280      23.902  22.203  50.623  1.00  0.00          CL  
TER     536      Cl-   280
ATOM    536  Cl- Cl-   281      46.796  40.414  28.112  1.00  0.00          CL  
TER     537      Cl-   281
ATOM    537  Cl- Cl-   282      12.334   0.036   2.849  1.00  0.00          CL  
TER     538      Cl-   282
ATOM    538  Cl- Cl-   283      10.146  21.549   0.415  1.00  0.00          CL  
TER     539      Cl-   283
ATOM    539  Cl- Cl-   284      53.431  13.224   5.497  1.00  0.00          CL  
TER     540      Cl-   284
ATOM    540  Cl- Cl-   285      49.131  21.768  17.457  1.00  0.00          CL  
TER     541      Cl-   285
ATOM    541  Cl- Cl-   286       7.781  42.332   9.808  1.00  0.00          CL  
TER     542      Cl-   286
ATOM    542  Cl- Cl-   287      27.144   2.292  35.819  1.00  0.00          CL  
TER     543      Cl-   287
ATOM    543  Cl- Cl-   288      45.784  33.459   1.828  1.00  0.00          CL  
TER     544      Cl-   288
ATOM    544  Cl- Cl-   289      10.212  41.658  35.645  1.00  0.00          CL  
END   
