# Supplementary material for: Toward Accurate RNA Folding Thermodynamics: Evaluation of Enhanced Sampling Methods for Force Field Benchmarking
Source: J Chem Theory Comput. 2026 May 14;22(10):5247–58. doi: 10.1021/acs.jctc.6c00108 (PMC13217565; doi:10.1021/acs.jctc.6c00108)
Supplement: Supplementary file 2 [file ct6c00108_si_002.zip › GAGA_clusters/ss_5.pdb]

ATOM      1  H5T RG5     1      35.817   2.793  20.344  1.00  0.00           H  
ATOM      2  O5' RG5     1      36.490   2.316  20.836  1.00  0.00           O  
ATOM      3  C5' RG5     1      36.409   2.866  22.058  1.00  0.00           C  
ATOM      4 H5'1 RG5     1      35.367   2.922  22.374  1.00  0.00           H  
ATOM      5 H5'2 RG5     1      36.838   3.865  22.129  1.00  0.00           H  
ATOM      6  C4' RG5     1      37.112   1.922  22.998  1.00  0.00           C  
ATOM      7  H4' RG5     1      37.022   2.502  23.917  1.00  0.00           H  
ATOM      8  O4' RG5     1      36.374   0.728  23.191  1.00  0.00           O  
ATOM      9  C1' RG5     1      37.359  -0.329  23.357  1.00  0.00           C  
ATOM     10  H1' RG5     1      37.167  -0.885  24.275  1.00  0.00           H  
ATOM     11  N9  RG5     1      37.512  -1.167  22.184  1.00  0.00           N  
ATOM     12  C8  RG5     1      36.835  -1.056  20.984  1.00  0.00           C  
ATOM     13  H8  RG5     1      36.130  -0.246  20.863  1.00  0.00           H  
ATOM     14  N7  RG5     1      37.105  -2.045  20.150  1.00  0.00           N  
ATOM     15  C5  RG5     1      37.970  -2.851  20.800  1.00  0.00           C  
ATOM     16  C6  RG5     1      38.702  -4.044  20.345  1.00  0.00           C  
ATOM     17  O6  RG5     1      38.466  -4.823  19.417  1.00  0.00           O  
ATOM     18  N1  RG5     1      39.654  -4.430  21.290  1.00  0.00           N  
ATOM     19  H1  RG5     1      40.090  -5.335  21.192  1.00  0.00           H  
ATOM     20  C2  RG5     1      39.815  -3.819  22.530  1.00  0.00           C  
ATOM     21  N2  RG5     1      40.670  -4.361  23.329  1.00  0.00           N  
ATOM     22  H21 RG5     1      41.312  -5.039  22.943  1.00  0.00           H  
ATOM     23  H22 RG5     1      40.913  -3.845  24.162  1.00  0.00           H  
ATOM     24  N3  RG5     1      39.225  -2.753  22.958  1.00  0.00           N  
ATOM     25  C4  RG5     1      38.312  -2.273  22.038  1.00  0.00           C  
ATOM     26  C3' RG5     1      38.587   1.719  22.767  1.00  0.00           C  
ATOM     27  H3' RG5     1      38.861   1.542  21.727  1.00  0.00           H  
ATOM     28  C2' RG5     1      38.637   0.474  23.650  1.00  0.00           C  
ATOM     29 H2'1 RG5     1      39.541  -0.111  23.477  1.00  0.00           H  
ATOM     30  O2' RG5     1      38.699   0.824  25.040  1.00  0.00           O  
ATOM     31 HO'2 RG5     1      39.206   1.622  25.209  1.00  0.00           H  
ATOM     32  O3' RG5     1      39.307   2.792  23.237  1.00  0.00           O  
ATOM     33  P    RC     2      40.655   3.119  22.550  1.00  0.00           P  
ATOM     34  O1P  RC     2      41.420   4.096  23.269  1.00  0.00           O  
ATOM     35  O2P  RC     2      40.392   3.308  21.141  1.00  0.00           O  
ATOM     36  O5'  RC     2      41.565   1.805  22.599  1.00  0.00           O  
ATOM     37  C5'  RC     2      42.126   1.405  23.845  1.00  0.00           C  
ATOM     38 H5'1  RC     2      41.284   1.258  24.521  1.00  0.00           H  
ATOM     39 H5'2  RC     2      42.617   2.241  24.342  1.00  0.00           H  
ATOM     40  C4'  RC     2      42.986   0.125  23.778  1.00  0.00           C  
ATOM     41  H4'  RC     2      43.399  -0.151  24.748  1.00  0.00           H  
ATOM     42  O4'  RC     2      42.226  -1.011  23.257  1.00  0.00           O  
ATOM     43  C1'  RC     2      42.961  -1.807  22.378  1.00  0.00           C  
ATOM     44  H1'  RC     2      43.134  -2.797  22.801  1.00  0.00           H  
ATOM     45  N1   RC     2      42.377  -1.917  21.012  1.00  0.00           N  
ATOM     46  C6   RC     2      41.451  -1.025  20.640  1.00  0.00           C  
ATOM     47  H6   RC     2      41.144  -0.207  21.275  1.00  0.00           H  
ATOM     48  C5   RC     2      40.774  -1.226  19.503  1.00  0.00           C  
ATOM     49  H5   RC     2      39.939  -0.592  19.244  1.00  0.00           H  
ATOM     50  C4   RC     2      41.088  -2.420  18.769  1.00  0.00           C  
ATOM     51  N4   RC     2      40.308  -2.619  17.713  1.00  0.00           N  
ATOM     52  H41  RC     2      39.559  -1.962  17.546  1.00  0.00           H  
ATOM     53  H42  RC     2      40.524  -3.356  17.057  1.00  0.00           H  
ATOM     54  N3   RC     2      42.138  -3.147  18.986  1.00  0.00           N  
ATOM     55  C2   RC     2      42.800  -2.891  20.143  1.00  0.00           C  
ATOM     56  O2   RC     2      43.869  -3.541  20.260  1.00  0.00           O  
ATOM     57  C3'  RC     2      44.105   0.244  22.731  1.00  0.00           C  
ATOM     58  H3'  RC     2      43.754   0.684  21.798  1.00  0.00           H  
ATOM     59  C2'  RC     2      44.421  -1.232  22.333  1.00  0.00           C  
ATOM     60 H2'1  RC     2      44.859  -1.171  21.337  1.00  0.00           H  
ATOM     61  O2'  RC     2      45.284  -1.687  23.348  1.00  0.00           O  
ATOM     62 HO'2  RC     2      45.232  -1.135  24.131  1.00  0.00           H  
ATOM     63  O3'  RC     2      45.304   0.909  23.201  1.00  0.00           O  
ATOM     64  P    RG     3      46.325   1.710  22.222  1.00  0.00           P  
ATOM     65  O1P  RG     3      47.201   2.484  23.099  1.00  0.00           O  
ATOM     66  O2P  RG     3      45.626   2.421  21.176  1.00  0.00           O  
ATOM     67  O5'  RG     3      47.229   0.578  21.422  1.00  0.00           O  
ATOM     68  C5'  RG     3      48.261  -0.087  22.102  1.00  0.00           C  
ATOM     69 H5'1  RG     3      47.759  -0.494  22.981  1.00  0.00           H  
ATOM     70 H5'2  RG     3      48.955   0.705  22.382  1.00  0.00           H  
ATOM     71  C4'  RG     3      48.913  -1.080  21.115  1.00  0.00           C  
ATOM     72  H4'  RG     3      49.601  -0.574  20.437  1.00  0.00           H  
ATOM     73  O4'  RG     3      49.592  -2.082  21.894  1.00  0.00           O  
ATOM     74  C1'  RG     3      48.939  -3.338  21.732  1.00  0.00           C  
ATOM     75  H1'  RG     3      49.621  -3.895  21.089  1.00  0.00           H  
ATOM     76  N9   RG     3      48.742  -4.008  23.046  1.00  0.00           N  
ATOM     77  C8   RG     3      47.989  -3.707  24.160  1.00  0.00           C  
ATOM     78  H8   RG     3      47.343  -2.849  24.274  1.00  0.00           H  
ATOM     79  N7   RG     3      48.076  -4.619  25.091  1.00  0.00           N  
ATOM     80  C5   RG     3      49.086  -5.487  24.669  1.00  0.00           C  
ATOM     81  C6   RG     3      49.836  -6.580  25.250  1.00  0.00           C  
ATOM     82  O6   RG     3      49.704  -7.064  26.376  1.00  0.00           O  
ATOM     83  N1   RG     3      50.694  -7.256  24.372  1.00  0.00           N  
ATOM     84  H1   RG     3      51.217  -8.058  24.694  1.00  0.00           H  
ATOM     85  C2   RG     3      50.861  -6.909  23.136  1.00  0.00           C  
ATOM     86  N2   RG     3      51.698  -7.654  22.528  1.00  0.00           N  
ATOM     87  H21  RG     3      51.851  -8.612  22.808  1.00  0.00           H  
ATOM     88  H22  RG     3      52.016  -7.431  21.595  1.00  0.00           H  
ATOM     89  N3   RG     3      50.331  -5.785  22.608  1.00  0.00           N  
ATOM     90  C4   RG     3      49.435  -5.158  23.345  1.00  0.00           C  
ATOM     91  C3'  RG     3      47.970  -1.835  20.169  1.00  0.00           C  
ATOM     92  H3'  RG     3      47.077  -1.216  20.093  1.00  0.00           H  
ATOM     93  C2'  RG     3      47.587  -3.117  20.927  1.00  0.00           C  
ATOM     94 H2'1  RG     3      46.735  -2.853  21.553  1.00  0.00           H  
ATOM     95  O2'  RG     3      47.306  -4.228  19.964  1.00  0.00           O  
ATOM     96 HO'2  RG     3      47.737  -4.030  19.129  1.00  0.00           H  
ATOM     97  O3'  RG     3      48.722  -2.117  18.894  1.00  0.00           O  
ATOM     98  P    RA     4      48.812  -1.067  17.633  1.00  0.00           P  
ATOM     99  O1P  RA     4      50.058  -1.412  16.897  1.00  0.00           O  
ATOM    100  O2P  RA     4      48.746   0.337  18.083  1.00  0.00           O  
ATOM    101  O5'  RA     4      47.462  -1.362  16.829  1.00  0.00           O  
ATOM    102  C5'  RA     4      47.522  -2.485  15.948  1.00  0.00           C  
ATOM    103 H5'1  RA     4      47.835  -3.375  16.495  1.00  0.00           H  
ATOM    104 H5'2  RA     4      48.203  -2.302  15.117  1.00  0.00           H  
ATOM    105  C4'  RA     4      46.158  -2.895  15.415  1.00  0.00           C  
ATOM    106  H4'  RA     4      46.367  -3.769  14.798  1.00  0.00           H  
ATOM    107  O4'  RA     4      45.154  -3.211  16.409  1.00  0.00           O  
ATOM    108  C1'  RA     4      43.967  -2.470  16.201  1.00  0.00           C  
ATOM    109  H1'  RA     4      43.074  -3.090  16.275  1.00  0.00           H  
ATOM    110  N9   RA     4      43.866  -1.275  17.094  1.00  0.00           N  
ATOM    111  C8   RA     4      44.688  -1.157  18.230  1.00  0.00           C  
ATOM    112  H8   RA     4      45.474  -1.864  18.450  1.00  0.00           H  
ATOM    113  N7   RA     4      44.460  -0.018  18.861  1.00  0.00           N  
ATOM    114  C5   RA     4      43.327   0.505  18.149  1.00  0.00           C  
ATOM    115  C6   RA     4      42.431   1.678  18.346  1.00  0.00           C  
ATOM    116  N6   RA     4      42.643   2.542  19.318  1.00  0.00           N  
ATOM    117  H61  RA     4      43.381   2.338  19.976  1.00  0.00           H  
ATOM    118  H62  RA     4      41.797   3.018  19.599  1.00  0.00           H  
ATOM    119  N1   RA     4      41.345   1.863  17.591  1.00  0.00           N  
ATOM    120  C2   RA     4      41.148   1.019  16.667  1.00  0.00           C  
ATOM    121  H2   RA     4      40.342   1.295  16.003  1.00  0.00           H  
ATOM    122  N3   RA     4      41.855  -0.074  16.395  1.00  0.00           N  
ATOM    123  C4   RA     4      42.984  -0.300  17.152  1.00  0.00           C  
ATOM    124  C3'  RA     4      45.613  -1.757  14.626  1.00  0.00           C  
ATOM    125  H3'  RA     4      45.765  -0.827  15.172  1.00  0.00           H  
ATOM    126  C2'  RA     4      44.134  -2.099  14.700  1.00  0.00           C  
ATOM    127 H2'1  RA     4      43.432  -1.327  14.384  1.00  0.00           H  
ATOM    128  O2'  RA     4      43.722  -3.233  13.983  1.00  0.00           O  
ATOM    129 HO'2  RA     4      44.079  -3.049  13.112  1.00  0.00           H  
ATOM    130  O3'  RA     4      45.903  -1.826  13.239  1.00  0.00           O  
ATOM    131  P    RG     5      46.480  -0.675  12.409  1.00  0.00           P  
ATOM    132  O1P  RG     5      46.730  -1.241  11.027  1.00  0.00           O  
ATOM    133  O2P  RG     5      47.642  -0.054  13.094  1.00  0.00           O  
ATOM    134  O5'  RG     5      45.300   0.440  12.218  1.00  0.00           O  
ATOM    135  C5'  RG     5      43.938  -0.015  11.832  1.00  0.00           C  
ATOM    136 H5'1  RG     5      43.789  -0.992  12.293  1.00  0.00           H  
ATOM    137 H5'2  RG     5      43.962  -0.263  10.771  1.00  0.00           H  
ATOM    138  C4'  RG     5      42.858   0.999  12.016  1.00  0.00           C  
ATOM    139  H4'  RG     5      41.983   0.699  11.438  1.00  0.00           H  
ATOM    140  O4'  RG     5      42.428   1.104  13.427  1.00  0.00           O  
ATOM    141  C1'  RG     5      42.413   2.440  13.872  1.00  0.00           C  
ATOM    142  H1'  RG     5      41.543   2.657  14.491  1.00  0.00           H  
ATOM    143  N9   RG     5      43.609   2.701  14.693  1.00  0.00           N  
ATOM    144  C8   RG     5      44.636   1.860  15.211  1.00  0.00           C  
ATOM    145  H8   RG     5      44.861   0.869  14.846  1.00  0.00           H  
ATOM    146  N7   RG     5      45.264   2.332  16.216  1.00  0.00           N  
ATOM    147  C5   RG     5      44.564   3.520  16.507  1.00  0.00           C  
ATOM    148  C6   RG     5      44.770   4.464  17.552  1.00  0.00           C  
ATOM    149  O6   RG     5      45.495   4.369  18.557  1.00  0.00           O  
ATOM    150  N1   RG     5      43.973   5.673  17.478  1.00  0.00           N  
ATOM    151  H1   RG     5      44.224   6.483  18.026  1.00  0.00           H  
ATOM    152  C2   RG     5      43.260   5.889  16.355  1.00  0.00           C  
ATOM    153  N2   RG     5      42.983   7.116  16.073  1.00  0.00           N  
ATOM    154  H21  RG     5      42.490   7.255  15.202  1.00  0.00           H  
ATOM    155  H22  RG     5      43.236   7.871  16.693  1.00  0.00           H  
ATOM    156  N3   RG     5      43.032   5.021  15.368  1.00  0.00           N  
ATOM    157  C4   RG     5      43.764   3.896  15.485  1.00  0.00           C  
ATOM    158  C3'  RG     5      43.190   2.492  11.570  1.00  0.00           C  
ATOM    159  H3'  RG     5      44.197   2.780  11.872  1.00  0.00           H  
ATOM    160  C2'  RG     5      42.428   3.273  12.596  1.00  0.00           C  
ATOM    161 H2'1  RG     5      42.950   4.209  12.795  1.00  0.00           H  
ATOM    162  O2'  RG     5      41.062   3.456  12.203  1.00  0.00           O  
ATOM    163 HO'2  RG     5      41.165   3.601  11.259  1.00  0.00           H  
ATOM    164  O3'  RG     5      42.855   2.887  10.255  1.00  0.00           O  
ATOM    165  P    RA     6      43.695   3.728   9.331  1.00  0.00           P  
ATOM    166  O1P  RA     6      42.822   4.145   8.258  1.00  0.00           O  
ATOM    167  O2P  RA     6      44.944   2.938   9.064  1.00  0.00           O  
ATOM    168  O5'  RA     6      44.121   5.016  10.163  1.00  0.00           O  
ATOM    169  C5'  RA     6      43.244   6.032  10.615  1.00  0.00           C  
ATOM    170 H5'1  RA     6      42.377   5.555  11.072  1.00  0.00           H  
ATOM    171 H5'2  RA     6      42.967   6.493   9.666  1.00  0.00           H  
ATOM    172  C4'  RA     6      44.012   6.949  11.593  1.00  0.00           C  
ATOM    173  H4'  RA     6      43.455   7.880  11.702  1.00  0.00           H  
ATOM    174  O4'  RA     6      44.103   6.392  12.825  1.00  0.00           O  
ATOM    175  C1'  RA     6      45.409   6.630  13.385  1.00  0.00           C  
ATOM    176  H1'  RA     6      45.371   6.767  14.465  1.00  0.00           H  
ATOM    177  N9   RA     6      46.185   5.345  13.411  1.00  0.00           N  
ATOM    178  C8   RA     6      46.172   4.286  12.575  1.00  0.00           C  
ATOM    179  H8   RA     6      45.674   4.396  11.623  1.00  0.00           H  
ATOM    180  N7   RA     6      46.906   3.288  12.959  1.00  0.00           N  
ATOM    181  C5   RA     6      47.402   3.704  14.254  1.00  0.00           C  
ATOM    182  C6   RA     6      47.968   3.061  15.361  1.00  0.00           C  
ATOM    183  N6   RA     6      48.274   1.771  15.475  1.00  0.00           N  
ATOM    184  H61  RA     6      47.833   1.177  14.786  1.00  0.00           H  
ATOM    185  H62  RA     6      48.603   1.375  16.344  1.00  0.00           H  
ATOM    186  N1   RA     6      48.260   3.759  16.445  1.00  0.00           N  
ATOM    187  C2   RA     6      47.987   5.101  16.440  1.00  0.00           C  
ATOM    188  H2   RA     6      48.364   5.676  17.273  1.00  0.00           H  
ATOM    189  N3   RA     6      47.336   5.840  15.482  1.00  0.00           N  
ATOM    190  C4   RA     6      46.979   5.046  14.461  1.00  0.00           C  
ATOM    191  C3'  RA     6      45.409   7.444  11.197  1.00  0.00           C  
ATOM    192  H3'  RA     6      45.935   6.546  10.873  1.00  0.00           H  
ATOM    193  C2'  RA     6      45.955   7.760  12.609  1.00  0.00           C  
ATOM    194 H2'1  RA     6      47.040   7.759  12.708  1.00  0.00           H  
ATOM    195  O2'  RA     6      45.340   8.950  13.092  1.00  0.00           O  
ATOM    196 HO'2  RA     6      44.954   9.296  12.284  1.00  0.00           H  
ATOM    197  O3'  RA     6      45.368   8.636  10.321  1.00  0.00           O  
ATOM    198  P    RG     7      46.518   9.058   9.327  1.00  0.00           P  
ATOM    199  O1P  RG     7      46.015  10.098   8.385  1.00  0.00           O  
ATOM    200  O2P  RG     7      47.158   7.875   8.732  1.00  0.00           O  
ATOM    201  O5'  RG     7      47.630   9.706  10.229  1.00  0.00           O  
ATOM    202  C5'  RG     7      47.375  10.807  11.077  1.00  0.00           C  
ATOM    203 H5'1  RG     7      46.433  10.684  11.611  1.00  0.00           H  
ATOM    204 H5'2  RG     7      47.285  11.691  10.445  1.00  0.00           H  
ATOM    205  C4'  RG     7      48.407  10.996  12.230  1.00  0.00           C  
ATOM    206  H4'  RG     7      48.195  11.917  12.774  1.00  0.00           H  
ATOM    207  O4'  RG     7      48.249   9.989  13.231  1.00  0.00           O  
ATOM    208  C1'  RG     7      49.551   9.525  13.585  1.00  0.00           C  
ATOM    209  H1'  RG     7      49.514   9.555  14.674  1.00  0.00           H  
ATOM    210  N9   RG     7      49.669   8.067  13.239  1.00  0.00           N  
ATOM    211  C8   RG     7      49.460   7.585  11.979  1.00  0.00           C  
ATOM    212  H8   RG     7      49.017   8.069  11.121  1.00  0.00           H  
ATOM    213  N7   RG     7      49.803   6.333  11.876  1.00  0.00           N  
ATOM    214  C5   RG     7      50.178   5.960  13.149  1.00  0.00           C  
ATOM    215  C6   RG     7      50.659   4.705  13.776  1.00  0.00           C  
ATOM    216  O6   RG     7      50.675   3.638  13.186  1.00  0.00           O  
ATOM    217  N1   RG     7      51.181   4.798  15.072  1.00  0.00           N  
ATOM    218  H1   RG     7      51.589   3.996  15.529  1.00  0.00           H  
ATOM    219  C2   RG     7      51.110   5.966  15.814  1.00  0.00           C  
ATOM    220  N2   RG     7      51.479   5.964  17.053  1.00  0.00           N  
ATOM    221  H21  RG     7      51.544   6.877  17.480  1.00  0.00           H  
ATOM    222  H22  RG     7      52.030   5.148  17.279  1.00  0.00           H  
ATOM    223  N3   RG     7      50.683   7.074  15.259  1.00  0.00           N  
ATOM    224  C4   RG     7      50.202   7.022  13.981  1.00  0.00           C  
ATOM    225  C3'  RG     7      49.936  11.033  11.771  1.00  0.00           C  
ATOM    226  H3'  RG     7      50.195  10.235  11.075  1.00  0.00           H  
ATOM    227  C2'  RG     7      50.578  10.529  13.066  1.00  0.00           C  
ATOM    228 H2'1  RG     7      51.462   9.934  12.840  1.00  0.00           H  
ATOM    229  O2'  RG     7      50.868  11.550  14.040  1.00  0.00           O  
ATOM    230 HO'2  RG     7      51.548  12.080  13.616  1.00  0.00           H  
ATOM    231  O3'  RG     7      50.396  12.317  11.301  1.00  0.00           O  
ATOM    232  P   RC3     8      51.928  12.349  10.787  1.00  0.00           P  
ATOM    233  O1P RC3     8      52.742  12.131  12.031  1.00  0.00           O  
ATOM    234  O2P RC3     8      52.103  13.666  10.128  1.00  0.00           O  
ATOM    235  O5' RC3     8      52.104  11.134   9.837  1.00  0.00           O  
ATOM    236  C5' RC3     8      52.553  11.248   8.496  1.00  0.00           C  
ATOM    237 H5'1 RC3     8      53.636  11.268   8.376  1.00  0.00           H  
ATOM    238 H5'2 RC3     8      52.178  12.091   7.914  1.00  0.00           H  
ATOM    239  C4' RC3     8      52.211   9.954   7.633  1.00  0.00           C  
ATOM    240  H4' RC3     8      52.407  10.219   6.594  1.00  0.00           H  
ATOM    241  O4' RC3     8      53.038   8.835   8.013  1.00  0.00           O  
ATOM    242  C1' RC3     8      52.221   7.732   8.358  1.00  0.00           C  
ATOM    243  H1' RC3     8      52.145   6.952   7.600  1.00  0.00           H  
ATOM    244  N1  RC3     8      52.712   7.060   9.646  1.00  0.00           N  
ATOM    245  C6  RC3     8      53.272   7.880  10.674  1.00  0.00           C  
ATOM    246  H6  RC3     8      53.402   8.950  10.611  1.00  0.00           H  
ATOM    247  C5  RC3     8      53.613   7.259  11.836  1.00  0.00           C  
ATOM    248  H5  RC3     8      53.920   7.791  12.724  1.00  0.00           H  
ATOM    249  C4  RC3     8      53.439   5.833  11.839  1.00  0.00           C  
ATOM    250  N4  RC3     8      53.811   5.196  12.903  1.00  0.00           N  
ATOM    251  H41 RC3     8      54.214   5.648  13.711  1.00  0.00           H  
ATOM    252  H42 RC3     8      53.633   4.202  12.930  1.00  0.00           H  
ATOM    253  N3  RC3     8      52.897   5.107  10.847  1.00  0.00           N  
ATOM    254  C2  RC3     8      52.539   5.665   9.659  1.00  0.00           C  
ATOM    255  O2  RC3     8      52.215   4.968   8.713  1.00  0.00           O  
ATOM    256  C3' RC3     8      50.734   9.563   7.694  1.00  0.00           C  
ATOM    257  H3' RC3     8      50.120  10.359   8.115  1.00  0.00           H  
ATOM    258  C2' RC3     8      50.823   8.318   8.577  1.00  0.00           C  
ATOM    259 H2'1 RC3     8      50.834   8.621   9.624  1.00  0.00           H  
ATOM    260  O2' RC3     8      49.857   7.283   8.269  1.00  0.00           O  
ATOM    261 HO'2 RC3     8      49.005   7.721   8.204  1.00  0.00           H  
ATOM    262  O3' RC3     8      50.239   9.314   6.367  1.00  0.00           O  
ATOM    263  H3T RC3     8      50.728   8.593   5.963  1.00  0.00           H  
TER     264      RC3     8
ATOM    264  K+   K+     9      16.255  25.867  47.703  1.00  0.00           K  
TER     265       K+     9
ATOM    265  K+   K+    10      56.472  42.501  56.723  1.00  0.00           K  
TER     266       K+    10
ATOM    266  K+   K+    11      19.577   1.203   2.716  1.00  0.00           K  
TER     267       K+    11
ATOM    267  K+   K+    12      48.969   1.958  11.906  1.00  0.00           K  
TER     268       K+    12
ATOM    268  K+   K+    13      29.513  45.552  35.312  1.00  0.00           K  
TER     269       K+    13
ATOM    269  K+   K+    14      10.895  56.790  27.190  1.00  0.00           K  
TER     270       K+    14
ATOM    270  K+   K+    15      30.161  26.465  14.167  1.00  0.00           K  
TER     271       K+    15
ATOM    271  K+   K+    16       7.133   1.475   6.651  1.00  0.00           K  
TER     272       K+    16
ATOM    272  K+   K+    17      38.926  21.297  37.881  1.00  0.00           K  
TER     273       K+    17
ATOM    273  K+   K+    18      28.964   7.368  39.010  1.00  0.00           K  
TER     274       K+    18
ATOM    274  K+   K+    19      59.307  14.438  52.536  1.00  0.00           K  
TER     275       K+    19
ATOM    275  K+   K+    20      43.208  28.430   2.538  1.00  0.00           K  
TER     276       K+    20
ATOM    276  K+   K+    21      15.551  59.894  45.674  1.00  0.00           K  
TER     277       K+    21
ATOM    277  K+   K+    22      40.723  17.165   2.699  1.00  0.00           K  
TER     278       K+    22
ATOM    278  K+   K+    23      58.292  49.422  39.165  1.00  0.00           K  
TER     279       K+    23
ATOM    279  K+   K+    24      34.678  38.242  34.852  1.00  0.00           K  
TER     280       K+    24
ATOM    280  K+   K+    25      49.928  29.815  42.889  1.00  0.00           K  
TER     281       K+    25
ATOM    281  K+   K+    26      54.017  47.909   3.588  1.00  0.00           K  
TER     282       K+    26
ATOM    282  K+   K+    27       0.246  51.094  47.430  1.00  0.00           K  
TER     283       K+    27
ATOM    283  K+   K+    28      58.038   4.645  20.218  1.00  0.00           K  
TER     284       K+    28
ATOM    284  K+   K+    29       6.221  50.325  12.491  1.00  0.00           K  
TER     285       K+    29
ATOM    285  K+   K+    30      19.088  33.067  58.557  1.00  0.00           K  
TER     286       K+    30
ATOM    286  K+   K+    31      34.043  31.483  25.590  1.00  0.00           K  
TER     287       K+    31
ATOM    287  K+   K+    32       0.024  59.058  37.996  1.00  0.00           K  
TER     288       K+    32
ATOM    288  K+   K+    33      12.667  51.857  49.458  1.00  0.00           K  
TER     289       K+    33
ATOM    289  K+   K+    34       7.224  32.970  42.682  1.00  0.00           K  
TER     290       K+    34
ATOM    290  K+   K+    35       0.802  44.543  35.297  1.00  0.00           K  
TER     291       K+    35
ATOM    291  K+   K+    36      20.680   9.868  50.676  1.00  0.00           K  
TER     292       K+    36
ATOM    292  K+   K+    37      41.660  33.875  55.683  1.00  0.00           K  
TER     293       K+    37
ATOM    293  K+   K+    38      44.312  27.347  15.656  1.00  0.00           K  
TER     294       K+    38
ATOM    294  K+   K+    39      54.631  54.287  10.174  1.00  0.00           K  
TER     295       K+    39
ATOM    295  K+   K+    40      45.015  45.290  37.962  1.00  0.00           K  
TER     296       K+    40
ATOM    296  K+   K+    41      32.604  50.204  44.784  1.00  0.00           K  
TER     297       K+    41
ATOM    297  K+   K+    42      45.734  49.785  26.530  1.00  0.00           K  
TER     298       K+    42
ATOM    298  K+   K+    43      40.402  30.506  45.467  1.00  0.00           K  
TER     299       K+    43
ATOM    299  K+   K+    44      41.144  56.326  41.576  1.00  0.00           K  
TER     300       K+    44
ATOM    300  K+   K+    45      56.254  25.183  15.588  1.00  0.00           K  
TER     301       K+    45
ATOM    301  K+   K+    46      37.207  39.632  43.560  1.00  0.00           K  
TER     302       K+    46
ATOM    302  K+   K+    47      35.575  38.128  13.547  1.00  0.00           K  
TER     303       K+    47
ATOM    303  K+   K+    48      52.251   2.655  10.353  1.00  0.00           K  
TER     304       K+    48
ATOM    304  K+   K+    49      22.841  51.983   9.433  1.00  0.00           K  
TER     305       K+    49
ATOM    305  K+   K+    50      50.562  53.373  31.113  1.00  0.00           K  
TER     306       K+    50
ATOM    306  K+   K+    51      11.664  10.993  17.344  1.00  0.00           K  
TER     307       K+    51
ATOM    307  K+   K+    52       3.523  30.443   7.750  1.00  0.00           K  
TER     308       K+    52
ATOM    308  K+   K+    53      59.314  37.113  47.045  1.00  0.00           K  
TER     309       K+    53
ATOM    309  K+   K+    54      19.157  23.184  15.426  1.00  0.00           K  
TER     310       K+    54
ATOM    310  K+   K+    55      50.139  19.655   8.017  1.00  0.00           K  
TER     311       K+    55
ATOM    311  K+   K+    56      17.502  52.308  28.295  1.00  0.00           K  
TER     312       K+    56
ATOM    312  K+   K+    57      28.320  21.297  56.381  1.00  0.00           K  
TER     313       K+    57
ATOM    313  K+   K+    58      22.942  47.801  52.570  1.00  0.00           K  
TER     314       K+    58
ATOM    314  K+   K+    59      24.681  44.117   9.401  1.00  0.00           K  
TER     315       K+    59
ATOM    315  K+   K+    60      13.909  22.243   7.023  1.00  0.00           K  
TER     316       K+    60
ATOM    316  K+   K+    61      43.357  54.150  14.801  1.00  0.00           K  
TER     317       K+    61
ATOM    317  K+   K+    62      28.147  49.675   3.439  1.00  0.00           K  
TER     318       K+    62
ATOM    318  K+   K+    63      42.045   3.532   3.219  1.00  0.00           K  
TER     319       K+    63
ATOM    319  K+   K+    64      39.453  17.498  27.978  1.00  0.00           K  
TER     320       K+    64
ATOM    320  K+   K+    65      15.505  13.817   5.189  1.00  0.00           K  
TER     321       K+    65
ATOM    321  K+   K+    66       9.334   9.106  30.491  1.00  0.00           K  
TER     322       K+    66
ATOM    322  K+   K+    67      38.446  39.244  31.777  1.00  0.00           K  
TER     323       K+    67
ATOM    323  K+   K+    68       0.821  27.821  50.159  1.00  0.00           K  
TER     324       K+    68
ATOM    324  K+   K+    69      50.098  52.017  49.603  1.00  0.00           K  
TER     325       K+    69
ATOM    325  K+   K+    70      39.867  49.381  46.838  1.00  0.00           K  
TER     326       K+    70
ATOM    326  K+   K+    71      27.159  40.710  52.005  1.00  0.00           K  
TER     327       K+    71
ATOM    327  K+   K+    72      24.216   7.517  57.353  1.00  0.00           K  
TER     328       K+    72
ATOM    328  K+   K+    73      50.871  47.761   0.670  1.00  0.00           K  
TER     329       K+    73
ATOM    329  K+   K+    74      20.821  21.715  25.552  1.00  0.00           K  
TER     330       K+    74
ATOM    330  K+   K+    75      59.801   3.467  15.860  1.00  0.00           K  
TER     331       K+    75
ATOM    331  K+   K+    76       7.977  41.791  50.436  1.00  0.00           K  
TER     332       K+    76
ATOM    332  K+   K+    77      56.072  18.255  32.105  1.00  0.00           K  
TER     333       K+    77
ATOM    333  K+   K+    78      48.788  14.963  21.575  1.00  0.00           K  
TER     334       K+    78
ATOM    334  K+   K+    79      47.032  49.404  19.227  1.00  0.00           K  
TER     335       K+    79
ATOM    335  K+   K+    80      29.444  20.748   3.604  1.00  0.00           K  
TER     336       K+    80
ATOM    336  K+   K+    81      30.277  16.950  35.259  1.00  0.00           K  
TER     337       K+    81
ATOM    337  K+   K+    82      46.435   5.017  21.048  1.00  0.00           K  
TER     338       K+    82
ATOM    338  K+   K+    83       9.158  40.504  17.580  1.00  0.00           K  
TER     339       K+    83
ATOM    339  K+   K+    84       2.429  10.369  38.959  1.00  0.00           K  
TER     340       K+    84
ATOM    340  K+   K+    85      17.814  54.029  56.554  1.00  0.00           K  
TER     341       K+    85
ATOM    341  K+   K+    86      36.730   7.515  18.998  1.00  0.00           K  
TER     342       K+    86
ATOM    342  K+   K+    87      42.444  49.656  10.177  1.00  0.00           K  
TER     343       K+    87
ATOM    343  K+   K+    88       0.279  19.489  32.715  1.00  0.00           K  
TER     344       K+    88
ATOM    344  K+   K+    89      46.619   1.663  18.887  1.00  0.00           K  
TER     345       K+    89
ATOM    345  K+   K+    90      11.069  30.107  10.795  1.00  0.00           K  
TER     346       K+    90
ATOM    346  K+   K+    91      58.085  53.824  52.808  1.00  0.00           K  
TER     347       K+    91
ATOM    347  K+   K+    92      26.122  46.657  15.941  1.00  0.00           K  
TER     348       K+    92
ATOM    348  K+   K+    93      13.295  40.751  58.483  1.00  0.00           K  
TER     349       K+    93
ATOM    349  K+   K+    94       6.348  13.586  12.451  1.00  0.00           K  
TER     350       K+    94
ATOM    350  K+   K+    95      46.381  14.661   2.598  1.00  0.00           K  
TER     351       K+    95
ATOM    351  K+   K+    96       4.217  27.316  43.747  1.00  0.00           K  
TER     352       K+    96
ATOM    352  K+   K+    97      38.851   3.033  18.983  1.00  0.00           K  
TER     353       K+    97
ATOM    353  K+   K+    98      33.095  25.970  46.248  1.00  0.00           K  
TER     354       K+    98
ATOM    354  K+   K+    99      54.765  41.679   8.974  1.00  0.00           K  
TER     355       K+    99
ATOM    355  K+   K+   100      11.183  41.631  41.895  1.00  0.00           K  
TER     356       K+   100
ATOM    356  K+   K+   101      46.396  54.440  34.326  1.00  0.00           K  
TER     357       K+   101
ATOM    357  K+   K+   102       7.006  27.049  56.702  1.00  0.00           K  
TER     358       K+   102
ATOM    358  K+   K+   103      13.939  45.081  32.833  1.00  0.00           K  
TER     359       K+   103
ATOM    359  K+   K+   104      35.799  31.505  54.490  1.00  0.00           K  
TER     360       K+   104
ATOM    360  K+   K+   105      15.165  54.864  34.469  1.00  0.00           K  
TER     361       K+   105
ATOM    361  K+   K+   106      11.788  34.121  14.501  1.00  0.00           K  
TER     362       K+   106
ATOM    362  K+   K+   107      51.717   4.984  55.976  1.00  0.00           K  
TER     363       K+   107
ATOM    363  K+   K+   108      12.293  56.190   0.104  1.00  0.00           K  
TER     364       K+   108
ATOM    364  K+   K+   109      42.966  14.880  23.428  1.00  0.00           K  
TER     365       K+   109
ATOM    365  K+   K+   110       9.671  48.999   0.798  1.00  0.00           K  
TER     366       K+   110
ATOM    366  K+   K+   111      22.752  48.356  36.848  1.00  0.00           K  
TER     367       K+   111
ATOM    367  K+   K+   112      52.791  26.949  37.658  1.00  0.00           K  
TER     368       K+   112
ATOM    368  K+   K+   113       8.195  40.820  38.779  1.00  0.00           K  
TER     369       K+   113
ATOM    369  K+   K+   114       1.901  11.606  53.800  1.00  0.00           K  
TER     370       K+   114
ATOM    370  K+   K+   115      49.055  23.292  41.861  1.00  0.00           K  
TER     371       K+   115
ATOM    371  K+   K+   116      31.544  40.112   4.202  1.00  0.00           K  
TER     372       K+   116
ATOM    372  K+   K+   117      23.361  29.479   4.789  1.00  0.00           K  
TER     373       K+   117
ATOM    373  K+   K+   118       0.568  17.865   4.974  1.00  0.00           K  
TER     374       K+   118
ATOM    374  K+   K+   119      49.945   4.770   7.385  1.00  0.00           K  
TER     375       K+   119
ATOM    375  K+   K+   120      36.819   9.615   4.428  1.00  0.00           K  
TER     376       K+   120
ATOM    376  K+   K+   121      50.391   6.978  32.732  1.00  0.00           K  
TER     377       K+   121
ATOM    377  K+   K+   122      28.841  50.591  53.952  1.00  0.00           K  
TER     378       K+   122
ATOM    378  K+   K+   123      53.533  33.719  25.330  1.00  0.00           K  
TER     379       K+   123
ATOM    379  K+   K+   124      28.458  55.860  56.012  1.00  0.00           K  
TER     380       K+   124
ATOM    380  K+   K+   125       3.236  57.194  33.917  1.00  0.00           K  
TER     381       K+   125
ATOM    381  K+   K+   126      18.964   7.934  19.407  1.00  0.00           K  
TER     382       K+   126
ATOM    382  K+   K+   127      19.908  32.269  43.881  1.00  0.00           K  
TER     383       K+   127
ATOM    383  K+   K+   128      41.120  37.404  15.945  1.00  0.00           K  
TER     384       K+   128
ATOM    384  K+   K+   129      38.421  45.673  21.659  1.00  0.00           K  
TER     385       K+   129
ATOM    385  K+   K+   130      23.167  14.746  16.432  1.00  0.00           K  
TER     386       K+   130
ATOM    386  K+   K+   131      29.733   2.765  56.188  1.00  0.00           K  
TER     387       K+   131
ATOM    387  K+   K+   132      57.463  15.254  45.697  1.00  0.00           K  
TER     388       K+   132
ATOM    388  K+   K+   133      31.145  50.747  26.853  1.00  0.00           K  
TER     389       K+   133
ATOM    389  K+   K+   134      32.382  26.732  32.514  1.00  0.00           K  
TER     390       K+   134
ATOM    390  K+   K+   135      38.482   2.423   9.563  1.00  0.00           K  
TER     391       K+   135
ATOM    391  K+   K+   136      51.022   1.277  31.523  1.00  0.00           K  
TER     392       K+   136
ATOM    392  K+   K+   137       5.877   2.248  16.195  1.00  0.00           K  
TER     393       K+   137
ATOM    393  K+   K+   138      12.914  37.693  54.808  1.00  0.00           K  
TER     394       K+   138
ATOM    394  K+   K+   139       8.622  14.426  28.571  1.00  0.00           K  
TER     395       K+   139
ATOM    395  K+   K+   140       7.607  50.861  23.600  1.00  0.00           K  
TER     396       K+   140
ATOM    396  K+   K+   141       0.585   9.502   0.108  1.00  0.00           K  
TER     397       K+   141
ATOM    397  K+   K+   142       8.088  56.794   6.866  1.00  0.00           K  
TER     398       K+   142
ATOM    398  K+   K+   143      58.910  38.848  18.816  1.00  0.00           K  
TER     399       K+   143
ATOM    399  K+   K+   144      12.264  21.298  27.882  1.00  0.00           K  
TER     400       K+   144
ATOM    400  K+   K+   145      52.823  29.848  58.358  1.00  0.00           K  
TER     401       K+   145
ATOM    401  K+   K+   146      21.091  47.898  20.292  1.00  0.00           K  
TER     402       K+   146
ATOM    402  K+   K+   147      45.616  46.524  52.547  1.00  0.00           K  
TER     403       K+   147
ATOM    403  K+   K+   148       6.364  38.032  57.956  1.00  0.00           K  
TER     404       K+   148
ATOM    404  K+   K+   149      46.352   8.885  43.966  1.00  0.00           K  
TER     405       K+   149
ATOM    405  K+   K+   150      50.778  28.314   6.698  1.00  0.00           K  
TER     406       K+   150
ATOM    406  K+   K+   151       0.875  35.545  19.755  1.00  0.00           K  
TER     407       K+   151
ATOM    407  K+   K+   152      13.989   4.932  10.218  1.00  0.00           K  
TER     408       K+   152
ATOM    408  Cl- Cl-   153      13.496  18.107   8.510  1.00  0.00          CL  
TER     409      Cl-   153
ATOM    409  Cl- Cl-   154      44.833  26.886  56.292  1.00  0.00          CL  
TER     410      Cl-   154
ATOM    410  Cl- Cl-   155      38.642  44.335  33.671  1.00  0.00          CL  
TER     411      Cl-   155
ATOM    411  Cl- Cl-   156      56.507  58.937  13.803  1.00  0.00          CL  
TER     412      Cl-   156
ATOM    412  Cl- Cl-   157      37.836  46.927  51.200  1.00  0.00          CL  
TER     413      Cl-   157
ATOM    413  Cl- Cl-   158      12.915  27.840  22.181  1.00  0.00          CL  
TER     414      Cl-   158
ATOM    414  Cl- Cl-   159      28.013  39.883   2.662  1.00  0.00          CL  
TER     415      Cl-   159
ATOM    415  Cl- Cl-   160      14.805  32.184  54.641  1.00  0.00          CL  
TER     416      Cl-   160
ATOM    416  Cl- Cl-   161      28.922  32.638  58.504  1.00  0.00          CL  
TER     417      Cl-   161
ATOM    417  Cl- Cl-   162       5.709  21.314  16.537  1.00  0.00          CL  
TER     418      Cl-   162
ATOM    418  Cl- Cl-   163      42.150  24.674   9.730  1.00  0.00          CL  
TER     419      Cl-   163
ATOM    419  Cl- Cl-   164      54.945  15.332  39.387  1.00  0.00          CL  
TER     420      Cl-   164
ATOM    420  Cl- Cl-   165      50.997  57.507  27.379  1.00  0.00          CL  
TER     421      Cl-   165
ATOM    421  Cl- Cl-   166      56.315  47.582  53.458  1.00  0.00          CL  
TER     422      Cl-   166
ATOM    422  Cl- Cl-   167       5.476  10.817  52.635  1.00  0.00          CL  
TER     423      Cl-   167
ATOM    423  Cl- Cl-   168      19.774   6.897   6.085  1.00  0.00          CL  
TER     424      Cl-   168
ATOM    424  Cl- Cl-   169      46.359  30.998  27.884  1.00  0.00          CL  
TER     425      Cl-   169
ATOM    425  Cl- Cl-   170      26.102  48.023  28.398  1.00  0.00          CL  
TER     426      Cl-   170
ATOM    426  Cl- Cl-   171      15.097  34.468  33.310  1.00  0.00          CL  
TER     427      Cl-   171
ATOM    427  Cl- Cl-   172      34.199   7.810  54.171  1.00  0.00          CL  
TER     428      Cl-   172
ATOM    428  Cl- Cl-   173      43.502  29.615  42.057  1.00  0.00          CL  
TER     429      Cl-   173
ATOM    429  Cl- Cl-   174      18.353  57.927  15.616  1.00  0.00          CL  
TER     430      Cl-   174
ATOM    430  Cl- Cl-   175      30.012  58.747  19.999  1.00  0.00          CL  
TER     431      Cl-   175
ATOM    431  Cl- Cl-   176      56.594  34.305   2.891  1.00  0.00          CL  
TER     432      Cl-   176
ATOM    432  Cl- Cl-   177      29.825  52.935  30.685  1.00  0.00          CL  
TER     433      Cl-   177
ATOM    433  Cl- Cl-   178      12.454  55.465  20.090  1.00  0.00          CL  
TER     434      Cl-   178
ATOM    434  Cl- Cl-   179      11.417  46.915  25.042  1.00  0.00          CL  
TER     435      Cl-   179
ATOM    435  Cl- Cl-   180      33.473  40.443  39.040  1.00  0.00          CL  
TER     436      Cl-   180
ATOM    436  Cl- Cl-   181      17.226  20.001  37.353  1.00  0.00          CL  
TER     437      Cl-   181
ATOM    437  Cl- Cl-   182      20.124  14.142  52.534  1.00  0.00          CL  
TER     438      Cl-   182
ATOM    438  Cl- Cl-   183      44.009  58.735  38.748  1.00  0.00          CL  
TER     439      Cl-   183
ATOM    439  Cl- Cl-   184      50.088   4.025  32.529  1.00  0.00          CL  
TER     440      Cl-   184
ATOM    440  Cl- Cl-   185       8.939  17.211  39.124  1.00  0.00          CL  
TER     441      Cl-   185
ATOM    441  Cl- Cl-   186      17.974  19.201   9.770  1.00  0.00          CL  
TER     442      Cl-   186
ATOM    442  Cl- Cl-   187      37.098  37.658  18.225  1.00  0.00          CL  
TER     443      Cl-   187
ATOM    443  Cl- Cl-   188      11.831  39.267   3.341  1.00  0.00          CL  
TER     444      Cl-   188
ATOM    444  Cl- Cl-   189      36.645  33.649   5.770  1.00  0.00          CL  
TER     445      Cl-   189
ATOM    445  Cl- Cl-   190       5.727  19.378  55.324  1.00  0.00          CL  
TER     446      Cl-   190
ATOM    446  Cl- Cl-   191      31.397  40.904  49.100  1.00  0.00          CL  
TER     447      Cl-   191
ATOM    447  Cl- Cl-   192       4.903  43.646  56.713  1.00  0.00          CL  
TER     448      Cl-   192
ATOM    448  Cl- Cl-   193      33.820  32.261  15.301  1.00  0.00          CL  
TER     449      Cl-   193
ATOM    449  Cl- Cl-   194      57.119  32.325  52.422  1.00  0.00          CL  
TER     450      Cl-   194
ATOM    450  Cl- Cl-   195      49.700  35.523  11.202  1.00  0.00          CL  
TER     451      Cl-   195
ATOM    451  Cl- Cl-   196      13.890  56.075  29.195  1.00  0.00          CL  
TER     452      Cl-   196
ATOM    452  Cl- Cl-   197      25.879  10.193  57.334  1.00  0.00          CL  
TER     453      Cl-   197
ATOM    453  Cl- Cl-   198      56.201  52.102  26.282  1.00  0.00          CL  
TER     454      Cl-   198
ATOM    454  Cl- Cl-   199      49.071  12.914  33.296  1.00  0.00          CL  
TER     455      Cl-   199
ATOM    455  Cl- Cl-   200      21.778  45.557  50.609  1.00  0.00          CL  
TER     456      Cl-   200
ATOM    456  Cl- Cl-   201      33.397  35.272  35.274  1.00  0.00          CL  
TER     457      Cl-   201
ATOM    457  Cl- Cl-   202       0.123  49.421  55.401  1.00  0.00          CL  
TER     458      Cl-   202
ATOM    458  Cl- Cl-   203      42.885  32.228  17.213  1.00  0.00          CL  
TER     459      Cl-   203
ATOM    459  Cl- Cl-   204      57.982  23.115  40.515  1.00  0.00          CL  
TER     460      Cl-   204
ATOM    460  Cl- Cl-   205      56.820  55.401  48.035  1.00  0.00          CL  
TER     461      Cl-   205
ATOM    461  Cl- Cl-   206      28.581  10.532  47.348  1.00  0.00          CL  
TER     462      Cl-   206
ATOM    462  Cl- Cl-   207      37.683  30.780  34.662  1.00  0.00          CL  
TER     463      Cl-   207
ATOM    463  Cl- Cl-   208      22.269  37.899  52.754  1.00  0.00          CL  
TER     464      Cl-   208
ATOM    464  Cl- Cl-   209       9.249  27.133  51.503  1.00  0.00          CL  
TER     465      Cl-   209
ATOM    465  Cl- Cl-   210      22.560  27.348  25.090  1.00  0.00          CL  
TER     466      Cl-   210
ATOM    466  Cl- Cl-   211      34.515  35.746  53.066  1.00  0.00          CL  
TER     467      Cl-   211
ATOM    467  Cl- Cl-   212      27.406  58.177  41.894  1.00  0.00          CL  
TER     468      Cl-   212
ATOM    468  Cl- Cl-   213      47.927  13.237  44.823  1.00  0.00          CL  
TER     469      Cl-   213
ATOM    469  Cl- Cl-   214       3.058  57.651  15.798  1.00  0.00          CL  
TER     470      Cl-   214
ATOM    470  Cl- Cl-   215      34.988  56.851   8.728  1.00  0.00          CL  
TER     471      Cl-   215
ATOM    471  Cl- Cl-   216      14.956  47.262   2.992  1.00  0.00          CL  
TER     472      Cl-   216
ATOM    472  Cl- Cl-   217       3.960  22.238   4.027  1.00  0.00          CL  
TER     473      Cl-   217
ATOM    473  Cl- Cl-   218       1.454  45.542  12.642  1.00  0.00          CL  
TER     474      Cl-   218
ATOM    474  Cl- Cl-   219      15.134  57.490  53.236  1.00  0.00          CL  
TER     475      Cl-   219
ATOM    475  Cl- Cl-   220      57.188  20.124  12.139  1.00  0.00          CL  
TER     476      Cl-   220
ATOM    476  Cl- Cl-   221      20.562  54.030  25.092  1.00  0.00          CL  
TER     477      Cl-   221
ATOM    477  Cl- Cl-   222      32.857   5.494  44.339  1.00  0.00          CL  
TER     478      Cl-   222
ATOM    478  Cl- Cl-   223       2.142  41.630   6.495  1.00  0.00          CL  
TER     479      Cl-   223
ATOM    479  Cl- Cl-   224      35.269  49.675   1.753  1.00  0.00          CL  
TER     480      Cl-   224
ATOM    480  Cl- Cl-   225      48.083  43.231  54.907  1.00  0.00          CL  
TER     481      Cl-   225
ATOM    481  Cl- Cl-   226      12.505   7.841   5.056  1.00  0.00          CL  
TER     482      Cl-   226
ATOM    482  Cl- Cl-   227      32.265  25.189  18.665  1.00  0.00          CL  
TER     483      Cl-   227
ATOM    483  Cl- Cl-   228      59.184  44.614  26.674  1.00  0.00          CL  
TER     484      Cl-   228
ATOM    484  Cl- Cl-   229       4.335  14.198  25.329  1.00  0.00          CL  
TER     485      Cl-   229
ATOM    485  Cl- Cl-   230      20.647  42.030  46.317  1.00  0.00          CL  
TER     486      Cl-   230
ATOM    486  Cl- Cl-   231       2.399  36.895  51.029  1.00  0.00          CL  
TER     487      Cl-   231
ATOM    487  Cl- Cl-   232      27.199  34.655  14.492  1.00  0.00          CL  
TER     488      Cl-   232
ATOM    488  Cl- Cl-   233      38.508  44.575   7.524  1.00  0.00          CL  
TER     489      Cl-   233
ATOM    489  Cl- Cl-   234      46.484  18.951  10.786  1.00  0.00          CL  
TER     490      Cl-   234
ATOM    490  Cl- Cl-   235       6.938  38.133  44.233  1.00  0.00          CL  
TER     491      Cl-   235
ATOM    491  Cl- Cl-   236      16.283  41.175  36.947  1.00  0.00          CL  
TER     492      Cl-   236
ATOM    492  Cl- Cl-   237      47.271  44.199  19.126  1.00  0.00          CL  
TER     493      Cl-   237
ATOM    493  Cl- Cl-   238      30.327  53.507   9.146  1.00  0.00          CL  
TER     494      Cl-   238
ATOM    494  Cl- Cl-   239      56.238   5.487  17.840  1.00  0.00          CL  
TER     495      Cl-   239
ATOM    495  Cl- Cl-   240      27.414  10.073  12.161  1.00  0.00          CL  
TER     496      Cl-   240
ATOM    496  Cl- Cl-   241      51.466  59.659  34.194  1.00  0.00          CL  
TER     497      Cl-   241
ATOM    497  Cl- Cl-   242      41.572  27.774  38.199  1.00  0.00          CL  
TER     498      Cl-   242
ATOM    498  Cl- Cl-   243      18.193  28.286   3.538  1.00  0.00          CL  
TER     499      Cl-   243
ATOM    499  Cl- Cl-   244      35.474  49.045  44.879  1.00  0.00          CL  
TER     500      Cl-   244
ATOM    500  Cl- Cl-   245      21.444  51.168   1.963  1.00  0.00          CL  
TER     501      Cl-   245
ATOM    501  Cl- Cl-   246      31.432  21.864  51.342  1.00  0.00          CL  
TER     502      Cl-   246
ATOM    502  Cl- Cl-   247      22.430  32.027   9.291  1.00  0.00          CL  
TER     503      Cl-   247
ATOM    503  Cl- Cl-   248      10.894  42.559  51.551  1.00  0.00          CL  
TER     504      Cl-   248
ATOM    504  Cl- Cl-   249      23.965  58.106  50.494  1.00  0.00          CL  
TER     505      Cl-   249
ATOM    505  Cl- Cl-   250      59.313  19.689  29.526  1.00  0.00          CL  
TER     506      Cl-   250
ATOM    506  Cl- Cl-   251       3.282   7.226  13.255  1.00  0.00          CL  
TER     507      Cl-   251
ATOM    507  Cl- Cl-   252       1.251  21.260  37.329  1.00  0.00          CL  
TER     508      Cl-   252
ATOM    508  Cl- Cl-   253       9.672  49.391  41.836  1.00  0.00          CL  
TER     509      Cl-   253
ATOM    509  Cl- Cl-   254      15.182  24.009  37.425  1.00  0.00          CL  
TER     510      Cl-   254
ATOM    510  Cl- Cl-   255       3.058  34.511  25.354  1.00  0.00          CL  
TER     511      Cl-   255
ATOM    511  Cl- Cl-   256      48.283  47.204  23.053  1.00  0.00          CL  
TER     512      Cl-   256
ATOM    512  Cl- Cl-   257      40.926   6.832   3.972  1.00  0.00          CL  
TER     513      Cl-   257
ATOM    513  Cl- Cl-   258      34.302  12.012  20.385  1.00  0.00          CL  
TER     514      Cl-   258
ATOM    514  Cl- Cl-   259      40.848   3.827  39.848  1.00  0.00          CL  
TER     515      Cl-   259
ATOM    515  Cl- Cl-   260      43.588  15.906  26.637  1.00  0.00          CL  
TER     516      Cl-   260
ATOM    516  Cl- Cl-   261      42.401   1.804   0.584  1.00  0.00          CL  
TER     517      Cl-   261
ATOM    517  Cl- Cl-   262      20.979  55.205   6.143  1.00  0.00          CL  
TER     518      Cl-   262
ATOM    518  Cl- Cl-   263      49.647  29.195  16.241  1.00  0.00          CL  
TER     519      Cl-   263
ATOM    519  Cl- Cl-   264      15.589  51.066  52.218  1.00  0.00          CL  
TER     520      Cl-   264
ATOM    520  Cl- Cl-   265       1.464  27.231  36.618  1.00  0.00          CL  
TER     521      Cl-   265
ATOM    521  Cl- Cl-   266      54.775  17.786  16.365  1.00  0.00          CL  
TER     522      Cl-   266
ATOM    522  Cl- Cl-   267      43.521  57.710  28.139  1.00  0.00          CL  
TER     523      Cl-   267
ATOM    523  Cl- Cl-   268      29.386  46.354  51.037  1.00  0.00          CL  
TER     524      Cl-   268
ATOM    524  Cl- Cl-   269       2.247  42.256  48.021  1.00  0.00          CL  
TER     525      Cl-   269
ATOM    525  Cl- Cl-   270       8.990  34.472   9.713  1.00  0.00          CL  
TER     526      Cl-   270
ATOM    526  Cl- Cl-   271      23.038  20.260  12.706  1.00  0.00          CL  
TER     527      Cl-   271
ATOM    527  Cl- Cl-   272       0.089  13.661  57.665  1.00  0.00          CL  
TER     528      Cl-   272
ATOM    528  Cl- Cl-   273      56.248  57.058  39.405  1.00  0.00          CL  
TER     529      Cl-   273
ATOM    529  Cl- Cl-   274      20.173  58.581  54.816  1.00  0.00          CL  
TER     530      Cl-   274
ATOM    530  Cl- Cl-   275      47.286  47.742  33.307  1.00  0.00          CL  
TER     531      Cl-   275
ATOM    531  Cl- Cl-   276      56.954  14.190  24.311  1.00  0.00          CL  
TER     532      Cl-   276
ATOM    532  Cl- Cl-   277      15.468  22.326  18.932  1.00  0.00          CL  
TER     533      Cl-   277
ATOM    533  Cl- Cl-   278      20.777  23.790  56.486  1.00  0.00          CL  
TER     534      Cl-   278
ATOM    534  Cl- Cl-   279       6.707  56.656   9.500  1.00  0.00          CL  
TER     535      Cl-   279
ATOM    535  Cl- Cl-   280      18.687  12.368  15.926  1.00  0.00          CL  
TER     536      Cl-   280
ATOM    536  Cl- Cl-   281      49.208  10.971  58.078  1.00  0.00          CL  
TER     537      Cl-   281
ATOM    537  Cl- Cl-   282      21.062   8.965  24.961  1.00  0.00          CL  
TER     538      Cl-   282
ATOM    538  Cl- Cl-   283       6.060  51.454   0.142  1.00  0.00          CL  
TER     539      Cl-   283
ATOM    539  Cl- Cl-   284      46.405   7.063  46.812  1.00  0.00          CL  
TER     540      Cl-   284
ATOM    540  Cl- Cl-   285      40.779  13.506  59.219  1.00  0.00          CL  
TER     541      Cl-   285
ATOM    541  Cl- Cl-   286      47.184  54.039  10.377  1.00  0.00          CL  
TER     542      Cl-   286
ATOM    542  Cl- Cl-   287       7.784  47.674  16.946  1.00  0.00          CL  
TER     543      Cl-   287
ATOM    543  Cl- Cl-   288      54.832  53.239   1.423  1.00  0.00          CL  
TER     544      Cl-   288
ATOM    544  Cl- Cl-   289       4.597  50.748  37.981  1.00  0.00          CL  
END   
