# Supplementary material for: Toward Accurate RNA Folding Thermodynamics: Evaluation of Enhanced Sampling Methods for Force Field Benchmarking
Source: J Chem Theory Comput. 2026 May 14;22(10):5247–58. doi: 10.1021/acs.jctc.6c00108 (PMC13217565; doi:10.1021/acs.jctc.6c00108)
Supplement: Supplementary file 2 [file ct6c00108_si_002.zip › GAGA_clusters/4-stack_9.pdb]

ATOM      1  H5T RG5     1      50.504  22.721  -5.708  1.00  0.00           H  
ATOM      2  O5' RG5     1      50.909  23.577  -5.550  1.00  0.00           O  
ATOM      3  C5' RG5     1      51.447  24.048  -6.847  1.00  0.00           C  
ATOM      4 H5'1 RG5     1      50.860  23.726  -7.707  1.00  0.00           H  
ATOM      5 H5'2 RG5     1      52.429  23.605  -7.011  1.00  0.00           H  
ATOM      6  C4' RG5     1      51.479  25.596  -6.984  1.00  0.00           C  
ATOM      7  H4' RG5     1      52.247  25.800  -7.729  1.00  0.00           H  
ATOM      8  O4' RG5     1      50.247  26.006  -7.538  1.00  0.00           O  
ATOM      9  C1' RG5     1      49.792  27.013  -6.637  1.00  0.00           C  
ATOM     10  H1' RG5     1      49.344  27.789  -7.257  1.00  0.00           H  
ATOM     11  N9  RG5     1      48.729  26.567  -5.654  1.00  0.00           N  
ATOM     12  C8  RG5     1      48.271  25.329  -5.492  1.00  0.00           C  
ATOM     13  H8  RG5     1      48.605  24.430  -5.988  1.00  0.00           H  
ATOM     14  N7  RG5     1      47.330  25.228  -4.611  1.00  0.00           N  
ATOM     15  C5  RG5     1      47.145  26.524  -4.068  1.00  0.00           C  
ATOM     16  C6  RG5     1      46.216  27.023  -3.166  1.00  0.00           C  
ATOM     17  O6  RG5     1      45.220  26.480  -2.626  1.00  0.00           O  
ATOM     18  N1  RG5     1      46.266  28.390  -2.996  1.00  0.00           N  
ATOM     19  H1  RG5     1      45.585  28.792  -2.368  1.00  0.00           H  
ATOM     20  C2  RG5     1      47.208  29.098  -3.584  1.00  0.00           C  
ATOM     21  N2  RG5     1      47.250  30.423  -3.376  1.00  0.00           N  
ATOM     22  H21 RG5     1      46.572  30.882  -2.785  1.00  0.00           H  
ATOM     23  H22 RG5     1      47.821  30.966  -4.009  1.00  0.00           H  
ATOM     24  N3  RG5     1      48.120  28.609  -4.510  1.00  0.00           N  
ATOM     25  C4  RG5     1      48.000  27.332  -4.660  1.00  0.00           C  
ATOM     26  C3' RG5     1      51.857  26.372  -5.691  1.00  0.00           C  
ATOM     27  H3' RG5     1      51.525  25.799  -4.825  1.00  0.00           H  
ATOM     28  C2' RG5     1      50.942  27.569  -5.986  1.00  0.00           C  
ATOM     29 H2'1 RG5     1      50.630  28.150  -5.118  1.00  0.00           H  
ATOM     30  O2' RG5     1      51.660  28.316  -6.940  1.00  0.00           O  
ATOM     31 HO'2 RG5     1      52.538  27.926  -6.926  1.00  0.00           H  
ATOM     32  O3' RG5     1      53.223  26.710  -5.670  1.00  0.00           O  
ATOM     33  P    RC     2      54.033  26.921  -4.347  1.00  0.00           P  
ATOM     34  O1P  RC     2      55.453  27.067  -4.806  1.00  0.00           O  
ATOM     35  O2P  RC     2      53.766  25.881  -3.364  1.00  0.00           O  
ATOM     36  O5'  RC     2      53.506  28.301  -3.731  1.00  0.00           O  
ATOM     37  C5'  RC     2      53.797  29.588  -4.414  1.00  0.00           C  
ATOM     38 H5'1  RC     2      53.528  29.608  -5.470  1.00  0.00           H  
ATOM     39 H5'2  RC     2      54.875  29.748  -4.431  1.00  0.00           H  
ATOM     40  C4'  RC     2      53.003  30.769  -3.743  1.00  0.00           C  
ATOM     41  H4'  RC     2      53.117  31.635  -4.395  1.00  0.00           H  
ATOM     42  O4'  RC     2      51.623  30.467  -3.466  1.00  0.00           O  
ATOM     43  C1'  RC     2      51.290  30.651  -2.114  1.00  0.00           C  
ATOM     44  H1'  RC     2      50.936  31.664  -1.925  1.00  0.00           H  
ATOM     45  N1   RC     2      50.319  29.608  -1.649  1.00  0.00           N  
ATOM     46  C6   RC     2      50.435  28.307  -2.037  1.00  0.00           C  
ATOM     47  H6   RC     2      51.133  28.059  -2.823  1.00  0.00           H  
ATOM     48  C5   RC     2      49.607  27.323  -1.498  1.00  0.00           C  
ATOM     49  H5   RC     2      49.707  26.279  -1.756  1.00  0.00           H  
ATOM     50  C4   RC     2      48.676  27.759  -0.524  1.00  0.00           C  
ATOM     51  N4   RC     2      47.848  26.915   0.000  1.00  0.00           N  
ATOM     52  H41  RC     2      47.820  25.992  -0.408  1.00  0.00           H  
ATOM     53  H42  RC     2      47.071  27.302   0.517  1.00  0.00           H  
ATOM     54  N3   RC     2      48.491  29.040  -0.154  1.00  0.00           N  
ATOM     55  C2   RC     2      49.325  29.958  -0.730  1.00  0.00           C  
ATOM     56  O2   RC     2      49.231  31.124  -0.336  1.00  0.00           O  
ATOM     57  C3'  RC     2      53.644  31.063  -2.340  1.00  0.00           C  
ATOM     58  H3'  RC     2      54.587  30.520  -2.283  1.00  0.00           H  
ATOM     59  C2'  RC     2      52.633  30.463  -1.339  1.00  0.00           C  
ATOM     60 H2'1  RC     2      52.695  29.375  -1.356  1.00  0.00           H  
ATOM     61  O2'  RC     2      52.715  30.929   0.018  1.00  0.00           O  
ATOM     62 HO'2  RC     2      52.467  31.849  -0.091  1.00  0.00           H  
ATOM     63  O3'  RC     2      53.689  32.454  -2.213  1.00  0.00           O  
ATOM     64  P    RG     3      55.077  33.300  -1.996  1.00  0.00           P  
ATOM     65  O1P  RG     3      55.718  33.302  -3.338  1.00  0.00           O  
ATOM     66  O2P  RG     3      55.782  32.612  -0.917  1.00  0.00           O  
ATOM     67  O5'  RG     3      54.656  34.747  -1.516  1.00  0.00           O  
ATOM     68  C5'  RG     3      55.403  35.253  -0.365  1.00  0.00           C  
ATOM     69 H5'1  RG     3      56.474  35.111  -0.514  1.00  0.00           H  
ATOM     70 H5'2  RG     3      55.119  34.648   0.496  1.00  0.00           H  
ATOM     71  C4'  RG     3      55.205  36.757  -0.293  1.00  0.00           C  
ATOM     72  H4'  RG     3      55.909  37.190   0.417  1.00  0.00           H  
ATOM     73  O4'  RG     3      55.400  37.465  -1.472  1.00  0.00           O  
ATOM     74  C1'  RG     3      54.356  38.383  -1.785  1.00  0.00           C  
ATOM     75  H1'  RG     3      54.742  39.343  -2.130  1.00  0.00           H  
ATOM     76  N9   RG     3      53.373  37.952  -2.788  1.00  0.00           N  
ATOM     77  C8   RG     3      53.548  36.899  -3.694  1.00  0.00           C  
ATOM     78  H8   RG     3      54.325  36.164  -3.547  1.00  0.00           H  
ATOM     79  N7   RG     3      52.667  36.715  -4.531  1.00  0.00           N  
ATOM     80  C5   RG     3      51.748  37.822  -4.284  1.00  0.00           C  
ATOM     81  C6   RG     3      50.490  38.117  -4.977  1.00  0.00           C  
ATOM     82  O6   RG     3      49.967  37.546  -5.920  1.00  0.00           O  
ATOM     83  N1   RG     3      49.904  39.204  -4.339  1.00  0.00           N  
ATOM     84  H1   RG     3      49.064  39.578  -4.755  1.00  0.00           H  
ATOM     85  C2   RG     3      50.418  39.953  -3.426  1.00  0.00           C  
ATOM     86  N2   RG     3      49.772  40.982  -2.941  1.00  0.00           N  
ATOM     87  H21  RG     3      48.851  41.301  -3.206  1.00  0.00           H  
ATOM     88  H22  RG     3      50.343  41.541  -2.323  1.00  0.00           H  
ATOM     89  N3   RG     3      51.654  39.723  -2.921  1.00  0.00           N  
ATOM     90  C4   RG     3      52.285  38.527  -3.259  1.00  0.00           C  
ATOM     91  C3'  RG     3      53.812  37.149   0.145  1.00  0.00           C  
ATOM     92  H3'  RG     3      53.157  36.477  -0.409  1.00  0.00           H  
ATOM     93  C2'  RG     3      53.659  38.565  -0.489  1.00  0.00           C  
ATOM     94 H2'1  RG     3      52.617  38.884  -0.520  1.00  0.00           H  
ATOM     95  O2'  RG     3      54.268  39.616   0.322  1.00  0.00           O  
ATOM     96 HO'2  RG     3      54.978  39.335   0.904  1.00  0.00           H  
ATOM     97  O3'  RG     3      53.798  37.132   1.591  1.00  0.00           O  
ATOM     98  P    RA     4      52.596  36.446   2.365  1.00  0.00           P  
ATOM     99  O1P  RA     4      52.865  36.539   3.805  1.00  0.00           O  
ATOM    100  O2P  RA     4      52.384  35.142   1.764  1.00  0.00           O  
ATOM    101  O5'  RA     4      51.446  37.452   1.934  1.00  0.00           O  
ATOM    102  C5'  RA     4      51.471  38.767   2.449  1.00  0.00           C  
ATOM    103 H5'1  RA     4      52.456  39.157   2.194  1.00  0.00           H  
ATOM    104 H5'2  RA     4      51.476  38.748   3.539  1.00  0.00           H  
ATOM    105  C4'  RA     4      50.303  39.521   1.928  1.00  0.00           C  
ATOM    106  H4'  RA     4      50.386  40.461   2.475  1.00  0.00           H  
ATOM    107  O4'  RA     4      50.434  39.806   0.539  1.00  0.00           O  
ATOM    108  C1'  RA     4      49.182  39.622  -0.195  1.00  0.00           C  
ATOM    109  H1'  RA     4      48.974  40.478  -0.836  1.00  0.00           H  
ATOM    110  N9   RA     4      49.044  38.262  -0.942  1.00  0.00           N  
ATOM    111  C8   RA     4      49.889  37.233  -0.892  1.00  0.00           C  
ATOM    112  H8   RA     4      50.769  37.067  -0.288  1.00  0.00           H  
ATOM    113  N7   RA     4      49.617  36.214  -1.763  1.00  0.00           N  
ATOM    114  C5   RA     4      48.460  36.741  -2.370  1.00  0.00           C  
ATOM    115  C6   RA     4      47.653  36.241  -3.426  1.00  0.00           C  
ATOM    116  N6   RA     4      47.590  35.069  -3.970  1.00  0.00           N  
ATOM    117  H61  RA     4      46.970  34.839  -4.733  1.00  0.00           H  
ATOM    118  H62  RA     4      48.194  34.345  -3.608  1.00  0.00           H  
ATOM    119  N1   RA     4      46.608  36.940  -3.841  1.00  0.00           N  
ATOM    120  C2   RA     4      46.401  38.164  -3.367  1.00  0.00           C  
ATOM    121  H2   RA     4      45.556  38.755  -3.687  1.00  0.00           H  
ATOM    122  N3   RA     4      47.078  38.826  -2.357  1.00  0.00           N  
ATOM    123  C4   RA     4      48.081  37.967  -1.899  1.00  0.00           C  
ATOM    124  C3'  RA     4      48.914  38.914   2.073  1.00  0.00           C  
ATOM    125  H3'  RA     4      48.998  37.857   1.822  1.00  0.00           H  
ATOM    126  C2'  RA     4      48.134  39.622   0.955  1.00  0.00           C  
ATOM    127 H2'1  RA     4      47.311  38.972   0.658  1.00  0.00           H  
ATOM    128  O2'  RA     4      47.810  40.999   1.212  1.00  0.00           O  
ATOM    129 HO'2  RA     4      47.995  41.130   2.144  1.00  0.00           H  
ATOM    130  O3'  RA     4      48.234  38.974   3.364  1.00  0.00           O  
ATOM    131  P    RG     5      47.127  37.876   3.920  1.00  0.00           P  
ATOM    132  O1P  RG     5      46.714  38.253   5.243  1.00  0.00           O  
ATOM    133  O2P  RG     5      47.563  36.497   3.511  1.00  0.00           O  
ATOM    134  O5'  RG     5      45.826  38.143   2.994  1.00  0.00           O  
ATOM    135  C5'  RG     5      45.226  39.382   2.937  1.00  0.00           C  
ATOM    136 H5'1  RG     5      45.893  40.181   2.612  1.00  0.00           H  
ATOM    137 H5'2  RG     5      44.636  39.642   3.816  1.00  0.00           H  
ATOM    138  C4'  RG     5      44.176  39.228   1.786  1.00  0.00           C  
ATOM    139  H4'  RG     5      43.535  40.103   1.678  1.00  0.00           H  
ATOM    140  O4'  RG     5      44.944  38.875   0.669  1.00  0.00           O  
ATOM    141  C1'  RG     5      44.252  38.023  -0.207  1.00  0.00           C  
ATOM    142  H1'  RG     5      44.090  38.590  -1.124  1.00  0.00           H  
ATOM    143  N9   RG     5      45.038  36.849  -0.512  1.00  0.00           N  
ATOM    144  C8   RG     5      46.198  36.425   0.070  1.00  0.00           C  
ATOM    145  H8   RG     5      46.658  36.957   0.890  1.00  0.00           H  
ATOM    146  N7   RG     5      46.626  35.191  -0.361  1.00  0.00           N  
ATOM    147  C5   RG     5      45.677  34.874  -1.281  1.00  0.00           C  
ATOM    148  C6   RG     5      45.630  33.610  -2.018  1.00  0.00           C  
ATOM    149  O6   RG     5      46.427  32.671  -2.021  1.00  0.00           O  
ATOM    150  N1   RG     5      44.420  33.524  -2.699  1.00  0.00           N  
ATOM    151  H1   RG     5      44.293  32.714  -3.288  1.00  0.00           H  
ATOM    152  C2   RG     5      43.423  34.460  -2.638  1.00  0.00           C  
ATOM    153  N2   RG     5      42.459  34.324  -3.551  1.00  0.00           N  
ATOM    154  H21  RG     5      42.490  33.468  -4.087  1.00  0.00           H  
ATOM    155  H22  RG     5      41.654  34.913  -3.395  1.00  0.00           H  
ATOM    156  N3   RG     5      43.478  35.610  -2.028  1.00  0.00           N  
ATOM    157  C4   RG     5      44.659  35.779  -1.370  1.00  0.00           C  
ATOM    158  C3'  RG     5      43.185  38.068   1.850  1.00  0.00           C  
ATOM    159  H3'  RG     5      43.787  37.224   2.187  1.00  0.00           H  
ATOM    160  C2'  RG     5      42.856  37.856   0.342  1.00  0.00           C  
ATOM    161 H2'1  RG     5      42.453  36.857   0.177  1.00  0.00           H  
ATOM    162  O2'  RG     5      42.002  38.949  -0.124  1.00  0.00           O  
ATOM    163 HO'2  RG     5      41.108  38.889   0.221  1.00  0.00           H  
ATOM    164  O3'  RG     5      42.164  38.381   2.751  1.00  0.00           O  
ATOM    165  P    RA     6      41.555  37.359   3.747  1.00  0.00           P  
ATOM    166  O1P  RA     6      40.420  37.971   4.558  1.00  0.00           O  
ATOM    167  O2P  RA     6      42.594  36.828   4.594  1.00  0.00           O  
ATOM    168  O5'  RA     6      40.974  36.138   2.844  1.00  0.00           O  
ATOM    169  C5'  RA     6      39.951  36.354   1.861  1.00  0.00           C  
ATOM    170 H5'1  RA     6      40.312  37.195   1.268  1.00  0.00           H  
ATOM    171 H5'2  RA     6      38.954  36.540   2.262  1.00  0.00           H  
ATOM    172  C4'  RA     6      39.635  35.217   0.858  1.00  0.00           C  
ATOM    173  H4'  RA     6      38.729  35.375   0.273  1.00  0.00           H  
ATOM    174  O4'  RA     6      40.775  34.968  -0.034  1.00  0.00           O  
ATOM    175  C1'  RA     6      40.891  33.611  -0.362  1.00  0.00           C  
ATOM    176  H1'  RA     6      40.727  33.442  -1.426  1.00  0.00           H  
ATOM    177  N9   RA     6      42.250  33.110   0.053  1.00  0.00           N  
ATOM    178  C8   RA     6      43.037  33.690   1.016  1.00  0.00           C  
ATOM    179  H8   RA     6      42.774  34.564   1.594  1.00  0.00           H  
ATOM    180  N7   RA     6      44.149  33.092   1.239  1.00  0.00           N  
ATOM    181  C5   RA     6      44.148  31.983   0.393  1.00  0.00           C  
ATOM    182  C6   RA     6      45.086  30.995  -0.017  1.00  0.00           C  
ATOM    183  N6   RA     6      46.308  30.783   0.442  1.00  0.00           N  
ATOM    184  H61  RA     6      46.866  29.992   0.154  1.00  0.00           H  
ATOM    185  H62  RA     6      46.758  31.470   1.030  1.00  0.00           H  
ATOM    186  N1   RA     6      44.716  30.100  -0.945  1.00  0.00           N  
ATOM    187  C2   RA     6      43.549  30.227  -1.505  1.00  0.00           C  
ATOM    188  H2   RA     6      43.248  29.494  -2.238  1.00  0.00           H  
ATOM    189  N3   RA     6      42.578  31.157  -1.312  1.00  0.00           N  
ATOM    190  C4   RA     6      42.954  31.994  -0.343  1.00  0.00           C  
ATOM    191  C3'  RA     6      39.453  33.899   1.483  1.00  0.00           C  
ATOM    192  H3'  RA     6      40.251  33.709   2.201  1.00  0.00           H  
ATOM    193  C2'  RA     6      39.813  32.926   0.385  1.00  0.00           C  
ATOM    194 H2'1  RA     6      40.331  32.045   0.766  1.00  0.00           H  
ATOM    195  O2'  RA     6      38.716  32.714  -0.442  1.00  0.00           O  
ATOM    196 HO'2  RA     6      37.903  32.549   0.041  1.00  0.00           H  
ATOM    197  O3'  RA     6      38.145  33.690   1.987  1.00  0.00           O  
ATOM    198  P    RG     7      37.950  33.022   3.400  1.00  0.00           P  
ATOM    199  O1P  RG     7      36.552  33.075   3.772  1.00  0.00           O  
ATOM    200  O2P  RG     7      39.010  33.657   4.299  1.00  0.00           O  
ATOM    201  O5'  RG     7      38.295  31.521   3.115  1.00  0.00           O  
ATOM    202  C5'  RG     7      37.584  30.672   2.250  1.00  0.00           C  
ATOM    203 H5'1  RG     7      37.118  31.235   1.441  1.00  0.00           H  
ATOM    204 H5'2  RG     7      36.723  30.311   2.811  1.00  0.00           H  
ATOM    205  C4'  RG     7      38.306  29.400   1.703  1.00  0.00           C  
ATOM    206  H4'  RG     7      37.703  28.893   0.949  1.00  0.00           H  
ATOM    207  O4'  RG     7      39.547  29.826   1.186  1.00  0.00           O  
ATOM    208  C1'  RG     7      40.547  28.847   1.367  1.00  0.00           C  
ATOM    209  H1'  RG     7      40.968  28.558   0.403  1.00  0.00           H  
ATOM    210  N9   RG     7      41.691  29.453   2.196  1.00  0.00           N  
ATOM    211  C8   RG     7      41.741  30.722   2.736  1.00  0.00           C  
ATOM    212  H8   RG     7      40.883  31.345   2.531  1.00  0.00           H  
ATOM    213  N7   RG     7      42.856  30.989   3.326  1.00  0.00           N  
ATOM    214  C5   RG     7      43.574  29.770   3.210  1.00  0.00           C  
ATOM    215  C6   RG     7      44.924  29.471   3.578  1.00  0.00           C  
ATOM    216  O6   RG     7      45.825  30.126   4.147  1.00  0.00           O  
ATOM    217  N1   RG     7      45.381  28.368   3.208  1.00  0.00           N  
ATOM    218  H1   RG     7      46.364  28.269   3.415  1.00  0.00           H  
ATOM    219  C2   RG     7      44.623  27.436   2.435  1.00  0.00           C  
ATOM    220  N2   RG     7      45.160  26.264   2.218  1.00  0.00           N  
ATOM    221  H21  RG     7      46.126  26.083   2.453  1.00  0.00           H  
ATOM    222  H22  RG     7      44.533  25.578   1.823  1.00  0.00           H  
ATOM    223  N3   RG     7      43.405  27.630   1.996  1.00  0.00           N  
ATOM    224  C4   RG     7      42.897  28.894   2.390  1.00  0.00           C  
ATOM    225  C3'  RG     7      38.543  28.422   2.748  1.00  0.00           C  
ATOM    226  H3'  RG     7      38.920  28.875   3.665  1.00  0.00           H  
ATOM    227  C2'  RG     7      39.763  27.696   2.005  1.00  0.00           C  
ATOM    228 H2'1  RG     7      40.388  27.068   2.640  1.00  0.00           H  
ATOM    229  O2'  RG     7      39.396  26.842   0.943  1.00  0.00           O  
ATOM    230 HO'2  RG     7      40.155  26.345   0.629  1.00  0.00           H  
ATOM    231  O3'  RG     7      37.585  27.476   2.991  1.00  0.00           O  
ATOM    232  P   RC3     8      37.207  27.005   4.464  1.00  0.00           P  
ATOM    233  O1P RC3     8      36.182  26.023   4.694  1.00  0.00           O  
ATOM    234  O2P RC3     8      37.091  28.287   5.216  1.00  0.00           O  
ATOM    235  O5' RC3     8      38.533  26.414   5.029  1.00  0.00           O  
ATOM    236  C5' RC3     8      38.979  25.161   4.822  1.00  0.00           C  
ATOM    237 H5'1 RC3     8      38.943  25.006   3.744  1.00  0.00           H  
ATOM    238 H5'2 RC3     8      38.299  24.420   5.242  1.00  0.00           H  
ATOM    239  C4' RC3     8      40.423  24.848   5.214  1.00  0.00           C  
ATOM    240  H4' RC3     8      40.736  23.864   4.864  1.00  0.00           H  
ATOM    241  O4' RC3     8      41.327  25.749   4.705  1.00  0.00           O  
ATOM    242  C1' RC3     8      42.344  26.148   5.653  1.00  0.00           C  
ATOM    243  H1' RC3     8      43.349  26.126   5.231  1.00  0.00           H  
ATOM    244  N1  RC3     8      42.255  27.595   6.048  1.00  0.00           N  
ATOM    245  C6  RC3     8      41.179  28.427   5.689  1.00  0.00           C  
ATOM    246  H6  RC3     8      40.289  27.941   5.317  1.00  0.00           H  
ATOM    247  C5  RC3     8      41.289  29.769   5.967  1.00  0.00           C  
ATOM    248  H5  RC3     8      40.459  30.435   5.784  1.00  0.00           H  
ATOM    249  C4  RC3     8      42.429  30.246   6.459  1.00  0.00           C  
ATOM    250  N4  RC3     8      42.598  31.520   6.659  1.00  0.00           N  
ATOM    251  H41 RC3     8      43.380  31.795   7.235  1.00  0.00           H  
ATOM    252  H42 RC3     8      41.760  32.079   6.579  1.00  0.00           H  
ATOM    253  N3  RC3     8      43.552  29.581   6.637  1.00  0.00           N  
ATOM    254  C2  RC3     8      43.446  28.268   6.302  1.00  0.00           C  
ATOM    255  O2  RC3     8      44.606  27.731   6.377  1.00  0.00           O  
ATOM    256  C3' RC3     8      40.592  25.018   6.780  1.00  0.00           C  
ATOM    257  H3' RC3     8      40.246  25.964   7.195  1.00  0.00           H  
ATOM    258  C2' RC3     8      42.095  25.123   6.830  1.00  0.00           C  
ATOM    259 H2'1 RC3     8      42.520  25.554   7.737  1.00  0.00           H  
ATOM    260  O2' RC3     8      42.729  23.894   6.510  1.00  0.00           O  
ATOM    261 HO'2 RC3     8      43.660  24.119   6.580  1.00  0.00           H  
ATOM    262  O3' RC3     8      40.044  24.090   7.695  1.00  0.00           O  
ATOM    263  H3T RC3     8      40.202  24.264   8.626  1.00  0.00           H  
TER     264      RC3     8
ATOM    264  K+   K+     9      15.543  33.060  47.809  1.00  0.00           K  
TER     265       K+     9
ATOM    265  K+   K+    10       1.037   5.295  30.612  1.00  0.00           K  
TER     266       K+    10
ATOM    266  K+   K+    11      50.494  59.041  16.906  1.00  0.00           K  
TER     267       K+    11
ATOM    267  K+   K+    12      15.955   4.788  53.219  1.00  0.00           K  
TER     268       K+    12
ATOM    268  K+   K+    13      58.725  42.510  27.061  1.00  0.00           K  
TER     269       K+    13
ATOM    269  K+   K+    14      47.113  29.154  34.349  1.00  0.00           K  
TER     270       K+    14
ATOM    270  K+   K+    15      25.248  52.430  27.735  1.00  0.00           K  
TER     271       K+    15
ATOM    271  K+   K+    16      47.375  33.497  23.476  1.00  0.00           K  
TER     272       K+    16
ATOM    272  K+   K+    17      57.277   5.057  24.007  1.00  0.00           K  
TER     273       K+    17
ATOM    273  K+   K+    18      24.175  20.247  44.773  1.00  0.00           K  
TER     274       K+    18
ATOM    274  K+   K+    19      18.269  22.372  49.658  1.00  0.00           K  
TER     275       K+    19
ATOM    275  K+   K+    20       2.480  34.766   1.426  1.00  0.00           K  
TER     276       K+    20
ATOM    276  K+   K+    21      18.117   9.775  18.986  1.00  0.00           K  
TER     277       K+    21
ATOM    277  K+   K+    22       9.160   6.672   5.181  1.00  0.00           K  
TER     278       K+    22
ATOM    278  K+   K+    23      31.348  39.457  41.825  1.00  0.00           K  
TER     279       K+    23
ATOM    279  K+   K+    24       5.136  18.094  51.633  1.00  0.00           K  
TER     280       K+    24
ATOM    280  K+   K+    25      28.118  32.929   0.649  1.00  0.00           K  
TER     281       K+    25
ATOM    281  K+   K+    26      11.896  51.028  53.954  1.00  0.00           K  
TER     282       K+    26
ATOM    282  K+   K+    27       9.378  43.399  49.446  1.00  0.00           K  
TER     283       K+    27
ATOM    283  K+   K+    28       3.541  23.510  39.485  1.00  0.00           K  
TER     284       K+    28
ATOM    284  K+   K+    29      16.704  13.566  52.003  1.00  0.00           K  
TER     285       K+    29
ATOM    285  K+   K+    30       7.331  22.561   0.909  1.00  0.00           K  
TER     286       K+    30
ATOM    286  K+   K+    31       9.027  51.601  33.776  1.00  0.00           K  
TER     287       K+    31
ATOM    287  K+   K+    32      55.229  26.884  43.143  1.00  0.00           K  
TER     288       K+    32
ATOM    288  K+   K+    33      44.319  32.915   4.654  1.00  0.00           K  
TER     289       K+    33
ATOM    289  K+   K+    34      13.691  57.982   8.392  1.00  0.00           K  
TER     290       K+    34
ATOM    290  K+   K+    35       1.084   2.864  44.699  1.00  0.00           K  
TER     291       K+    35
ATOM    291  K+   K+    36      54.140  54.614  36.292  1.00  0.00           K  
TER     292       K+    36
ATOM    292  K+   K+    37       3.731   6.865  37.091  1.00  0.00           K  
TER     293       K+    37
ATOM    293  K+   K+    38      18.362  45.082  19.791  1.00  0.00           K  
TER     294       K+    38
ATOM    294  K+   K+    39      49.220  49.846   9.345  1.00  0.00           K  
TER     295       K+    39
ATOM    295  K+   K+    40      54.169  21.623  10.602  1.00  0.00           K  
TER     296       K+    40
ATOM    296  K+   K+    41      32.898   8.938  30.458  1.00  0.00           K  
TER     297       K+    41
ATOM    297  K+   K+    42       1.015  18.520  42.750  1.00  0.00           K  
TER     298       K+    42
ATOM    298  K+   K+    43      56.134  17.730  40.298  1.00  0.00           K  
TER     299       K+    43
ATOM    299  K+   K+    44       9.980  36.533   5.770  1.00  0.00           K  
TER     300       K+    44
ATOM    300  K+   K+    45       9.009  19.780  54.326  1.00  0.00           K  
TER     301       K+    45
ATOM    301  K+   K+    46      22.772  22.100  14.413  1.00  0.00           K  
TER     302       K+    46
ATOM    302  K+   K+    47      31.470  27.526  26.272  1.00  0.00           K  
TER     303       K+    47
ATOM    303  K+   K+    48      15.376  54.283  45.068  1.00  0.00           K  
TER     304       K+    48
ATOM    304  K+   K+    49      37.531  37.730  53.831  1.00  0.00           K  
TER     305       K+    49
ATOM    305  K+   K+    50      41.154  21.547   7.259  1.00  0.00           K  
TER     306       K+    50
ATOM    306  K+   K+    51       0.412  10.107  10.509  1.00  0.00           K  
TER     307       K+    51
ATOM    307  K+   K+    52      40.159  28.269  32.500  1.00  0.00           K  
TER     308       K+    52
ATOM    308  K+   K+    53      36.472  25.451  13.724  1.00  0.00           K  
TER     309       K+    53
ATOM    309  K+   K+    54       6.112  29.377  21.605  1.00  0.00           K  
TER     310       K+    54
ATOM    310  K+   K+    55      20.272  38.626  40.503  1.00  0.00           K  
TER     311       K+    55
ATOM    311  K+   K+    56      27.282  14.020  59.372  1.00  0.00           K  
TER     312       K+    56
ATOM    312  K+   K+    57      56.209  49.938  55.945  1.00  0.00           K  
TER     313       K+    57
ATOM    313  K+   K+    58      36.253  46.705   8.292  1.00  0.00           K  
TER     314       K+    58
ATOM    314  K+   K+    59      20.019   5.155  27.421  1.00  0.00           K  
TER     315       K+    59
ATOM    315  K+   K+    60      13.011  44.526  42.917  1.00  0.00           K  
TER     316       K+    60
ATOM    316  K+   K+    61      31.522  19.024  28.208  1.00  0.00           K  
TER     317       K+    61
ATOM    317  K+   K+    62      21.230  30.166   7.082  1.00  0.00           K  
TER     318       K+    62
ATOM    318  K+   K+    63      23.276  18.387  25.806  1.00  0.00           K  
TER     319       K+    63
ATOM    319  K+   K+    64      37.081  43.372  58.175  1.00  0.00           K  
TER     320       K+    64
ATOM    320  K+   K+    65       8.002  28.768  35.204  1.00  0.00           K  
TER     321       K+    65
ATOM    321  K+   K+    66       1.293  39.572  43.636  1.00  0.00           K  
TER     322       K+    66
ATOM    322  K+   K+    67      56.862  34.985  18.737  1.00  0.00           K  
TER     323       K+    67
ATOM    323  K+   K+    68      35.372  38.569   8.192  1.00  0.00           K  
TER     324       K+    68
ATOM    324  K+   K+    69      58.364  32.162  59.314  1.00  0.00           K  
TER     325       K+    69
ATOM    325  K+   K+    70      47.183   9.613  11.870  1.00  0.00           K  
TER     326       K+    70
ATOM    326  K+   K+    71      22.977  12.615  48.489  1.00  0.00           K  
TER     327       K+    71
ATOM    327  K+   K+    72      48.908  33.629  59.020  1.00  0.00           K  
TER     328       K+    72
ATOM    328  K+   K+    73      29.659  59.802  12.850  1.00  0.00           K  
TER     329       K+    73
ATOM    329  K+   K+    74      39.544   8.205  11.991  1.00  0.00           K  
TER     330       K+    74
ATOM    330  K+   K+    75      60.230  29.340  34.607  1.00  0.00           K  
TER     331       K+    75
ATOM    331  K+   K+    76      17.432   0.638  22.590  1.00  0.00           K  
TER     332       K+    76
ATOM    332  K+   K+    77       1.974  38.632  17.231  1.00  0.00           K  
TER     333       K+    77
ATOM    333  K+   K+    78      12.643  25.116   2.199  1.00  0.00           K  
TER     334       K+    78
ATOM    334  K+   K+    79       5.741   5.089  57.332  1.00  0.00           K  
TER     335       K+    79
ATOM    335  K+   K+    80      30.246  16.672  16.127  1.00  0.00           K  
TER     336       K+    80
ATOM    336  K+   K+    81      28.025  34.221  10.010  1.00  0.00           K  
TER     337       K+    81
ATOM    337  K+   K+    82      51.149  45.415   7.838  1.00  0.00           K  
TER     338       K+    82
ATOM    338  K+   K+    83      59.088   5.664  56.196  1.00  0.00           K  
TER     339       K+    83
ATOM    339  K+   K+    84      28.625  24.462   3.377  1.00  0.00           K  
TER     340       K+    84
ATOM    340  K+   K+    85      28.262  45.685   1.232  1.00  0.00           K  
TER     341       K+    85
ATOM    341  K+   K+    86      34.785  11.024  40.747  1.00  0.00           K  
TER     342       K+    86
ATOM    342  K+   K+    87      28.146  45.700  33.893  1.00  0.00           K  
TER     343       K+    87
ATOM    343  K+   K+    88      33.448  41.652  14.945  1.00  0.00           K  
TER     344       K+    88
ATOM    344  K+   K+    89      54.349   9.506  47.290  1.00  0.00           K  
TER     345       K+    89
ATOM    345  K+   K+    90      36.193  55.648  44.026  1.00  0.00           K  
TER     346       K+    90
ATOM    346  K+   K+    91      60.121  56.264  26.762  1.00  0.00           K  
TER     347       K+    91
ATOM    347  K+   K+    92      57.014  43.471  22.721  1.00  0.00           K  
TER     348       K+    92
ATOM    348  K+   K+    93       6.230   1.501  27.240  1.00  0.00           K  
TER     349       K+    93
ATOM    349  K+   K+    94      42.423  54.532  51.689  1.00  0.00           K  
TER     350       K+    94
ATOM    350  K+   K+    95      45.003  55.542  23.256  1.00  0.00           K  
TER     351       K+    95
ATOM    351  K+   K+    96      13.044  40.558   9.588  1.00  0.00           K  
TER     352       K+    96
ATOM    352  K+   K+    97      25.000  34.050  22.930  1.00  0.00           K  
TER     353       K+    97
ATOM    353  K+   K+    98      24.036  19.922  49.693  1.00  0.00           K  
TER     354       K+    98
ATOM    354  K+   K+    99      54.829   8.955  19.093  1.00  0.00           K  
TER     355       K+    99
ATOM    355  K+   K+   100      22.232  48.318  16.197  1.00  0.00           K  
TER     356       K+   100
ATOM    356  K+   K+   101      22.872  55.257  39.164  1.00  0.00           K  
TER     357       K+   101
ATOM    357  K+   K+   102      26.200  23.340  42.146  1.00  0.00           K  
TER     358       K+   102
ATOM    358  K+   K+   103      39.559   5.235  18.274  1.00  0.00           K  
TER     359       K+   103
ATOM    359  K+   K+   104      25.520  48.392  27.816  1.00  0.00           K  
TER     360       K+   104
ATOM    360  K+   K+   105      46.548  18.238  19.799  1.00  0.00           K  
TER     361       K+   105
ATOM    361  K+   K+   106      60.180  34.892  54.622  1.00  0.00           K  
TER     362       K+   106
ATOM    362  K+   K+   107      59.283  51.469  39.555  1.00  0.00           K  
TER     363       K+   107
ATOM    363  K+   K+   108      32.167  38.657  23.941  1.00  0.00           K  
TER     364       K+   108
ATOM    364  K+   K+   109      13.072   1.234  21.387  1.00  0.00           K  
TER     365       K+   109
ATOM    365  K+   K+   110      15.966  19.440  12.037  1.00  0.00           K  
TER     366       K+   110
ATOM    366  K+   K+   111      38.543  52.899  17.692  1.00  0.00           K  
TER     367       K+   111
ATOM    367  K+   K+   112      36.970  26.568  56.501  1.00  0.00           K  
TER     368       K+   112
ATOM    368  K+   K+   113       0.144  22.627  26.697  1.00  0.00           K  
TER     369       K+   113
ATOM    369  K+   K+   114      58.760  13.815   5.299  1.00  0.00           K  
TER     370       K+   114
ATOM    370  K+   K+   115      33.189  55.940  25.435  1.00  0.00           K  
TER     371       K+   115
ATOM    371  K+   K+   116      52.878  43.582  23.111  1.00  0.00           K  
TER     372       K+   116
ATOM    372  K+   K+   117       3.010  16.671   8.331  1.00  0.00           K  
TER     373       K+   117
ATOM    373  K+   K+   118      52.527  50.685   4.657  1.00  0.00           K  
TER     374       K+   118
ATOM    374  K+   K+   119      50.725   0.147  35.327  1.00  0.00           K  
TER     375       K+   119
ATOM    375  K+   K+   120      39.831  51.683  44.935  1.00  0.00           K  
TER     376       K+   120
ATOM    376  K+   K+   121       9.874   4.394  20.952  1.00  0.00           K  
TER     377       K+   121
ATOM    377  K+   K+   122      49.260  25.836  12.205  1.00  0.00           K  
TER     378       K+   122
ATOM    378  K+   K+   123      46.693  40.876  20.727  1.00  0.00           K  
TER     379       K+   123
ATOM    379  K+   K+   124      45.064  29.117   8.807  1.00  0.00           K  
TER     380       K+   124
ATOM    380  K+   K+   125      26.888  57.893  48.226  1.00  0.00           K  
TER     381       K+   125
ATOM    381  K+   K+   126      30.371  44.797  57.264  1.00  0.00           K  
TER     382       K+   126
ATOM    382  K+   K+   127      36.494  49.238  45.050  1.00  0.00           K  
TER     383       K+   127
ATOM    383  K+   K+   128      27.007  25.066  55.780  1.00  0.00           K  
TER     384       K+   128
ATOM    384  K+   K+   129      47.068  52.680  52.398  1.00  0.00           K  
TER     385       K+   129
ATOM    385  K+   K+   130      57.163  25.498  28.742  1.00  0.00           K  
TER     386       K+   130
ATOM    386  K+   K+   131      36.549  36.234  45.763  1.00  0.00           K  
TER     387       K+   131
ATOM    387  K+   K+   132      13.882   5.585  33.345  1.00  0.00           K  
TER     388       K+   132
ATOM    388  K+   K+   133      57.482  11.815  43.956  1.00  0.00           K  
TER     389       K+   133
ATOM    389  K+   K+   134      55.341  34.852  14.739  1.00  0.00           K  
TER     390       K+   134
ATOM    390  K+   K+   135      58.066  28.612  13.008  1.00  0.00           K  
TER     391       K+   135
ATOM    391  K+   K+   136      34.088  48.882   4.743  1.00  0.00           K  
TER     392       K+   136
ATOM    392  K+   K+   137      20.236  27.585  28.541  1.00  0.00           K  
TER     393       K+   137
ATOM    393  K+   K+   138      24.221   1.176  13.129  1.00  0.00           K  
TER     394       K+   138
ATOM    394  K+   K+   139      35.453  41.533  18.637  1.00  0.00           K  
TER     395       K+   139
ATOM    395  K+   K+   140      33.366  19.408  18.722  1.00  0.00           K  
TER     396       K+   140
ATOM    396  K+   K+   141      35.536  26.187   9.422  1.00  0.00           K  
TER     397       K+   141
ATOM    397  K+   K+   142      27.698   3.911   7.005  1.00  0.00           K  
TER     398       K+   142
ATOM    398  K+   K+   143       1.324  37.182   8.107  1.00  0.00           K  
TER     399       K+   143
ATOM    399  K+   K+   144      20.778   9.890  37.118  1.00  0.00           K  
TER     400       K+   144
ATOM    400  K+   K+   145      34.612  56.188  20.178  1.00  0.00           K  
TER     401       K+   145
ATOM    401  K+   K+   146       6.070  36.425  54.876  1.00  0.00           K  
TER     402       K+   146
ATOM    402  K+   K+   147      57.512  54.815   9.949  1.00  0.00           K  
TER     403       K+   147
ATOM    403  K+   K+   148       7.550  22.913  39.137  1.00  0.00           K  
TER     404       K+   148
ATOM    404  K+   K+   149      49.818  17.906   4.870  1.00  0.00           K  
TER     405       K+   149
ATOM    405  K+   K+   150      44.182   3.851  52.201  1.00  0.00           K  
TER     406       K+   150
ATOM    406  K+   K+   151      34.371  17.434   6.321  1.00  0.00           K  
TER     407       K+   151
ATOM    407  K+   K+   152      14.169  55.390  36.569  1.00  0.00           K  
TER     408       K+   152
ATOM    408  Cl- Cl-   153       2.283  23.152  33.947  1.00  0.00          CL  
TER     409      Cl-   153
ATOM    409  Cl- Cl-   154      17.339  26.333  35.267  1.00  0.00          CL  
TER     410      Cl-   154
ATOM    410  Cl- Cl-   155      53.353   0.912  40.106  1.00  0.00          CL  
TER     411      Cl-   155
ATOM    411  Cl- Cl-   156      22.380  23.603  59.103  1.00  0.00          CL  
TER     412      Cl-   156
ATOM    412  Cl- Cl-   157      17.000  55.835  20.302  1.00  0.00          CL  
TER     413      Cl-   157
ATOM    413  Cl- Cl-   158      52.117  13.073  49.942  1.00  0.00          CL  
TER     414      Cl-   158
ATOM    414  Cl- Cl-   159      13.014   3.080  25.276  1.00  0.00          CL  
TER     415      Cl-   159
ATOM    415  Cl- Cl-   160      27.398  15.717  19.314  1.00  0.00          CL  
TER     416      Cl-   160
ATOM    416  Cl- Cl-   161      32.799  43.266   1.607  1.00  0.00          CL  
TER     417      Cl-   161
ATOM    417  Cl- Cl-   162      36.122  30.543  29.183  1.00  0.00          CL  
TER     418      Cl-   162
ATOM    418  Cl- Cl-   163      57.350   2.876  31.148  1.00  0.00          CL  
TER     419      Cl-   163
ATOM    419  Cl- Cl-   164       6.565  41.676  29.555  1.00  0.00          CL  
TER     420      Cl-   164
ATOM    420  Cl- Cl-   165       8.315  15.979  42.204  1.00  0.00          CL  
TER     421      Cl-   165
ATOM    421  Cl- Cl-   166      17.546  27.466  17.372  1.00  0.00          CL  
TER     422      Cl-   166
ATOM    422  Cl- Cl-   167      50.593  35.790  12.894  1.00  0.00          CL  
TER     423      Cl-   167
ATOM    423  Cl- Cl-   168      23.790  35.657  47.880  1.00  0.00          CL  
TER     424      Cl-   168
ATOM    424  Cl- Cl-   169      58.912  42.626   4.288  1.00  0.00          CL  
TER     425      Cl-   169
ATOM    425  Cl- Cl-   170      54.490  10.079  27.509  1.00  0.00          CL  
TER     426      Cl-   170
ATOM    426  Cl- Cl-   171      24.553  23.768   9.766  1.00  0.00          CL  
TER     427      Cl-   171
ATOM    427  Cl- Cl-   172      34.251  27.800  18.738  1.00  0.00          CL  
TER     428      Cl-   172
ATOM    428  Cl- Cl-   173      29.384  47.490  10.931  1.00  0.00          CL  
TER     429      Cl-   173
ATOM    429  Cl- Cl-   174      37.693  51.061  58.224  1.00  0.00          CL  
TER     430      Cl-   174
ATOM    430  Cl- Cl-   175      21.963   9.239  51.064  1.00  0.00          CL  
TER     431      Cl-   175
ATOM    431  Cl- Cl-   176      19.186  47.885  58.471  1.00  0.00          CL  
TER     432      Cl-   176
ATOM    432  Cl- Cl-   177      55.272  29.173  17.569  1.00  0.00          CL  
TER     433      Cl-   177
ATOM    433  Cl- Cl-   178      34.462  23.903  24.549  1.00  0.00          CL  
TER     434      Cl-   178
ATOM    434  Cl- Cl-   179      31.391  19.557   2.137  1.00  0.00          CL  
TER     435      Cl-   179
ATOM    435  Cl- Cl-   180      59.019  13.536   8.513  1.00  0.00          CL  
TER     436      Cl-   180
ATOM    436  Cl- Cl-   181       3.820  11.864  18.750  1.00  0.00          CL  
TER     437      Cl-   181
ATOM    437  Cl- Cl-   182      24.300  15.995  41.465  1.00  0.00          CL  
TER     438      Cl-   182
ATOM    438  Cl- Cl-   183      18.519  36.445  20.702  1.00  0.00          CL  
TER     439      Cl-   183
ATOM    439  Cl- Cl-   184      19.698  53.601  49.949  1.00  0.00          CL  
TER     440      Cl-   184
ATOM    440  Cl- Cl-   185       1.417   2.294  57.388  1.00  0.00          CL  
TER     441      Cl-   185
ATOM    441  Cl- Cl-   186      42.015  25.975  24.831  1.00  0.00          CL  
TER     442      Cl-   186
ATOM    442  Cl- Cl-   187      53.185  52.004  12.801  1.00  0.00          CL  
TER     443      Cl-   187
ATOM    443  Cl- Cl-   188      32.521  25.952  48.533  1.00  0.00          CL  
TER     444      Cl-   188
ATOM    444  Cl- Cl-   189      48.711  38.989  19.454  1.00  0.00          CL  
TER     445      Cl-   189
ATOM    445  Cl- Cl-   190      48.220  21.064  12.701  1.00  0.00          CL  
TER     446      Cl-   190
ATOM    446  Cl- Cl-   191      50.058  14.518   1.982  1.00  0.00          CL  
TER     447      Cl-   191
ATOM    447  Cl- Cl-   192       3.671  20.870  46.902  1.00  0.00          CL  
TER     448      Cl-   192
ATOM    448  Cl- Cl-   193      35.438  16.007   3.390  1.00  0.00          CL  
TER     449      Cl-   193
ATOM    449  Cl- Cl-   194      57.805   6.790  43.624  1.00  0.00          CL  
TER     450      Cl-   194
ATOM    450  Cl- Cl-   195      42.789  11.522  12.838  1.00  0.00          CL  
TER     451      Cl-   195
ATOM    451  Cl- Cl-   196      17.001   6.822   0.454  1.00  0.00          CL  
TER     452      Cl-   196
ATOM    452  Cl- Cl-   197      31.209  33.917  14.585  1.00  0.00          CL  
TER     453      Cl-   197
ATOM    453  Cl- Cl-   198      14.064  35.946  23.827  1.00  0.00          CL  
TER     454      Cl-   198
ATOM    454  Cl- Cl-   199      28.151  36.960  16.544  1.00  0.00          CL  
TER     455      Cl-   199
ATOM    455  Cl- Cl-   200      40.942  56.263  42.776  1.00  0.00          CL  
TER     456      Cl-   200
ATOM    456  Cl- Cl-   201      44.551  15.813  11.998  1.00  0.00          CL  
TER     457      Cl-   201
ATOM    457  Cl- Cl-   202       1.366  39.815  55.262  1.00  0.00          CL  
TER     458      Cl-   202
ATOM    458  Cl- Cl-   203      27.789  49.932  39.343  1.00  0.00          CL  
TER     459      Cl-   203
ATOM    459  Cl- Cl-   204      57.256  20.529  13.513  1.00  0.00          CL  
TER     460      Cl-   204
ATOM    460  Cl- Cl-   205      10.002  26.023   6.296  1.00  0.00          CL  
TER     461      Cl-   205
ATOM    461  Cl- Cl-   206      23.577  42.009  26.117  1.00  0.00          CL  
TER     462      Cl-   206
ATOM    462  Cl- Cl-   207      48.815   6.040  18.567  1.00  0.00          CL  
TER     463      Cl-   207
ATOM    463  Cl- Cl-   208      32.211  31.200  48.395  1.00  0.00          CL  
TER     464      Cl-   208
ATOM    464  Cl- Cl-   209      37.495  45.635  19.192  1.00  0.00          CL  
TER     465      Cl-   209
ATOM    465  Cl- Cl-   210      16.272  49.845  41.850  1.00  0.00          CL  
TER     466      Cl-   210
ATOM    466  Cl- Cl-   211      45.173  44.014   9.101  1.00  0.00          CL  
TER     467      Cl-   211
ATOM    467  Cl- Cl-   212       9.285  12.286  28.290  1.00  0.00          CL  
TER     468      Cl-   212
ATOM    468  Cl- Cl-   213      12.085   0.150  10.313  1.00  0.00          CL  
TER     469      Cl-   213
ATOM    469  Cl- Cl-   214      55.689  57.628  43.300  1.00  0.00          CL  
TER     470      Cl-   214
ATOM    470  Cl- Cl-   215       8.111   8.339  48.639  1.00  0.00          CL  
TER     471      Cl-   215
ATOM    471  Cl- Cl-   216      57.671   6.959  18.849  1.00  0.00          CL  
TER     472      Cl-   216
ATOM    472  Cl- Cl-   217      11.574  26.210  28.878  1.00  0.00          CL  
TER     473      Cl-   217
ATOM    473  Cl- Cl-   218       3.794  30.669  55.961  1.00  0.00          CL  
TER     474      Cl-   218
ATOM    474  Cl- Cl-   219       3.916  50.958  56.266  1.00  0.00          CL  
TER     475      Cl-   219
ATOM    475  Cl- Cl-   220      13.257  35.437  16.413  1.00  0.00          CL  
TER     476      Cl-   220
ATOM    476  Cl- Cl-   221      26.676  52.228  52.410  1.00  0.00          CL  
TER     477      Cl-   221
ATOM    477  Cl- Cl-   222      43.799  51.916   6.380  1.00  0.00          CL  
TER     478      Cl-   222
ATOM    478  Cl- Cl-   223      20.566   9.848  57.607  1.00  0.00          CL  
TER     479      Cl-   223
ATOM    479  Cl- Cl-   224      59.645  34.348  22.679  1.00  0.00          CL  
TER     480      Cl-   224
ATOM    480  Cl- Cl-   225      22.169  13.761  52.999  1.00  0.00          CL  
TER     481      Cl-   225
ATOM    481  Cl- Cl-   226      29.878   4.243  27.763  1.00  0.00          CL  
TER     482      Cl-   226
ATOM    482  Cl- Cl-   227      45.198  21.938  16.197  1.00  0.00          CL  
TER     483      Cl-   227
ATOM    483  Cl- Cl-   228      34.812  46.770  42.019  1.00  0.00          CL  
TER     484      Cl-   228
ATOM    484  Cl- Cl-   229       6.169   2.612  39.385  1.00  0.00          CL  
TER     485      Cl-   229
ATOM    485  Cl- Cl-   230       3.622  35.252   6.984  1.00  0.00          CL  
TER     486      Cl-   230
ATOM    486  Cl- Cl-   231      35.938  32.573  35.518  1.00  0.00          CL  
TER     487      Cl-   231
ATOM    487  Cl- Cl-   232       7.379  34.150  14.178  1.00  0.00          CL  
TER     488      Cl-   232
ATOM    488  Cl- Cl-   233      44.147  29.527  47.509  1.00  0.00          CL  
TER     489      Cl-   233
ATOM    489  Cl- Cl-   234      47.442  35.833  46.589  1.00  0.00          CL  
TER     490      Cl-   234
ATOM    490  Cl- Cl-   235      18.764  56.893  36.445  1.00  0.00          CL  
TER     491      Cl-   235
ATOM    491  Cl- Cl-   236      17.857   2.194   9.090  1.00  0.00          CL  
TER     492      Cl-   236
ATOM    492  Cl- Cl-   237       3.673  26.625  37.710  1.00  0.00          CL  
TER     493      Cl-   237
ATOM    493  Cl- Cl-   238      27.479   8.415   7.722  1.00  0.00          CL  
TER     494      Cl-   238
ATOM    494  Cl- Cl-   239       2.690  14.538  53.801  1.00  0.00          CL  
TER     495      Cl-   239
ATOM    495  Cl- Cl-   240       9.650  56.912  50.129  1.00  0.00          CL  
TER     496      Cl-   240
ATOM    496  Cl- Cl-   241      11.120  21.022  12.306  1.00  0.00          CL  
TER     497      Cl-   241
ATOM    497  Cl- Cl-   242      54.731  36.724  20.693  1.00  0.00          CL  
TER     498      Cl-   242
ATOM    498  Cl- Cl-   243      43.790  50.263  38.622  1.00  0.00          CL  
TER     499      Cl-   243
ATOM    499  Cl- Cl-   244       3.018  12.607   5.836  1.00  0.00          CL  
TER     500      Cl-   244
ATOM    500  Cl- Cl-   245      56.432  14.004  41.769  1.00  0.00          CL  
TER     501      Cl-   245
ATOM    501  Cl- Cl-   246      56.372   9.197   9.195  1.00  0.00          CL  
TER     502      Cl-   246
ATOM    502  Cl- Cl-   247      44.927  49.426  45.153  1.00  0.00          CL  
TER     503      Cl-   247
ATOM    503  Cl- Cl-   248       8.533  34.243  47.524  1.00  0.00          CL  
TER     504      Cl-   248
ATOM    504  Cl- Cl-   249      45.923  52.324  29.138  1.00  0.00          CL  
TER     505      Cl-   249
ATOM    505  Cl- Cl-   250       9.716  13.051  38.377  1.00  0.00          CL  
TER     506      Cl-   250
ATOM    506  Cl- Cl-   251      24.522  58.783  29.579  1.00  0.00          CL  
TER     507      Cl-   251
ATOM    507  Cl- Cl-   252      38.227  59.712  53.263  1.00  0.00          CL  
TER     508      Cl-   252
ATOM    508  Cl- Cl-   253      24.903  39.257  30.504  1.00  0.00          CL  
TER     509      Cl-   253
ATOM    509  Cl- Cl-   254      57.786  40.736  40.036  1.00  0.00          CL  
TER     510      Cl-   254
ATOM    510  Cl- Cl-   255      35.978  39.596   0.615  1.00  0.00          CL  
TER     511      Cl-   255
ATOM    511  Cl- Cl-   256       3.620  52.970  28.634  1.00  0.00          CL  
TER     512      Cl-   256
ATOM    512  Cl- Cl-   257      55.315  29.238  35.561  1.00  0.00          CL  
TER     513      Cl-   257
ATOM    513  Cl- Cl-   258      31.031  13.814  26.314  1.00  0.00          CL  
TER     514      Cl-   258
ATOM    514  Cl- Cl-   259      60.259  18.475   3.266  1.00  0.00          CL  
TER     515      Cl-   259
ATOM    515  Cl- Cl-   260       1.870   4.552  35.804  1.00  0.00          CL  
TER     516      Cl-   260
ATOM    516  Cl- Cl-   261      43.724  29.064  38.586  1.00  0.00          CL  
TER     517      Cl-   261
ATOM    517  Cl- Cl-   262      35.547   9.033  45.781  1.00  0.00          CL  
TER     518      Cl-   262
ATOM    518  Cl- Cl-   263      29.600  49.457  31.634  1.00  0.00          CL  
TER     519      Cl-   263
ATOM    519  Cl- Cl-   264      55.363  46.152  53.494  1.00  0.00          CL  
TER     520      Cl-   264
ATOM    520  Cl- Cl-   265      32.410  56.662   6.466  1.00  0.00          CL  
TER     521      Cl-   265
ATOM    521  Cl- Cl-   266      17.414  55.254  31.048  1.00  0.00          CL  
TER     522      Cl-   266
ATOM    522  Cl- Cl-   267      17.179   9.029  25.111  1.00  0.00          CL  
TER     523      Cl-   267
ATOM    523  Cl- Cl-   268      59.732  10.119  30.466  1.00  0.00          CL  
TER     524      Cl-   268
ATOM    524  Cl- Cl-   269      59.655  43.235  16.558  1.00  0.00          CL  
TER     525      Cl-   269
ATOM    525  Cl- Cl-   270      29.651  42.952   9.040  1.00  0.00          CL  
TER     526      Cl-   270
ATOM    526  Cl- Cl-   271      11.862  41.363  42.171  1.00  0.00          CL  
TER     527      Cl-   271
ATOM    527  Cl- Cl-   272      21.612  11.879  11.185  1.00  0.00          CL  
TER     528      Cl-   272
ATOM    528  Cl- Cl-   273      28.472   0.658  31.815  1.00  0.00          CL  
TER     529      Cl-   273
ATOM    529  Cl- Cl-   274       1.551  54.728  19.702  1.00  0.00          CL  
TER     530      Cl-   274
ATOM    530  Cl- Cl-   275      29.744  15.141  54.200  1.00  0.00          CL  
TER     531      Cl-   275
ATOM    531  Cl- Cl-   276      39.758  51.634  12.869  1.00  0.00          CL  
TER     532      Cl-   276
ATOM    532  Cl- Cl-   277      41.299  49.025  20.862  1.00  0.00          CL  
TER     533      Cl-   277
ATOM    533  Cl- Cl-   278      53.565  51.154  20.401  1.00  0.00          CL  
TER     534      Cl-   278
ATOM    534  Cl- Cl-   279      29.005   5.929  40.048  1.00  0.00          CL  
TER     535      Cl-   279
ATOM    535  Cl- Cl-   280      12.232  37.574  46.824  1.00  0.00          CL  
TER     536      Cl-   280
ATOM    536  Cl- Cl-   281      22.810  51.311  58.966  1.00  0.00          CL  
TER     537      Cl-   281
ATOM    537  Cl- Cl-   282      45.162  33.359  25.843  1.00  0.00          CL  
TER     538      Cl-   282
ATOM    538  Cl- Cl-   283      11.043  57.474   4.230  1.00  0.00          CL  
TER     539      Cl-   283
ATOM    539  Cl- Cl-   284      16.838  22.082  43.339  1.00  0.00          CL  
TER     540      Cl-   284
ATOM    540  Cl- Cl-   285      52.651  55.684  31.373  1.00  0.00          CL  
TER     541      Cl-   285
ATOM    541  Cl- Cl-   286      43.506   6.358  13.206  1.00  0.00          CL  
TER     542      Cl-   286
ATOM    542  Cl- Cl-   287      17.766  42.638  46.036  1.00  0.00          CL  
TER     543      Cl-   287
ATOM    543  Cl- Cl-   288      27.557  54.276  17.602  1.00  0.00          CL  
TER     544      Cl-   288
ATOM    544  Cl- Cl-   289      29.128  44.606  18.281  1.00  0.00          CL  
END   
