# Supplementary material for: Toward Accurate RNA Folding Thermodynamics: Evaluation of Enhanced Sampling Methods for Force Field Benchmarking
Source: J Chem Theory Comput. 2026 May 14;22(10):5247–58. doi: 10.1021/acs.jctc.6c00108 (PMC13217565; doi:10.1021/acs.jctc.6c00108)
Supplement: Supplementary file 2 [file ct6c00108_si_002.zip › GAGA_clusters/ss_7.pdb]

ATOM      1  H5T RG5     1      -2.701  15.980  11.372  1.00  0.00           H  
ATOM      2  O5' RG5     1      -2.404  16.143  12.271  1.00  0.00           O  
ATOM      3  C5' RG5     1      -1.321  16.969  12.282  1.00  0.00           C  
ATOM      4 H5'1 RG5     1      -0.688  16.638  11.458  1.00  0.00           H  
ATOM      5 H5'2 RG5     1      -0.710  16.840  13.176  1.00  0.00           H  
ATOM      6  C4' RG5     1      -1.724  18.513  12.165  1.00  0.00           C  
ATOM      7  H4' RG5     1      -2.196  18.544  11.183  1.00  0.00           H  
ATOM      8  O4' RG5     1      -2.701  18.927  13.119  1.00  0.00           O  
ATOM      9  C1' RG5     1      -2.393  20.240  13.618  1.00  0.00           C  
ATOM     10  H1' RG5     1      -3.192  20.978  13.562  1.00  0.00           H  
ATOM     11  N9  RG5     1      -1.895  20.111  14.936  1.00  0.00           N  
ATOM     12  C8  RG5     1      -2.003  19.037  15.755  1.00  0.00           C  
ATOM     13  H8  RG5     1      -2.309  18.048  15.445  1.00  0.00           H  
ATOM     14  N7  RG5     1      -1.619  19.178  17.007  1.00  0.00           N  
ATOM     15  C5  RG5     1      -1.284  20.516  17.073  1.00  0.00           C  
ATOM     16  C6  RG5     1      -0.878  21.342  18.149  1.00  0.00           C  
ATOM     17  O6  RG5     1      -0.716  21.009  19.328  1.00  0.00           O  
ATOM     18  N1  RG5     1      -0.709  22.655  17.825  1.00  0.00           N  
ATOM     19  H1  RG5     1      -0.435  23.311  18.542  1.00  0.00           H  
ATOM     20  C2  RG5     1      -1.010  23.126  16.626  1.00  0.00           C  
ATOM     21  N2  RG5     1      -0.772  24.372  16.396  1.00  0.00           N  
ATOM     22  H21 RG5     1      -1.064  24.697  15.485  1.00  0.00           H  
ATOM     23  H22 RG5     1      -0.559  24.949  17.197  1.00  0.00           H  
ATOM     24  N3  RG5     1      -1.326  22.461  15.555  1.00  0.00           N  
ATOM     25  C4  RG5     1      -1.451  21.115  15.829  1.00  0.00           C  
ATOM     26  C3' RG5     1      -0.635  19.564  12.121  1.00  0.00           C  
ATOM     27  H3' RG5     1       0.123  19.338  12.872  1.00  0.00           H  
ATOM     28  C2' RG5     1      -1.351  20.838  12.596  1.00  0.00           C  
ATOM     29 H2'1 RG5     1      -0.732  21.542  13.152  1.00  0.00           H  
ATOM     30  O2' RG5     1      -2.114  21.467  11.586  1.00  0.00           O  
ATOM     31 HO'2 RG5     1      -1.480  22.046  11.155  1.00  0.00           H  
ATOM     32  O3' RG5     1      -0.030  19.748  10.869  1.00  0.00           O  
ATOM     33  P    RC     2       1.552  19.976  10.863  1.00  0.00           P  
ATOM     34  O1P  RC     2       1.874  20.370   9.483  1.00  0.00           O  
ATOM     35  O2P  RC     2       2.051  18.687  11.353  1.00  0.00           O  
ATOM     36  O5'  RC     2       1.887  21.162  11.906  1.00  0.00           O  
ATOM     37  C5'  RC     2       1.901  22.517  11.514  1.00  0.00           C  
ATOM     38 H5'1  RC     2       0.950  22.859  11.106  1.00  0.00           H  
ATOM     39 H5'2  RC     2       2.630  22.734  10.734  1.00  0.00           H  
ATOM     40  C4'  RC     2       2.194  23.333  12.745  1.00  0.00           C  
ATOM     41  H4'  RC     2       2.084  24.393  12.516  1.00  0.00           H  
ATOM     42  O4'  RC     2       1.301  23.088  13.838  1.00  0.00           O  
ATOM     43  C1'  RC     2       1.962  23.219  15.103  1.00  0.00           C  
ATOM     44  H1'  RC     2       1.436  23.892  15.781  1.00  0.00           H  
ATOM     45  N1   RC     2       2.118  21.934  15.868  1.00  0.00           N  
ATOM     46  C6   RC     2       1.812  20.692  15.311  1.00  0.00           C  
ATOM     47  H6   RC     2       1.538  20.545  14.276  1.00  0.00           H  
ATOM     48  C5   RC     2       1.860  19.580  16.040  1.00  0.00           C  
ATOM     49  H5   RC     2       1.527  18.620  15.675  1.00  0.00           H  
ATOM     50  C4   RC     2       2.387  19.776  17.326  1.00  0.00           C  
ATOM     51  N4   RC     2       2.411  18.731  18.143  1.00  0.00           N  
ATOM     52  H41  RC     2       2.229  17.823  17.741  1.00  0.00           H  
ATOM     53  H42  RC     2       2.578  18.917  19.122  1.00  0.00           H  
ATOM     54  N3   RC     2       2.643  20.884  17.932  1.00  0.00           N  
ATOM     55  C2   RC     2       2.556  21.978  17.222  1.00  0.00           C  
ATOM     56  O2   RC     2       2.959  23.040  17.797  1.00  0.00           O  
ATOM     57  C3'  RC     2       3.608  23.177  13.340  1.00  0.00           C  
ATOM     58  H3'  RC     2       4.071  22.191  13.301  1.00  0.00           H  
ATOM     59  C2'  RC     2       3.345  23.724  14.759  1.00  0.00           C  
ATOM     60 H2'1  RC     2       4.096  23.272  15.407  1.00  0.00           H  
ATOM     61  O2'  RC     2       3.374  25.188  14.912  1.00  0.00           O  
ATOM     62 HO'2  RC     2       4.133  25.552  14.451  1.00  0.00           H  
ATOM     63  O3'  RC     2       4.561  24.058  12.664  1.00  0.00           O  
ATOM     64  P    RG     3       6.156  23.726  12.572  1.00  0.00           P  
ATOM     65  O1P  RG     3       6.837  25.030  12.396  1.00  0.00           O  
ATOM     66  O2P  RG     3       6.286  22.596  11.567  1.00  0.00           O  
ATOM     67  O5'  RG     3       6.641  23.187  13.996  1.00  0.00           O  
ATOM     68  C5'  RG     3       6.998  24.018  15.078  1.00  0.00           C  
ATOM     69 H5'1  RG     3       6.185  24.635  15.461  1.00  0.00           H  
ATOM     70 H5'2  RG     3       7.901  24.627  15.051  1.00  0.00           H  
ATOM     71  C4'  RG     3       7.027  23.231  16.467  1.00  0.00           C  
ATOM     72  H4'  RG     3       7.031  23.845  17.367  1.00  0.00           H  
ATOM     73  O4'  RG     3       5.884  22.458  16.654  1.00  0.00           O  
ATOM     74  C1'  RG     3       6.214  21.283  17.374  1.00  0.00           C  
ATOM     75  H1'  RG     3       5.654  21.114  18.294  1.00  0.00           H  
ATOM     76  N9   RG     3       5.880  20.122  16.520  1.00  0.00           N  
ATOM     77  C8   RG     3       5.294  20.041  15.237  1.00  0.00           C  
ATOM     78  H8   RG     3       5.003  20.957  14.743  1.00  0.00           H  
ATOM     79  N7   RG     3       5.027  18.768  14.870  1.00  0.00           N  
ATOM     80  C5   RG     3       5.419  17.973  15.923  1.00  0.00           C  
ATOM     81  C6   RG     3       5.243  16.572  16.202  1.00  0.00           C  
ATOM     82  O6   RG     3       4.801  15.630  15.536  1.00  0.00           O  
ATOM     83  N1   RG     3       5.572  16.217  17.526  1.00  0.00           N  
ATOM     84  H1   RG     3       5.484  15.214  17.611  1.00  0.00           H  
ATOM     85  C2   RG     3       6.110  17.066  18.437  1.00  0.00           C  
ATOM     86  N2   RG     3       6.646  16.555  19.468  1.00  0.00           N  
ATOM     87  H21  RG     3       6.652  15.545  19.475  1.00  0.00           H  
ATOM     88  H22  RG     3       7.087  17.061  20.222  1.00  0.00           H  
ATOM     89  N3   RG     3       6.240  18.389  18.226  1.00  0.00           N  
ATOM     90  C4   RG     3       5.872  18.813  16.927  1.00  0.00           C  
ATOM     91  C3'  RG     3       8.173  22.200  16.458  1.00  0.00           C  
ATOM     92  H3'  RG     3       8.107  21.683  15.500  1.00  0.00           H  
ATOM     93  C2'  RG     3       7.751  21.355  17.624  1.00  0.00           C  
ATOM     94 H2'1  RG     3       8.111  20.326  17.652  1.00  0.00           H  
ATOM     95  O2'  RG     3       7.905  22.048  18.852  1.00  0.00           O  
ATOM     96 HO'2  RG     3       8.661  22.639  18.888  1.00  0.00           H  
ATOM     97  O3'  RG     3       9.430  22.744  16.621  1.00  0.00           O  
ATOM     98  P    RA     4      10.643  21.988  16.081  1.00  0.00           P  
ATOM     99  O1P  RA     4      11.702  22.940  16.378  1.00  0.00           O  
ATOM    100  O2P  RA     4      10.429  21.528  14.715  1.00  0.00           O  
ATOM    101  O5'  RA     4      10.926  20.723  17.036  1.00  0.00           O  
ATOM    102  C5'  RA     4      11.086  20.889  18.511  1.00  0.00           C  
ATOM    103 H5'1  RA     4      10.229  21.408  18.938  1.00  0.00           H  
ATOM    104 H5'2  RA     4      11.928  21.520  18.796  1.00  0.00           H  
ATOM    105  C4'  RA     4      11.065  19.501  19.111  1.00  0.00           C  
ATOM    106  H4'  RA     4      11.287  19.650  20.167  1.00  0.00           H  
ATOM    107  O4'  RA     4       9.827  18.802  19.011  1.00  0.00           O  
ATOM    108  C1'  RA     4      10.154  17.423  18.665  1.00  0.00           C  
ATOM    109  H1'  RA     4       9.466  16.788  19.224  1.00  0.00           H  
ATOM    110  N9   RA     4       9.723  17.052  17.347  1.00  0.00           N  
ATOM    111  C8   RA     4       9.327  17.836  16.249  1.00  0.00           C  
ATOM    112  H8   RA     4       9.572  18.886  16.186  1.00  0.00           H  
ATOM    113  N7   RA     4       8.711  17.217  15.350  1.00  0.00           N  
ATOM    114  C5   RA     4       8.561  15.893  15.903  1.00  0.00           C  
ATOM    115  C6   RA     4       8.063  14.660  15.397  1.00  0.00           C  
ATOM    116  N6   RA     4       7.694  14.427  14.119  1.00  0.00           N  
ATOM    117  H61  RA     4       7.618  15.224  13.504  1.00  0.00           H  
ATOM    118  H62  RA     4       7.443  13.495  13.821  1.00  0.00           H  
ATOM    119  N1   RA     4       8.010  13.577  16.128  1.00  0.00           N  
ATOM    120  C2   RA     4       8.581  13.648  17.350  1.00  0.00           C  
ATOM    121  H2   RA     4       8.482  12.750  17.942  1.00  0.00           H  
ATOM    122  N3   RA     4       9.226  14.717  17.870  1.00  0.00           N  
ATOM    123  C4   RA     4       9.135  15.832  17.103  1.00  0.00           C  
ATOM    124  C3'  RA     4      12.183  18.663  18.612  1.00  0.00           C  
ATOM    125  H3'  RA     4      12.174  18.805  17.531  1.00  0.00           H  
ATOM    126  C2'  RA     4      11.704  17.250  18.943  1.00  0.00           C  
ATOM    127 H2'1  RA     4      12.117  16.463  18.312  1.00  0.00           H  
ATOM    128  O2'  RA     4      11.838  16.822  20.263  1.00  0.00           O  
ATOM    129 HO'2  RA     4      12.261  15.961  20.267  1.00  0.00           H  
ATOM    130  O3'  RA     4      13.460  18.860  19.166  1.00  0.00           O  
ATOM    131  P    RG     5      14.783  18.856  18.243  1.00  0.00           P  
ATOM    132  O1P  RG     5      15.885  19.392  19.016  1.00  0.00           O  
ATOM    133  O2P  RG     5      14.478  19.476  16.928  1.00  0.00           O  
ATOM    134  O5'  RG     5      15.109  17.319  17.977  1.00  0.00           O  
ATOM    135  C5'  RG     5      15.355  16.486  19.027  1.00  0.00           C  
ATOM    136 H5'1  RG     5      14.612  16.721  19.789  1.00  0.00           H  
ATOM    137 H5'2  RG     5      16.268  16.616  19.608  1.00  0.00           H  
ATOM    138  C4'  RG     5      15.048  14.998  18.674  1.00  0.00           C  
ATOM    139  H4'  RG     5      15.155  14.466  19.619  1.00  0.00           H  
ATOM    140  O4'  RG     5      13.680  14.862  18.345  1.00  0.00           O  
ATOM    141  C1'  RG     5      13.573  13.767  17.456  1.00  0.00           C  
ATOM    142  H1'  RG     5      13.147  12.945  18.031  1.00  0.00           H  
ATOM    143  N9   RG     5      12.708  14.022  16.304  1.00  0.00           N  
ATOM    144  C8   RG     5      11.773  13.129  15.758  1.00  0.00           C  
ATOM    145  H8   RG     5      11.496  12.216  16.265  1.00  0.00           H  
ATOM    146  N7   RG     5      11.187  13.505  14.668  1.00  0.00           N  
ATOM    147  C5   RG     5      11.721  14.759  14.421  1.00  0.00           C  
ATOM    148  C6   RG     5      11.393  15.661  13.390  1.00  0.00           C  
ATOM    149  O6   RG     5      10.725  15.542  12.350  1.00  0.00           O  
ATOM    150  N1   RG     5      11.880  16.930  13.675  1.00  0.00           N  
ATOM    151  H1   RG     5      11.490  17.704  13.157  1.00  0.00           H  
ATOM    152  C2   RG     5      12.594  17.283  14.709  1.00  0.00           C  
ATOM    153  N2   RG     5      12.926  18.557  14.798  1.00  0.00           N  
ATOM    154  H21  RG     5      13.345  18.855  15.667  1.00  0.00           H  
ATOM    155  H22  RG     5      12.683  19.120  13.995  1.00  0.00           H  
ATOM    156  N3   RG     5      13.045  16.382  15.644  1.00  0.00           N  
ATOM    157  C4   RG     5      12.495  15.150  15.465  1.00  0.00           C  
ATOM    158  C3'  RG     5      15.789  14.520  17.390  1.00  0.00           C  
ATOM    159  H3'  RG     5      15.577  15.273  16.631  1.00  0.00           H  
ATOM    160  C2'  RG     5      14.961  13.348  17.066  1.00  0.00           C  
ATOM    161 H2'1  RG     5      15.107  13.137  16.007  1.00  0.00           H  
ATOM    162  O2'  RG     5      15.154  12.165  17.887  1.00  0.00           O  
ATOM    163 HO'2  RG     5      14.663  11.510  17.387  1.00  0.00           H  
ATOM    164  O3'  RG     5      17.131  14.367  17.639  1.00  0.00           O  
ATOM    165  P    RA     6      18.125  14.729  16.510  1.00  0.00           P  
ATOM    166  O1P  RA     6      19.419  14.203  16.869  1.00  0.00           O  
ATOM    167  O2P  RA     6      17.940  16.134  16.309  1.00  0.00           O  
ATOM    168  O5'  RA     6      17.754  14.018  15.115  1.00  0.00           O  
ATOM    169  C5'  RA     6      17.916  12.640  14.987  1.00  0.00           C  
ATOM    170 H5'1  RA     6      17.630  12.061  15.865  1.00  0.00           H  
ATOM    171 H5'2  RA     6      18.973  12.378  14.948  1.00  0.00           H  
ATOM    172  C4'  RA     6      17.213  12.067  13.789  1.00  0.00           C  
ATOM    173  H4'  RA     6      17.332  10.983  13.798  1.00  0.00           H  
ATOM    174  O4'  RA     6      15.823  12.372  13.822  1.00  0.00           O  
ATOM    175  C1'  RA     6      15.362  12.486  12.438  1.00  0.00           C  
ATOM    176  H1'  RA     6      14.520  11.805  12.310  1.00  0.00           H  
ATOM    177  N9   RA     6      15.011  13.936  12.113  1.00  0.00           N  
ATOM    178  C8   RA     6      15.192  15.007  12.899  1.00  0.00           C  
ATOM    179  H8   RA     6      15.775  15.150  13.797  1.00  0.00           H  
ATOM    180  N7   RA     6      14.757  16.147  12.281  1.00  0.00           N  
ATOM    181  C5   RA     6      14.085  15.702  11.145  1.00  0.00           C  
ATOM    182  C6   RA     6      13.461  16.335  10.043  1.00  0.00           C  
ATOM    183  N6   RA     6      13.304  17.646   9.870  1.00  0.00           N  
ATOM    184  H61  RA     6      12.816  17.923   9.030  1.00  0.00           H  
ATOM    185  H62  RA     6      13.586  18.264  10.617  1.00  0.00           H  
ATOM    186  N1   RA     6      12.969  15.653   9.034  1.00  0.00           N  
ATOM    187  C2   RA     6      13.151  14.338   9.097  1.00  0.00           C  
ATOM    188  H2   RA     6      12.752  13.770   8.270  1.00  0.00           H  
ATOM    189  N3   RA     6      13.788  13.615  10.036  1.00  0.00           N  
ATOM    190  C4   RA     6      14.319  14.396  11.023  1.00  0.00           C  
ATOM    191  C3'  RA     6      17.663  12.530  12.434  1.00  0.00           C  
ATOM    192  H3'  RA     6      17.876  13.598  12.472  1.00  0.00           H  
ATOM    193  C2'  RA     6      16.483  12.119  11.507  1.00  0.00           C  
ATOM    194 H2'1  RA     6      16.376  12.704  10.594  1.00  0.00           H  
ATOM    195  O2'  RA     6      16.320  10.670  11.374  1.00  0.00           O  
ATOM    196 HO'2  RA     6      17.095  10.318  10.932  1.00  0.00           H  
ATOM    197  O3'  RA     6      18.903  11.840  12.090  1.00  0.00           O  
ATOM    198  P    RG     7      20.006  12.725  11.254  1.00  0.00           P  
ATOM    199  O1P  RG     7      21.135  11.850  10.996  1.00  0.00           O  
ATOM    200  O2P  RG     7      20.195  13.993  11.954  1.00  0.00           O  
ATOM    201  O5'  RG     7      19.305  13.012   9.833  1.00  0.00           O  
ATOM    202  C5'  RG     7      19.337  11.999   8.758  1.00  0.00           C  
ATOM    203 H5'1  RG     7      18.825  11.070   9.008  1.00  0.00           H  
ATOM    204 H5'2  RG     7      20.383  11.912   8.465  1.00  0.00           H  
ATOM    205  C4'  RG     7      18.471  12.476   7.558  1.00  0.00           C  
ATOM    206  H4'  RG     7      18.540  11.691   6.805  1.00  0.00           H  
ATOM    207  O4'  RG     7      17.151  12.813   7.859  1.00  0.00           O  
ATOM    208  C1'  RG     7      16.719  13.967   7.072  1.00  0.00           C  
ATOM    209  H1'  RG     7      15.731  13.828   6.633  1.00  0.00           H  
ATOM    210  N9   RG     7      16.576  15.201   7.977  1.00  0.00           N  
ATOM    211  C8   RG     7      16.936  15.273   9.333  1.00  0.00           C  
ATOM    212  H8   RG     7      17.329  14.410   9.848  1.00  0.00           H  
ATOM    213  N7   RG     7      16.805  16.483   9.772  1.00  0.00           N  
ATOM    214  C5   RG     7      16.271  17.284   8.707  1.00  0.00           C  
ATOM    215  C6   RG     7      15.911  18.703   8.699  1.00  0.00           C  
ATOM    216  O6   RG     7      16.075  19.582   9.520  1.00  0.00           O  
ATOM    217  N1   RG     7      15.375  19.067   7.459  1.00  0.00           N  
ATOM    218  H1   RG     7      15.015  20.011   7.446  1.00  0.00           H  
ATOM    219  C2   RG     7      15.169  18.210   6.339  1.00  0.00           C  
ATOM    220  N2   RG     7      14.888  18.585   5.140  1.00  0.00           N  
ATOM    221  H21  RG     7      14.838  19.588   5.031  1.00  0.00           H  
ATOM    222  H22  RG     7      15.078  17.958   4.371  1.00  0.00           H  
ATOM    223  N3   RG     7      15.485  16.900   6.390  1.00  0.00           N  
ATOM    224  C4   RG     7      16.055  16.448   7.585  1.00  0.00           C  
ATOM    225  C3'  RG     7      19.078  13.672   6.875  1.00  0.00           C  
ATOM    226  H3'  RG     7      19.448  14.424   7.572  1.00  0.00           H  
ATOM    227  C2'  RG     7      17.880  14.241   6.130  1.00  0.00           C  
ATOM    228 H2'1  RG     7      18.129  15.279   5.906  1.00  0.00           H  
ATOM    229  O2'  RG     7      17.468  13.485   4.953  1.00  0.00           O  
ATOM    230 HO'2  RG     7      18.287  13.132   4.598  1.00  0.00           H  
ATOM    231  O3'  RG     7      20.157  13.270   6.082  1.00  0.00           O  
ATOM    232  P   RC3     8      21.065  14.363   5.291  1.00  0.00           P  
ATOM    233  O1P RC3     8      20.229  15.155   4.381  1.00  0.00           O  
ATOM    234  O2P RC3     8      22.178  13.515   4.732  1.00  0.00           O  
ATOM    235  O5' RC3     8      21.665  15.264   6.358  1.00  0.00           O  
ATOM    236  C5' RC3     8      22.956  15.161   6.966  1.00  0.00           C  
ATOM    237 H5'1 RC3     8      23.661  15.536   6.224  1.00  0.00           H  
ATOM    238 H5'2 RC3     8      23.124  14.143   7.318  1.00  0.00           H  
ATOM    239  C4' RC3     8      22.989  15.991   8.281  1.00  0.00           C  
ATOM    240  H4' RC3     8      24.055  15.922   8.498  1.00  0.00           H  
ATOM    241  O4' RC3     8      22.698  17.423   8.189  1.00  0.00           O  
ATOM    242  C1' RC3     8      21.502  17.727   8.793  1.00  0.00           C  
ATOM    243  H1' RC3     8      21.853  18.271   9.670  1.00  0.00           H  
ATOM    244  N1  RC3     8      20.588  18.523   7.851  1.00  0.00           N  
ATOM    245  C6  RC3     8      20.568  18.252   6.475  1.00  0.00           C  
ATOM    246  H6  RC3     8      21.302  17.713   5.894  1.00  0.00           H  
ATOM    247  C5  RC3     8      19.632  18.794   5.712  1.00  0.00           C  
ATOM    248  H5  RC3     8      19.514  18.623   4.652  1.00  0.00           H  
ATOM    249  C4  RC3     8      18.646  19.649   6.294  1.00  0.00           C  
ATOM    250  N4  RC3     8      17.823  20.356   5.588  1.00  0.00           N  
ATOM    251  H41 RC3     8      17.659  20.196   4.604  1.00  0.00           H  
ATOM    252  H42 RC3     8      17.271  21.039   6.087  1.00  0.00           H  
ATOM    253  N3  RC3     8      18.543  19.827   7.561  1.00  0.00           N  
ATOM    254  C2  RC3     8      19.550  19.281   8.394  1.00  0.00           C  
ATOM    255  O2  RC3     8      19.494  19.654   9.559  1.00  0.00           O  
ATOM    256  C3' RC3     8      22.024  15.504   9.393  1.00  0.00           C  
ATOM    257  H3' RC3     8      21.590  14.570   9.036  1.00  0.00           H  
ATOM    258  C2' RC3     8      20.817  16.456   9.416  1.00  0.00           C  
ATOM    259 H2'1 RC3     8      20.118  15.965   8.739  1.00  0.00           H  
ATOM    260  O2' RC3     8      20.179  16.571  10.632  1.00  0.00           O  
ATOM    261 HO'2 RC3     8      20.334  15.674  10.939  1.00  0.00           H  
ATOM    262  O3' RC3     8      22.753  15.283  10.556  1.00  0.00           O  
ATOM    263  H3T RC3     8      22.812  16.182  10.889  1.00  0.00           H  
TER     264      RC3     8
ATOM    264  K+   K+     9       1.494  53.661   8.123  1.00  0.00           K  
TER     265       K+     9
ATOM    265  K+   K+    10      48.575  26.620  52.417  1.00  0.00           K  
TER     266       K+    10
ATOM    266  K+   K+    11      56.760   4.006   9.293  1.00  0.00           K  
TER     267       K+    11
ATOM    267  K+   K+    12      58.680  31.638  28.522  1.00  0.00           K  
TER     268       K+    12
ATOM    268  K+   K+    13      51.676  14.123  45.789  1.00  0.00           K  
TER     269       K+    13
ATOM    269  K+   K+    14       3.035  22.787  20.360  1.00  0.00           K  
TER     270       K+    14
ATOM    270  K+   K+    15      54.570  26.173  31.714  1.00  0.00           K  
TER     271       K+    15
ATOM    271  K+   K+    16      29.662  37.500  29.562  1.00  0.00           K  
TER     272       K+    16
ATOM    272  K+   K+    17      20.165   2.922  48.549  1.00  0.00           K  
TER     273       K+    17
ATOM    273  K+   K+    18      40.885  19.867  40.132  1.00  0.00           K  
TER     274       K+    18
ATOM    274  K+   K+    19      47.959  58.175  47.561  1.00  0.00           K  
TER     275       K+    19
ATOM    275  K+   K+    20      27.209  41.500  58.980  1.00  0.00           K  
TER     276       K+    20
ATOM    276  K+   K+    21      28.328  55.689  52.813  1.00  0.00           K  
TER     277       K+    21
ATOM    277  K+   K+    22      28.011   0.485  33.131  1.00  0.00           K  
TER     278       K+    22
ATOM    278  K+   K+    23      47.396  21.346  28.044  1.00  0.00           K  
TER     279       K+    23
ATOM    279  K+   K+    24       1.299  49.804  56.058  1.00  0.00           K  
TER     280       K+    24
ATOM    280  K+   K+    25       7.473   8.899   0.190  1.00  0.00           K  
TER     281       K+    25
ATOM    281  K+   K+    26      45.096  10.339   9.382  1.00  0.00           K  
TER     282       K+    26
ATOM    282  K+   K+    27       6.405  38.308  28.894  1.00  0.00           K  
TER     283       K+    27
ATOM    283  K+   K+    28       1.690  17.766  50.079  1.00  0.00           K  
TER     284       K+    28
ATOM    284  K+   K+    29      36.852  12.430  15.659  1.00  0.00           K  
TER     285       K+    29
ATOM    285  K+   K+    30      10.221   6.776  47.358  1.00  0.00           K  
TER     286       K+    30
ATOM    286  K+   K+    31      17.295  56.125   2.570  1.00  0.00           K  
TER     287       K+    31
ATOM    287  K+   K+    32      58.386  29.321   6.896  1.00  0.00           K  
TER     288       K+    32
ATOM    288  K+   K+    33       1.820  41.812   9.593  1.00  0.00           K  
TER     289       K+    33
ATOM    289  K+   K+    34      21.828   2.276  52.882  1.00  0.00           K  
TER     290       K+    34
ATOM    290  K+   K+    35      46.755  14.707  58.510  1.00  0.00           K  
TER     291       K+    35
ATOM    291  K+   K+    36      29.820  45.844  16.169  1.00  0.00           K  
TER     292       K+    36
ATOM    292  K+   K+    37      54.977   3.397  30.981  1.00  0.00           K  
TER     293       K+    37
ATOM    293  K+   K+    38      35.003  43.131  32.885  1.00  0.00           K  
TER     294       K+    38
ATOM    294  K+   K+    39      12.893  39.922   9.705  1.00  0.00           K  
TER     295       K+    39
ATOM    295  K+   K+    40      22.236  10.495  27.493  1.00  0.00           K  
TER     296       K+    40
ATOM    296  K+   K+    41      46.322  41.800  24.126  1.00  0.00           K  
TER     297       K+    41
ATOM    297  K+   K+    42      28.689  19.504  28.367  1.00  0.00           K  
TER     298       K+    42
ATOM    298  K+   K+    43      19.079   5.110  54.600  1.00  0.00           K  
TER     299       K+    43
ATOM    299  K+   K+    44       4.957   8.925  33.358  1.00  0.00           K  
TER     300       K+    44
ATOM    300  K+   K+    45      29.887  18.693   5.016  1.00  0.00           K  
TER     301       K+    45
ATOM    301  K+   K+    46       4.518  52.308   6.132  1.00  0.00           K  
TER     302       K+    46
ATOM    302  K+   K+    47      34.546  46.219  36.417  1.00  0.00           K  
TER     303       K+    47
ATOM    303  K+   K+    48      47.553  42.534  27.949  1.00  0.00           K  
TER     304       K+    48
ATOM    304  K+   K+    49       6.563   9.170  16.805  1.00  0.00           K  
TER     305       K+    49
ATOM    305  K+   K+    50      17.086  11.496  19.509  1.00  0.00           K  
TER     306       K+    50
ATOM    306  K+   K+    51      38.333  51.400  46.443  1.00  0.00           K  
TER     307       K+    51
ATOM    307  K+   K+    52      57.922  27.068  54.459  1.00  0.00           K  
TER     308       K+    52
ATOM    308  K+   K+    53      32.735  44.601  19.968  1.00  0.00           K  
TER     309       K+    53
ATOM    309  K+   K+    54      50.895  38.167  18.740  1.00  0.00           K  
TER     310       K+    54
ATOM    310  K+   K+    55      28.200  29.785  39.830  1.00  0.00           K  
TER     311       K+    55
ATOM    311  K+   K+    56      31.920  18.784  19.105  1.00  0.00           K  
TER     312       K+    56
ATOM    312  K+   K+    57      21.414  33.424  55.093  1.00  0.00           K  
TER     313       K+    57
ATOM    313  K+   K+    58      11.721  37.812  56.494  1.00  0.00           K  
TER     314       K+    58
ATOM    314  K+   K+    59       2.519  40.525  30.507  1.00  0.00           K  
TER     315       K+    59
ATOM    315  K+   K+    60      59.226  44.611   7.116  1.00  0.00           K  
TER     316       K+    60
ATOM    316  K+   K+    61      53.539   0.836   4.714  1.00  0.00           K  
TER     317       K+    61
ATOM    317  K+   K+    62      15.036  50.631  43.833  1.00  0.00           K  
TER     318       K+    62
ATOM    318  K+   K+    63      24.703  35.342  10.056  1.00  0.00           K  
TER     319       K+    63
ATOM    319  K+   K+    64      31.648  52.727   2.038  1.00  0.00           K  
TER     320       K+    64
ATOM    320  K+   K+    65      33.555   4.240  59.302  1.00  0.00           K  
TER     321       K+    65
ATOM    321  K+   K+    66       9.078  54.039  24.989  1.00  0.00           K  
TER     322       K+    66
ATOM    322  K+   K+    67      13.031  39.602   5.153  1.00  0.00           K  
TER     323       K+    67
ATOM    323  K+   K+    68      44.744  43.999  11.036  1.00  0.00           K  
TER     324       K+    68
ATOM    324  K+   K+    69       2.819  20.467  26.508  1.00  0.00           K  
TER     325       K+    69
ATOM    325  K+   K+    70      46.999  49.443  33.553  1.00  0.00           K  
TER     326       K+    70
ATOM    326  K+   K+    71       2.073  44.962  39.503  1.00  0.00           K  
TER     327       K+    71
ATOM    327  K+   K+    72      27.624  39.263   3.626  1.00  0.00           K  
TER     328       K+    72
ATOM    328  K+   K+    73      37.521  59.581  31.856  1.00  0.00           K  
TER     329       K+    73
ATOM    329  K+   K+    74      28.786  41.457  38.969  1.00  0.00           K  
TER     330       K+    74
ATOM    330  K+   K+    75       5.518  58.447  46.785  1.00  0.00           K  
TER     331       K+    75
ATOM    331  K+   K+    76      54.444  49.292  32.420  1.00  0.00           K  
TER     332       K+    76
ATOM    332  K+   K+    77      31.487  34.402  15.311  1.00  0.00           K  
TER     333       K+    77
ATOM    333  K+   K+    78       1.440  12.326  45.591  1.00  0.00           K  
TER     334       K+    78
ATOM    334  K+   K+    79      17.682  21.584   9.266  1.00  0.00           K  
TER     335       K+    79
ATOM    335  K+   K+    80      56.622  45.586   4.574  1.00  0.00           K  
TER     336       K+    80
ATOM    336  K+   K+    81      50.552  37.922  13.238  1.00  0.00           K  
TER     337       K+    81
ATOM    337  K+   K+    82      42.087  52.434  19.442  1.00  0.00           K  
TER     338       K+    82
ATOM    338  K+   K+    83      38.460   3.236  54.206  1.00  0.00           K  
TER     339       K+    83
ATOM    339  K+   K+    84      47.387   4.436  36.377  1.00  0.00           K  
TER     340       K+    84
ATOM    340  K+   K+    85      11.708  42.325  42.038  1.00  0.00           K  
TER     341       K+    85
ATOM    341  K+   K+    86      35.381  25.319  58.777  1.00  0.00           K  
TER     342       K+    86
ATOM    342  K+   K+    87      47.058  54.818  31.061  1.00  0.00           K  
TER     343       K+    87
ATOM    343  K+   K+    88       2.468  15.857   6.177  1.00  0.00           K  
TER     344       K+    88
ATOM    344  K+   K+    89      27.034  17.990  37.573  1.00  0.00           K  
TER     345       K+    89
ATOM    345  K+   K+    90      34.722  11.994  44.208  1.00  0.00           K  
TER     346       K+    90
ATOM    346  K+   K+    91      26.869  32.841  33.082  1.00  0.00           K  
TER     347       K+    91
ATOM    347  K+   K+    92      47.107  53.955   2.241  1.00  0.00           K  
TER     348       K+    92
ATOM    348  K+   K+    93      37.778   1.535  11.074  1.00  0.00           K  
TER     349       K+    93
ATOM    349  K+   K+    94      30.153   3.436  15.997  1.00  0.00           K  
TER     350       K+    94
ATOM    350  K+   K+    95      40.310  23.474  51.740  1.00  0.00           K  
TER     351       K+    95
ATOM    351  K+   K+    96      34.027  55.165   8.843  1.00  0.00           K  
TER     352       K+    96
ATOM    352  K+   K+    97      16.889  58.927  42.885  1.00  0.00           K  
TER     353       K+    97
ATOM    353  K+   K+    98      50.087  23.019   3.980  1.00  0.00           K  
TER     354       K+    98
ATOM    354  K+   K+    99      32.395   7.536  11.964  1.00  0.00           K  
TER     355       K+    99
ATOM    355  K+   K+   100      57.428   7.964  53.441  1.00  0.00           K  
TER     356       K+   100
ATOM    356  K+   K+   101      52.557  53.901  15.682  1.00  0.00           K  
TER     357       K+   101
ATOM    357  K+   K+   102      25.793  15.660  58.740  1.00  0.00           K  
TER     358       K+   102
ATOM    358  K+   K+   103      16.629  18.149  11.968  1.00  0.00           K  
TER     359       K+   103
ATOM    359  K+   K+   104      25.040  19.174  10.968  1.00  0.00           K  
TER     360       K+   104
ATOM    360  K+   K+   105       9.937  25.578  59.494  1.00  0.00           K  
TER     361       K+   105
ATOM    361  K+   K+   106       8.021  10.773  12.312  1.00  0.00           K  
TER     362       K+   106
ATOM    362  K+   K+   107      59.791  37.842  16.574  1.00  0.00           K  
TER     363       K+   107
ATOM    363  K+   K+   108      42.281  27.311  40.024  1.00  0.00           K  
TER     364       K+   108
ATOM    364  K+   K+   109      34.259  48.044  15.125  1.00  0.00           K  
TER     365       K+   109
ATOM    365  K+   K+   110      32.100  53.655  19.356  1.00  0.00           K  
TER     366       K+   110
ATOM    366  K+   K+   111      17.805  53.162  35.933  1.00  0.00           K  
TER     367       K+   111
ATOM    367  K+   K+   112      11.736  36.445  30.600  1.00  0.00           K  
TER     368       K+   112
ATOM    368  K+   K+   113      31.442  19.857  37.906  1.00  0.00           K  
TER     369       K+   113
ATOM    369  K+   K+   114      23.764  12.704  10.923  1.00  0.00           K  
TER     370       K+   114
ATOM    370  K+   K+   115      26.078  27.638  37.735  1.00  0.00           K  
TER     371       K+   115
ATOM    371  K+   K+   116      32.789  30.624  41.024  1.00  0.00           K  
TER     372       K+   116
ATOM    372  K+   K+   117      12.587   2.839  59.088  1.00  0.00           K  
TER     373       K+   117
ATOM    373  K+   K+   118      41.590  39.056  53.013  1.00  0.00           K  
TER     374       K+   118
ATOM    374  K+   K+   119      23.107  32.181  43.659  1.00  0.00           K  
TER     375       K+   119
ATOM    375  K+   K+   120      51.887  11.744  37.032  1.00  0.00           K  
TER     376       K+   120
ATOM    376  K+   K+   121      54.986  29.828  53.522  1.00  0.00           K  
TER     377       K+   121
ATOM    377  K+   K+   122      36.525  23.099  51.224  1.00  0.00           K  
TER     378       K+   122
ATOM    378  K+   K+   123      11.420   0.326  47.456  1.00  0.00           K  
TER     379       K+   123
ATOM    379  K+   K+   124      15.806  22.133  40.510  1.00  0.00           K  
TER     380       K+   124
ATOM    380  K+   K+   125      40.531  56.452  58.136  1.00  0.00           K  
TER     381       K+   125
ATOM    381  K+   K+   126      13.012   9.982  25.373  1.00  0.00           K  
TER     382       K+   126
ATOM    382  K+   K+   127      54.851  18.625  12.686  1.00  0.00           K  
TER     383       K+   127
ATOM    383  K+   K+   128      33.122  14.679  16.548  1.00  0.00           K  
TER     384       K+   128
ATOM    384  K+   K+   129       6.758  55.695  19.555  1.00  0.00           K  
TER     385       K+   129
ATOM    385  K+   K+   130      16.306   0.245  11.264  1.00  0.00           K  
TER     386       K+   130
ATOM    386  K+   K+   131      13.195  15.639  30.685  1.00  0.00           K  
TER     387       K+   131
ATOM    387  K+   K+   132      29.432  31.466  25.971  1.00  0.00           K  
TER     388       K+   132
ATOM    388  K+   K+   133      51.848   8.359   6.342  1.00  0.00           K  
TER     389       K+   133
ATOM    389  K+   K+   134      48.141  43.420  53.339  1.00  0.00           K  
TER     390       K+   134
ATOM    390  K+   K+   135      19.019  33.763  45.970  1.00  0.00           K  
TER     391       K+   135
ATOM    391  K+   K+   136      50.616  26.190   6.433  1.00  0.00           K  
TER     392       K+   136
ATOM    392  K+   K+   137      12.379  28.676   8.460  1.00  0.00           K  
TER     393       K+   137
ATOM    393  K+   K+   138      39.143  15.741   3.487  1.00  0.00           K  
TER     394       K+   138
ATOM    394  K+   K+   139      21.181  43.754  49.768  1.00  0.00           K  
TER     395       K+   139
ATOM    395  K+   K+   140      59.106  17.609  44.441  1.00  0.00           K  
TER     396       K+   140
ATOM    396  K+   K+   141      56.179  42.276  47.726  1.00  0.00           K  
TER     397       K+   141
ATOM    397  K+   K+   142      18.908   6.345  19.288  1.00  0.00           K  
TER     398       K+   142
ATOM    398  K+   K+   143       1.118  56.749   3.859  1.00  0.00           K  
TER     399       K+   143
ATOM    399  K+   K+   144      22.103  20.488  55.499  1.00  0.00           K  
TER     400       K+   144
ATOM    400  K+   K+   145      19.877   9.216  32.981  1.00  0.00           K  
TER     401       K+   145
ATOM    401  K+   K+   146      33.143  12.346  51.137  1.00  0.00           K  
TER     402       K+   146
ATOM    402  K+   K+   147       5.084   3.957  41.879  1.00  0.00           K  
TER     403       K+   147
ATOM    403  K+   K+   148      34.736   7.511  33.933  1.00  0.00           K  
TER     404       K+   148
ATOM    404  K+   K+   149      51.551  31.291  12.617  1.00  0.00           K  
TER     405       K+   149
ATOM    405  K+   K+   150      59.638  47.570  26.975  1.00  0.00           K  
TER     406       K+   150
ATOM    406  K+   K+   151      19.648  21.248  43.905  1.00  0.00           K  
TER     407       K+   151
ATOM    407  K+   K+   152      47.025  37.542  39.242  1.00  0.00           K  
TER     408       K+   152
ATOM    408  Cl- Cl-   153      12.003  24.652   5.816  1.00  0.00          CL  
TER     409      Cl-   153
ATOM    409  Cl- Cl-   154      59.544  33.838  10.234  1.00  0.00          CL  
TER     410      Cl-   154
ATOM    410  Cl- Cl-   155       9.819  36.062   6.037  1.00  0.00          CL  
TER     411      Cl-   155
ATOM    411  Cl- Cl-   156      45.884  54.574  21.401  1.00  0.00          CL  
TER     412      Cl-   156
ATOM    412  Cl- Cl-   157       8.290  31.183  52.763  1.00  0.00          CL  
TER     413      Cl-   157
ATOM    413  Cl- Cl-   158      24.506   1.429  56.508  1.00  0.00          CL  
TER     414      Cl-   158
ATOM    414  Cl- Cl-   159      11.770   9.406  21.289  1.00  0.00          CL  
TER     415      Cl-   159
ATOM    415  Cl- Cl-   160      49.049  44.908  17.917  1.00  0.00          CL  
TER     416      Cl-   160
ATOM    416  Cl- Cl-   161      19.794  33.908  11.011  1.00  0.00          CL  
TER     417      Cl-   161
ATOM    417  Cl- Cl-   162       6.128   0.124   0.121  1.00  0.00          CL  
TER     418      Cl-   162
ATOM    418  Cl- Cl-   163      52.831  30.923  19.895  1.00  0.00          CL  
TER     419      Cl-   163
ATOM    419  Cl- Cl-   164      47.401  56.695  42.328  1.00  0.00          CL  
TER     420      Cl-   164
ATOM    420  Cl- Cl-   165      40.164   0.344  23.679  1.00  0.00          CL  
TER     421      Cl-   165
ATOM    421  Cl- Cl-   166      31.782  36.804  17.682  1.00  0.00          CL  
TER     422      Cl-   166
ATOM    422  Cl- Cl-   167       1.925  38.048  21.107  1.00  0.00          CL  
TER     423      Cl-   167
ATOM    423  Cl- Cl-   168      31.691  43.405  13.491  1.00  0.00          CL  
TER     424      Cl-   168
ATOM    424  Cl- Cl-   169      25.789  36.228  54.259  1.00  0.00          CL  
TER     425      Cl-   169
ATOM    425  Cl- Cl-   170      11.197  19.234  49.907  1.00  0.00          CL  
TER     426      Cl-   170
ATOM    426  Cl- Cl-   171       1.831  58.929  40.079  1.00  0.00          CL  
TER     427      Cl-   171
ATOM    427  Cl- Cl-   172      40.074  32.909  53.257  1.00  0.00          CL  
TER     428      Cl-   172
ATOM    428  Cl- Cl-   173      11.834   0.955  19.937  1.00  0.00          CL  
TER     429      Cl-   173
ATOM    429  Cl- Cl-   174      24.974  36.435  14.730  1.00  0.00          CL  
TER     430      Cl-   174
ATOM    430  Cl- Cl-   175      37.584  54.835  31.129  1.00  0.00          CL  
TER     431      Cl-   175
ATOM    431  Cl- Cl-   176      41.016  14.587  58.589  1.00  0.00          CL  
TER     432      Cl-   176
ATOM    432  Cl- Cl-   177       1.101   2.302  21.378  1.00  0.00          CL  
TER     433      Cl-   177
ATOM    433  Cl- Cl-   178      38.146  17.145  11.062  1.00  0.00          CL  
TER     434      Cl-   178
ATOM    434  Cl- Cl-   179      48.562  38.026  26.466  1.00  0.00          CL  
TER     435      Cl-   179
ATOM    435  Cl- Cl-   180      47.388  23.970  53.282  1.00  0.00          CL  
TER     436      Cl-   180
ATOM    436  Cl- Cl-   181      55.959  44.428   1.532  1.00  0.00          CL  
TER     437      Cl-   181
ATOM    437  Cl- Cl-   182      23.964  51.858  49.051  1.00  0.00          CL  
TER     438      Cl-   182
ATOM    438  Cl- Cl-   183      46.442  45.913  31.550  1.00  0.00          CL  
TER     439      Cl-   183
ATOM    439  Cl- Cl-   184      10.310  19.652  32.574  1.00  0.00          CL  
TER     440      Cl-   184
ATOM    440  Cl- Cl-   185      41.514  40.764  57.692  1.00  0.00          CL  
TER     441      Cl-   185
ATOM    441  Cl- Cl-   186      16.497  42.590  44.700  1.00  0.00          CL  
TER     442      Cl-   186
ATOM    442  Cl- Cl-   187       9.572  48.181  10.502  1.00  0.00          CL  
TER     443      Cl-   187
ATOM    443  Cl- Cl-   188      27.714  11.613   8.653  1.00  0.00          CL  
TER     444      Cl-   188
ATOM    444  Cl- Cl-   189      45.877  25.491  29.596  1.00  0.00          CL  
TER     445      Cl-   189
ATOM    445  Cl- Cl-   190      59.480  16.450  34.271  1.00  0.00          CL  
TER     446      Cl-   190
ATOM    446  Cl- Cl-   191      29.874  25.864  34.675  1.00  0.00          CL  
TER     447      Cl-   191
ATOM    447  Cl- Cl-   192      22.355  23.724  42.810  1.00  0.00          CL  
TER     448      Cl-   192
ATOM    448  Cl- Cl-   193      27.569  52.491  55.197  1.00  0.00          CL  
TER     449      Cl-   193
ATOM    449  Cl- Cl-   194      48.083  44.144   7.272  1.00  0.00          CL  
TER     450      Cl-   194
ATOM    450  Cl- Cl-   195      12.411   8.288  59.438  1.00  0.00          CL  
TER     451      Cl-   195
ATOM    451  Cl- Cl-   196       5.050  44.288  47.296  1.00  0.00          CL  
TER     452      Cl-   196
ATOM    452  Cl- Cl-   197      34.228  24.749  28.926  1.00  0.00          CL  
TER     453      Cl-   197
ATOM    453  Cl- Cl-   198      56.867   5.042  15.185  1.00  0.00          CL  
TER     454      Cl-   198
ATOM    454  Cl- Cl-   199      56.246   0.966  26.222  1.00  0.00          CL  
TER     455      Cl-   199
ATOM    455  Cl- Cl-   200      11.372  59.014  31.608  1.00  0.00          CL  
TER     456      Cl-   200
ATOM    456  Cl- Cl-   201      45.076  22.436  48.973  1.00  0.00          CL  
TER     457      Cl-   201
ATOM    457  Cl- Cl-   202      52.999  55.065   5.800  1.00  0.00          CL  
TER     458      Cl-   202
ATOM    458  Cl- Cl-   203       7.895  45.681  31.642  1.00  0.00          CL  
TER     459      Cl-   203
ATOM    459  Cl- Cl-   204      25.271  50.159  11.513  1.00  0.00          CL  
TER     460      Cl-   204
ATOM    460  Cl- Cl-   205       4.713  33.620  37.672  1.00  0.00          CL  
TER     461      Cl-   205
ATOM    461  Cl- Cl-   206      46.862  10.881   6.720  1.00  0.00          CL  
TER     462      Cl-   206
ATOM    462  Cl- Cl-   207      15.222   2.968  45.544  1.00  0.00          CL  
TER     463      Cl-   207
ATOM    463  Cl- Cl-   208      18.844  46.828  12.791  1.00  0.00          CL  
TER     464      Cl-   208
ATOM    464  Cl- Cl-   209       8.127  14.284  57.805  1.00  0.00          CL  
TER     465      Cl-   209
ATOM    465  Cl- Cl-   210      19.359  24.853  33.435  1.00  0.00          CL  
TER     466      Cl-   210
ATOM    466  Cl- Cl-   211       8.018  28.334  35.366  1.00  0.00          CL  
TER     467      Cl-   211
ATOM    467  Cl- Cl-   212      47.614  30.496   5.874  1.00  0.00          CL  
TER     468      Cl-   212
ATOM    468  Cl- Cl-   213      34.179  25.467  40.709  1.00  0.00          CL  
TER     469      Cl-   213
ATOM    469  Cl- Cl-   214      59.992  23.660  38.797  1.00  0.00          CL  
TER     470      Cl-   214
ATOM    470  Cl- Cl-   215      36.402  48.438  42.631  1.00  0.00          CL  
TER     471      Cl-   215
ATOM    471  Cl- Cl-   216       2.102   7.172  40.577  1.00  0.00          CL  
TER     472      Cl-   216
ATOM    472  Cl- Cl-   217      11.906  39.707  28.886  1.00  0.00          CL  
TER     473      Cl-   217
ATOM    473  Cl- Cl-   218      53.936   7.919  59.177  1.00  0.00          CL  
TER     474      Cl-   218
ATOM    474  Cl- Cl-   219      10.683   1.466  53.002  1.00  0.00          CL  
TER     475      Cl-   219
ATOM    475  Cl- Cl-   220       8.964  10.867  48.341  1.00  0.00          CL  
TER     476      Cl-   220
ATOM    476  Cl- Cl-   221      23.443  19.371  57.847  1.00  0.00          CL  
TER     477      Cl-   221
ATOM    477  Cl- Cl-   222       0.522  34.056   0.950  1.00  0.00          CL  
TER     478      Cl-   222
ATOM    478  Cl- Cl-   223      47.471   8.845  10.646  1.00  0.00          CL  
TER     479      Cl-   223
ATOM    479  Cl- Cl-   224      57.332  36.357   6.509  1.00  0.00          CL  
TER     480      Cl-   224
ATOM    480  Cl- Cl-   225      23.080   3.585  48.858  1.00  0.00          CL  
TER     481      Cl-   225
ATOM    481  Cl- Cl-   226      10.332  55.639  52.459  1.00  0.00          CL  
TER     482      Cl-   226
ATOM    482  Cl- Cl-   227      15.319  14.936  28.648  1.00  0.00          CL  
TER     483      Cl-   227
ATOM    483  Cl- Cl-   228      16.024  18.125  59.431  1.00  0.00          CL  
TER     484      Cl-   228
ATOM    484  Cl- Cl-   229      23.251  57.541  27.071  1.00  0.00          CL  
TER     485      Cl-   229
ATOM    485  Cl- Cl-   230      37.599  37.975  21.209  1.00  0.00          CL  
TER     486      Cl-   230
ATOM    486  Cl- Cl-   231       2.181   3.352  10.935  1.00  0.00          CL  
TER     487      Cl-   231
ATOM    487  Cl- Cl-   232      41.908  17.479  41.586  1.00  0.00          CL  
TER     488      Cl-   232
ATOM    488  Cl- Cl-   233      49.789  58.287   2.030  1.00  0.00          CL  
TER     489      Cl-   233
ATOM    489  Cl- Cl-   234      22.749   1.879   3.872  1.00  0.00          CL  
TER     490      Cl-   234
ATOM    490  Cl- Cl-   235      54.674  26.910   0.153  1.00  0.00          CL  
TER     491      Cl-   235
ATOM    491  Cl- Cl-   236      23.944  21.301  15.824  1.00  0.00          CL  
TER     492      Cl-   236
ATOM    492  Cl- Cl-   237      31.496  58.017  55.205  1.00  0.00          CL  
TER     493      Cl-   237
ATOM    493  Cl- Cl-   238      50.893  54.157  55.668  1.00  0.00          CL  
TER     494      Cl-   238
ATOM    494  Cl- Cl-   239      24.083   7.181  31.671  1.00  0.00          CL  
TER     495      Cl-   239
ATOM    495  Cl- Cl-   240      54.158  49.054  15.048  1.00  0.00          CL  
TER     496      Cl-   240
ATOM    496  Cl- Cl-   241      26.116  31.599  56.028  1.00  0.00          CL  
TER     497      Cl-   241
ATOM    497  Cl- Cl-   242      24.939  10.509  54.360  1.00  0.00          CL  
TER     498      Cl-   242
ATOM    498  Cl- Cl-   243       6.870   3.787  16.558  1.00  0.00          CL  
TER     499      Cl-   243
ATOM    499  Cl- Cl-   244      50.486   8.922  37.508  1.00  0.00          CL  
TER     500      Cl-   244
ATOM    500  Cl- Cl-   245      18.011  40.789   8.118  1.00  0.00          CL  
TER     501      Cl-   245
ATOM    501  Cl- Cl-   246      53.288  35.213   9.859  1.00  0.00          CL  
TER     502      Cl-   246
ATOM    502  Cl- Cl-   247      29.796  55.020  15.002  1.00  0.00          CL  
TER     503      Cl-   247
ATOM    503  Cl- Cl-   248      43.980  27.614  33.700  1.00  0.00          CL  
TER     504      Cl-   248
ATOM    504  Cl- Cl-   249      48.687  35.539  36.732  1.00  0.00          CL  
TER     505      Cl-   249
ATOM    505  Cl- Cl-   250      48.887  42.011  32.905  1.00  0.00          CL  
TER     506      Cl-   250
ATOM    506  Cl- Cl-   251      30.886  16.998  45.087  1.00  0.00          CL  
TER     507      Cl-   251
ATOM    507  Cl- Cl-   252      60.013  49.650   8.034  1.00  0.00          CL  
TER     508      Cl-   252
ATOM    508  Cl- Cl-   253      26.111   8.235  12.553  1.00  0.00          CL  
TER     509      Cl-   253
ATOM    509  Cl- Cl-   254       9.479  51.224  42.362  1.00  0.00          CL  
TER     510      Cl-   254
ATOM    510  Cl- Cl-   255       0.540  22.649  49.656  1.00  0.00          CL  
TER     511      Cl-   255
ATOM    511  Cl- Cl-   256      52.319  46.659  47.935  1.00  0.00          CL  
TER     512      Cl-   256
ATOM    512  Cl- Cl-   257      58.833  54.407  11.373  1.00  0.00          CL  
TER     513      Cl-   257
ATOM    513  Cl- Cl-   258      38.156  10.342  20.876  1.00  0.00          CL  
TER     514      Cl-   258
ATOM    514  Cl- Cl-   259      29.454  15.548  53.504  1.00  0.00          CL  
TER     515      Cl-   259
ATOM    515  Cl- Cl-   260       0.051  17.456  23.388  1.00  0.00          CL  
TER     516      Cl-   260
ATOM    516  Cl- Cl-   261      45.671  34.945  11.538  1.00  0.00          CL  
TER     517      Cl-   261
ATOM    517  Cl- Cl-   262      36.364  31.430  49.377  1.00  0.00          CL  
TER     518      Cl-   262
ATOM    518  Cl- Cl-   263      44.294   1.406  28.584  1.00  0.00          CL  
TER     519      Cl-   263
ATOM    519  Cl- Cl-   264      43.002  45.817  27.894  1.00  0.00          CL  
TER     520      Cl-   264
ATOM    520  Cl- Cl-   265      56.352   9.787   6.577  1.00  0.00          CL  
TER     521      Cl-   265
ATOM    521  Cl- Cl-   266      58.014  14.268  48.617  1.00  0.00          CL  
TER     522      Cl-   266
ATOM    522  Cl- Cl-   267      32.772   8.008   3.772  1.00  0.00          CL  
TER     523      Cl-   267
ATOM    523  Cl- Cl-   268      22.746  31.357  40.525  1.00  0.00          CL  
TER     524      Cl-   268
ATOM    524  Cl- Cl-   269      27.129  23.698  56.857  1.00  0.00          CL  
TER     525      Cl-   269
ATOM    525  Cl- Cl-   270       2.389  33.621  27.518  1.00  0.00          CL  
TER     526      Cl-   270
ATOM    526  Cl- Cl-   271      31.918  54.372   6.847  1.00  0.00          CL  
TER     527      Cl-   271
ATOM    527  Cl- Cl-   272      16.644  45.149  51.109  1.00  0.00          CL  
TER     528      Cl-   272
ATOM    528  Cl- Cl-   273      16.561  54.798  25.748  1.00  0.00          CL  
TER     529      Cl-   273
ATOM    529  Cl- Cl-   274      48.752   5.805  49.730  1.00  0.00          CL  
TER     530      Cl-   274
ATOM    530  Cl- Cl-   275      18.970  14.168  51.169  1.00  0.00          CL  
TER     531      Cl-   275
ATOM    531  Cl- Cl-   276      45.473  52.521  29.882  1.00  0.00          CL  
TER     532      Cl-   276
ATOM    532  Cl- Cl-   277      45.433  42.589  54.430  1.00  0.00          CL  
TER     533      Cl-   277
ATOM    533  Cl- Cl-   278      32.576  35.541  39.782  1.00  0.00          CL  
TER     534      Cl-   278
ATOM    534  Cl- Cl-   279      37.296  29.123  57.458  1.00  0.00          CL  
TER     535      Cl-   279
ATOM    535  Cl- Cl-   280      36.961  20.287  36.482  1.00  0.00          CL  
TER     536      Cl-   280
ATOM    536  Cl- Cl-   281      42.129   3.707   2.128  1.00  0.00          CL  
TER     537      Cl-   281
ATOM    537  Cl- Cl-   282      53.920  22.557  39.881  1.00  0.00          CL  
TER     538      Cl-   282
ATOM    538  Cl- Cl-   283      24.678  14.014  43.250  1.00  0.00          CL  
TER     539      Cl-   283
ATOM    539  Cl- Cl-   284      23.499  19.354  26.913  1.00  0.00          CL  
TER     540      Cl-   284
ATOM    540  Cl- Cl-   285      56.839  31.203  16.733  1.00  0.00          CL  
TER     541      Cl-   285
ATOM    541  Cl- Cl-   286      55.027  48.022  29.582  1.00  0.00          CL  
TER     542      Cl-   286
ATOM    542  Cl- Cl-   287      29.227  13.553  17.142  1.00  0.00          CL  
TER     543      Cl-   287
ATOM    543  Cl- Cl-   288      17.374  58.495  36.570  1.00  0.00          CL  
TER     544      Cl-   288
ATOM    544  Cl- Cl-   289      33.083  41.034  34.837  1.00  0.00          CL  
END   
