# Supplementary material for: Toward Accurate RNA Folding Thermodynamics: Evaluation of Enhanced Sampling Methods for Force Field Benchmarking
Source: J Chem Theory Comput. 2026 May 14;22(10):5247–58. doi: 10.1021/acs.jctc.6c00108 (PMC13217565; doi:10.1021/acs.jctc.6c00108)
Supplement: Supplementary file 2 [file ct6c00108_si_002.zip › GAGA_clusters/ss_6.pdb]

ATOM      1  H5T RG5     1       1.868   3.432  48.592  1.00  0.00           H  
ATOM      2  O5' RG5     1       2.779   3.135  48.635  1.00  0.00           O  
ATOM      3  C5' RG5     1       3.147   2.256  47.581  1.00  0.00           C  
ATOM      4 H5'1 RG5     1       2.636   1.295  47.522  1.00  0.00           H  
ATOM      5 H5'2 RG5     1       4.227   2.114  47.628  1.00  0.00           H  
ATOM      6  C4' RG5     1       2.970   3.081  46.299  1.00  0.00           C  
ATOM      7  H4' RG5     1       3.017   2.410  45.441  1.00  0.00           H  
ATOM      8  O4' RG5     1       1.845   3.879  46.182  1.00  0.00           O  
ATOM      9  C1' RG5     1       1.996   4.619  44.954  1.00  0.00           C  
ATOM     10  H1' RG5     1       1.481   4.143  44.119  1.00  0.00           H  
ATOM     11  N9  RG5     1       1.410   5.956  45.129  1.00  0.00           N  
ATOM     12  C8  RG5     1       0.524   6.317  46.053  1.00  0.00           C  
ATOM     13  H8  RG5     1       0.306   5.732  46.934  1.00  0.00           H  
ATOM     14  N7  RG5     1      -0.052   7.514  45.978  1.00  0.00           N  
ATOM     15  C5  RG5     1       0.593   8.013  44.878  1.00  0.00           C  
ATOM     16  C6  RG5     1       0.531   9.306  44.188  1.00  0.00           C  
ATOM     17  O6  RG5     1       0.051  10.334  44.610  1.00  0.00           O  
ATOM     18  N1  RG5     1       1.157   9.318  42.963  1.00  0.00           N  
ATOM     19  H1  RG5     1       1.184  10.115  42.343  1.00  0.00           H  
ATOM     20  C2  RG5     1       1.834   8.210  42.414  1.00  0.00           C  
ATOM     21  N2  RG5     1       2.350   8.245  41.283  1.00  0.00           N  
ATOM     22  H21 RG5     1       2.842   7.409  41.003  1.00  0.00           H  
ATOM     23  H22 RG5     1       2.405   9.176  40.895  1.00  0.00           H  
ATOM     24  N3  RG5     1       1.978   7.049  43.054  1.00  0.00           N  
ATOM     25  C4  RG5     1       1.346   7.006  44.230  1.00  0.00           C  
ATOM     26  C3' RG5     1       4.102   4.114  45.949  1.00  0.00           C  
ATOM     27  H3' RG5     1       4.100   4.838  46.764  1.00  0.00           H  
ATOM     28  C2' RG5     1       3.507   4.619  44.609  1.00  0.00           C  
ATOM     29 H2'1 RG5     1       3.888   5.618  44.401  1.00  0.00           H  
ATOM     30  O2' RG5     1       3.655   3.800  43.442  1.00  0.00           O  
ATOM     31 HO'2 RG5     1       4.384   3.185  43.553  1.00  0.00           H  
ATOM     32  O3' RG5     1       5.402   3.494  45.889  1.00  0.00           O  
ATOM     33  P    RC     2       6.673   4.351  46.195  1.00  0.00           P  
ATOM     34  O1P  RC     2       7.827   3.648  45.760  1.00  0.00           O  
ATOM     35  O2P  RC     2       6.635   4.842  47.585  1.00  0.00           O  
ATOM     36  O5'  RC     2       6.504   5.693  45.350  1.00  0.00           O  
ATOM     37  C5'  RC     2       7.038   6.019  44.022  1.00  0.00           C  
ATOM     38 H5'1  RC     2       6.456   5.431  43.312  1.00  0.00           H  
ATOM     39 H5'2  RC     2       8.092   5.744  44.040  1.00  0.00           H  
ATOM     40  C4'  RC     2       6.866   7.482  43.685  1.00  0.00           C  
ATOM     41  H4'  RC     2       7.361   7.573  42.718  1.00  0.00           H  
ATOM     42  O4'  RC     2       5.457   7.828  43.680  1.00  0.00           O  
ATOM     43  C1'  RC     2       5.263   9.251  43.741  1.00  0.00           C  
ATOM     44  H1'  RC     2       5.010   9.731  42.795  1.00  0.00           H  
ATOM     45  N1   RC     2       4.357   9.582  44.853  1.00  0.00           N  
ATOM     46  C6   RC     2       4.106   8.639  45.835  1.00  0.00           C  
ATOM     47  H6   RC     2       4.522   7.642  45.817  1.00  0.00           H  
ATOM     48  C5   RC     2       3.343   9.020  46.847  1.00  0.00           C  
ATOM     49  H5   RC     2       3.097   8.444  47.728  1.00  0.00           H  
ATOM     50  C4   RC     2       2.860  10.348  46.856  1.00  0.00           C  
ATOM     51  N4   RC     2       2.131  10.771  47.837  1.00  0.00           N  
ATOM     52  H41  RC     2       1.909  11.756  47.838  1.00  0.00           H  
ATOM     53  H42  RC     2       1.970  10.183  48.642  1.00  0.00           H  
ATOM     54  N3   RC     2       3.127  11.235  45.878  1.00  0.00           N  
ATOM     55  C2   RC     2       3.834  10.865  44.876  1.00  0.00           C  
ATOM     56  O2   RC     2       3.984  11.677  43.880  1.00  0.00           O  
ATOM     57  C3'  RC     2       7.367   8.653  44.584  1.00  0.00           C  
ATOM     58  H3'  RC     2       7.049   8.414  45.598  1.00  0.00           H  
ATOM     59  C2'  RC     2       6.633   9.880  44.112  1.00  0.00           C  
ATOM     60 H2'1  RC     2       6.489  10.594  44.923  1.00  0.00           H  
ATOM     61  O2'  RC     2       7.164  10.494  42.958  1.00  0.00           O  
ATOM     62 HO'2  RC     2       8.110  10.349  42.885  1.00  0.00           H  
ATOM     63  O3'  RC     2       8.813   8.794  44.408  1.00  0.00           O  
ATOM     64  P    RG     3       9.695   9.385  45.590  1.00  0.00           P  
ATOM     65  O1P  RG     3      11.026   9.639  44.994  1.00  0.00           O  
ATOM     66  O2P  RG     3       9.610   8.496  46.742  1.00  0.00           O  
ATOM     67  O5'  RG     3       9.095  10.830  46.103  1.00  0.00           O  
ATOM     68  C5'  RG     3       9.099  12.043  45.370  1.00  0.00           C  
ATOM     69 H5'1  RG     3       8.765  11.795  44.362  1.00  0.00           H  
ATOM     70 H5'2  RG     3      10.126  12.407  45.359  1.00  0.00           H  
ATOM     71  C4'  RG     3       8.277  13.101  45.982  1.00  0.00           C  
ATOM     72  H4'  RG     3       8.461  14.017  45.420  1.00  0.00           H  
ATOM     73  O4'  RG     3       6.854  12.920  45.898  1.00  0.00           O  
ATOM     74  C1'  RG     3       6.257  13.422  47.067  1.00  0.00           C  
ATOM     75  H1'  RG     3       5.380  14.042  46.880  1.00  0.00           H  
ATOM     76  N9   RG     3       5.889  12.270  47.935  1.00  0.00           N  
ATOM     77  C8   RG     3       6.258  10.964  47.817  1.00  0.00           C  
ATOM     78  H8   RG     3       6.931  10.558  47.076  1.00  0.00           H  
ATOM     79  N7   RG     3       5.867  10.244  48.804  1.00  0.00           N  
ATOM     80  C5   RG     3       5.053  11.098  49.531  1.00  0.00           C  
ATOM     81  C6   RG     3       4.036  10.736  50.497  1.00  0.00           C  
ATOM     82  O6   RG     3       4.004   9.709  51.146  1.00  0.00           O  
ATOM     83  N1   RG     3       3.284  11.824  50.994  1.00  0.00           N  
ATOM     84  H1   RG     3       2.699  11.668  51.803  1.00  0.00           H  
ATOM     85  C2   RG     3       3.398  13.088  50.483  1.00  0.00           C  
ATOM     86  N2   RG     3       2.669  13.927  51.171  1.00  0.00           N  
ATOM     87  H21  RG     3       2.941  14.892  51.044  1.00  0.00           H  
ATOM     88  H22  RG     3       2.367  13.546  52.056  1.00  0.00           H  
ATOM     89  N3   RG     3       4.200  13.420  49.438  1.00  0.00           N  
ATOM     90  C4   RG     3       5.059  12.411  49.067  1.00  0.00           C  
ATOM     91  C3'  RG     3       8.610  13.479  47.430  1.00  0.00           C  
ATOM     92  H3'  RG     3       8.721  12.538  47.969  1.00  0.00           H  
ATOM     93  C2'  RG     3       7.283  14.203  47.763  1.00  0.00           C  
ATOM     94 H2'1  RG     3       7.153  14.099  48.840  1.00  0.00           H  
ATOM     95  O2'  RG     3       7.153  15.496  47.380  1.00  0.00           O  
ATOM     96 HO'2  RG     3       6.248  15.739  47.588  1.00  0.00           H  
ATOM     97  O3'  RG     3       9.771  14.318  47.612  1.00  0.00           O  
ATOM     98  P    RA     4      10.594  14.226  48.977  1.00  0.00           P  
ATOM     99  O1P  RA     4      11.672  15.186  48.843  1.00  0.00           O  
ATOM    100  O2P  RA     4      11.061  12.825  49.261  1.00  0.00           O  
ATOM    101  O5'  RA     4       9.638  14.756  50.101  1.00  0.00           O  
ATOM    102  C5'  RA     4       9.150  16.125  50.021  1.00  0.00           C  
ATOM    103 H5'1  RA     4       8.705  16.260  49.035  1.00  0.00           H  
ATOM    104 H5'2  RA     4       9.914  16.901  50.056  1.00  0.00           H  
ATOM    105  C4'  RA     4       7.983  16.442  50.990  1.00  0.00           C  
ATOM    106  H4'  RA     4       7.673  17.451  50.717  1.00  0.00           H  
ATOM    107  O4'  RA     4       6.932  15.534  50.750  1.00  0.00           O  
ATOM    108  C1'  RA     4       6.203  15.215  51.970  1.00  0.00           C  
ATOM    109  H1'  RA     4       5.142  15.444  51.866  1.00  0.00           H  
ATOM    110  N9   RA     4       6.435  13.778  52.343  1.00  0.00           N  
ATOM    111  C8   RA     4       7.310  12.843  51.674  1.00  0.00           C  
ATOM    112  H8   RA     4       8.018  13.116  50.905  1.00  0.00           H  
ATOM    113  N7   RA     4       7.154  11.595  52.150  1.00  0.00           N  
ATOM    114  C5   RA     4       6.090  11.740  53.032  1.00  0.00           C  
ATOM    115  C6   RA     4       5.402  10.827  53.849  1.00  0.00           C  
ATOM    116  N6   RA     4       5.724   9.574  53.975  1.00  0.00           N  
ATOM    117  H61  RA     4       6.542   9.149  53.562  1.00  0.00           H  
ATOM    118  H62  RA     4       5.026   8.916  54.289  1.00  0.00           H  
ATOM    119  N1   RA     4       4.384  11.152  54.672  1.00  0.00           N  
ATOM    120  C2   RA     4       4.091  12.395  54.721  1.00  0.00           C  
ATOM    121  H2   RA     4       3.306  12.689  55.402  1.00  0.00           H  
ATOM    122  N3   RA     4       4.644  13.438  54.041  1.00  0.00           N  
ATOM    123  C4   RA     4       5.653  13.060  53.224  1.00  0.00           C  
ATOM    124  C3'  RA     4       8.297  16.281  52.447  1.00  0.00           C  
ATOM    125  H3'  RA     4       8.785  15.339  52.695  1.00  0.00           H  
ATOM    126  C2'  RA     4       6.885  16.130  53.034  1.00  0.00           C  
ATOM    127 H2'1  RA     4       6.923  15.719  54.043  1.00  0.00           H  
ATOM    128  O2'  RA     4       6.077  17.273  53.052  1.00  0.00           O  
ATOM    129 HO'2  RA     4       6.622  18.050  52.909  1.00  0.00           H  
ATOM    130  O3'  RA     4       8.971  17.475  53.031  1.00  0.00           O  
ATOM    131  P    RG     5       9.681  17.346  54.386  1.00  0.00           P  
ATOM    132  O1P  RG     5      10.494  18.531  54.506  1.00  0.00           O  
ATOM    133  O2P  RG     5      10.398  16.083  54.434  1.00  0.00           O  
ATOM    134  O5'  RG     5       8.651  17.280  55.627  1.00  0.00           O  
ATOM    135  C5'  RG     5       7.899  18.479  56.088  1.00  0.00           C  
ATOM    136 H5'1  RG     5       7.267  18.769  55.248  1.00  0.00           H  
ATOM    137 H5'2  RG     5       8.618  19.258  56.340  1.00  0.00           H  
ATOM    138  C4'  RG     5       6.987  18.260  57.341  1.00  0.00           C  
ATOM    139  H4'  RG     5       7.545  18.461  58.255  1.00  0.00           H  
ATOM    140  O4'  RG     5       5.993  19.248  57.261  1.00  0.00           O  
ATOM    141  C1'  RG     5       4.749  18.515  57.043  1.00  0.00           C  
ATOM    142  H1'  RG     5       4.221  18.490  57.997  1.00  0.00           H  
ATOM    143  N9   RG     5       3.979  19.292  56.016  1.00  0.00           N  
ATOM    144  C8   RG     5       3.742  18.881  54.696  1.00  0.00           C  
ATOM    145  H8   RG     5       4.109  17.985  54.218  1.00  0.00           H  
ATOM    146  N7   RG     5       2.946  19.656  54.073  1.00  0.00           N  
ATOM    147  C5   RG     5       2.583  20.667  54.981  1.00  0.00           C  
ATOM    148  C6   RG     5       1.879  21.867  54.749  1.00  0.00           C  
ATOM    149  O6   RG     5       1.425  22.354  53.748  1.00  0.00           O  
ATOM    150  N1   RG     5       1.973  22.640  55.896  1.00  0.00           N  
ATOM    151  H1   RG     5       1.494  23.526  55.825  1.00  0.00           H  
ATOM    152  C2   RG     5       2.478  22.374  57.084  1.00  0.00           C  
ATOM    153  N2   RG     5       2.435  23.351  57.974  1.00  0.00           N  
ATOM    154  H21  RG     5       1.719  24.044  57.813  1.00  0.00           H  
ATOM    155  H22  RG     5       2.840  23.221  58.890  1.00  0.00           H  
ATOM    156  N3   RG     5       3.293  21.328  57.279  1.00  0.00           N  
ATOM    157  C4   RG     5       3.227  20.475  56.201  1.00  0.00           C  
ATOM    158  C3'  RG     5       6.309  16.797  57.433  1.00  0.00           C  
ATOM    159  H3'  RG     5       6.860  16.035  56.883  1.00  0.00           H  
ATOM    160  C2'  RG     5       5.150  17.133  56.592  1.00  0.00           C  
ATOM    161 H2'1  RG     5       5.412  17.070  55.536  1.00  0.00           H  
ATOM    162  O2'  RG     5       4.092  16.244  56.779  1.00  0.00           O  
ATOM    163 HO'2  RG     5       4.066  15.932  57.687  1.00  0.00           H  
ATOM    164  O3'  RG     5       5.968  16.542  58.875  1.00  0.00           O  
ATOM    165  P    RA     6       7.014  15.725  59.818  1.00  0.00           P  
ATOM    166  O1P  RA     6       6.494  15.937  61.211  1.00  0.00           O  
ATOM    167  O2P  RA     6       8.351  16.213  59.422  1.00  0.00           O  
ATOM    168  O5'  RA     6       6.925  14.180  59.345  1.00  0.00           O  
ATOM    169  C5'  RA     6       5.977  13.252  59.953  1.00  0.00           C  
ATOM    170 H5'1  RA     6       4.933  13.522  59.795  1.00  0.00           H  
ATOM    171 H5'2  RA     6       6.172  13.317  61.024  1.00  0.00           H  
ATOM    172  C4'  RA     6       6.049  11.832  59.485  1.00  0.00           C  
ATOM    173  H4'  RA     6       5.393  11.250  60.133  1.00  0.00           H  
ATOM    174  O4'  RA     6       5.539  11.679  58.170  1.00  0.00           O  
ATOM    175  C1'  RA     6       6.489  10.928  57.457  1.00  0.00           C  
ATOM    176  H1'  RA     6       6.001  10.210  56.798  1.00  0.00           H  
ATOM    177  N9   RA     6       7.358  11.868  56.622  1.00  0.00           N  
ATOM    178  C8   RA     6       7.199  13.232  56.474  1.00  0.00           C  
ATOM    179  H8   RA     6       6.412  13.669  57.071  1.00  0.00           H  
ATOM    180  N7   RA     6       8.072  13.802  55.706  1.00  0.00           N  
ATOM    181  C5   RA     6       8.805  12.703  55.132  1.00  0.00           C  
ATOM    182  C6   RA     6       9.896  12.528  54.250  1.00  0.00           C  
ATOM    183  N6   RA     6      10.500  13.472  53.543  1.00  0.00           N  
ATOM    184  H61  RA     6      10.360  14.449  53.758  1.00  0.00           H  
ATOM    185  H62  RA     6      11.184  13.158  52.869  1.00  0.00           H  
ATOM    186  N1   RA     6      10.317  11.284  53.932  1.00  0.00           N  
ATOM    187  C2   RA     6       9.761  10.257  54.499  1.00  0.00           C  
ATOM    188  H2   RA     6      10.170   9.277  54.300  1.00  0.00           H  
ATOM    189  N3   RA     6       8.782  10.279  55.426  1.00  0.00           N  
ATOM    190  C4   RA     6       8.305  11.528  55.665  1.00  0.00           C  
ATOM    191  C3'  RA     6       7.408  11.090  59.626  1.00  0.00           C  
ATOM    192  H3'  RA     6       8.247  11.768  59.470  1.00  0.00           H  
ATOM    193  C2'  RA     6       7.302  10.140  58.466  1.00  0.00           C  
ATOM    194 H2'1  RA     6       8.321   9.863  58.196  1.00  0.00           H  
ATOM    195  O2'  RA     6       6.756   8.905  58.752  1.00  0.00           O  
ATOM    196 HO'2  RA     6       7.293   8.447  59.403  1.00  0.00           H  
ATOM    197  O3'  RA     6       7.620  10.370  60.831  1.00  0.00           O  
ATOM    198  P    RG     7       9.045  10.547  61.542  1.00  0.00           P  
ATOM    199  O1P  RG     7       9.020   9.758  62.739  1.00  0.00           O  
ATOM    200  O2P  RG     7       9.276  12.009  61.769  1.00  0.00           O  
ATOM    201  O5'  RG     7      10.223   9.942  60.615  1.00  0.00           O  
ATOM    202  C5'  RG     7      10.247   8.565  60.248  1.00  0.00           C  
ATOM    203 H5'1  RG     7       9.276   8.231  59.881  1.00  0.00           H  
ATOM    204 H5'2  RG     7      10.398   8.001  61.168  1.00  0.00           H  
ATOM    205  C4'  RG     7      11.374   8.309  59.245  1.00  0.00           C  
ATOM    206  H4'  RG     7      11.503   7.235  59.105  1.00  0.00           H  
ATOM    207  O4'  RG     7      11.025   8.879  57.979  1.00  0.00           O  
ATOM    208  C1'  RG     7      12.167   9.399  57.328  1.00  0.00           C  
ATOM    209  H1'  RG     7      12.213   8.838  56.394  1.00  0.00           H  
ATOM    210  N9   RG     7      12.152  10.857  57.100  1.00  0.00           N  
ATOM    211  C8   RG     7      11.092  11.718  57.395  1.00  0.00           C  
ATOM    212  H8   RG     7      10.260  11.519  58.055  1.00  0.00           H  
ATOM    213  N7   RG     7      11.394  13.007  57.181  1.00  0.00           N  
ATOM    214  C5   RG     7      12.614  12.916  56.474  1.00  0.00           C  
ATOM    215  C6   RG     7      13.411  13.978  55.856  1.00  0.00           C  
ATOM    216  O6   RG     7      13.298  15.180  55.766  1.00  0.00           O  
ATOM    217  N1   RG     7      14.684  13.528  55.315  1.00  0.00           N  
ATOM    218  H1   RG     7      15.276  14.144  54.777  1.00  0.00           H  
ATOM    219  C2   RG     7      14.968  12.226  55.280  1.00  0.00           C  
ATOM    220  N2   RG     7      16.056  11.816  54.690  1.00  0.00           N  
ATOM    221  H21  RG     7      16.669  12.573  54.423  1.00  0.00           H  
ATOM    222  H22  RG     7      16.311  10.872  54.946  1.00  0.00           H  
ATOM    223  N3   RG     7      14.202  11.188  55.798  1.00  0.00           N  
ATOM    224  C4   RG     7      13.082  11.608  56.406  1.00  0.00           C  
ATOM    225  C3'  RG     7      12.696   8.839  59.631  1.00  0.00           C  
ATOM    226  H3'  RG     7      12.624   9.825  60.089  1.00  0.00           H  
ATOM    227  C2'  RG     7      13.296   9.043  58.257  1.00  0.00           C  
ATOM    228 H2'1  RG     7      14.058   9.816  58.354  1.00  0.00           H  
ATOM    229  O2'  RG     7      13.931   7.918  57.698  1.00  0.00           O  
ATOM    230 HO'2  RG     7      14.438   7.433  58.353  1.00  0.00           H  
ATOM    231  O3'  RG     7      13.397   7.862  60.414  1.00  0.00           O  
ATOM    232  P   RC3     8      14.175   8.356  61.600  1.00  0.00           P  
ATOM    233  O1P RC3     8      14.694   7.177  62.349  1.00  0.00           O  
ATOM    234  O2P RC3     8      13.282   9.183  62.362  1.00  0.00           O  
ATOM    235  O5' RC3     8      15.359   9.230  61.075  1.00  0.00           O  
ATOM    236  C5' RC3     8      16.455   8.587  60.390  1.00  0.00           C  
ATOM    237 H5'1 RC3     8      16.132   7.758  59.761  1.00  0.00           H  
ATOM    238 H5'2 RC3     8      17.142   8.022  61.021  1.00  0.00           H  
ATOM    239  C4' RC3     8      17.426   9.605  59.730  1.00  0.00           C  
ATOM    240  H4' RC3     8      18.164   8.936  59.287  1.00  0.00           H  
ATOM    241  O4' RC3     8      16.651  10.233  58.724  1.00  0.00           O  
ATOM    242  C1' RC3     8      16.953  11.636  58.744  1.00  0.00           C  
ATOM    243  H1' RC3     8      17.301  11.961  57.764  1.00  0.00           H  
ATOM    244  N1  RC3     8      15.806  12.528  59.122  1.00  0.00           N  
ATOM    245  C6  RC3     8      14.606  12.170  59.732  1.00  0.00           C  
ATOM    246  H6  RC3     8      14.395  11.149  60.014  1.00  0.00           H  
ATOM    247  C5  RC3     8      13.649  13.102  59.958  1.00  0.00           C  
ATOM    248  H5  RC3     8      12.686  12.866  60.385  1.00  0.00           H  
ATOM    249  C4  RC3     8      13.870  14.380  59.362  1.00  0.00           C  
ATOM    250  N4  RC3     8      12.829  15.281  59.453  1.00  0.00           N  
ATOM    251  H41 RC3     8      12.882  16.161  58.960  1.00  0.00           H  
ATOM    252  H42 RC3     8      11.970  14.911  59.832  1.00  0.00           H  
ATOM    253  N3  RC3     8      14.975  14.720  58.719  1.00  0.00           N  
ATOM    254  C2  RC3     8      15.964  13.885  58.746  1.00  0.00           C  
ATOM    255  O2  RC3     8      16.976  14.330  58.224  1.00  0.00           O  
ATOM    256  C3' RC3     8      18.034  10.661  60.696  1.00  0.00           C  
ATOM    257  H3' RC3     8      17.397  10.790  61.571  1.00  0.00           H  
ATOM    258  C2' RC3     8      18.115  11.827  59.765  1.00  0.00           C  
ATOM    259 H2'1 RC3     8      17.933  12.731  60.346  1.00  0.00           H  
ATOM    260  O2' RC3     8      19.289  12.007  59.094  1.00  0.00           O  
ATOM    261 HO'2 RC3     8      19.986  11.658  59.655  1.00  0.00           H  
ATOM    262  O3' RC3     8      19.378  10.322  61.083  1.00  0.00           O  
ATOM    263  H3T RC3     8      19.416  10.446  62.034  1.00  0.00           H  
TER     264      RC3     8
ATOM    264  K+   K+     9      14.984  28.379  32.959  1.00  0.00           K  
TER     265       K+     9
ATOM    265  K+   K+    10      22.930  41.296  29.362  1.00  0.00           K  
TER     266       K+    10
ATOM    266  K+   K+    11      59.935   7.879  54.198  1.00  0.00           K  
TER     267       K+    11
ATOM    267  K+   K+    12      16.204  53.801   3.543  1.00  0.00           K  
TER     268       K+    12
ATOM    268  K+   K+    13      11.364   0.608  47.941  1.00  0.00           K  
TER     269       K+    13
ATOM    269  K+   K+    14      52.960  49.329  44.182  1.00  0.00           K  
TER     270       K+    14
ATOM    270  K+   K+    15      55.272  15.117  42.075  1.00  0.00           K  
TER     271       K+    15
ATOM    271  K+   K+    16      17.956  25.837  18.332  1.00  0.00           K  
TER     272       K+    16
ATOM    272  K+   K+    17      47.866   0.114  30.844  1.00  0.00           K  
TER     273       K+    17
ATOM    273  K+   K+    18      14.841  50.234   3.937  1.00  0.00           K  
TER     274       K+    18
ATOM    274  K+   K+    19      12.815  13.101  25.986  1.00  0.00           K  
TER     275       K+    19
ATOM    275  K+   K+    20       0.065  54.028  24.953  1.00  0.00           K  
TER     276       K+    20
ATOM    276  K+   K+    21      51.350  57.440  14.363  1.00  0.00           K  
TER     277       K+    21
ATOM    277  K+   K+    22       0.185  55.928   6.903  1.00  0.00           K  
TER     278       K+    22
ATOM    278  K+   K+    23      57.833  47.942  56.260  1.00  0.00           K  
TER     279       K+    23
ATOM    279  K+   K+    24      42.160  57.965  23.680  1.00  0.00           K  
TER     280       K+    24
ATOM    280  K+   K+    25      28.389  50.929  59.208  1.00  0.00           K  
TER     281       K+    25
ATOM    281  K+   K+    26      59.847  48.654  52.869  1.00  0.00           K  
TER     282       K+    26
ATOM    282  K+   K+    27      20.579  47.908  54.066  1.00  0.00           K  
TER     283       K+    27
ATOM    283  K+   K+    28      40.434  43.746  17.062  1.00  0.00           K  
TER     284       K+    28
ATOM    284  K+   K+    29      13.730  39.224  18.943  1.00  0.00           K  
TER     285       K+    29
ATOM    285  K+   K+    30       4.098  45.428  52.014  1.00  0.00           K  
TER     286       K+    30
ATOM    286  K+   K+    31       2.659  17.470  36.376  1.00  0.00           K  
TER     287       K+    31
ATOM    287  K+   K+    32      51.469  48.794  49.955  1.00  0.00           K  
TER     288       K+    32
ATOM    288  K+   K+    33      50.943  19.554   1.098  1.00  0.00           K  
TER     289       K+    33
ATOM    289  K+   K+    34      28.438  33.053  43.904  1.00  0.00           K  
TER     290       K+    34
ATOM    290  K+   K+    35      44.901  50.133   5.433  1.00  0.00           K  
TER     291       K+    35
ATOM    291  K+   K+    36      58.744  59.319  55.426  1.00  0.00           K  
TER     292       K+    36
ATOM    292  K+   K+    37      39.373  31.263  51.371  1.00  0.00           K  
TER     293       K+    37
ATOM    293  K+   K+    38      57.985  57.109  49.673  1.00  0.00           K  
TER     294       K+    38
ATOM    294  K+   K+    39      24.152  55.958  58.820  1.00  0.00           K  
TER     295       K+    39
ATOM    295  K+   K+    40       7.653  53.575  42.544  1.00  0.00           K  
TER     296       K+    40
ATOM    296  K+   K+    41      56.355  18.046  22.635  1.00  0.00           K  
TER     297       K+    41
ATOM    297  K+   K+    42      26.042   5.743  55.830  1.00  0.00           K  
TER     298       K+    42
ATOM    298  K+   K+    43      31.879  49.399  43.413  1.00  0.00           K  
TER     299       K+    43
ATOM    299  K+   K+    44      45.758   9.675  13.400  1.00  0.00           K  
TER     300       K+    44
ATOM    300  K+   K+    45      19.890   4.401   3.699  1.00  0.00           K  
TER     301       K+    45
ATOM    301  K+   K+    46      51.918  40.559  45.977  1.00  0.00           K  
TER     302       K+    46
ATOM    302  K+   K+    47      31.879   9.719  50.655  1.00  0.00           K  
TER     303       K+    47
ATOM    303  K+   K+    48      13.344  59.288   8.993  1.00  0.00           K  
TER     304       K+    48
ATOM    304  K+   K+    49      41.833  25.493  13.103  1.00  0.00           K  
TER     305       K+    49
ATOM    305  K+   K+    50      44.501   2.064  23.275  1.00  0.00           K  
TER     306       K+    50
ATOM    306  K+   K+    51      35.531  30.498  39.088  1.00  0.00           K  
TER     307       K+    51
ATOM    307  K+   K+    52      45.454  52.206  41.543  1.00  0.00           K  
TER     308       K+    52
ATOM    308  K+   K+    53      10.006  57.127  33.111  1.00  0.00           K  
TER     309       K+    53
ATOM    309  K+   K+    54      58.491  33.619  59.305  1.00  0.00           K  
TER     310       K+    54
ATOM    310  K+   K+    55      26.320  53.715  18.042  1.00  0.00           K  
TER     311       K+    55
ATOM    311  K+   K+    56      21.404  22.764   8.842  1.00  0.00           K  
TER     312       K+    56
ATOM    312  K+   K+    57      47.468  41.913  59.342  1.00  0.00           K  
TER     313       K+    57
ATOM    313  K+   K+    58      10.073  15.338  57.078  1.00  0.00           K  
TER     314       K+    58
ATOM    314  K+   K+    59      26.032  53.992  29.755  1.00  0.00           K  
TER     315       K+    59
ATOM    315  K+   K+    60      58.515  18.017  30.372  1.00  0.00           K  
TER     316       K+    60
ATOM    316  K+   K+    61      30.380   9.302  45.943  1.00  0.00           K  
TER     317       K+    61
ATOM    317  K+   K+    62      52.905  42.672  19.479  1.00  0.00           K  
TER     318       K+    62
ATOM    318  K+   K+    63      11.223  45.825  52.936  1.00  0.00           K  
TER     319       K+    63
ATOM    319  K+   K+    64      33.745  16.061  24.524  1.00  0.00           K  
TER     320       K+    64
ATOM    320  K+   K+    65      12.097  18.524   0.913  1.00  0.00           K  
TER     321       K+    65
ATOM    321  K+   K+    66      30.827  37.558  11.617  1.00  0.00           K  
TER     322       K+    66
ATOM    322  K+   K+    67      22.092  34.658  43.264  1.00  0.00           K  
TER     323       K+    67
ATOM    323  K+   K+    68       1.719   0.976  32.676  1.00  0.00           K  
TER     324       K+    68
ATOM    324  K+   K+    69       0.326  24.234  46.506  1.00  0.00           K  
TER     325       K+    69
ATOM    325  K+   K+    70      58.526  38.633   9.494  1.00  0.00           K  
TER     326       K+    70
ATOM    326  K+   K+    71       8.749  42.250  13.532  1.00  0.00           K  
TER     327       K+    71
ATOM    327  K+   K+    72      43.947  29.667  24.092  1.00  0.00           K  
TER     328       K+    72
ATOM    328  K+   K+    73      42.424  22.061  14.933  1.00  0.00           K  
TER     329       K+    73
ATOM    329  K+   K+    74      52.198  27.822  20.050  1.00  0.00           K  
TER     330       K+    74
ATOM    330  K+   K+    75      11.890  59.014  52.362  1.00  0.00           K  
TER     331       K+    75
ATOM    331  K+   K+    76      48.407  59.827  12.411  1.00  0.00           K  
TER     332       K+    76
ATOM    332  K+   K+    77       1.085  47.914  22.825  1.00  0.00           K  
TER     333       K+    77
ATOM    333  K+   K+    78      20.028  43.753  48.970  1.00  0.00           K  
TER     334       K+    78
ATOM    334  K+   K+    79      11.705   0.643  56.088  1.00  0.00           K  
TER     335       K+    79
ATOM    335  K+   K+    80      22.821  25.518  53.043  1.00  0.00           K  
TER     336       K+    80
ATOM    336  K+   K+    81      37.008  45.939  53.315  1.00  0.00           K  
TER     337       K+    81
ATOM    337  K+   K+    82      29.440  20.363  37.107  1.00  0.00           K  
TER     338       K+    82
ATOM    338  K+   K+    83      58.085  28.750  32.208  1.00  0.00           K  
TER     339       K+    83
ATOM    339  K+   K+    84      39.085  41.887   7.504  1.00  0.00           K  
TER     340       K+    84
ATOM    340  K+   K+    85       0.803  32.988  44.753  1.00  0.00           K  
TER     341       K+    85
ATOM    341  K+   K+    86      15.500  30.701   5.180  1.00  0.00           K  
TER     342       K+    86
ATOM    342  K+   K+    87       0.362  14.132  30.092  1.00  0.00           K  
TER     343       K+    87
ATOM    343  K+   K+    88      38.472   4.438  24.785  1.00  0.00           K  
TER     344       K+    88
ATOM    344  K+   K+    89      19.286  48.142  47.696  1.00  0.00           K  
TER     345       K+    89
ATOM    345  K+   K+    90      36.745  25.593   8.314  1.00  0.00           K  
TER     346       K+    90
ATOM    346  K+   K+    91      49.913  29.018  37.960  1.00  0.00           K  
TER     347       K+    91
ATOM    347  K+   K+    92      36.142  33.304   4.041  1.00  0.00           K  
TER     348       K+    92
ATOM    348  K+   K+    93      31.341  45.651  34.143  1.00  0.00           K  
TER     349       K+    93
ATOM    349  K+   K+    94      45.444  19.389  30.138  1.00  0.00           K  
TER     350       K+    94
ATOM    350  K+   K+    95       0.555  13.215  44.279  1.00  0.00           K  
TER     351       K+    95
ATOM    351  K+   K+    96      44.558  26.671  59.338  1.00  0.00           K  
TER     352       K+    96
ATOM    352  K+   K+    97      30.141  43.711  27.371  1.00  0.00           K  
TER     353       K+    97
ATOM    353  K+   K+    98      40.459   0.500  56.089  1.00  0.00           K  
TER     354       K+    98
ATOM    354  K+   K+    99      56.325  57.159   2.453  1.00  0.00           K  
TER     355       K+    99
ATOM    355  K+   K+   100      46.537  26.596  17.684  1.00  0.00           K  
TER     356       K+   100
ATOM    356  K+   K+   101      53.832  32.310  27.111  1.00  0.00           K  
TER     357       K+   101
ATOM    357  K+   K+   102      35.483  20.026  32.402  1.00  0.00           K  
TER     358       K+   102
ATOM    358  K+   K+   103       9.061   0.174  44.343  1.00  0.00           K  
TER     359       K+   103
ATOM    359  K+   K+   104      26.290  26.684  32.812  1.00  0.00           K  
TER     360       K+   104
ATOM    360  K+   K+   105       6.320   5.024  50.128  1.00  0.00           K  
TER     361       K+   105
ATOM    361  K+   K+   106      13.563   7.405  43.493  1.00  0.00           K  
TER     362       K+   106
ATOM    362  K+   K+   107      52.925  20.876  39.460  1.00  0.00           K  
TER     363       K+   107
ATOM    363  K+   K+   108      51.819  14.332   6.635  1.00  0.00           K  
TER     364       K+   108
ATOM    364  K+   K+   109      35.311   0.674  15.787  1.00  0.00           K  
TER     365       K+   109
ATOM    365  K+   K+   110      59.068  35.071  10.760  1.00  0.00           K  
TER     366       K+   110
ATOM    366  K+   K+   111      21.655  20.806  22.004  1.00  0.00           K  
TER     367       K+   111
ATOM    367  K+   K+   112      28.776  59.529   8.033  1.00  0.00           K  
TER     368       K+   112
ATOM    368  K+   K+   113      55.448  50.059  25.577  1.00  0.00           K  
TER     369       K+   113
ATOM    369  K+   K+   114      34.614  39.378  27.191  1.00  0.00           K  
TER     370       K+   114
ATOM    370  K+   K+   115      45.568  44.466  54.261  1.00  0.00           K  
TER     371       K+   115
ATOM    371  K+   K+   116      16.544   5.703  10.386  1.00  0.00           K  
TER     372       K+   116
ATOM    372  K+   K+   117      48.428   6.343  48.305  1.00  0.00           K  
TER     373       K+   117
ATOM    373  K+   K+   118      14.234  15.481  48.180  1.00  0.00           K  
TER     374       K+   118
ATOM    374  K+   K+   119       6.565  29.389  49.190  1.00  0.00           K  
TER     375       K+   119
ATOM    375  K+   K+   120      48.608  29.445  50.125  1.00  0.00           K  
TER     376       K+   120
ATOM    376  K+   K+   121      15.819   2.701  19.343  1.00  0.00           K  
TER     377       K+   121
ATOM    377  K+   K+   122      42.501  21.390  44.887  1.00  0.00           K  
TER     378       K+   122
ATOM    378  K+   K+   123       5.745  16.111   8.839  1.00  0.00           K  
TER     379       K+   123
ATOM    379  K+   K+   124      22.364  42.505  21.936  1.00  0.00           K  
TER     380       K+   124
ATOM    380  K+   K+   125       4.973  19.407  23.570  1.00  0.00           K  
TER     381       K+   125
ATOM    381  K+   K+   126      48.593  26.607   5.113  1.00  0.00           K  
TER     382       K+   126
ATOM    382  K+   K+   127      33.028  20.409  48.891  1.00  0.00           K  
TER     383       K+   127
ATOM    383  K+   K+   128      24.921  35.720  58.164  1.00  0.00           K  
TER     384       K+   128
ATOM    384  K+   K+   129      28.224  56.571  48.297  1.00  0.00           K  
TER     385       K+   129
ATOM    385  K+   K+   130      38.892   9.025  36.897  1.00  0.00           K  
TER     386       K+   130
ATOM    386  K+   K+   131      23.324  19.530  58.504  1.00  0.00           K  
TER     387       K+   131
ATOM    387  K+   K+   132      15.026  10.047  51.938  1.00  0.00           K  
TER     388       K+   132
ATOM    388  K+   K+   133      11.804  36.645  22.370  1.00  0.00           K  
TER     389       K+   133
ATOM    389  K+   K+   134      23.556  55.200  12.487  1.00  0.00           K  
TER     390       K+   134
ATOM    390  K+   K+   135      38.152  48.644  36.748  1.00  0.00           K  
TER     391       K+   135
ATOM    391  K+   K+   136      23.814  16.540  35.979  1.00  0.00           K  
TER     392       K+   136
ATOM    392  K+   K+   137      20.308  56.129  26.045  1.00  0.00           K  
TER     393       K+   137
ATOM    393  K+   K+   138       3.979  32.939  58.102  1.00  0.00           K  
TER     394       K+   138
ATOM    394  K+   K+   139      39.815  57.342  40.714  1.00  0.00           K  
TER     395       K+   139
ATOM    395  K+   K+   140       8.665  47.171  27.944  1.00  0.00           K  
TER     396       K+   140
ATOM    396  K+   K+   141      57.091  31.939  45.139  1.00  0.00           K  
TER     397       K+   141
ATOM    397  K+   K+   142      52.971  39.297  12.143  1.00  0.00           K  
TER     398       K+   142
ATOM    398  K+   K+   143      44.037  26.651  41.274  1.00  0.00           K  
TER     399       K+   143
ATOM    399  K+   K+   144      22.751  37.877  15.774  1.00  0.00           K  
TER     400       K+   144
ATOM    400  K+   K+   145      17.847  51.519  38.464  1.00  0.00           K  
TER     401       K+   145
ATOM    401  K+   K+   146      48.397  10.149  24.977  1.00  0.00           K  
TER     402       K+   146
ATOM    402  K+   K+   147      48.473   9.827  51.384  1.00  0.00           K  
TER     403       K+   147
ATOM    403  K+   K+   148      39.580   7.704  51.787  1.00  0.00           K  
TER     404       K+   148
ATOM    404  K+   K+   149      41.980  55.323  51.030  1.00  0.00           K  
TER     405       K+   149
ATOM    405  K+   K+   150      19.440   8.226  27.130  1.00  0.00           K  
TER     406       K+   150
ATOM    406  K+   K+   151       1.869  20.318  51.766  1.00  0.00           K  
TER     407       K+   151
ATOM    407  K+   K+   152      26.034  50.557  36.020  1.00  0.00           K  
TER     408       K+   152
ATOM    408  Cl- Cl-   153      26.982  58.746  55.019  1.00  0.00          CL  
TER     409      Cl-   153
ATOM    409  Cl- Cl-   154      51.857   9.540  51.739  1.00  0.00          CL  
TER     410      Cl-   154
ATOM    410  Cl- Cl-   155       4.385  18.500  43.259  1.00  0.00          CL  
TER     411      Cl-   155
ATOM    411  Cl- Cl-   156      48.100  42.798  46.062  1.00  0.00          CL  
TER     412      Cl-   156
ATOM    412  Cl- Cl-   157      46.297  29.332  21.524  1.00  0.00          CL  
TER     413      Cl-   157
ATOM    413  Cl- Cl-   158       1.929  37.951  28.055  1.00  0.00          CL  
TER     414      Cl-   158
ATOM    414  Cl- Cl-   159      11.709  58.379  16.944  1.00  0.00          CL  
TER     415      Cl-   159
ATOM    415  Cl- Cl-   160      11.762  27.678  32.563  1.00  0.00          CL  
TER     416      Cl-   160
ATOM    416  Cl- Cl-   161      45.897  32.644   0.419  1.00  0.00          CL  
TER     417      Cl-   161
ATOM    417  Cl- Cl-   162      45.970  56.944  47.758  1.00  0.00          CL  
TER     418      Cl-   162
ATOM    418  Cl- Cl-   163      35.581  53.858  56.103  1.00  0.00          CL  
TER     419      Cl-   163
ATOM    419  Cl- Cl-   164      45.573   0.774  20.653  1.00  0.00          CL  
TER     420      Cl-   164
ATOM    420  Cl- Cl-   165      50.912   9.235  40.971  1.00  0.00          CL  
TER     421      Cl-   165
ATOM    421  Cl- Cl-   166      30.355  25.535  54.449  1.00  0.00          CL  
TER     422      Cl-   166
ATOM    422  Cl- Cl-   167      17.965  26.758  10.728  1.00  0.00          CL  
TER     423      Cl-   167
ATOM    423  Cl- Cl-   168      42.657  53.585  26.833  1.00  0.00          CL  
TER     424      Cl-   168
ATOM    424  Cl- Cl-   169      31.376  32.668   5.884  1.00  0.00          CL  
TER     425      Cl-   169
ATOM    425  Cl- Cl-   170      54.211  45.602  31.851  1.00  0.00          CL  
TER     426      Cl-   170
ATOM    426  Cl- Cl-   171      38.378  44.003  46.657  1.00  0.00          CL  
TER     427      Cl-   171
ATOM    427  Cl- Cl-   172      26.781  55.685  25.671  1.00  0.00          CL  
TER     428      Cl-   172
ATOM    428  Cl- Cl-   173      46.298  28.321  34.389  1.00  0.00          CL  
TER     429      Cl-   173
ATOM    429  Cl- Cl-   174      38.055  59.837  20.208  1.00  0.00          CL  
TER     430      Cl-   174
ATOM    430  Cl- Cl-   175      23.632  55.464  21.910  1.00  0.00          CL  
TER     431      Cl-   175
ATOM    431  Cl- Cl-   176      27.215  43.541  36.430  1.00  0.00          CL  
TER     432      Cl-   176
ATOM    432  Cl- Cl-   177       3.180  27.762   4.810  1.00  0.00          CL  
TER     433      Cl-   177
ATOM    433  Cl- Cl-   178      31.774  55.780  44.820  1.00  0.00          CL  
TER     434      Cl-   178
ATOM    434  Cl- Cl-   179      34.343  38.401  45.591  1.00  0.00          CL  
TER     435      Cl-   179
ATOM    435  Cl- Cl-   180      49.667   6.983  26.146  1.00  0.00          CL  
TER     436      Cl-   180
ATOM    436  Cl- Cl-   181      44.293  24.926  38.274  1.00  0.00          CL  
TER     437      Cl-   181
ATOM    437  Cl- Cl-   182      42.982  26.156  45.354  1.00  0.00          CL  
TER     438      Cl-   182
ATOM    438  Cl- Cl-   183      12.973  45.902  19.965  1.00  0.00          CL  
TER     439      Cl-   183
ATOM    439  Cl- Cl-   184      31.883  14.155  17.935  1.00  0.00          CL  
TER     440      Cl-   184
ATOM    440  Cl- Cl-   185       1.598  14.932  41.021  1.00  0.00          CL  
TER     441      Cl-   185
ATOM    441  Cl- Cl-   186      54.444  44.566  12.212  1.00  0.00          CL  
TER     442      Cl-   186
ATOM    442  Cl- Cl-   187      20.146  56.596  56.821  1.00  0.00          CL  
TER     443      Cl-   187
ATOM    443  Cl- Cl-   188       7.458  37.045  11.804  1.00  0.00          CL  
TER     444      Cl-   188
ATOM    444  Cl- Cl-   189      19.419  48.873  38.544  1.00  0.00          CL  
TER     445      Cl-   189
ATOM    445  Cl- Cl-   190      28.686  26.614  41.618  1.00  0.00          CL  
TER     446      Cl-   190
ATOM    446  Cl- Cl-   191      26.061  57.336   4.426  1.00  0.00          CL  
TER     447      Cl-   191
ATOM    447  Cl- Cl-   192      45.388  37.256   9.452  1.00  0.00          CL  
TER     448      Cl-   192
ATOM    448  Cl- Cl-   193      29.430  52.586  38.944  1.00  0.00          CL  
TER     449      Cl-   193
ATOM    449  Cl- Cl-   194      31.126   1.093  12.721  1.00  0.00          CL  
TER     450      Cl-   194
ATOM    450  Cl- Cl-   195      18.361   0.097   0.066  1.00  0.00          CL  
TER     451      Cl-   195
ATOM    451  Cl- Cl-   196      53.472  21.219   0.624  1.00  0.00          CL  
TER     452      Cl-   196
ATOM    452  Cl- Cl-   197      16.822   7.271  50.941  1.00  0.00          CL  
TER     453      Cl-   197
ATOM    453  Cl- Cl-   198      57.701  51.503   2.518  1.00  0.00          CL  
TER     454      Cl-   198
ATOM    454  Cl- Cl-   199      40.309  22.895  39.382  1.00  0.00          CL  
TER     455      Cl-   199
ATOM    455  Cl- Cl-   200      12.249   1.221  45.158  1.00  0.00          CL  
TER     456      Cl-   200
ATOM    456  Cl- Cl-   201      44.700  55.271   7.588  1.00  0.00          CL  
TER     457      Cl-   201
ATOM    457  Cl- Cl-   202       0.069  24.811  22.133  1.00  0.00          CL  
TER     458      Cl-   202
ATOM    458  Cl- Cl-   203      20.012  39.713  15.823  1.00  0.00          CL  
TER     459      Cl-   203
ATOM    459  Cl- Cl-   204      49.163  34.452  19.000  1.00  0.00          CL  
TER     460      Cl-   204
ATOM    460  Cl- Cl-   205       9.438  42.707  35.542  1.00  0.00          CL  
TER     461      Cl-   205
ATOM    461  Cl- Cl-   206      56.614  42.768  52.792  1.00  0.00          CL  
TER     462      Cl-   206
ATOM    462  Cl- Cl-   207      32.422  18.524  53.479  1.00  0.00          CL  
TER     463      Cl-   207
ATOM    463  Cl- Cl-   208      55.932  58.357  53.678  1.00  0.00          CL  
TER     464      Cl-   208
ATOM    464  Cl- Cl-   209      51.073  27.498   9.281  1.00  0.00          CL  
TER     465      Cl-   209
ATOM    465  Cl- Cl-   210      39.024  27.203  59.253  1.00  0.00          CL  
TER     466      Cl-   210
ATOM    466  Cl- Cl-   211      19.683  25.898  15.593  1.00  0.00          CL  
TER     467      Cl-   211
ATOM    467  Cl- Cl-   212      19.124  56.687  40.376  1.00  0.00          CL  
TER     468      Cl-   212
ATOM    468  Cl- Cl-   213      35.345   5.770  57.894  1.00  0.00          CL  
TER     469      Cl-   213
ATOM    469  Cl- Cl-   214       8.895  52.033  55.805  1.00  0.00          CL  
TER     470      Cl-   214
ATOM    470  Cl- Cl-   215      53.799  35.534  44.041  1.00  0.00          CL  
TER     471      Cl-   215
ATOM    471  Cl- Cl-   216       7.009   0.304  48.695  1.00  0.00          CL  
TER     472      Cl-   216
ATOM    472  Cl- Cl-   217      48.607  45.819  58.300  1.00  0.00          CL  
TER     473      Cl-   217
ATOM    473  Cl- Cl-   218       2.557  57.849  43.510  1.00  0.00          CL  
TER     474      Cl-   218
ATOM    474  Cl- Cl-   219      37.710  33.273  27.126  1.00  0.00          CL  
TER     475      Cl-   219
ATOM    475  Cl- Cl-   220      46.881  21.598   2.628  1.00  0.00          CL  
TER     476      Cl-   220
ATOM    476  Cl- Cl-   221       6.874  53.219  47.901  1.00  0.00          CL  
TER     477      Cl-   221
ATOM    477  Cl- Cl-   222       9.294  28.046  57.905  1.00  0.00          CL  
TER     478      Cl-   222
ATOM    478  Cl- Cl-   223      38.442  41.240  12.512  1.00  0.00          CL  
TER     479      Cl-   223
ATOM    479  Cl- Cl-   224       0.609  21.592  39.335  1.00  0.00          CL  
TER     480      Cl-   224
ATOM    480  Cl- Cl-   225      34.363  36.759  21.222  1.00  0.00          CL  
TER     481      Cl-   225
ATOM    481  Cl- Cl-   226      38.160   3.240  35.250  1.00  0.00          CL  
TER     482      Cl-   226
ATOM    482  Cl- Cl-   227      52.848  52.195   9.554  1.00  0.00          CL  
TER     483      Cl-   227
ATOM    483  Cl- Cl-   228      12.622  11.058  33.047  1.00  0.00          CL  
TER     484      Cl-   228
ATOM    484  Cl- Cl-   229      30.503  45.768  46.043  1.00  0.00          CL  
TER     485      Cl-   229
ATOM    485  Cl- Cl-   230      57.082  49.951  53.817  1.00  0.00          CL  
TER     486      Cl-   230
ATOM    486  Cl- Cl-   231      45.936  27.799   8.098  1.00  0.00          CL  
TER     487      Cl-   231
ATOM    487  Cl- Cl-   232      47.488  54.410  25.113  1.00  0.00          CL  
TER     488      Cl-   232
ATOM    488  Cl- Cl-   233      40.968  33.285  41.000  1.00  0.00          CL  
TER     489      Cl-   233
ATOM    489  Cl- Cl-   234       0.254  19.825  19.439  1.00  0.00          CL  
TER     490      Cl-   234
ATOM    490  Cl- Cl-   235      11.058  38.510  19.886  1.00  0.00          CL  
TER     491      Cl-   235
ATOM    491  Cl- Cl-   236      46.309  36.806  56.574  1.00  0.00          CL  
TER     492      Cl-   236
ATOM    492  Cl- Cl-   237       8.255  17.973  19.601  1.00  0.00          CL  
TER     493      Cl-   237
ATOM    493  Cl- Cl-   238       7.247  57.928   9.762  1.00  0.00          CL  
TER     494      Cl-   238
ATOM    494  Cl- Cl-   239       3.181  32.371  39.960  1.00  0.00          CL  
TER     495      Cl-   239
ATOM    495  Cl- Cl-   240      54.419  20.157  31.636  1.00  0.00          CL  
TER     496      Cl-   240
ATOM    496  Cl- Cl-   241      38.785  51.909  51.748  1.00  0.00          CL  
TER     497      Cl-   241
ATOM    497  Cl- Cl-   242      44.236   5.236  51.002  1.00  0.00          CL  
TER     498      Cl-   242
ATOM    498  Cl- Cl-   243       3.850  53.914  25.406  1.00  0.00          CL  
TER     499      Cl-   243
ATOM    499  Cl- Cl-   244      22.433  31.706  32.503  1.00  0.00          CL  
TER     500      Cl-   244
ATOM    500  Cl- Cl-   245      13.329   6.073  20.314  1.00  0.00          CL  
TER     501      Cl-   245
ATOM    501  Cl- Cl-   246      37.808  15.782  33.470  1.00  0.00          CL  
TER     502      Cl-   246
ATOM    502  Cl- Cl-   247      44.592  13.967  50.037  1.00  0.00          CL  
TER     503      Cl-   247
ATOM    503  Cl- Cl-   248      24.808  16.053  38.960  1.00  0.00          CL  
TER     504      Cl-   248
ATOM    504  Cl- Cl-   249      12.628  51.078  38.698  1.00  0.00          CL  
TER     505      Cl-   249
ATOM    505  Cl- Cl-   250      11.866  40.768  51.650  1.00  0.00          CL  
TER     506      Cl-   250
ATOM    506  Cl- Cl-   251      54.397  54.205  16.933  1.00  0.00          CL  
TER     507      Cl-   251
ATOM    507  Cl- Cl-   252      34.891   1.842  51.502  1.00  0.00          CL  
TER     508      Cl-   252
ATOM    508  Cl- Cl-   253      58.965   9.252  25.957  1.00  0.00          CL  
TER     509      Cl-   253
ATOM    509  Cl- Cl-   254      17.857  38.081   1.510  1.00  0.00          CL  
TER     510      Cl-   254
ATOM    510  Cl- Cl-   255      41.069  15.594  15.551  1.00  0.00          CL  
TER     511      Cl-   255
ATOM    511  Cl- Cl-   256      45.851   7.481   9.109  1.00  0.00          CL  
TER     512      Cl-   256
ATOM    512  Cl- Cl-   257      22.547  33.407  19.924  1.00  0.00          CL  
TER     513      Cl-   257
ATOM    513  Cl- Cl-   258      17.339  43.970  17.625  1.00  0.00          CL  
TER     514      Cl-   258
ATOM    514  Cl- Cl-   259      27.421  36.602  41.051  1.00  0.00          CL  
TER     515      Cl-   259
ATOM    515  Cl- Cl-   260       1.265  50.758  22.096  1.00  0.00          CL  
TER     516      Cl-   260
ATOM    516  Cl- Cl-   261      51.458  55.937  41.852  1.00  0.00          CL  
TER     517      Cl-   261
ATOM    517  Cl- Cl-   262      55.431  23.316  26.981  1.00  0.00          CL  
TER     518      Cl-   262
ATOM    518  Cl- Cl-   263      18.532  43.923  46.100  1.00  0.00          CL  
TER     519      Cl-   263
ATOM    519  Cl- Cl-   264      12.816   2.564  31.704  1.00  0.00          CL  
TER     520      Cl-   264
ATOM    520  Cl- Cl-   265      28.047  59.717  18.781  1.00  0.00          CL  
TER     521      Cl-   265
ATOM    521  Cl- Cl-   266      13.364  11.806  37.841  1.00  0.00          CL  
TER     522      Cl-   266
ATOM    522  Cl- Cl-   267      49.141  59.019  50.090  1.00  0.00          CL  
TER     523      Cl-   267
ATOM    523  Cl- Cl-   268      32.254  20.584  24.344  1.00  0.00          CL  
TER     524      Cl-   268
ATOM    524  Cl- Cl-   269      29.064  18.026  46.746  1.00  0.00          CL  
TER     525      Cl-   269
ATOM    525  Cl- Cl-   270       4.366  29.365  55.772  1.00  0.00          CL  
TER     526      Cl-   270
ATOM    526  Cl- Cl-   271      14.798  55.073  49.068  1.00  0.00          CL  
TER     527      Cl-   271
ATOM    527  Cl- Cl-   272      27.800  36.913  29.704  1.00  0.00          CL  
TER     528      Cl-   272
ATOM    528  Cl- Cl-   273       5.702  51.480   4.527  1.00  0.00          CL  
TER     529      Cl-   273
ATOM    529  Cl- Cl-   274      55.201  37.896  52.346  1.00  0.00          CL  
TER     530      Cl-   274
ATOM    530  Cl- Cl-   275      23.301   8.777  17.177  1.00  0.00          CL  
TER     531      Cl-   275
ATOM    531  Cl- Cl-   276      23.320  47.844  51.849  1.00  0.00          CL  
TER     532      Cl-   276
ATOM    532  Cl- Cl-   277      14.857   3.761   5.773  1.00  0.00          CL  
TER     533      Cl-   277
ATOM    533  Cl- Cl-   278      20.521  52.165  50.611  1.00  0.00          CL  
TER     534      Cl-   278
ATOM    534  Cl- Cl-   279      54.160  17.935  39.503  1.00  0.00          CL  
TER     535      Cl-   279
ATOM    535  Cl- Cl-   280      18.801   4.152  12.132  1.00  0.00          CL  
TER     536      Cl-   280
ATOM    536  Cl- Cl-   281      43.795  45.715   8.452  1.00  0.00          CL  
TER     537      Cl-   281
ATOM    537  Cl- Cl-   282      23.158  46.009  44.978  1.00  0.00          CL  
TER     538      Cl-   282
ATOM    538  Cl- Cl-   283      18.753  52.522  59.493  1.00  0.00          CL  
TER     539      Cl-   283
ATOM    539  Cl- Cl-   284      20.051   4.702   7.618  1.00  0.00          CL  
TER     540      Cl-   284
ATOM    540  Cl- Cl-   285      13.548  26.644   8.847  1.00  0.00          CL  
TER     541      Cl-   285
ATOM    541  Cl- Cl-   286      24.708   8.984  38.039  1.00  0.00          CL  
TER     542      Cl-   286
ATOM    542  Cl- Cl-   287      37.537  33.360  34.412  1.00  0.00          CL  
TER     543      Cl-   287
ATOM    543  Cl- Cl-   288       8.264  39.388  58.324  1.00  0.00          CL  
TER     544      Cl-   288
ATOM    544  Cl- Cl-   289      43.792  14.573  29.509  1.00  0.00          CL  
END   
