# Supplementary material for: Toward Accurate RNA Folding Thermodynamics: Evaluation of Enhanced Sampling Methods for Force Field Benchmarking
Source: J Chem Theory Comput. 2026 May 14;22(10):5247–58. doi: 10.1021/acs.jctc.6c00108 (PMC13217565; doi:10.1021/acs.jctc.6c00108)
Supplement: Supplementary file 2 [file ct6c00108_si_002.zip › GAGA_clusters/ss_2.pdb]

ATOM      1  H5T RG5     1      36.787  42.780  -0.670  1.00  0.00           H  
ATOM      2  O5' RG5     1      36.989  42.029  -0.107  1.00  0.00           O  
ATOM      3  C5' RG5     1      38.061  42.454   0.656  1.00  0.00           C  
ATOM      4 H5'1 RG5     1      37.903  43.441   1.091  1.00  0.00           H  
ATOM      5 H5'2 RG5     1      38.931  42.627   0.023  1.00  0.00           H  
ATOM      6  C4' RG5     1      38.343  41.455   1.853  1.00  0.00           C  
ATOM      7  H4' RG5     1      37.417  41.090   2.298  1.00  0.00           H  
ATOM      8  O4' RG5     1      39.111  40.280   1.403  1.00  0.00           O  
ATOM      9  C1' RG5     1      40.405  40.270   2.078  1.00  0.00           C  
ATOM     10  H1' RG5     1      40.731  39.299   2.451  1.00  0.00           H  
ATOM     11  N9  RG5     1      41.465  40.834   1.192  1.00  0.00           N  
ATOM     12  C8  RG5     1      41.434  40.933  -0.197  1.00  0.00           C  
ATOM     13  H8  RG5     1      40.546  40.753  -0.784  1.00  0.00           H  
ATOM     14  N7  RG5     1      42.573  41.436  -0.730  1.00  0.00           N  
ATOM     15  C5  RG5     1      43.430  41.472   0.375  1.00  0.00           C  
ATOM     16  C6  RG5     1      44.867  41.646   0.434  1.00  0.00           C  
ATOM     17  O6  RG5     1      45.678  41.993  -0.463  1.00  0.00           O  
ATOM     18  N1  RG5     1      45.390  41.385   1.694  1.00  0.00           N  
ATOM     19  H1  RG5     1      46.399  41.358   1.695  1.00  0.00           H  
ATOM     20  C2  RG5     1      44.671  40.854   2.729  1.00  0.00           C  
ATOM     21  N2  RG5     1      45.378  40.543   3.768  1.00  0.00           N  
ATOM     22  H21 RG5     1      46.378  40.418   3.697  1.00  0.00           H  
ATOM     23  H22 RG5     1      44.949  40.073   4.552  1.00  0.00           H  
ATOM     24  N3  RG5     1      43.353  40.679   2.670  1.00  0.00           N  
ATOM     25  C4  RG5     1      42.816  40.996   1.516  1.00  0.00           C  
ATOM     26  C3' RG5     1      39.290  42.297   2.792  1.00  0.00           C  
ATOM     27  H3' RG5     1      39.875  43.109   2.360  1.00  0.00           H  
ATOM     28  C2' RG5     1      40.185  41.128   3.296  1.00  0.00           C  
ATOM     29 H2'1 RG5     1      41.187  41.414   3.617  1.00  0.00           H  
ATOM     30  O2' RG5     1      39.596  40.333   4.294  1.00  0.00           O  
ATOM     31 HO'2 RG5     1      39.064  41.003   4.730  1.00  0.00           H  
ATOM     32  O3' RG5     1      38.579  42.769   3.828  1.00  0.00           O  
ATOM     33  P    RC     2      38.613  44.347   4.177  1.00  0.00           P  
ATOM     34  O1P  RC     2      37.657  44.732   5.177  1.00  0.00           O  
ATOM     35  O2P  RC     2      38.627  45.125   2.947  1.00  0.00           O  
ATOM     36  O5'  RC     2      40.060  44.467   4.845  1.00  0.00           O  
ATOM     37  C5'  RC     2      40.398  43.907   6.097  1.00  0.00           C  
ATOM     38 H5'1  RC     2      40.171  42.842   6.151  1.00  0.00           H  
ATOM     39 H5'2  RC     2      39.940  44.395   6.957  1.00  0.00           H  
ATOM     40  C4'  RC     2      41.900  44.040   6.298  1.00  0.00           C  
ATOM     41  H4'  RC     2      42.206  43.588   7.241  1.00  0.00           H  
ATOM     42  O4'  RC     2      42.610  43.292   5.295  1.00  0.00           O  
ATOM     43  C1'  RC     2      43.910  43.836   5.104  1.00  0.00           C  
ATOM     44  H1'  RC     2      44.735  43.160   5.329  1.00  0.00           H  
ATOM     45  N1   RC     2      43.936  44.237   3.618  1.00  0.00           N  
ATOM     46  C6   RC     2      42.847  44.458   2.871  1.00  0.00           C  
ATOM     47  H6   RC     2      41.895  44.497   3.379  1.00  0.00           H  
ATOM     48  C5   RC     2      42.966  44.687   1.517  1.00  0.00           C  
ATOM     49  H5   RC     2      42.053  44.849   0.963  1.00  0.00           H  
ATOM     50  C4   RC     2      44.205  44.756   0.911  1.00  0.00           C  
ATOM     51  N4   RC     2      44.327  44.774  -0.405  1.00  0.00           N  
ATOM     52  H41  RC     2      45.196  44.661  -0.907  1.00  0.00           H  
ATOM     53  H42  RC     2      43.440  44.713  -0.883  1.00  0.00           H  
ATOM     54  N3   RC     2      45.295  44.697   1.663  1.00  0.00           N  
ATOM     55  C2   RC     2      45.206  44.437   3.032  1.00  0.00           C  
ATOM     56  O2   RC     2      46.277  44.375   3.752  1.00  0.00           O  
ATOM     57  C3'  RC     2      42.511  45.426   6.233  1.00  0.00           C  
ATOM     58  H3'  RC     2      42.235  46.049   5.382  1.00  0.00           H  
ATOM     59  C2'  RC     2      43.966  45.029   6.074  1.00  0.00           C  
ATOM     60 H2'1  RC     2      44.570  45.808   5.608  1.00  0.00           H  
ATOM     61  O2'  RC     2      44.578  44.672   7.312  1.00  0.00           O  
ATOM     62 HO'2  RC     2      43.988  45.150   7.899  1.00  0.00           H  
ATOM     63  O3'  RC     2      42.296  46.148   7.428  1.00  0.00           O  
ATOM     64  P    RG     3      42.139  47.737   7.533  1.00  0.00           P  
ATOM     65  O1P  RG     3      41.349  48.207   8.708  1.00  0.00           O  
ATOM     66  O2P  RG     3      41.719  48.281   6.252  1.00  0.00           O  
ATOM     67  O5'  RG     3      43.697  48.264   7.686  1.00  0.00           O  
ATOM     68  C5'  RG     3      44.544  47.967   8.768  1.00  0.00           C  
ATOM     69 H5'1  RG     3      44.378  46.904   8.942  1.00  0.00           H  
ATOM     70 H5'2  RG     3      44.319  48.416   9.736  1.00  0.00           H  
ATOM     71  C4'  RG     3      46.072  48.342   8.568  1.00  0.00           C  
ATOM     72  H4'  RG     3      46.195  49.424   8.624  1.00  0.00           H  
ATOM     73  O4'  RG     3      46.795  47.892   9.785  1.00  0.00           O  
ATOM     74  C1'  RG     3      47.810  47.136   9.314  1.00  0.00           C  
ATOM     75  H1'  RG     3      48.609  47.824   9.036  1.00  0.00           H  
ATOM     76  N9   RG     3      48.307  46.156  10.308  1.00  0.00           N  
ATOM     77  C8   RG     3      49.488  46.227  11.010  1.00  0.00           C  
ATOM     78  H8   RG     3      50.046  47.152  11.028  1.00  0.00           H  
ATOM     79  N7   RG     3      49.722  45.231  11.861  1.00  0.00           N  
ATOM     80  C5   RG     3      48.573  44.412  11.601  1.00  0.00           C  
ATOM     81  C6   RG     3      48.164  43.167  12.206  1.00  0.00           C  
ATOM     82  O6   RG     3      48.833  42.479  13.013  1.00  0.00           O  
ATOM     83  N1   RG     3      46.993  42.671  11.791  1.00  0.00           N  
ATOM     84  H1   RG     3      46.698  41.811  12.230  1.00  0.00           H  
ATOM     85  C2   RG     3      46.216  43.352  10.894  1.00  0.00           C  
ATOM     86  N2   RG     3      45.070  42.852  10.674  1.00  0.00           N  
ATOM     87  H21  RG     3      44.827  41.904  10.922  1.00  0.00           H  
ATOM     88  H22  RG     3      44.380  43.396  10.176  1.00  0.00           H  
ATOM     89  N3   RG     3      46.477  44.564  10.416  1.00  0.00           N  
ATOM     90  C4   RG     3      47.715  45.016  10.759  1.00  0.00           C  
ATOM     91  C3'  RG     3      46.738  47.708   7.262  1.00  0.00           C  
ATOM     92  H3'  RG     3      45.912  47.327   6.661  1.00  0.00           H  
ATOM     93  C2'  RG     3      47.368  46.560   7.957  1.00  0.00           C  
ATOM     94 H2'1  RG     3      46.696  45.727   8.163  1.00  0.00           H  
ATOM     95  O2'  RG     3      48.556  46.128   7.370  1.00  0.00           O  
ATOM     96 HO'2  RG     3      48.541  46.236   6.417  1.00  0.00           H  
ATOM     97  O3'  RG     3      47.694  48.673   6.676  1.00  0.00           O  
ATOM     98  P    RA     4      47.239  50.068   5.989  1.00  0.00           P  
ATOM     99  O1P  RA     4      48.107  51.103   6.510  1.00  0.00           O  
ATOM    100  O2P  RA     4      45.826  50.242   6.087  1.00  0.00           O  
ATOM    101  O5'  RA     4      47.479  49.782   4.432  1.00  0.00           O  
ATOM    102  C5'  RA     4      48.709  50.003   3.754  1.00  0.00           C  
ATOM    103 H5'1  RA     4      49.490  49.423   4.245  1.00  0.00           H  
ATOM    104 H5'2  RA     4      48.907  51.071   3.664  1.00  0.00           H  
ATOM    105  C4'  RA     4      48.478  49.478   2.279  1.00  0.00           C  
ATOM    106  H4'  RA     4      49.446  49.580   1.788  1.00  0.00           H  
ATOM    107  O4'  RA     4      47.986  48.137   2.247  1.00  0.00           O  
ATOM    108  C1'  RA     4      46.840  48.055   1.423  1.00  0.00           C  
ATOM    109  H1'  RA     4      46.828  47.159   0.803  1.00  0.00           H  
ATOM    110  N9   RA     4      45.507  47.995   2.146  1.00  0.00           N  
ATOM    111  C8   RA     4      45.343  47.846   3.482  1.00  0.00           C  
ATOM    112  H8   RA     4      46.178  47.770   4.163  1.00  0.00           H  
ATOM    113  N7   RA     4      44.109  47.937   3.950  1.00  0.00           N  
ATOM    114  C5   RA     4      43.374  48.011   2.730  1.00  0.00           C  
ATOM    115  C6   RA     4      42.033  47.989   2.410  1.00  0.00           C  
ATOM    116  N6   RA     4      41.093  47.836   3.312  1.00  0.00           N  
ATOM    117  H61  RA     4      40.135  47.750   3.002  1.00  0.00           H  
ATOM    118  H62  RA     4      41.255  47.664   4.294  1.00  0.00           H  
ATOM    119  N1   RA     4      41.630  48.186   1.168  1.00  0.00           N  
ATOM    120  C2   RA     4      42.573  48.180   0.147  1.00  0.00           C  
ATOM    121  H2   RA     4      42.197  48.246  -0.863  1.00  0.00           H  
ATOM    122  N3   RA     4      43.873  48.195   0.352  1.00  0.00           N  
ATOM    123  C4   RA     4      44.225  48.127   1.636  1.00  0.00           C  
ATOM    124  C3'  RA     4      47.487  50.336   1.581  1.00  0.00           C  
ATOM    125  H3'  RA     4      46.676  50.744   2.184  1.00  0.00           H  
ATOM    126  C2'  RA     4      46.923  49.274   0.587  1.00  0.00           C  
ATOM    127 H2'1  RA     4      45.913  49.544   0.279  1.00  0.00           H  
ATOM    128  O2'  RA     4      47.716  49.079  -0.502  1.00  0.00           O  
ATOM    129 HO'2  RA     4      48.092  49.945  -0.680  1.00  0.00           H  
ATOM    130  O3'  RA     4      48.094  51.361   0.830  1.00  0.00           O  
ATOM    131  P    RG     5      47.513  52.803   0.798  1.00  0.00           P  
ATOM    132  O1P  RG     5      48.322  53.520  -0.190  1.00  0.00           O  
ATOM    133  O2P  RG     5      47.414  53.343   2.176  1.00  0.00           O  
ATOM    134  O5'  RG     5      46.080  52.566   0.174  1.00  0.00           O  
ATOM    135  C5'  RG     5      45.833  52.572  -1.172  1.00  0.00           C  
ATOM    136 H5'1  RG     5      46.449  51.762  -1.562  1.00  0.00           H  
ATOM    137 H5'2  RG     5      46.119  53.546  -1.568  1.00  0.00           H  
ATOM    138  C4'  RG     5      44.332  52.405  -1.582  1.00  0.00           C  
ATOM    139  H4'  RG     5      44.361  52.333  -2.669  1.00  0.00           H  
ATOM    140  O4'  RG     5      43.843  51.206  -1.028  1.00  0.00           O  
ATOM    141  C1'  RG     5      42.448  51.376  -0.651  1.00  0.00           C  
ATOM    142  H1'  RG     5      41.768  50.648  -1.093  1.00  0.00           H  
ATOM    143  N9   RG     5      42.330  51.327   0.856  1.00  0.00           N  
ATOM    144  C8   RG     5      43.357  51.183   1.803  1.00  0.00           C  
ATOM    145  H8   RG     5      44.382  51.118   1.470  1.00  0.00           H  
ATOM    146  N7   RG     5      42.909  51.073   3.071  1.00  0.00           N  
ATOM    147  C5   RG     5      41.548  51.108   2.943  1.00  0.00           C  
ATOM    148  C6   RG     5      40.548  50.984   3.901  1.00  0.00           C  
ATOM    149  O6   RG     5      40.679  50.674   5.100  1.00  0.00           O  
ATOM    150  N1   RG     5      39.227  51.042   3.432  1.00  0.00           N  
ATOM    151  H1   RG     5      38.461  50.787   4.040  1.00  0.00           H  
ATOM    152  C2   RG     5      38.935  51.184   2.107  1.00  0.00           C  
ATOM    153  N2   RG     5      37.659  51.157   1.874  1.00  0.00           N  
ATOM    154  H21  RG     5      37.008  50.815   2.566  1.00  0.00           H  
ATOM    155  H22  RG     5      37.445  51.254   0.892  1.00  0.00           H  
ATOM    156  N3   RG     5      39.824  51.343   1.122  1.00  0.00           N  
ATOM    157  C4   RG     5      41.126  51.285   1.602  1.00  0.00           C  
ATOM    158  C3'  RG     5      43.426  53.523  -1.134  1.00  0.00           C  
ATOM    159  H3'  RG     5      43.632  53.711  -0.080  1.00  0.00           H  
ATOM    160  C2'  RG     5      42.023  52.759  -1.146  1.00  0.00           C  
ATOM    161 H2'1  RG     5      41.245  53.226  -0.542  1.00  0.00           H  
ATOM    162  O2'  RG     5      41.554  52.704  -2.488  1.00  0.00           O  
ATOM    163 HO'2  RG     5      41.910  53.504  -2.880  1.00  0.00           H  
ATOM    164  O3'  RG     5      43.449  54.733  -1.871  1.00  0.00           O  
ATOM    165  P    RA     6      43.440  56.071  -1.089  1.00  0.00           P  
ATOM    166  O1P  RA     6      43.640  57.208  -2.021  1.00  0.00           O  
ATOM    167  O2P  RA     6      44.314  55.930   0.050  1.00  0.00           O  
ATOM    168  O5'  RA     6      41.972  56.214  -0.518  1.00  0.00           O  
ATOM    169  C5'  RA     6      40.701  56.190  -1.224  1.00  0.00           C  
ATOM    170 H5'1  RA     6      40.826  55.294  -1.834  1.00  0.00           H  
ATOM    171 H5'2  RA     6      40.674  57.110  -1.807  1.00  0.00           H  
ATOM    172  C4'  RA     6      39.570  56.067  -0.284  1.00  0.00           C  
ATOM    173  H4'  RA     6      38.617  56.129  -0.809  1.00  0.00           H  
ATOM    174  O4'  RA     6      39.450  54.798   0.400  1.00  0.00           O  
ATOM    175  C1'  RA     6      38.701  54.933   1.552  1.00  0.00           C  
ATOM    176  H1'  RA     6      37.850  54.254   1.611  1.00  0.00           H  
ATOM    177  N9   RA     6      39.617  54.667   2.798  1.00  0.00           N  
ATOM    178  C8   RA     6      40.943  54.574   2.851  1.00  0.00           C  
ATOM    179  H8   RA     6      41.605  54.650   2.001  1.00  0.00           H  
ATOM    180  N7   RA     6      41.510  54.228   3.978  1.00  0.00           N  
ATOM    181  C5   RA     6      40.386  54.139   4.862  1.00  0.00           C  
ATOM    182  C6   RA     6      40.073  53.856   6.177  1.00  0.00           C  
ATOM    183  N6   RA     6      41.073  53.467   7.057  1.00  0.00           N  
ATOM    184  H61  RA     6      40.868  53.165   7.999  1.00  0.00           H  
ATOM    185  H62  RA     6      41.973  53.279   6.638  1.00  0.00           H  
ATOM    186  N1   RA     6      38.825  53.831   6.656  1.00  0.00           N  
ATOM    187  C2   RA     6      37.864  54.257   5.893  1.00  0.00           C  
ATOM    188  H2   RA     6      36.845  54.242   6.251  1.00  0.00           H  
ATOM    189  N3   RA     6      37.993  54.474   4.595  1.00  0.00           N  
ATOM    190  C4   RA     6      39.264  54.424   4.110  1.00  0.00           C  
ATOM    191  C3'  RA     6      39.341  57.137   0.837  1.00  0.00           C  
ATOM    192  H3'  RA     6      40.200  57.207   1.504  1.00  0.00           H  
ATOM    193  C2'  RA     6      38.236  56.414   1.603  1.00  0.00           C  
ATOM    194 H2'1  RA     6      38.143  56.831   2.606  1.00  0.00           H  
ATOM    195  O2'  RA     6      37.018  56.423   0.938  1.00  0.00           O  
ATOM    196 HO'2  RA     6      36.525  57.214   1.168  1.00  0.00           H  
ATOM    197  O3'  RA     6      38.998  58.425   0.249  1.00  0.00           O  
ATOM    198  P    RG     7      39.439  59.676   0.984  1.00  0.00           P  
ATOM    199  O1P  RG     7      38.856  60.765   0.259  1.00  0.00           O  
ATOM    200  O2P  RG     7      40.896  59.663   1.137  1.00  0.00           O  
ATOM    201  O5'  RG     7      38.709  59.652   2.416  1.00  0.00           O  
ATOM    202  C5'  RG     7      37.304  59.711   2.575  1.00  0.00           C  
ATOM    203 H5'1  RG     7      36.782  58.998   1.936  1.00  0.00           H  
ATOM    204 H5'2  RG     7      37.005  60.719   2.287  1.00  0.00           H  
ATOM    205  C4'  RG     7      36.826  59.431   4.057  1.00  0.00           C  
ATOM    206  H4'  RG     7      35.751  59.606   4.113  1.00  0.00           H  
ATOM    207  O4'  RG     7      37.194  58.091   4.445  1.00  0.00           O  
ATOM    208  C1'  RG     7      37.539  58.094   5.790  1.00  0.00           C  
ATOM    209  H1'  RG     7      36.937  57.394   6.369  1.00  0.00           H  
ATOM    210  N9   RG     7      38.926  57.604   5.698  1.00  0.00           N  
ATOM    211  C8   RG     7      39.800  57.730   4.649  1.00  0.00           C  
ATOM    212  H8   RG     7      39.517  57.986   3.638  1.00  0.00           H  
ATOM    213  N7   RG     7      41.003  57.321   4.967  1.00  0.00           N  
ATOM    214  C5   RG     7      40.931  56.938   6.329  1.00  0.00           C  
ATOM    215  C6   RG     7      41.926  56.550   7.304  1.00  0.00           C  
ATOM    216  O6   RG     7      43.091  56.224   7.070  1.00  0.00           O  
ATOM    217  N1   RG     7      41.496  56.609   8.634  1.00  0.00           N  
ATOM    218  H1   RG     7      42.082  56.095   9.277  1.00  0.00           H  
ATOM    219  C2   RG     7      40.260  56.915   8.983  1.00  0.00           C  
ATOM    220  N2   RG     7      39.934  56.852  10.247  1.00  0.00           N  
ATOM    221  H21  RG     7      40.635  56.673  10.951  1.00  0.00           H  
ATOM    222  H22  RG     7      39.098  57.359  10.502  1.00  0.00           H  
ATOM    223  N3   RG     7      39.346  57.352   8.114  1.00  0.00           N  
ATOM    224  C4   RG     7      39.721  57.383   6.811  1.00  0.00           C  
ATOM    225  C3'  RG     7      37.597  60.317   5.044  1.00  0.00           C  
ATOM    226  H3'  RG     7      38.648  60.500   4.819  1.00  0.00           H  
ATOM    227  C2'  RG     7      37.428  59.574   6.354  1.00  0.00           C  
ATOM    228 H2'1  RG     7      38.206  59.825   7.075  1.00  0.00           H  
ATOM    229  O2'  RG     7      36.142  59.780   6.939  1.00  0.00           O  
ATOM    230 HO'2  RG     7      35.580  59.272   6.349  1.00  0.00           H  
ATOM    231  O3'  RG     7      37.039  61.628   5.011  1.00  0.00           O  
ATOM    232  P   RC3     8      37.937  62.869   5.256  1.00  0.00           P  
ATOM    233  O1P RC3     8      36.936  63.939   5.465  1.00  0.00           O  
ATOM    234  O2P RC3     8      38.871  63.045   4.150  1.00  0.00           O  
ATOM    235  O5' RC3     8      38.730  62.711   6.600  1.00  0.00           O  
ATOM    236  C5' RC3     8      38.033  62.728   7.856  1.00  0.00           C  
ATOM    237 H5'1 RC3     8      37.245  61.981   7.948  1.00  0.00           H  
ATOM    238 H5'2 RC3     8      37.565  63.700   8.014  1.00  0.00           H  
ATOM    239  C4' RC3     8      38.873  62.384   9.096  1.00  0.00           C  
ATOM    240  H4' RC3     8      38.296  62.568  10.002  1.00  0.00           H  
ATOM    241  O4' RC3     8      39.328  61.013   9.089  1.00  0.00           O  
ATOM    242  C1' RC3     8      40.479  60.940   9.877  1.00  0.00           C  
ATOM    243  H1' RC3     8      40.370  60.221  10.689  1.00  0.00           H  
ATOM    244  N1  RC3     8      41.639  60.436   9.027  1.00  0.00           N  
ATOM    245  C6  RC3     8      41.599  60.493   7.633  1.00  0.00           C  
ATOM    246  H6  RC3     8      40.685  60.851   7.183  1.00  0.00           H  
ATOM    247  C5  RC3     8      42.592  60.017   6.903  1.00  0.00           C  
ATOM    248  H5  RC3     8      42.597  60.114   5.828  1.00  0.00           H  
ATOM    249  C4  RC3     8      43.743  59.497   7.580  1.00  0.00           C  
ATOM    250  N4  RC3     8      44.693  58.924   6.891  1.00  0.00           N  
ATOM    251  H41 RC3     8      44.553  59.219   5.935  1.00  0.00           H  
ATOM    252  H42 RC3     8      45.565  58.589   7.275  1.00  0.00           H  
ATOM    253  N3  RC3     8      43.811  59.361   8.925  1.00  0.00           N  
ATOM    254  C2  RC3     8      42.759  59.884   9.659  1.00  0.00           C  
ATOM    255  O2  RC3     8      42.816  59.796  10.902  1.00  0.00           O  
ATOM    256  C3' RC3     8      40.173  63.148   9.436  1.00  0.00           C  
ATOM    257  H3' RC3     8      40.823  63.075   8.563  1.00  0.00           H  
ATOM    258  C2' RC3     8      40.859  62.270  10.434  1.00  0.00           C  
ATOM    259 H2'1 RC3     8      41.943  62.366  10.385  1.00  0.00           H  
ATOM    260  O2' RC3     8      40.340  62.358  11.710  1.00  0.00           O  
ATOM    261 HO'2 RC3     8      40.575  63.221  12.057  1.00  0.00           H  
ATOM    262  O3' RC3     8      40.055  64.506   9.977  1.00  0.00           O  
ATOM    263  H3T RC3     8      40.176  65.118   9.247  1.00  0.00           H  
TER     264      RC3     8
ATOM    264  K+   K+     9      19.730  22.737  48.616  1.00  0.00           K  
TER     265       K+     9
ATOM    265  K+   K+    10      29.463  27.337  55.863  1.00  0.00           K  
TER     266       K+    10
ATOM    266  K+   K+    11      50.810  23.045  18.608  1.00  0.00           K  
TER     267       K+    11
ATOM    267  K+   K+    12      46.095  57.781   1.171  1.00  0.00           K  
TER     268       K+    12
ATOM    268  K+   K+    13      19.723  10.851  54.560  1.00  0.00           K  
TER     269       K+    13
ATOM    269  K+   K+    14      35.400  15.330  18.977  1.00  0.00           K  
TER     270       K+    14
ATOM    270  K+   K+    15      21.904  31.521  45.993  1.00  0.00           K  
TER     271       K+    15
ATOM    271  K+   K+    16      35.995  31.040  41.055  1.00  0.00           K  
TER     272       K+    16
ATOM    272  K+   K+    17      31.489  20.140  35.743  1.00  0.00           K  
TER     273       K+    17
ATOM    273  K+   K+    18      59.432  24.047  16.643  1.00  0.00           K  
TER     274       K+    18
ATOM    274  K+   K+    19      29.750  16.344  29.470  1.00  0.00           K  
TER     275       K+    19
ATOM    275  K+   K+    20      37.976   9.698  27.136  1.00  0.00           K  
TER     276       K+    20
ATOM    276  K+   K+    21      37.794  17.849   0.491  1.00  0.00           K  
TER     277       K+    21
ATOM    277  K+   K+    22      22.986   2.251   9.729  1.00  0.00           K  
TER     278       K+    22
ATOM    278  K+   K+    23      48.975  51.938  40.142  1.00  0.00           K  
TER     279       K+    23
ATOM    279  K+   K+    24      26.494  49.259  19.642  1.00  0.00           K  
TER     280       K+    24
ATOM    280  K+   K+    25      46.960  51.317  49.473  1.00  0.00           K  
TER     281       K+    25
ATOM    281  K+   K+    26      23.918  42.293  54.049  1.00  0.00           K  
TER     282       K+    26
ATOM    282  K+   K+    27      60.032  32.797  34.964  1.00  0.00           K  
TER     283       K+    27
ATOM    283  K+   K+    28      36.270   0.758  19.580  1.00  0.00           K  
TER     284       K+    28
ATOM    284  K+   K+    29      17.232  57.553  19.583  1.00  0.00           K  
TER     285       K+    29
ATOM    285  K+   K+    30      59.748  55.442   1.661  1.00  0.00           K  
TER     286       K+    30
ATOM    286  K+   K+    31      38.016  16.427   4.863  1.00  0.00           K  
TER     287       K+    31
ATOM    287  K+   K+    32      12.679   8.890   1.184  1.00  0.00           K  
TER     288       K+    32
ATOM    288  K+   K+    33      28.385  46.706  27.106  1.00  0.00           K  
TER     289       K+    33
ATOM    289  K+   K+    34      27.303  34.499  39.375  1.00  0.00           K  
TER     290       K+    34
ATOM    290  K+   K+    35      16.779  21.365  35.718  1.00  0.00           K  
TER     291       K+    35
ATOM    291  K+   K+    36      30.133  58.093  45.615  1.00  0.00           K  
TER     292       K+    36
ATOM    292  K+   K+    37      11.666  36.086  57.509  1.00  0.00           K  
TER     293       K+    37
ATOM    293  K+   K+    38      20.131  43.639  50.483  1.00  0.00           K  
TER     294       K+    38
ATOM    294  K+   K+    39      20.806   6.339  55.008  1.00  0.00           K  
TER     295       K+    39
ATOM    295  K+   K+    40      20.340  21.662  11.573  1.00  0.00           K  
TER     296       K+    40
ATOM    296  K+   K+    41      48.236   0.123  30.903  1.00  0.00           K  
TER     297       K+    41
ATOM    297  K+   K+    42      46.582  54.839  38.682  1.00  0.00           K  
TER     298       K+    42
ATOM    298  K+   K+    43      59.657   7.205  32.620  1.00  0.00           K  
TER     299       K+    43
ATOM    299  K+   K+    44      10.075  14.225  45.999  1.00  0.00           K  
TER     300       K+    44
ATOM    300  K+   K+    45      33.863  43.983   8.024  1.00  0.00           K  
TER     301       K+    45
ATOM    301  K+   K+    46      42.489  55.186  33.093  1.00  0.00           K  
TER     302       K+    46
ATOM    302  K+   K+    47      10.892  45.681   9.266  1.00  0.00           K  
TER     303       K+    47
ATOM    303  K+   K+    48      37.661  25.514  29.523  1.00  0.00           K  
TER     304       K+    48
ATOM    304  K+   K+    49      14.934  38.521  13.272  1.00  0.00           K  
TER     305       K+    49
ATOM    305  K+   K+    50       4.778  17.733  38.242  1.00  0.00           K  
TER     306       K+    50
ATOM    306  K+   K+    51      22.704  23.072  33.832  1.00  0.00           K  
TER     307       K+    51
ATOM    307  K+   K+    52      33.806  32.471  58.858  1.00  0.00           K  
TER     308       K+    52
ATOM    308  K+   K+    53      29.183  42.169  38.136  1.00  0.00           K  
TER     309       K+    53
ATOM    309  K+   K+    54      37.337  44.724  12.036  1.00  0.00           K  
TER     310       K+    54
ATOM    310  K+   K+    55      20.184  13.665  14.904  1.00  0.00           K  
TER     311       K+    55
ATOM    311  K+   K+    56      14.095  11.359  51.392  1.00  0.00           K  
TER     312       K+    56
ATOM    312  K+   K+    57      37.451  50.793  19.662  1.00  0.00           K  
TER     313       K+    57
ATOM    313  K+   K+    58      59.917  54.337  53.313  1.00  0.00           K  
TER     314       K+    58
ATOM    314  K+   K+    59      10.306  26.104  51.382  1.00  0.00           K  
TER     315       K+    59
ATOM    315  K+   K+    60      10.528  25.154  42.940  1.00  0.00           K  
TER     316       K+    60
ATOM    316  K+   K+    61      14.006   7.696  43.226  1.00  0.00           K  
TER     317       K+    61
ATOM    317  K+   K+    62      42.216  49.152  48.953  1.00  0.00           K  
TER     318       K+    62
ATOM    318  K+   K+    63      33.502  45.028  58.991  1.00  0.00           K  
TER     319       K+    63
ATOM    319  K+   K+    64      54.254  19.864  49.268  1.00  0.00           K  
TER     320       K+    64
ATOM    320  K+   K+    65       3.737  46.108  49.049  1.00  0.00           K  
TER     321       K+    65
ATOM    321  K+   K+    66       7.432   0.226  43.997  1.00  0.00           K  
TER     322       K+    66
ATOM    322  K+   K+    67      36.321  26.960  21.464  1.00  0.00           K  
TER     323       K+    67
ATOM    323  K+   K+    68      13.287  48.512  23.648  1.00  0.00           K  
TER     324       K+    68
ATOM    324  K+   K+    69      36.827  41.761  41.844  1.00  0.00           K  
TER     325       K+    69
ATOM    325  K+   K+    70      57.314  42.184  32.358  1.00  0.00           K  
TER     326       K+    70
ATOM    326  K+   K+    71       6.463  11.037  24.723  1.00  0.00           K  
TER     327       K+    71
ATOM    327  K+   K+    72      47.353  10.501  53.186  1.00  0.00           K  
TER     328       K+    72
ATOM    328  K+   K+    73      36.440  47.146   4.414  1.00  0.00           K  
TER     329       K+    73
ATOM    329  K+   K+    74      21.174  20.282  15.213  1.00  0.00           K  
TER     330       K+    74
ATOM    330  K+   K+    75       8.731   1.106   2.416  1.00  0.00           K  
TER     331       K+    75
ATOM    331  K+   K+    76      13.730  18.127  28.460  1.00  0.00           K  
TER     332       K+    76
ATOM    332  K+   K+    77      11.504  34.734  42.366  1.00  0.00           K  
TER     333       K+    77
ATOM    333  K+   K+    78      43.350  50.019   5.386  1.00  0.00           K  
TER     334       K+    78
ATOM    334  K+   K+    79      53.963  36.380   9.623  1.00  0.00           K  
TER     335       K+    79
ATOM    335  K+   K+    80      51.432  24.035   0.401  1.00  0.00           K  
TER     336       K+    80
ATOM    336  K+   K+    81      40.055  58.845  30.813  1.00  0.00           K  
TER     337       K+    81
ATOM    337  K+   K+    82      55.643  27.264  44.216  1.00  0.00           K  
TER     338       K+    82
ATOM    338  K+   K+    83      48.224  22.014  45.222  1.00  0.00           K  
TER     339       K+    83
ATOM    339  K+   K+    84      59.127  38.620  39.146  1.00  0.00           K  
TER     340       K+    84
ATOM    340  K+   K+    85      27.486  29.532  11.791  1.00  0.00           K  
TER     341       K+    85
ATOM    341  K+   K+    86      43.770  56.258   4.321  1.00  0.00           K  
TER     342       K+    86
ATOM    342  K+   K+    87      18.588  38.922  51.565  1.00  0.00           K  
TER     343       K+    87
ATOM    343  K+   K+    88      28.075  55.673  32.560  1.00  0.00           K  
TER     344       K+    88
ATOM    344  K+   K+    89      52.196  31.029   4.799  1.00  0.00           K  
TER     345       K+    89
ATOM    345  K+   K+    90       5.725  30.035  34.333  1.00  0.00           K  
TER     346       K+    90
ATOM    346  K+   K+    91      21.840  10.700  38.582  1.00  0.00           K  
TER     347       K+    91
ATOM    347  K+   K+    92      53.614  41.064  36.386  1.00  0.00           K  
TER     348       K+    92
ATOM    348  K+   K+    93      25.607   6.690  48.771  1.00  0.00           K  
TER     349       K+    93
ATOM    349  K+   K+    94       7.229  24.952   4.802  1.00  0.00           K  
TER     350       K+    94
ATOM    350  K+   K+    95      28.048  53.080  38.621  1.00  0.00           K  
TER     351       K+    95
ATOM    351  K+   K+    96      41.612   8.001  17.322  1.00  0.00           K  
TER     352       K+    96
ATOM    352  K+   K+    97      20.107  42.791  32.972  1.00  0.00           K  
TER     353       K+    97
ATOM    353  K+   K+    98      11.384  31.831  20.198  1.00  0.00           K  
TER     354       K+    98
ATOM    354  K+   K+    99       9.040  13.746  29.699  1.00  0.00           K  
TER     355       K+    99
ATOM    355  K+   K+   100       6.956  14.080  36.767  1.00  0.00           K  
TER     356       K+   100
ATOM    356  K+   K+   101      14.279  51.443  37.514  1.00  0.00           K  
TER     357       K+   101
ATOM    357  K+   K+   102      22.504  39.691   8.281  1.00  0.00           K  
TER     358       K+   102
ATOM    358  K+   K+   103      57.774  32.124  13.423  1.00  0.00           K  
TER     359       K+   103
ATOM    359  K+   K+   104      38.096   6.967  42.446  1.00  0.00           K  
TER     360       K+   104
ATOM    360  K+   K+   105      43.666  34.583  13.291  1.00  0.00           K  
TER     361       K+   105
ATOM    361  K+   K+   106       2.268  34.627  25.786  1.00  0.00           K  
TER     362       K+   106
ATOM    362  K+   K+   107      28.946  54.608  18.554  1.00  0.00           K  
TER     363       K+   107
ATOM    363  K+   K+   108       9.244  58.191  46.938  1.00  0.00           K  
TER     364       K+   108
ATOM    364  K+   K+   109      49.164  48.509  25.414  1.00  0.00           K  
TER     365       K+   109
ATOM    365  K+   K+   110      54.153  43.190   4.702  1.00  0.00           K  
TER     366       K+   110
ATOM    366  K+   K+   111      48.629  27.859   1.803  1.00  0.00           K  
TER     367       K+   111
ATOM    367  K+   K+   112      24.970  53.918  27.579  1.00  0.00           K  
TER     368       K+   112
ATOM    368  K+   K+   113      46.379  18.838  16.225  1.00  0.00           K  
TER     369       K+   113
ATOM    369  K+   K+   114      49.613   8.827  37.715  1.00  0.00           K  
TER     370       K+   114
ATOM    370  K+   K+   115      56.888  19.630  43.940  1.00  0.00           K  
TER     371       K+   115
ATOM    371  K+   K+   116      21.295  58.362  29.892  1.00  0.00           K  
TER     372       K+   116
ATOM    372  K+   K+   117       8.963  18.276  28.141  1.00  0.00           K  
TER     373       K+   117
ATOM    373  K+   K+   118      13.260  33.863  29.082  1.00  0.00           K  
TER     374       K+   118
ATOM    374  K+   K+   119      41.430  43.898  25.542  1.00  0.00           K  
TER     375       K+   119
ATOM    375  K+   K+   120      46.545   4.441   0.167  1.00  0.00           K  
TER     376       K+   120
ATOM    376  K+   K+   121      37.320  16.105  43.332  1.00  0.00           K  
TER     377       K+   121
ATOM    377  K+   K+   122      14.112  27.173  40.299  1.00  0.00           K  
TER     378       K+   122
ATOM    378  K+   K+   123      56.654  24.144  10.702  1.00  0.00           K  
TER     379       K+   123
ATOM    379  K+   K+   124      28.233  13.067  10.841  1.00  0.00           K  
TER     380       K+   124
ATOM    380  K+   K+   125      13.292   4.413  19.038  1.00  0.00           K  
TER     381       K+   125
ATOM    381  K+   K+   126       8.653  45.920  40.306  1.00  0.00           K  
TER     382       K+   126
ATOM    382  K+   K+   127       0.192  40.009  57.585  1.00  0.00           K  
TER     383       K+   127
ATOM    383  K+   K+   128      27.897  17.883  35.679  1.00  0.00           K  
TER     384       K+   128
ATOM    384  K+   K+   129       4.525  52.434  49.578  1.00  0.00           K  
TER     385       K+   129
ATOM    385  K+   K+   130       4.235  11.612   8.312  1.00  0.00           K  
TER     386       K+   130
ATOM    386  K+   K+   131      49.082  49.748  29.437  1.00  0.00           K  
TER     387       K+   131
ATOM    387  K+   K+   132      48.989  16.106  53.756  1.00  0.00           K  
TER     388       K+   132
ATOM    388  K+   K+   133      58.514  17.498  50.375  1.00  0.00           K  
TER     389       K+   133
ATOM    389  K+   K+   134      10.045   1.607  32.413  1.00  0.00           K  
TER     390       K+   134
ATOM    390  K+   K+   135      16.209  41.026  30.728  1.00  0.00           K  
TER     391       K+   135
ATOM    391  K+   K+   136      21.601  39.144  26.246  1.00  0.00           K  
TER     392       K+   136
ATOM    392  K+   K+   137      51.359  54.014   4.298  1.00  0.00           K  
TER     393       K+   137
ATOM    393  K+   K+   138       3.899  50.088  42.953  1.00  0.00           K  
TER     394       K+   138
ATOM    394  K+   K+   139      59.197  42.941   0.282  1.00  0.00           K  
TER     395       K+   139
ATOM    395  K+   K+   140      18.191  33.272   0.103  1.00  0.00           K  
TER     396       K+   140
ATOM    396  K+   K+   141       1.624  53.848  35.841  1.00  0.00           K  
TER     397       K+   141
ATOM    397  K+   K+   142      27.262  38.143  10.916  1.00  0.00           K  
TER     398       K+   142
ATOM    398  K+   K+   143      40.958  32.680  49.415  1.00  0.00           K  
TER     399       K+   143
ATOM    399  K+   K+   144      41.921  37.807  27.447  1.00  0.00           K  
TER     400       K+   144
ATOM    400  K+   K+   145      26.743  29.029  41.414  1.00  0.00           K  
TER     401       K+   145
ATOM    401  K+   K+   146      55.948   3.225  57.756  1.00  0.00           K  
TER     402       K+   146
ATOM    402  K+   K+   147      31.180  48.425  33.225  1.00  0.00           K  
TER     403       K+   147
ATOM    403  K+   K+   148      23.164  26.954  34.163  1.00  0.00           K  
TER     404       K+   148
ATOM    404  K+   K+   149      12.652  59.702  55.754  1.00  0.00           K  
TER     405       K+   149
ATOM    405  K+   K+   150      15.534  35.021  11.310  1.00  0.00           K  
TER     406       K+   150
ATOM    406  K+   K+   151       1.473  40.124  30.116  1.00  0.00           K  
TER     407       K+   151
ATOM    407  K+   K+   152      39.440  14.918  12.051  1.00  0.00           K  
TER     408       K+   152
ATOM    408  Cl- Cl-   153      14.686   3.833  57.770  1.00  0.00          CL  
TER     409      Cl-   153
ATOM    409  Cl- Cl-   154      26.179  52.817  34.888  1.00  0.00          CL  
TER     410      Cl-   154
ATOM    410  Cl- Cl-   155      57.632  58.802  30.158  1.00  0.00          CL  
TER     411      Cl-   155
ATOM    411  Cl- Cl-   156      13.219  32.963   7.632  1.00  0.00          CL  
TER     412      Cl-   156
ATOM    412  Cl- Cl-   157      29.760  14.843  18.048  1.00  0.00          CL  
TER     413      Cl-   157
ATOM    413  Cl- Cl-   158       1.554  33.506  43.198  1.00  0.00          CL  
TER     414      Cl-   158
ATOM    414  Cl- Cl-   159      47.033  34.469  24.978  1.00  0.00          CL  
TER     415      Cl-   159
ATOM    415  Cl- Cl-   160      54.807  44.242  33.076  1.00  0.00          CL  
TER     416      Cl-   160
ATOM    416  Cl- Cl-   161      16.804  14.634  27.558  1.00  0.00          CL  
TER     417      Cl-   161
ATOM    417  Cl- Cl-   162       2.459  53.643  38.570  1.00  0.00          CL  
TER     418      Cl-   162
ATOM    418  Cl- Cl-   163      26.715  49.172   3.304  1.00  0.00          CL  
TER     419      Cl-   163
ATOM    419  Cl- Cl-   164      31.444  40.995  20.229  1.00  0.00          CL  
TER     420      Cl-   164
ATOM    420  Cl- Cl-   165      53.398  16.854  22.419  1.00  0.00          CL  
TER     421      Cl-   165
ATOM    421  Cl- Cl-   166      10.709  56.519   6.227  1.00  0.00          CL  
TER     422      Cl-   166
ATOM    422  Cl- Cl-   167       0.060  39.563  16.458  1.00  0.00          CL  
TER     423      Cl-   167
ATOM    423  Cl- Cl-   168       2.615  30.517  28.365  1.00  0.00          CL  
TER     424      Cl-   168
ATOM    424  Cl- Cl-   169      18.944  27.282  41.693  1.00  0.00          CL  
TER     425      Cl-   169
ATOM    425  Cl- Cl-   170      21.815  34.941  58.382  1.00  0.00          CL  
TER     426      Cl-   170
ATOM    426  Cl- Cl-   171      32.244  22.110  25.197  1.00  0.00          CL  
TER     427      Cl-   171
ATOM    427  Cl- Cl-   172      17.107   4.936  16.575  1.00  0.00          CL  
TER     428      Cl-   172
ATOM    428  Cl- Cl-   173      30.930  45.626  18.399  1.00  0.00          CL  
TER     429      Cl-   173
ATOM    429  Cl- Cl-   174      36.678  32.720  48.823  1.00  0.00          CL  
TER     430      Cl-   174
ATOM    430  Cl- Cl-   175      20.396  46.191  36.054  1.00  0.00          CL  
TER     431      Cl-   175
ATOM    431  Cl- Cl-   176      46.304  49.696  24.324  1.00  0.00          CL  
TER     432      Cl-   176
ATOM    432  Cl- Cl-   177       0.115  45.692  59.074  1.00  0.00          CL  
TER     433      Cl-   177
ATOM    433  Cl- Cl-   178      56.043  31.988  38.723  1.00  0.00          CL  
TER     434      Cl-   178
ATOM    434  Cl- Cl-   179      49.356  46.972  37.411  1.00  0.00          CL  
TER     435      Cl-   179
ATOM    435  Cl- Cl-   180      37.512   5.154  22.594  1.00  0.00          CL  
TER     436      Cl-   180
ATOM    436  Cl- Cl-   181       3.708  30.696  13.537  1.00  0.00          CL  
TER     437      Cl-   181
ATOM    437  Cl- Cl-   182      12.025  32.207  40.575  1.00  0.00          CL  
TER     438      Cl-   182
ATOM    438  Cl- Cl-   183       2.441   0.859  45.153  1.00  0.00          CL  
TER     439      Cl-   183
ATOM    439  Cl- Cl-   184      39.771   7.540  49.327  1.00  0.00          CL  
TER     440      Cl-   184
ATOM    440  Cl- Cl-   185      21.449  54.855   3.678  1.00  0.00          CL  
TER     441      Cl-   185
ATOM    441  Cl- Cl-   186      12.275  24.382  40.474  1.00  0.00          CL  
TER     442      Cl-   186
ATOM    442  Cl- Cl-   187      53.972  14.539  59.072  1.00  0.00          CL  
TER     443      Cl-   187
ATOM    443  Cl- Cl-   188      18.064  11.907  32.277  1.00  0.00          CL  
TER     444      Cl-   188
ATOM    444  Cl- Cl-   189      59.267  29.096   3.733  1.00  0.00          CL  
TER     445      Cl-   189
ATOM    445  Cl- Cl-   190      56.166   7.535  26.667  1.00  0.00          CL  
TER     446      Cl-   190
ATOM    446  Cl- Cl-   191      50.875  54.610  39.812  1.00  0.00          CL  
TER     447      Cl-   191
ATOM    447  Cl- Cl-   192      37.144  13.211  29.132  1.00  0.00          CL  
TER     448      Cl-   192
ATOM    448  Cl- Cl-   193      53.806  51.981  36.332  1.00  0.00          CL  
TER     449      Cl-   193
ATOM    449  Cl- Cl-   194      26.048  32.106   7.473  1.00  0.00          CL  
TER     450      Cl-   194
ATOM    450  Cl- Cl-   195      21.620  44.125  10.819  1.00  0.00          CL  
TER     451      Cl-   195
ATOM    451  Cl- Cl-   196      13.888  57.862  22.954  1.00  0.00          CL  
TER     452      Cl-   196
ATOM    452  Cl- Cl-   197      17.098  39.357   3.859  1.00  0.00          CL  
TER     453      Cl-   197
ATOM    453  Cl- Cl-   198      55.843  16.428  35.565  1.00  0.00          CL  
TER     454      Cl-   198
ATOM    454  Cl- Cl-   199      42.146  59.868  51.141  1.00  0.00          CL  
TER     455      Cl-   199
ATOM    455  Cl- Cl-   200      14.569   7.200  54.069  1.00  0.00          CL  
TER     456      Cl-   200
ATOM    456  Cl- Cl-   201      35.395  57.465  30.892  1.00  0.00          CL  
TER     457      Cl-   201
ATOM    457  Cl- Cl-   202      29.286   2.250  49.350  1.00  0.00          CL  
TER     458      Cl-   202
ATOM    458  Cl- Cl-   203      14.038  17.470  33.539  1.00  0.00          CL  
TER     459      Cl-   203
ATOM    459  Cl- Cl-   204      13.882  43.680  58.792  1.00  0.00          CL  
TER     460      Cl-   204
ATOM    460  Cl- Cl-   205      37.362  53.240  24.788  1.00  0.00          CL  
TER     461      Cl-   205
ATOM    461  Cl- Cl-   206       1.150  41.808   5.189  1.00  0.00          CL  
TER     462      Cl-   206
ATOM    462  Cl- Cl-   207       9.160  23.532  35.480  1.00  0.00          CL  
TER     463      Cl-   207
ATOM    463  Cl- Cl-   208      13.945  36.403  19.746  1.00  0.00          CL  
TER     464      Cl-   208
ATOM    464  Cl- Cl-   209      53.348  33.430  53.996  1.00  0.00          CL  
TER     465      Cl-   209
ATOM    465  Cl- Cl-   210      43.256  19.863   8.277  1.00  0.00          CL  
TER     466      Cl-   210
ATOM    466  Cl- Cl-   211      44.089  13.799   5.573  1.00  0.00          CL  
TER     467      Cl-   211
ATOM    467  Cl- Cl-   212      17.246  11.280  58.503  1.00  0.00          CL  
TER     468      Cl-   212
ATOM    468  Cl- Cl-   213      20.068  47.398  54.839  1.00  0.00          CL  
TER     469      Cl-   213
ATOM    469  Cl- Cl-   214      57.279  23.004  56.318  1.00  0.00          CL  
TER     470      Cl-   214
ATOM    470  Cl- Cl-   215      27.513  37.568  40.700  1.00  0.00          CL  
TER     471      Cl-   215
ATOM    471  Cl- Cl-   216      46.639   6.030  18.135  1.00  0.00          CL  
TER     472      Cl-   216
ATOM    472  Cl- Cl-   217      57.853  18.192  27.896  1.00  0.00          CL  
TER     473      Cl-   217
ATOM    473  Cl- Cl-   218       0.411  25.254  50.478  1.00  0.00          CL  
TER     474      Cl-   218
ATOM    474  Cl- Cl-   219      20.038  25.989  37.257  1.00  0.00          CL  
TER     475      Cl-   219
ATOM    475  Cl- Cl-   220      36.369  14.773  38.738  1.00  0.00          CL  
TER     476      Cl-   220
ATOM    476  Cl- Cl-   221       5.184  43.188  33.230  1.00  0.00          CL  
TER     477      Cl-   221
ATOM    477  Cl- Cl-   222       8.829  11.398  42.656  1.00  0.00          CL  
TER     478      Cl-   222
ATOM    478  Cl- Cl-   223      57.913   1.972   6.596  1.00  0.00          CL  
TER     479      Cl-   223
ATOM    479  Cl- Cl-   224       8.033  21.854  21.052  1.00  0.00          CL  
TER     480      Cl-   224
ATOM    480  Cl- Cl-   225      15.059  51.146  13.723  1.00  0.00          CL  
TER     481      Cl-   225
ATOM    481  Cl- Cl-   226       9.901  35.077  32.341  1.00  0.00          CL  
TER     482      Cl-   226
ATOM    482  Cl- Cl-   227      27.281   1.243  42.794  1.00  0.00          CL  
TER     483      Cl-   227
ATOM    483  Cl- Cl-   228      25.778  36.775  17.515  1.00  0.00          CL  
TER     484      Cl-   228
ATOM    484  Cl- Cl-   229       9.038  56.628  30.869  1.00  0.00          CL  
TER     485      Cl-   229
ATOM    485  Cl- Cl-   230      42.006  29.542  44.015  1.00  0.00          CL  
TER     486      Cl-   230
ATOM    486  Cl- Cl-   231      28.563  40.198  54.425  1.00  0.00          CL  
TER     487      Cl-   231
ATOM    487  Cl- Cl-   232      28.164  32.307  31.312  1.00  0.00          CL  
TER     488      Cl-   232
ATOM    488  Cl- Cl-   233      17.597  50.826  23.520  1.00  0.00          CL  
TER     489      Cl-   233
ATOM    489  Cl- Cl-   234      16.022  55.094  41.551  1.00  0.00          CL  
TER     490      Cl-   234
ATOM    490  Cl- Cl-   235      13.988  55.777  46.916  1.00  0.00          CL  
TER     491      Cl-   235
ATOM    491  Cl- Cl-   236      15.645  32.132  28.113  1.00  0.00          CL  
TER     492      Cl-   236
ATOM    492  Cl- Cl-   237       5.423  39.163  49.155  1.00  0.00          CL  
TER     493      Cl-   237
ATOM    493  Cl- Cl-   238      26.665  37.684  26.537  1.00  0.00          CL  
TER     494      Cl-   238
ATOM    494  Cl- Cl-   239      39.993  57.954  35.527  1.00  0.00          CL  
TER     495      Cl-   239
ATOM    495  Cl- Cl-   240      29.514  22.593  37.019  1.00  0.00          CL  
TER     496      Cl-   240
ATOM    496  Cl- Cl-   241      41.968  32.563  18.237  1.00  0.00          CL  
TER     497      Cl-   241
ATOM    497  Cl- Cl-   242      20.247  27.424  12.154  1.00  0.00          CL  
TER     498      Cl-   242
ATOM    498  Cl- Cl-   243      51.228  39.482  57.590  1.00  0.00          CL  
TER     499      Cl-   243
ATOM    499  Cl- Cl-   244      29.496  51.691  29.029  1.00  0.00          CL  
TER     500      Cl-   244
ATOM    500  Cl- Cl-   245      30.625  37.253  36.662  1.00  0.00          CL  
TER     501      Cl-   245
ATOM    501  Cl- Cl-   246      45.106  38.270  32.679  1.00  0.00          CL  
TER     502      Cl-   246
ATOM    502  Cl- Cl-   247      29.475  41.613  59.472  1.00  0.00          CL  
TER     503      Cl-   247
ATOM    503  Cl- Cl-   248      14.643  32.575  46.926  1.00  0.00          CL  
TER     504      Cl-   248
ATOM    504  Cl- Cl-   249      54.882  28.973  13.627  1.00  0.00          CL  
TER     505      Cl-   249
ATOM    505  Cl- Cl-   250       8.861  56.552  55.780  1.00  0.00          CL  
TER     506      Cl-   250
ATOM    506  Cl- Cl-   251      43.094   4.424  31.301  1.00  0.00          CL  
TER     507      Cl-   251
ATOM    507  Cl- Cl-   252      42.921  27.244  54.658  1.00  0.00          CL  
TER     508      Cl-   252
ATOM    508  Cl- Cl-   253       5.354  18.405   9.984  1.00  0.00          CL  
TER     509      Cl-   253
ATOM    509  Cl- Cl-   254       7.880  26.888  23.166  1.00  0.00          CL  
TER     510      Cl-   254
ATOM    510  Cl- Cl-   255      48.170   3.072   2.523  1.00  0.00          CL  
TER     511      Cl-   255
ATOM    511  Cl- Cl-   256      54.999  13.367  47.003  1.00  0.00          CL  
TER     512      Cl-   256
ATOM    512  Cl- Cl-   257       5.978   7.388  26.164  1.00  0.00          CL  
TER     513      Cl-   257
ATOM    513  Cl- Cl-   258      27.361  32.787  52.025  1.00  0.00          CL  
TER     514      Cl-   258
ATOM    514  Cl- Cl-   259      31.543  31.189  17.577  1.00  0.00          CL  
TER     515      Cl-   259
ATOM    515  Cl- Cl-   260       3.098  56.229  46.092  1.00  0.00          CL  
TER     516      Cl-   260
ATOM    516  Cl- Cl-   261      41.887  34.817  23.414  1.00  0.00          CL  
TER     517      Cl-   261
ATOM    517  Cl- Cl-   262      49.460  34.687  11.425  1.00  0.00          CL  
TER     518      Cl-   262
ATOM    518  Cl- Cl-   263      35.446  27.136  31.030  1.00  0.00          CL  
TER     519      Cl-   263
ATOM    519  Cl- Cl-   264      27.769   1.902  22.222  1.00  0.00          CL  
TER     520      Cl-   264
ATOM    520  Cl- Cl-   265      51.798  38.559   2.743  1.00  0.00          CL  
TER     521      Cl-   265
ATOM    521  Cl- Cl-   266       9.528   6.150  20.589  1.00  0.00          CL  
TER     522      Cl-   266
ATOM    522  Cl- Cl-   267       5.173  32.135  56.827  1.00  0.00          CL  
TER     523      Cl-   267
ATOM    523  Cl- Cl-   268      32.275  31.624  12.522  1.00  0.00          CL  
TER     524      Cl-   268
ATOM    524  Cl- Cl-   269      27.417   8.089  12.163  1.00  0.00          CL  
TER     525      Cl-   269
ATOM    525  Cl- Cl-   270      38.379  20.668   2.408  1.00  0.00          CL  
TER     526      Cl-   270
ATOM    526  Cl- Cl-   271      45.855  45.785  15.087  1.00  0.00          CL  
TER     527      Cl-   271
ATOM    527  Cl- Cl-   272       7.931  22.718   7.499  1.00  0.00          CL  
TER     528      Cl-   272
ATOM    528  Cl- Cl-   273      50.030  22.079  51.292  1.00  0.00          CL  
TER     529      Cl-   273
ATOM    529  Cl- Cl-   274      45.362  18.279  21.750  1.00  0.00          CL  
TER     530      Cl-   274
ATOM    530  Cl- Cl-   275      25.041  10.891  49.964  1.00  0.00          CL  
TER     531      Cl-   275
ATOM    531  Cl- Cl-   276      14.593   8.397  35.496  1.00  0.00          CL  
TER     532      Cl-   276
ATOM    532  Cl- Cl-   277      13.982  12.991  40.720  1.00  0.00          CL  
TER     533      Cl-   277
ATOM    533  Cl- Cl-   278      11.077  36.959  40.061  1.00  0.00          CL  
TER     534      Cl-   278
ATOM    534  Cl- Cl-   279      30.198  57.344  19.512  1.00  0.00          CL  
TER     535      Cl-   279
ATOM    535  Cl- Cl-   280      28.604  14.894  50.859  1.00  0.00          CL  
TER     536      Cl-   280
ATOM    536  Cl- Cl-   281      49.311  24.879  35.321  1.00  0.00          CL  
TER     537      Cl-   281
ATOM    537  Cl- Cl-   282      13.748  45.668  18.855  1.00  0.00          CL  
TER     538      Cl-   282
ATOM    538  Cl- Cl-   283      46.600  58.268  33.015  1.00  0.00          CL  
TER     539      Cl-   283
ATOM    539  Cl- Cl-   284       7.091  46.206  42.923  1.00  0.00          CL  
TER     540      Cl-   284
ATOM    540  Cl- Cl-   285      17.046   9.338   9.659  1.00  0.00          CL  
TER     541      Cl-   285
ATOM    541  Cl- Cl-   286      24.417  36.172  33.465  1.00  0.00          CL  
TER     542      Cl-   286
ATOM    542  Cl- Cl-   287      37.283  22.863  33.833  1.00  0.00          CL  
TER     543      Cl-   287
ATOM    543  Cl- Cl-   288      11.134  11.767  13.756  1.00  0.00          CL  
TER     544      Cl-   288
ATOM    544  Cl- Cl-   289      33.779  45.229  42.922  1.00  0.00          CL  
END   
