# Supplementary material for: Toward Accurate RNA Folding Thermodynamics: Evaluation of Enhanced Sampling Methods for Force Field Benchmarking
Source: J Chem Theory Comput. 2026 May 14;22(10):5247–58. doi: 10.1021/acs.jctc.6c00108 (PMC13217565; doi:10.1021/acs.jctc.6c00108)
Supplement: Supplementary file 2 [file ct6c00108_si_002.zip › GAGA_clusters/ss_1.pdb]

ATOM      1  H5T RG5     1      44.067  64.741  57.472  1.00  0.00           H  
ATOM      2  O5' RG5     1      43.904  65.668  57.286  1.00  0.00           O  
ATOM      3  C5' RG5     1      43.620  65.698  55.894  1.00  0.00           C  
ATOM      4 H5'1 RG5     1      42.773  66.353  55.690  1.00  0.00           H  
ATOM      5 H5'2 RG5     1      43.344  64.734  55.467  1.00  0.00           H  
ATOM      6  C4' RG5     1      44.818  66.197  55.086  1.00  0.00           C  
ATOM      7  H4' RG5     1      44.554  66.737  54.177  1.00  0.00           H  
ATOM      8  O4' RG5     1      45.577  67.138  55.805  1.00  0.00           O  
ATOM      9  C1' RG5     1      46.984  66.932  55.671  1.00  0.00           C  
ATOM     10  H1' RG5     1      47.388  67.826  55.197  1.00  0.00           H  
ATOM     11  N9  RG5     1      47.528  66.710  57.006  1.00  0.00           N  
ATOM     12  C8  RG5     1      46.846  66.626  58.216  1.00  0.00           C  
ATOM     13  H8  RG5     1      45.807  66.909  58.295  1.00  0.00           H  
ATOM     14  N7  RG5     1      47.502  66.297  59.266  1.00  0.00           N  
ATOM     15  C5  RG5     1      48.807  66.233  58.718  1.00  0.00           C  
ATOM     16  C6  RG5     1      50.094  66.121  59.452  1.00  0.00           C  
ATOM     17  O6  RG5     1      50.282  65.934  60.669  1.00  0.00           O  
ATOM     18  N1  RG5     1      51.233  65.999  58.612  1.00  0.00           N  
ATOM     19  H1  RG5     1      52.122  66.021  59.091  1.00  0.00           H  
ATOM     20  C2  RG5     1      51.113  66.057  57.272  1.00  0.00           C  
ATOM     21  N2  RG5     1      52.237  65.913  56.615  1.00  0.00           N  
ATOM     22  H21 RG5     1      53.111  65.700  57.073  1.00  0.00           H  
ATOM     23  H22 RG5     1      52.199  66.096  55.622  1.00  0.00           H  
ATOM     24  N3  RG5     1      49.992  66.412  56.575  1.00  0.00           N  
ATOM     25  C4  RG5     1      48.866  66.460  57.371  1.00  0.00           C  
ATOM     26  C3' RG5     1      45.798  65.043  54.854  1.00  0.00           C  
ATOM     27  H3' RG5     1      45.837  64.384  55.721  1.00  0.00           H  
ATOM     28  C2' RG5     1      47.123  65.767  54.674  1.00  0.00           C  
ATOM     29 H2'1 RG5     1      48.013  65.151  54.806  1.00  0.00           H  
ATOM     30  O2' RG5     1      47.368  66.283  53.308  1.00  0.00           O  
ATOM     31 HO'2 RG5     1      46.743  65.778  52.783  1.00  0.00           H  
ATOM     32  O3' RG5     1      45.432  64.256  53.669  1.00  0.00           O  
ATOM     33  P    RC     2      45.693  62.747  53.635  1.00  0.00           P  
ATOM     34  O1P  RC     2      45.587  62.420  52.214  1.00  0.00           O  
ATOM     35  O2P  RC     2      44.797  62.036  54.603  1.00  0.00           O  
ATOM     36  O5'  RC     2      47.192  62.625  54.045  1.00  0.00           O  
ATOM     37  C5'  RC     2      48.260  62.953  53.157  1.00  0.00           C  
ATOM     38 H5'1  RC     2      48.210  64.010  52.898  1.00  0.00           H  
ATOM     39 H5'2  RC     2      48.133  62.426  52.211  1.00  0.00           H  
ATOM     40  C4'  RC     2      49.630  62.661  53.753  1.00  0.00           C  
ATOM     41  H4'  RC     2      50.403  63.014  53.069  1.00  0.00           H  
ATOM     42  O4'  RC     2      49.812  63.505  54.863  1.00  0.00           O  
ATOM     43  C1'  RC     2      50.465  62.812  55.857  1.00  0.00           C  
ATOM     44  H1'  RC     2      51.259  63.480  56.192  1.00  0.00           H  
ATOM     45  N1   RC     2      49.673  62.561  57.169  1.00  0.00           N  
ATOM     46  C6   RC     2      48.431  63.037  57.264  1.00  0.00           C  
ATOM     47  H6   RC     2      47.957  63.610  56.481  1.00  0.00           H  
ATOM     48  C5   RC     2      47.780  63.044  58.432  1.00  0.00           C  
ATOM     49  H5   RC     2      46.809  63.517  58.448  1.00  0.00           H  
ATOM     50  C4   RC     2      48.370  62.430  59.512  1.00  0.00           C  
ATOM     51  N4   RC     2      47.778  62.640  60.589  1.00  0.00           N  
ATOM     52  H41  RC     2      48.260  62.445  61.455  1.00  0.00           H  
ATOM     53  H42  RC     2      46.834  62.995  60.533  1.00  0.00           H  
ATOM     54  N3   RC     2      49.609  61.960  59.500  1.00  0.00           N  
ATOM     55  C2   RC     2      50.324  62.106  58.314  1.00  0.00           C  
ATOM     56  O2   RC     2      51.498  61.741  58.328  1.00  0.00           O  
ATOM     57  C3'  RC     2      49.899  61.231  54.221  1.00  0.00           C  
ATOM     58  H3'  RC     2      49.022  60.892  54.773  1.00  0.00           H  
ATOM     59  C2'  RC     2      50.996  61.451  55.257  1.00  0.00           C  
ATOM     60 H2'1  RC     2      51.064  60.683  56.028  1.00  0.00           H  
ATOM     61  O2'  RC     2      52.210  61.739  54.605  1.00  0.00           O  
ATOM     62 HO'2  RC     2      52.495  61.061  53.988  1.00  0.00           H  
ATOM     63  O3'  RC     2      50.229  60.330  53.155  1.00  0.00           O  
ATOM     64  P    RG     3      49.827  58.843  53.238  1.00  0.00           P  
ATOM     65  O1P  RG     3      50.870  58.180  52.468  1.00  0.00           O  
ATOM     66  O2P  RG     3      48.402  58.715  52.842  1.00  0.00           O  
ATOM     67  O5'  RG     3      49.983  58.452  54.803  1.00  0.00           O  
ATOM     68  C5'  RG     3      51.231  58.059  55.403  1.00  0.00           C  
ATOM     69 H5'1  RG     3      51.920  58.892  55.545  1.00  0.00           H  
ATOM     70 H5'2  RG     3      51.781  57.385  54.746  1.00  0.00           H  
ATOM     71  C4'  RG     3      50.780  57.336  56.701  1.00  0.00           C  
ATOM     72  H4'  RG     3      51.699  56.977  57.165  1.00  0.00           H  
ATOM     73  O4'  RG     3      50.358  58.366  57.660  1.00  0.00           O  
ATOM     74  C1'  RG     3      49.343  57.819  58.473  1.00  0.00           C  
ATOM     75  H1'  RG     3      49.578  57.975  59.526  1.00  0.00           H  
ATOM     76  N9   RG     3      48.091  58.604  58.192  1.00  0.00           N  
ATOM     77  C8   RG     3      47.703  59.336  57.088  1.00  0.00           C  
ATOM     78  H8   RG     3      48.265  59.261  56.169  1.00  0.00           H  
ATOM     79  N7   RG     3      46.580  60.057  57.244  1.00  0.00           N  
ATOM     80  C5   RG     3      46.180  59.691  58.581  1.00  0.00           C  
ATOM     81  C6   RG     3      44.993  59.997  59.290  1.00  0.00           C  
ATOM     82  O6   RG     3      44.072  60.835  59.059  1.00  0.00           O  
ATOM     83  N1   RG     3      44.928  59.354  60.521  1.00  0.00           N  
ATOM     84  H1   RG     3      44.126  59.433  61.130  1.00  0.00           H  
ATOM     85  C2   RG     3      45.799  58.502  60.990  1.00  0.00           C  
ATOM     86  N2   RG     3      45.423  57.721  61.927  1.00  0.00           N  
ATOM     87  H21  RG     3      44.514  57.941  62.309  1.00  0.00           H  
ATOM     88  H22  RG     3      45.990  56.998  62.347  1.00  0.00           H  
ATOM     89  N3   RG     3      46.966  58.183  60.378  1.00  0.00           N  
ATOM     90  C4   RG     3      47.055  58.779  59.061  1.00  0.00           C  
ATOM     91  C3'  RG     3      49.546  56.373  56.568  1.00  0.00           C  
ATOM     92  H3'  RG     3      48.805  56.853  55.930  1.00  0.00           H  
ATOM     93  C2'  RG     3      49.202  56.343  58.022  1.00  0.00           C  
ATOM     94 H2'1  RG     3      48.142  56.088  58.019  1.00  0.00           H  
ATOM     95  O2'  RG     3      49.969  55.633  58.897  1.00  0.00           O  
ATOM     96 HO'2  RG     3      50.428  54.929  58.434  1.00  0.00           H  
ATOM     97  O3'  RG     3      49.860  55.120  56.022  1.00  0.00           O  
ATOM     98  P    RA     4      48.718  54.132  55.462  1.00  0.00           P  
ATOM     99  O1P  RA     4      49.549  52.965  55.127  1.00  0.00           O  
ATOM    100  O2P  RA     4      47.903  54.767  54.396  1.00  0.00           O  
ATOM    101  O5'  RA     4      47.802  53.879  56.725  1.00  0.00           O  
ATOM    102  C5'  RA     4      48.107  53.014  57.785  1.00  0.00           C  
ATOM    103 H5'1  RA     4      48.978  53.161  58.424  1.00  0.00           H  
ATOM    104 H5'2  RA     4      48.117  51.981  57.437  1.00  0.00           H  
ATOM    105  C4'  RA     4      46.989  53.207  58.850  1.00  0.00           C  
ATOM    106  H4'  RA     4      47.224  52.623  59.740  1.00  0.00           H  
ATOM    107  O4'  RA     4      46.732  54.503  59.308  1.00  0.00           O  
ATOM    108  C1'  RA     4      45.357  54.701  59.537  1.00  0.00           C  
ATOM    109  H1'  RA     4      45.153  54.976  60.572  1.00  0.00           H  
ATOM    110  N9   RA     4      44.766  55.717  58.581  1.00  0.00           N  
ATOM    111  C8   RA     4      45.309  56.381  57.525  1.00  0.00           C  
ATOM    112  H8   RA     4      46.225  56.071  57.043  1.00  0.00           H  
ATOM    113  N7   RA     4      44.611  57.404  57.075  1.00  0.00           N  
ATOM    114  C5   RA     4      43.494  57.329  57.840  1.00  0.00           C  
ATOM    115  C6   RA     4      42.217  58.021  57.911  1.00  0.00           C  
ATOM    116  N6   RA     4      41.991  59.084  57.251  1.00  0.00           N  
ATOM    117  H61  RA     4      41.132  59.613  57.310  1.00  0.00           H  
ATOM    118  H62  RA     4      42.645  59.499  56.604  1.00  0.00           H  
ATOM    119  N1   RA     4      41.302  57.748  58.882  1.00  0.00           N  
ATOM    120  C2   RA     4      41.576  56.767  59.702  1.00  0.00           C  
ATOM    121  H2   RA     4      40.827  56.649  60.471  1.00  0.00           H  
ATOM    122  N3   RA     4      42.658  56.033  59.780  1.00  0.00           N  
ATOM    123  C4   RA     4      43.560  56.358  58.844  1.00  0.00           C  
ATOM    124  C3'  RA     4      45.617  52.792  58.344  1.00  0.00           C  
ATOM    125  H3'  RA     4      45.385  53.165  57.346  1.00  0.00           H  
ATOM    126  C2'  RA     4      44.681  53.357  59.388  1.00  0.00           C  
ATOM    127 H2'1  RA     4      43.659  53.475  59.028  1.00  0.00           H  
ATOM    128  O2'  RA     4      44.646  52.668  60.636  1.00  0.00           O  
ATOM    129 HO'2  RA     4      44.647  51.738  60.396  1.00  0.00           H  
ATOM    130  O3'  RA     4      45.367  51.347  58.241  1.00  0.00           O  
ATOM    131  P    RG     5      44.457  50.928  56.939  1.00  0.00           P  
ATOM    132  O1P  RG     5      44.492  49.441  56.767  1.00  0.00           O  
ATOM    133  O2P  RG     5      44.835  51.701  55.682  1.00  0.00           O  
ATOM    134  O5'  RG     5      42.882  51.354  57.240  1.00  0.00           O  
ATOM    135  C5'  RG     5      42.332  50.847  58.445  1.00  0.00           C  
ATOM    136 H5'1  RG     5      42.945  51.069  59.319  1.00  0.00           H  
ATOM    137 H5'2  RG     5      42.347  49.761  58.355  1.00  0.00           H  
ATOM    138  C4'  RG     5      40.890  51.555  58.682  1.00  0.00           C  
ATOM    139  H4'  RG     5      40.492  51.030  59.550  1.00  0.00           H  
ATOM    140  O4'  RG     5      41.133  52.869  58.871  1.00  0.00           O  
ATOM    141  C1'  RG     5      40.103  53.645  58.185  1.00  0.00           C  
ATOM    142  H1'  RG     5      39.620  54.255  58.949  1.00  0.00           H  
ATOM    143  N9   RG     5      40.684  54.496  57.059  1.00  0.00           N  
ATOM    144  C8   RG     5      41.905  54.340  56.409  1.00  0.00           C  
ATOM    145  H8   RG     5      42.694  53.749  56.850  1.00  0.00           H  
ATOM    146  N7   RG     5      42.067  55.174  55.393  1.00  0.00           N  
ATOM    147  C5   RG     5      40.850  55.885  55.364  1.00  0.00           C  
ATOM    148  C6   RG     5      40.410  56.970  54.564  1.00  0.00           C  
ATOM    149  O6   RG     5      40.952  57.656  53.688  1.00  0.00           O  
ATOM    150  N1   RG     5      39.095  57.301  54.791  1.00  0.00           N  
ATOM    151  H1   RG     5      38.750  58.119  54.310  1.00  0.00           H  
ATOM    152  C2   RG     5      38.290  56.760  55.710  1.00  0.00           C  
ATOM    153  N2   RG     5      36.969  56.912  55.481  1.00  0.00           N  
ATOM    154  H21  RG     5      36.365  56.391  56.100  1.00  0.00           H  
ATOM    155  H22  RG     5      36.649  57.420  54.668  1.00  0.00           H  
ATOM    156  N3   RG     5      38.682  55.775  56.511  1.00  0.00           N  
ATOM    157  C4   RG     5      39.988  55.364  56.315  1.00  0.00           C  
ATOM    158  C3'  RG     5      40.026  51.331  57.524  1.00  0.00           C  
ATOM    159  H3'  RG     5      40.635  51.465  56.630  1.00  0.00           H  
ATOM    160  C2'  RG     5      39.135  52.570  57.781  1.00  0.00           C  
ATOM    161 H2'1  RG     5      38.557  52.784  56.882  1.00  0.00           H  
ATOM    162  O2'  RG     5      38.222  52.217  58.846  1.00  0.00           O  
ATOM    163 HO'2  RG     5      37.564  51.638  58.455  1.00  0.00           H  
ATOM    164  O3'  RG     5      39.380  50.085  57.451  1.00  0.00           O  
ATOM    165  P    RA     6      38.992  49.518  56.023  1.00  0.00           P  
ATOM    166  O1P  RA     6      38.215  48.337  56.082  1.00  0.00           O  
ATOM    167  O2P  RA     6      40.211  49.454  55.180  1.00  0.00           O  
ATOM    168  O5'  RA     6      38.030  50.629  55.356  1.00  0.00           O  
ATOM    169  C5'  RA     6      36.619  50.715  55.613  1.00  0.00           C  
ATOM    170 H5'1  RA     6      36.451  50.929  56.668  1.00  0.00           H  
ATOM    171 H5'2  RA     6      36.054  49.814  55.370  1.00  0.00           H  
ATOM    172  C4'  RA     6      36.032  51.843  54.807  1.00  0.00           C  
ATOM    173  H4'  RA     6      35.015  51.964  55.180  1.00  0.00           H  
ATOM    174  O4'  RA     6      36.788  53.029  55.055  1.00  0.00           O  
ATOM    175  C1'  RA     6      36.662  53.851  53.913  1.00  0.00           C  
ATOM    176  H1'  RA     6      36.205  54.769  54.281  1.00  0.00           H  
ATOM    177  N9   RA     6      37.966  54.146  53.289  1.00  0.00           N  
ATOM    178  C8   RA     6      39.110  53.459  53.673  1.00  0.00           C  
ATOM    179  H8   RA     6      39.120  52.683  54.424  1.00  0.00           H  
ATOM    180  N7   RA     6      40.193  53.865  53.088  1.00  0.00           N  
ATOM    181  C5   RA     6      39.716  54.856  52.221  1.00  0.00           C  
ATOM    182  C6   RA     6      40.337  55.626  51.257  1.00  0.00           C  
ATOM    183  N6   RA     6      41.634  55.858  50.977  1.00  0.00           N  
ATOM    184  H61  RA     6      42.338  55.319  51.460  1.00  0.00           H  
ATOM    185  H62  RA     6      41.772  56.637  50.349  1.00  0.00           H  
ATOM    186  N1   RA     6      39.527  56.442  50.499  1.00  0.00           N  
ATOM    187  C2   RA     6      38.236  56.507  50.694  1.00  0.00           C  
ATOM    188  H2   RA     6      37.637  57.195  50.116  1.00  0.00           H  
ATOM    189  N3   RA     6      37.578  55.843  51.594  1.00  0.00           N  
ATOM    190  C4   RA     6      38.375  55.002  52.311  1.00  0.00           C  
ATOM    191  C3'  RA     6      36.089  51.697  53.422  1.00  0.00           C  
ATOM    192  H3'  RA     6      37.050  51.434  52.979  1.00  0.00           H  
ATOM    193  C2'  RA     6      35.786  53.098  53.022  1.00  0.00           C  
ATOM    194 H2'1  RA     6      36.115  53.324  52.007  1.00  0.00           H  
ATOM    195  O2'  RA     6      34.472  53.652  53.152  1.00  0.00           O  
ATOM    196 HO'2  RA     6      33.750  53.019  53.156  1.00  0.00           H  
ATOM    197  O3'  RA     6      35.179  50.631  52.915  1.00  0.00           O  
ATOM    198  P    RG     7      35.538  49.893  51.562  1.00  0.00           P  
ATOM    199  O1P  RG     7      34.417  48.996  51.172  1.00  0.00           O  
ATOM    200  O2P  RG     7      36.790  49.159  51.782  1.00  0.00           O  
ATOM    201  O5'  RG     7      35.823  51.008  50.436  1.00  0.00           O  
ATOM    202  C5'  RG     7      34.730  51.805  49.861  1.00  0.00           C  
ATOM    203 H5'1  RG     7      34.315  52.487  50.603  1.00  0.00           H  
ATOM    204 H5'2  RG     7      33.998  51.055  49.561  1.00  0.00           H  
ATOM    205  C4'  RG     7      35.149  52.559  48.616  1.00  0.00           C  
ATOM    206  H4'  RG     7      34.359  53.147  48.150  1.00  0.00           H  
ATOM    207  O4'  RG     7      36.180  53.557  48.913  1.00  0.00           O  
ATOM    208  C1'  RG     7      37.249  53.501  47.914  1.00  0.00           C  
ATOM    209  H1'  RG     7      37.344  54.531  47.570  1.00  0.00           H  
ATOM    210  N9   RG     7      38.612  53.235  48.443  1.00  0.00           N  
ATOM    211  C8   RG     7      38.947  52.437  49.529  1.00  0.00           C  
ATOM    212  H8   RG     7      38.254  51.874  50.137  1.00  0.00           H  
ATOM    213  N7   RG     7      40.210  52.388  49.830  1.00  0.00           N  
ATOM    214  C5   RG     7      40.729  53.166  48.799  1.00  0.00           C  
ATOM    215  C6   RG     7      42.101  53.421  48.415  1.00  0.00           C  
ATOM    216  O6   RG     7      43.133  53.102  49.034  1.00  0.00           O  
ATOM    217  N1   RG     7      42.302  54.140  47.213  1.00  0.00           N  
ATOM    218  H1   RG     7      43.260  54.412  47.043  1.00  0.00           H  
ATOM    219  C2   RG     7      41.258  54.595  46.496  1.00  0.00           C  
ATOM    220  N2   RG     7      41.469  55.355  45.473  1.00  0.00           N  
ATOM    221  H21  RG     7      42.379  55.679  45.178  1.00  0.00           H  
ATOM    222  H22  RG     7      40.615  55.726  45.081  1.00  0.00           H  
ATOM    223  N3   RG     7      39.955  54.411  46.808  1.00  0.00           N  
ATOM    224  C4   RG     7      39.719  53.732  47.951  1.00  0.00           C  
ATOM    225  C3'  RG     7      35.746  51.653  47.490  1.00  0.00           C  
ATOM    226  H3'  RG     7      36.193  50.784  47.972  1.00  0.00           H  
ATOM    227  C2'  RG     7      36.744  52.574  46.805  1.00  0.00           C  
ATOM    228 H2'1  RG     7      37.543  52.032  46.299  1.00  0.00           H  
ATOM    229  O2'  RG     7      36.102  53.434  45.871  1.00  0.00           O  
ATOM    230 HO'2  RG     7      35.355  53.002  45.450  1.00  0.00           H  
ATOM    231  O3'  RG     7      34.687  51.274  46.591  1.00  0.00           O  
ATOM    232  P   RC3     8      34.845  49.896  45.804  1.00  0.00           P  
ATOM    233  O1P RC3     8      33.625  49.693  44.997  1.00  0.00           O  
ATOM    234  O2P RC3     8      35.230  48.898  46.773  1.00  0.00           O  
ATOM    235  O5' RC3     8      36.074  50.133  44.862  1.00  0.00           O  
ATOM    236  C5' RC3     8      36.029  50.986  43.744  1.00  0.00           C  
ATOM    237 H5'1 RC3     8      35.513  51.921  43.962  1.00  0.00           H  
ATOM    238 H5'2 RC3     8      35.458  50.434  42.998  1.00  0.00           H  
ATOM    239  C4' RC3     8      37.352  51.331  43.056  1.00  0.00           C  
ATOM    240  H4' RC3     8      37.170  51.839  42.110  1.00  0.00           H  
ATOM    241  O4' RC3     8      38.298  51.912  43.814  1.00  0.00           O  
ATOM    242  C1' RC3     8      39.656  51.415  43.602  1.00  0.00           C  
ATOM    243  H1' RC3     8      40.202  52.268  43.198  1.00  0.00           H  
ATOM    244  N1  RC3     8      40.195  50.966  44.881  1.00  0.00           N  
ATOM    245  C6  RC3     8      39.427  50.481  45.883  1.00  0.00           C  
ATOM    246  H6  RC3     8      38.399  50.160  45.803  1.00  0.00           H  
ATOM    247  C5  RC3     8      40.134  50.028  47.063  1.00  0.00           C  
ATOM    248  H5  RC3     8      39.603  49.591  47.896  1.00  0.00           H  
ATOM    249  C4  RC3     8      41.479  50.163  47.153  1.00  0.00           C  
ATOM    250  N4  RC3     8      42.175  49.947  48.261  1.00  0.00           N  
ATOM    251  H41 RC3     8      41.623  49.888  49.105  1.00  0.00           H  
ATOM    252  H42 RC3     8      43.156  50.184  48.286  1.00  0.00           H  
ATOM    253  N3  RC3     8      42.174  50.749  46.161  1.00  0.00           N  
ATOM    254  C2  RC3     8      41.545  51.193  45.040  1.00  0.00           C  
ATOM    255  O2  RC3     8      42.313  51.636  44.098  1.00  0.00           O  
ATOM    256  C3' RC3     8      38.127  50.111  42.519  1.00  0.00           C  
ATOM    257  H3' RC3     8      37.858  49.286  43.178  1.00  0.00           H  
ATOM    258  C2' RC3     8      39.633  50.347  42.598  1.00  0.00           C  
ATOM    259 H2'1 RC3     8      40.248  49.495  42.885  1.00  0.00           H  
ATOM    260  O2' RC3     8      39.964  51.000  41.387  1.00  0.00           O  
ATOM    261 HO'2 RC3     8      39.260  50.796  40.768  1.00  0.00           H  
ATOM    262  O3' RC3     8      37.708  49.709  41.229  1.00  0.00           O  
ATOM    263  H3T RC3     8      38.143  48.875  41.034  1.00  0.00           H  
TER     264      RC3     8
ATOM    264  K+   K+     9       1.141  55.413  44.907  1.00  0.00           K  
TER     265       K+     9
ATOM    265  K+   K+    10      48.634  36.455  51.738  1.00  0.00           K  
TER     266       K+    10
ATOM    266  K+   K+    11      44.519  15.472  19.486  1.00  0.00           K  
TER     267       K+    11
ATOM    267  K+   K+    12      58.874  10.171  14.673  1.00  0.00           K  
TER     268       K+    12
ATOM    268  K+   K+    13      49.791  31.981  45.526  1.00  0.00           K  
TER     269       K+    13
ATOM    269  K+   K+    14      27.343  23.164  54.132  1.00  0.00           K  
TER     270       K+    14
ATOM    270  K+   K+    15      10.607  49.748  49.338  1.00  0.00           K  
TER     271       K+    15
ATOM    271  K+   K+    16      36.906  46.418  50.640  1.00  0.00           K  
TER     272       K+    16
ATOM    272  K+   K+    17      18.693   7.220   6.765  1.00  0.00           K  
TER     273       K+    17
ATOM    273  K+   K+    18      29.484  58.476  58.075  1.00  0.00           K  
TER     274       K+    18
ATOM    274  K+   K+    19      57.608  32.486   4.299  1.00  0.00           K  
TER     275       K+    19
ATOM    275  K+   K+    20      43.357  13.618   4.053  1.00  0.00           K  
TER     276       K+    20
ATOM    276  K+   K+    21       5.032  15.026  58.913  1.00  0.00           K  
TER     277       K+    21
ATOM    277  K+   K+    22      32.292  31.161  10.339  1.00  0.00           K  
TER     278       K+    22
ATOM    278  K+   K+    23       9.576  37.898  54.293  1.00  0.00           K  
TER     279       K+    23
ATOM    279  K+   K+    24      55.431   1.786  40.421  1.00  0.00           K  
TER     280       K+    24
ATOM    280  K+   K+    25      58.518  41.681   5.457  1.00  0.00           K  
TER     281       K+    25
ATOM    281  K+   K+    26      56.820   8.920  39.666  1.00  0.00           K  
TER     282       K+    26
ATOM    282  K+   K+    27      33.669  58.500   7.601  1.00  0.00           K  
TER     283       K+    27
ATOM    283  K+   K+    28      28.130  27.982  17.421  1.00  0.00           K  
TER     284       K+    28
ATOM    284  K+   K+    29      38.617  42.513  45.968  1.00  0.00           K  
TER     285       K+    29
ATOM    285  K+   K+    30      16.771   4.893  18.671  1.00  0.00           K  
TER     286       K+    30
ATOM    286  K+   K+    31       1.916  43.528   7.183  1.00  0.00           K  
TER     287       K+    31
ATOM    287  K+   K+    32      40.190  26.085  45.324  1.00  0.00           K  
TER     288       K+    32
ATOM    288  K+   K+    33       9.375  55.324  22.547  1.00  0.00           K  
TER     289       K+    33
ATOM    289  K+   K+    34      11.454  56.589   2.361  1.00  0.00           K  
TER     290       K+    34
ATOM    290  K+   K+    35      47.562  23.869  48.933  1.00  0.00           K  
TER     291       K+    35
ATOM    291  K+   K+    36      56.138  17.241  30.078  1.00  0.00           K  
TER     292       K+    36
ATOM    292  K+   K+    37      34.694  13.535   8.044  1.00  0.00           K  
TER     293       K+    37
ATOM    293  K+   K+    38      59.486  35.494  25.977  1.00  0.00           K  
TER     294       K+    38
ATOM    294  K+   K+    39      58.071  45.237  29.369  1.00  0.00           K  
TER     295       K+    39
ATOM    295  K+   K+    40      42.878  36.035  39.731  1.00  0.00           K  
TER     296       K+    40
ATOM    296  K+   K+    41      41.828  19.968   3.718  1.00  0.00           K  
TER     297       K+    41
ATOM    297  K+   K+    42      16.595  24.622   7.620  1.00  0.00           K  
TER     298       K+    42
ATOM    298  K+   K+    43      38.214  32.444  23.112  1.00  0.00           K  
TER     299       K+    43
ATOM    299  K+   K+    44      31.014  56.857  51.561  1.00  0.00           K  
TER     300       K+    44
ATOM    300  K+   K+    45      35.228  24.008  58.867  1.00  0.00           K  
TER     301       K+    45
ATOM    301  K+   K+    46      12.746  21.971  28.554  1.00  0.00           K  
TER     302       K+    46
ATOM    302  K+   K+    47      47.486  30.876  15.364  1.00  0.00           K  
TER     303       K+    47
ATOM    303  K+   K+    48      34.467   8.340  34.901  1.00  0.00           K  
TER     304       K+    48
ATOM    304  K+   K+    49       4.793  11.359  28.429  1.00  0.00           K  
TER     305       K+    49
ATOM    305  K+   K+    50      12.746  51.119  52.243  1.00  0.00           K  
TER     306       K+    50
ATOM    306  K+   K+    51      45.460  21.677  22.764  1.00  0.00           K  
TER     307       K+    51
ATOM    307  K+   K+    52       7.119  32.397   8.856  1.00  0.00           K  
TER     308       K+    52
ATOM    308  K+   K+    53      15.614  26.384  46.940  1.00  0.00           K  
TER     309       K+    53
ATOM    309  K+   K+    54       1.078  27.069  24.370  1.00  0.00           K  
TER     310       K+    54
ATOM    310  K+   K+    55      60.208  54.808  18.566  1.00  0.00           K  
TER     311       K+    55
ATOM    311  K+   K+    56      29.254  56.787  24.768  1.00  0.00           K  
TER     312       K+    56
ATOM    312  K+   K+    57       7.560  44.415  29.457  1.00  0.00           K  
TER     313       K+    57
ATOM    313  K+   K+    58      12.236  30.944  19.265  1.00  0.00           K  
TER     314       K+    58
ATOM    314  K+   K+    59      42.431  46.335  58.285  1.00  0.00           K  
TER     315       K+    59
ATOM    315  K+   K+    60      59.335   1.166  45.566  1.00  0.00           K  
TER     316       K+    60
ATOM    316  K+   K+    61      21.945   6.661  46.700  1.00  0.00           K  
TER     317       K+    61
ATOM    317  K+   K+    62      32.441  12.870  49.202  1.00  0.00           K  
TER     318       K+    62
ATOM    318  K+   K+    63      31.748  25.920  52.033  1.00  0.00           K  
TER     319       K+    63
ATOM    319  K+   K+    64      26.339  15.212  28.873  1.00  0.00           K  
TER     320       K+    64
ATOM    320  K+   K+    65      29.183  18.511  30.684  1.00  0.00           K  
TER     321       K+    65
ATOM    321  K+   K+    66      13.161  20.103  45.878  1.00  0.00           K  
TER     322       K+    66
ATOM    322  K+   K+    67      16.549  29.869   7.995  1.00  0.00           K  
TER     323       K+    67
ATOM    323  K+   K+    68      50.065  25.768  40.127  1.00  0.00           K  
TER     324       K+    68
ATOM    324  K+   K+    69      47.504  13.220  56.363  1.00  0.00           K  
TER     325       K+    69
ATOM    325  K+   K+    70      11.785  21.693  56.946  1.00  0.00           K  
TER     326       K+    70
ATOM    326  K+   K+    71      12.817  42.915  39.262  1.00  0.00           K  
TER     327       K+    71
ATOM    327  K+   K+    72      16.149   9.018  47.150  1.00  0.00           K  
TER     328       K+    72
ATOM    328  K+   K+    73      44.758  53.307  43.609  1.00  0.00           K  
TER     329       K+    73
ATOM    329  K+   K+    74      19.445  32.534  35.238  1.00  0.00           K  
TER     330       K+    74
ATOM    330  K+   K+    75       5.428  45.421  50.154  1.00  0.00           K  
TER     331       K+    75
ATOM    331  K+   K+    76      18.749  24.423  21.027  1.00  0.00           K  
TER     332       K+    76
ATOM    332  K+   K+    77      53.197  30.337  55.303  1.00  0.00           K  
TER     333       K+    77
ATOM    333  K+   K+    78       4.561  25.020  25.430  1.00  0.00           K  
TER     334       K+    78
ATOM    334  K+   K+    79      42.132  40.407  46.808  1.00  0.00           K  
TER     335       K+    79
ATOM    335  K+   K+    80      12.942  28.565  28.164  1.00  0.00           K  
TER     336       K+    80
ATOM    336  K+   K+    81      33.576  51.141  13.830  1.00  0.00           K  
TER     337       K+    81
ATOM    337  K+   K+    82      30.559   0.615  14.860  1.00  0.00           K  
TER     338       K+    82
ATOM    338  K+   K+    83      35.784   3.612  35.504  1.00  0.00           K  
TER     339       K+    83
ATOM    339  K+   K+    84      41.939  52.120  51.829  1.00  0.00           K  
TER     340       K+    84
ATOM    340  K+   K+    85       0.248  57.717  21.878  1.00  0.00           K  
TER     341       K+    85
ATOM    341  K+   K+    86      44.081   6.773  19.516  1.00  0.00           K  
TER     342       K+    86
ATOM    342  K+   K+    87      49.669  50.265  51.813  1.00  0.00           K  
TER     343       K+    87
ATOM    343  K+   K+    88      10.670   9.594  58.879  1.00  0.00           K  
TER     344       K+    88
ATOM    344  K+   K+    89      31.521  16.988  36.796  1.00  0.00           K  
TER     345       K+    89
ATOM    345  K+   K+    90      41.959  27.615  55.805  1.00  0.00           K  
TER     346       K+    90
ATOM    346  K+   K+    91      36.135  52.649   3.168  1.00  0.00           K  
TER     347       K+    91
ATOM    347  K+   K+    92       9.667   0.527   2.605  1.00  0.00           K  
TER     348       K+    92
ATOM    348  K+   K+    93      31.223  46.551  55.182  1.00  0.00           K  
TER     349       K+    93
ATOM    349  K+   K+    94      47.741  34.225  20.444  1.00  0.00           K  
TER     350       K+    94
ATOM    350  K+   K+    95      14.299  13.984  35.789  1.00  0.00           K  
TER     351       K+    95
ATOM    351  K+   K+    96      19.562  37.585   1.328  1.00  0.00           K  
TER     352       K+    96
ATOM    352  K+   K+    97      11.889  30.920  51.014  1.00  0.00           K  
TER     353       K+    97
ATOM    353  K+   K+    98       5.321  19.762   3.404  1.00  0.00           K  
TER     354       K+    98
ATOM    354  K+   K+    99      28.379   0.462  18.794  1.00  0.00           K  
TER     355       K+    99
ATOM    355  K+   K+   100      26.434  40.922  44.490  1.00  0.00           K  
TER     356       K+   100
ATOM    356  K+   K+   101      53.221  31.635  40.170  1.00  0.00           K  
TER     357       K+   101
ATOM    357  K+   K+   102      18.360  46.043  55.416  1.00  0.00           K  
TER     358       K+   102
ATOM    358  K+   K+   103      58.382  55.048  56.589  1.00  0.00           K  
TER     359       K+   103
ATOM    359  K+   K+   104      33.566  33.822  47.938  1.00  0.00           K  
TER     360       K+   104
ATOM    360  K+   K+   105      42.299  10.915  32.817  1.00  0.00           K  
TER     361       K+   105
ATOM    361  K+   K+   106      59.852   2.348  14.602  1.00  0.00           K  
TER     362       K+   106
ATOM    362  K+   K+   107      38.581  20.120  47.772  1.00  0.00           K  
TER     363       K+   107
ATOM    363  K+   K+   108      54.827  37.660   3.528  1.00  0.00           K  
TER     364       K+   108
ATOM    364  K+   K+   109      45.516  25.345   7.224  1.00  0.00           K  
TER     365       K+   109
ATOM    365  K+   K+   110      39.972  52.120  28.043  1.00  0.00           K  
TER     366       K+   110
ATOM    366  K+   K+   111       1.827  29.630  58.056  1.00  0.00           K  
TER     367       K+   111
ATOM    367  K+   K+   112      34.429  18.570  47.659  1.00  0.00           K  
TER     368       K+   112
ATOM    368  K+   K+   113      56.160  35.989  40.068  1.00  0.00           K  
TER     369       K+   113
ATOM    369  K+   K+   114      47.439  13.545  49.094  1.00  0.00           K  
TER     370       K+   114
ATOM    370  K+   K+   115      28.821   7.271  34.603  1.00  0.00           K  
TER     371       K+   115
ATOM    371  K+   K+   116      48.720  40.711  47.309  1.00  0.00           K  
TER     372       K+   116
ATOM    372  K+   K+   117       5.671  40.605  54.740  1.00  0.00           K  
TER     373       K+   117
ATOM    373  K+   K+   118       7.382   7.613  49.609  1.00  0.00           K  
TER     374       K+   118
ATOM    374  K+   K+   119      48.644  12.631   0.551  1.00  0.00           K  
TER     375       K+   119
ATOM    375  K+   K+   120      30.128  53.231  40.736  1.00  0.00           K  
TER     376       K+   120
ATOM    376  K+   K+   121       0.680  26.933  44.316  1.00  0.00           K  
TER     377       K+   121
ATOM    377  K+   K+   122      22.515  53.463  22.479  1.00  0.00           K  
TER     378       K+   122
ATOM    378  K+   K+   123      43.740  56.660  53.825  1.00  0.00           K  
TER     379       K+   123
ATOM    379  K+   K+   124      32.023   2.512  50.707  1.00  0.00           K  
TER     380       K+   124
ATOM    380  K+   K+   125      15.686  10.465  33.195  1.00  0.00           K  
TER     381       K+   125
ATOM    381  K+   K+   126      57.462  13.652  16.644  1.00  0.00           K  
TER     382       K+   126
ATOM    382  K+   K+   127      50.437  56.012  13.023  1.00  0.00           K  
TER     383       K+   127
ATOM    383  K+   K+   128      26.454  18.645  14.347  1.00  0.00           K  
TER     384       K+   128
ATOM    384  K+   K+   129       0.455   8.474  18.315  1.00  0.00           K  
TER     385       K+   129
ATOM    385  K+   K+   130      54.703  50.721   9.943  1.00  0.00           K  
TER     386       K+   130
ATOM    386  K+   K+   131      51.779  49.366  45.219  1.00  0.00           K  
TER     387       K+   131
ATOM    387  K+   K+   132      34.944  25.214  26.497  1.00  0.00           K  
TER     388       K+   132
ATOM    388  K+   K+   133      48.315  54.576  50.927  1.00  0.00           K  
TER     389       K+   133
ATOM    389  K+   K+   134       8.792  34.629   1.434  1.00  0.00           K  
TER     390       K+   134
ATOM    390  K+   K+   135      56.012   7.962  31.272  1.00  0.00           K  
TER     391       K+   135
ATOM    391  K+   K+   136       6.731  25.086  36.731  1.00  0.00           K  
TER     392       K+   136
ATOM    392  K+   K+   137      40.595   4.456  35.417  1.00  0.00           K  
TER     393       K+   137
ATOM    393  K+   K+   138      42.438  36.858  49.929  1.00  0.00           K  
TER     394       K+   138
ATOM    394  K+   K+   139       1.623  40.296  30.502  1.00  0.00           K  
TER     395       K+   139
ATOM    395  K+   K+   140      24.359  43.652   2.564  1.00  0.00           K  
TER     396       K+   140
ATOM    396  K+   K+   141      38.633  22.570  30.813  1.00  0.00           K  
TER     397       K+   141
ATOM    397  K+   K+   142      49.143  10.192  41.056  1.00  0.00           K  
TER     398       K+   142
ATOM    398  K+   K+   143      25.940  25.120   5.598  1.00  0.00           K  
TER     399       K+   143
ATOM    399  K+   K+   144      24.323  34.616  43.399  1.00  0.00           K  
TER     400       K+   144
ATOM    400  K+   K+   145      14.387  59.887  56.214  1.00  0.00           K  
TER     401       K+   145
ATOM    401  K+   K+   146      47.336  37.824  31.218  1.00  0.00           K  
TER     402       K+   146
ATOM    402  K+   K+   147      14.523  11.885  17.993  1.00  0.00           K  
TER     403       K+   147
ATOM    403  K+   K+   148      29.103  26.317  41.149  1.00  0.00           K  
TER     404       K+   148
ATOM    404  K+   K+   149      11.574  45.027  17.249  1.00  0.00           K  
TER     405       K+   149
ATOM    405  K+   K+   150       4.445  25.769  33.667  1.00  0.00           K  
TER     406       K+   150
ATOM    406  K+   K+   151      56.809  25.825   6.541  1.00  0.00           K  
TER     407       K+   151
ATOM    407  K+   K+   152      48.690   2.948  39.325  1.00  0.00           K  
TER     408       K+   152
ATOM    408  Cl- Cl-   153      49.915  28.149   9.483  1.00  0.00          CL  
TER     409      Cl-   153
ATOM    409  Cl- Cl-   154       3.916  24.425  28.507  1.00  0.00          CL  
TER     410      Cl-   154
ATOM    410  Cl- Cl-   155      36.247  27.442  49.067  1.00  0.00          CL  
TER     411      Cl-   155
ATOM    411  Cl- Cl-   156      12.390  29.192  43.996  1.00  0.00          CL  
TER     412      Cl-   156
ATOM    412  Cl- Cl-   157       5.993  40.923  25.695  1.00  0.00          CL  
TER     413      Cl-   157
ATOM    413  Cl- Cl-   158      22.812  58.073  34.028  1.00  0.00          CL  
TER     414      Cl-   158
ATOM    414  Cl- Cl-   159      50.508  12.950  48.902  1.00  0.00          CL  
TER     415      Cl-   159
ATOM    415  Cl- Cl-   160      11.900   8.052  53.025  1.00  0.00          CL  
TER     416      Cl-   160
ATOM    416  Cl- Cl-   161      31.311   9.386  41.663  1.00  0.00          CL  
TER     417      Cl-   161
ATOM    417  Cl- Cl-   162      42.813  19.734  44.008  1.00  0.00          CL  
TER     418      Cl-   162
ATOM    418  Cl- Cl-   163       3.255  38.294  50.143  1.00  0.00          CL  
TER     419      Cl-   163
ATOM    419  Cl- Cl-   164       6.121  35.462   2.879  1.00  0.00          CL  
TER     420      Cl-   164
ATOM    420  Cl- Cl-   165      45.602  58.201  44.757  1.00  0.00          CL  
TER     421      Cl-   165
ATOM    421  Cl- Cl-   166      21.340  36.126  54.163  1.00  0.00          CL  
TER     422      Cl-   166
ATOM    422  Cl- Cl-   167      23.771  19.453  54.234  1.00  0.00          CL  
TER     423      Cl-   167
ATOM    423  Cl- Cl-   168      33.866  13.685  28.878  1.00  0.00          CL  
TER     424      Cl-   168
ATOM    424  Cl- Cl-   169      55.233   9.723   0.166  1.00  0.00          CL  
TER     425      Cl-   169
ATOM    425  Cl- Cl-   170      53.019  37.365  20.338  1.00  0.00          CL  
TER     426      Cl-   170
ATOM    426  Cl- Cl-   171      28.588   1.397  22.915  1.00  0.00          CL  
TER     427      Cl-   171
ATOM    427  Cl- Cl-   172      10.283  21.676   1.694  1.00  0.00          CL  
TER     428      Cl-   172
ATOM    428  Cl- Cl-   173      19.993  20.832   4.610  1.00  0.00          CL  
TER     429      Cl-   173
ATOM    429  Cl- Cl-   174      55.570   3.592  17.820  1.00  0.00          CL  
TER     430      Cl-   174
ATOM    430  Cl- Cl-   175      59.416  30.213  25.617  1.00  0.00          CL  
TER     431      Cl-   175
ATOM    431  Cl- Cl-   176      26.696   5.735  23.249  1.00  0.00          CL  
TER     432      Cl-   176
ATOM    432  Cl- Cl-   177      43.176  39.824  41.519  1.00  0.00          CL  
TER     433      Cl-   177
ATOM    433  Cl- Cl-   178       6.585  13.015  11.838  1.00  0.00          CL  
TER     434      Cl-   178
ATOM    434  Cl- Cl-   179      15.874  29.343   5.004  1.00  0.00          CL  
TER     435      Cl-   179
ATOM    435  Cl- Cl-   180       9.514   3.100  47.113  1.00  0.00          CL  
TER     436      Cl-   180
ATOM    436  Cl- Cl-   181      17.764  27.682  48.863  1.00  0.00          CL  
TER     437      Cl-   181
ATOM    437  Cl- Cl-   182      17.179  23.784  46.180  1.00  0.00          CL  
TER     438      Cl-   182
ATOM    438  Cl- Cl-   183      33.116   9.479  13.575  1.00  0.00          CL  
TER     439      Cl-   183
ATOM    439  Cl- Cl-   184       5.531  19.877  29.041  1.00  0.00          CL  
TER     440      Cl-   184
ATOM    440  Cl- Cl-   185      42.803  22.605  56.018  1.00  0.00          CL  
TER     441      Cl-   185
ATOM    441  Cl- Cl-   186      47.329  35.569  47.896  1.00  0.00          CL  
TER     442      Cl-   186
ATOM    442  Cl- Cl-   187      35.900  31.755  39.157  1.00  0.00          CL  
TER     443      Cl-   187
ATOM    443  Cl- Cl-   188      39.650  15.916  56.101  1.00  0.00          CL  
TER     444      Cl-   188
ATOM    444  Cl- Cl-   189      49.305  48.193  46.401  1.00  0.00          CL  
TER     445      Cl-   189
ATOM    445  Cl- Cl-   190      12.180   2.957  20.509  1.00  0.00          CL  
TER     446      Cl-   190
ATOM    446  Cl- Cl-   191      31.372  40.371  59.210  1.00  0.00          CL  
TER     447      Cl-   191
ATOM    447  Cl- Cl-   192      32.828  21.833  20.554  1.00  0.00          CL  
TER     448      Cl-   192
ATOM    448  Cl- Cl-   193      16.007  33.016   8.342  1.00  0.00          CL  
TER     449      Cl-   193
ATOM    449  Cl- Cl-   194      35.231  54.753  28.906  1.00  0.00          CL  
TER     450      Cl-   194
ATOM    450  Cl- Cl-   195      28.910   9.582  48.986  1.00  0.00          CL  
TER     451      Cl-   195
ATOM    451  Cl- Cl-   196       4.919  21.538  12.937  1.00  0.00          CL  
TER     452      Cl-   196
ATOM    452  Cl- Cl-   197      44.757  44.153  17.059  1.00  0.00          CL  
TER     453      Cl-   197
ATOM    453  Cl- Cl-   198      51.154   7.579  31.037  1.00  0.00          CL  
TER     454      Cl-   198
ATOM    454  Cl- Cl-   199      34.572  19.074  32.139  1.00  0.00          CL  
TER     455      Cl-   199
ATOM    455  Cl- Cl-   200      38.728  51.784  10.293  1.00  0.00          CL  
TER     456      Cl-   200
ATOM    456  Cl- Cl-   201      21.207  54.319  55.882  1.00  0.00          CL  
TER     457      Cl-   201
ATOM    457  Cl- Cl-   202      35.784  37.777  45.056  1.00  0.00          CL  
TER     458      Cl-   202
ATOM    458  Cl- Cl-   203      32.279  31.868   7.373  1.00  0.00          CL  
TER     459      Cl-   203
ATOM    459  Cl- Cl-   204      57.703  52.275  47.486  1.00  0.00          CL  
TER     460      Cl-   204
ATOM    460  Cl- Cl-   205      25.284  39.879   8.956  1.00  0.00          CL  
TER     461      Cl-   205
ATOM    461  Cl- Cl-   206       0.602  15.583  49.940  1.00  0.00          CL  
TER     462      Cl-   206
ATOM    462  Cl- Cl-   207      30.048  18.700  40.945  1.00  0.00          CL  
TER     463      Cl-   207
ATOM    463  Cl- Cl-   208      27.246  52.552  47.957  1.00  0.00          CL  
TER     464      Cl-   208
ATOM    464  Cl- Cl-   209      47.267   3.453  30.673  1.00  0.00          CL  
TER     465      Cl-   209
ATOM    465  Cl- Cl-   210      12.213  16.460  42.340  1.00  0.00          CL  
TER     466      Cl-   210
ATOM    466  Cl- Cl-   211      11.238  30.983  32.607  1.00  0.00          CL  
TER     467      Cl-   211
ATOM    467  Cl- Cl-   212      54.904   9.774  47.065  1.00  0.00          CL  
TER     468      Cl-   212
ATOM    468  Cl- Cl-   213      59.753  28.187  59.459  1.00  0.00          CL  
TER     469      Cl-   213
ATOM    469  Cl- Cl-   214      24.076  23.661  42.051  1.00  0.00          CL  
TER     470      Cl-   214
ATOM    470  Cl- Cl-   215       3.849   4.176  51.715  1.00  0.00          CL  
TER     471      Cl-   215
ATOM    471  Cl- Cl-   216      20.475  27.494   2.724  1.00  0.00          CL  
TER     472      Cl-   216
ATOM    472  Cl- Cl-   217      48.999  54.016   6.703  1.00  0.00          CL  
TER     473      Cl-   217
ATOM    473  Cl- Cl-   218       3.980   3.874  14.606  1.00  0.00          CL  
TER     474      Cl-   218
ATOM    474  Cl- Cl-   219      23.025  20.640  21.361  1.00  0.00          CL  
TER     475      Cl-   219
ATOM    475  Cl- Cl-   220      32.881   4.486  44.685  1.00  0.00          CL  
TER     476      Cl-   220
ATOM    476  Cl- Cl-   221      53.352  45.522  41.261  1.00  0.00          CL  
TER     477      Cl-   221
ATOM    477  Cl- Cl-   222      40.811  26.188  24.880  1.00  0.00          CL  
TER     478      Cl-   222
ATOM    478  Cl- Cl-   223      39.566  35.653  51.146  1.00  0.00          CL  
TER     479      Cl-   223
ATOM    479  Cl- Cl-   224      38.407   7.142  27.077  1.00  0.00          CL  
TER     480      Cl-   224
ATOM    480  Cl- Cl-   225      31.461  59.128  54.053  1.00  0.00          CL  
TER     481      Cl-   225
ATOM    481  Cl- Cl-   226      33.011   3.207   4.884  1.00  0.00          CL  
TER     482      Cl-   226
ATOM    482  Cl- Cl-   227      25.211  29.582  22.568  1.00  0.00          CL  
TER     483      Cl-   227
ATOM    483  Cl- Cl-   228      36.164  59.564  40.689  1.00  0.00          CL  
TER     484      Cl-   228
ATOM    484  Cl- Cl-   229       6.956  17.439  25.324  1.00  0.00          CL  
TER     485      Cl-   229
ATOM    485  Cl- Cl-   230      37.884  19.343  59.626  1.00  0.00          CL  
TER     486      Cl-   230
ATOM    486  Cl- Cl-   231      32.997  25.651  44.144  1.00  0.00          CL  
TER     487      Cl-   231
ATOM    487  Cl- Cl-   232      28.574  41.390  35.387  1.00  0.00          CL  
TER     488      Cl-   232
ATOM    488  Cl- Cl-   233      43.951  42.955  31.552  1.00  0.00          CL  
TER     489      Cl-   233
ATOM    489  Cl- Cl-   234      58.672  39.826  39.641  1.00  0.00          CL  
TER     490      Cl-   234
ATOM    490  Cl- Cl-   235      18.252  10.920  34.323  1.00  0.00          CL  
TER     491      Cl-   235
ATOM    491  Cl- Cl-   236      49.996  26.758  25.264  1.00  0.00          CL  
TER     492      Cl-   236
ATOM    492  Cl- Cl-   237      58.507  25.089   4.071  1.00  0.00          CL  
TER     493      Cl-   237
ATOM    493  Cl- Cl-   238      13.709  25.038  48.933  1.00  0.00          CL  
TER     494      Cl-   238
ATOM    494  Cl- Cl-   239       6.256  31.669  56.123  1.00  0.00          CL  
TER     495      Cl-   239
ATOM    495  Cl- Cl-   240      48.932  15.637  32.456  1.00  0.00          CL  
TER     496      Cl-   240
ATOM    496  Cl- Cl-   241       8.795  44.891  56.102  1.00  0.00          CL  
TER     497      Cl-   241
ATOM    497  Cl- Cl-   242       5.025   7.303  57.159  1.00  0.00          CL  
TER     498      Cl-   242
ATOM    498  Cl- Cl-   243      53.216  45.941   6.180  1.00  0.00          CL  
TER     499      Cl-   243
ATOM    499  Cl- Cl-   244      49.778  29.928   0.135  1.00  0.00          CL  
TER     500      Cl-   244
ATOM    500  Cl- Cl-   245      38.064  25.564  54.629  1.00  0.00          CL  
TER     501      Cl-   245
ATOM    501  Cl- Cl-   246      10.459  44.529  50.995  1.00  0.00          CL  
TER     502      Cl-   246
ATOM    502  Cl- Cl-   247      51.585  18.155  17.027  1.00  0.00          CL  
TER     503      Cl-   247
ATOM    503  Cl- Cl-   248      16.175  45.799  49.890  1.00  0.00          CL  
TER     504      Cl-   248
ATOM    504  Cl- Cl-   249       1.865  11.557  33.246  1.00  0.00          CL  
TER     505      Cl-   249
ATOM    505  Cl- Cl-   250      45.638  38.127   0.439  1.00  0.00          CL  
TER     506      Cl-   250
ATOM    506  Cl- Cl-   251      56.825  54.701  17.127  1.00  0.00          CL  
TER     507      Cl-   251
ATOM    507  Cl- Cl-   252      18.700  17.318  31.305  1.00  0.00          CL  
TER     508      Cl-   252
ATOM    508  Cl- Cl-   253      22.439   0.267   3.381  1.00  0.00          CL  
TER     509      Cl-   253
ATOM    509  Cl- Cl-   254      16.465   7.780  28.688  1.00  0.00          CL  
TER     510      Cl-   254
ATOM    510  Cl- Cl-   255      26.827  52.036   8.993  1.00  0.00          CL  
TER     511      Cl-   255
ATOM    511  Cl- Cl-   256      59.178  26.074  39.771  1.00  0.00          CL  
TER     512      Cl-   256
ATOM    512  Cl- Cl-   257      20.408  27.890  32.183  1.00  0.00          CL  
TER     513      Cl-   257
ATOM    513  Cl- Cl-   258       3.927  36.767  27.925  1.00  0.00          CL  
TER     514      Cl-   258
ATOM    514  Cl- Cl-   259      54.163  32.459  37.270  1.00  0.00          CL  
TER     515      Cl-   259
ATOM    515  Cl- Cl-   260      13.377  52.324  45.913  1.00  0.00          CL  
TER     516      Cl-   260
ATOM    516  Cl- Cl-   261      48.791  21.030  47.887  1.00  0.00          CL  
TER     517      Cl-   261
ATOM    517  Cl- Cl-   262      23.767  10.527  27.075  1.00  0.00          CL  
TER     518      Cl-   262
ATOM    518  Cl- Cl-   263      53.892  15.140  30.382  1.00  0.00          CL  
TER     519      Cl-   263
ATOM    519  Cl- Cl-   264       2.702  38.990   5.231  1.00  0.00          CL  
TER     520      Cl-   264
ATOM    520  Cl- Cl-   265      13.599  27.793   9.613  1.00  0.00          CL  
TER     521      Cl-   265
ATOM    521  Cl- Cl-   266       4.603  33.300  39.004  1.00  0.00          CL  
TER     522      Cl-   266
ATOM    522  Cl- Cl-   267      24.601   4.988   3.119  1.00  0.00          CL  
TER     523      Cl-   267
ATOM    523  Cl- Cl-   268      43.056  13.629  15.542  1.00  0.00          CL  
TER     524      Cl-   268
ATOM    524  Cl- Cl-   269      55.198  43.349  45.391  1.00  0.00          CL  
TER     525      Cl-   269
ATOM    525  Cl- Cl-   270      13.523  58.227  13.451  1.00  0.00          CL  
TER     526      Cl-   270
ATOM    526  Cl- Cl-   271       9.781   9.447  27.925  1.00  0.00          CL  
TER     527      Cl-   271
ATOM    527  Cl- Cl-   272       5.739  56.849  45.564  1.00  0.00          CL  
TER     528      Cl-   272
ATOM    528  Cl- Cl-   273      57.558   4.014  37.374  1.00  0.00          CL  
TER     529      Cl-   273
ATOM    529  Cl- Cl-   274      31.087  32.165  15.324  1.00  0.00          CL  
TER     530      Cl-   274
ATOM    530  Cl- Cl-   275      35.991   6.394  36.426  1.00  0.00          CL  
TER     531      Cl-   275
ATOM    531  Cl- Cl-   276       2.520  44.364  26.856  1.00  0.00          CL  
TER     532      Cl-   276
ATOM    532  Cl- Cl-   277      60.169  47.110  12.451  1.00  0.00          CL  
TER     533      Cl-   277
ATOM    533  Cl- Cl-   278      31.242  49.760  25.338  1.00  0.00          CL  
TER     534      Cl-   278
ATOM    534  Cl- Cl-   279      45.940  53.363  37.897  1.00  0.00          CL  
TER     535      Cl-   279
ATOM    535  Cl- Cl-   280      59.169   5.774  26.181  1.00  0.00          CL  
TER     536      Cl-   280
ATOM    536  Cl- Cl-   281      54.561  33.257  47.226  1.00  0.00          CL  
TER     537      Cl-   281
ATOM    537  Cl- Cl-   282      32.265  18.802  49.827  1.00  0.00          CL  
TER     538      Cl-   282
ATOM    538  Cl- Cl-   283      20.610  48.787   7.295  1.00  0.00          CL  
TER     539      Cl-   283
ATOM    539  Cl- Cl-   284      30.170  46.847   3.289  1.00  0.00          CL  
TER     540      Cl-   284
ATOM    540  Cl- Cl-   285      10.143  50.937  25.698  1.00  0.00          CL  
TER     541      Cl-   285
ATOM    541  Cl- Cl-   286       4.147  49.583   3.164  1.00  0.00          CL  
TER     542      Cl-   286
ATOM    542  Cl- Cl-   287      24.533  43.063  42.854  1.00  0.00          CL  
TER     543      Cl-   287
ATOM    543  Cl- Cl-   288       0.668  28.701   5.884  1.00  0.00          CL  
TER     544      Cl-   288
ATOM    544  Cl- Cl-   289      46.840  20.025  14.843  1.00  0.00          CL  
END   
