# Supplementary material for: Toward Accurate RNA Folding Thermodynamics: Evaluation of Enhanced Sampling Methods for Force Field Benchmarking
Source: J Chem Theory Comput. 2026 May 14;22(10):5247–58. doi: 10.1021/acs.jctc.6c00108 (PMC13217565; doi:10.1021/acs.jctc.6c00108)
Supplement: Supplementary file 2 [file ct6c00108_si_002.zip › GAGA_clusters/ss_10.pdb]

ATOM      1  H5T RG5     1       6.475  13.721   1.699  1.00  0.00           H  
ATOM      2  O5' RG5     1       5.684  13.190   1.818  1.00  0.00           O  
ATOM      3  C5' RG5     1       4.511  14.035   1.709  1.00  0.00           C  
ATOM      4 H5'1 RG5     1       3.682  13.347   1.542  1.00  0.00           H  
ATOM      5 H5'2 RG5     1       4.573  14.583   0.770  1.00  0.00           H  
ATOM      6  C4' RG5     1       4.212  15.029   2.896  1.00  0.00           C  
ATOM      7  H4' RG5     1       3.188  15.401   2.875  1.00  0.00           H  
ATOM      8  O4' RG5     1       4.214  14.299   4.118  1.00  0.00           O  
ATOM      9  C1' RG5     1       5.279  14.650   4.933  1.00  0.00           C  
ATOM     10  H1' RG5     1       4.844  15.387   5.608  1.00  0.00           H  
ATOM     11  N9  RG5     1       5.802  13.462   5.616  1.00  0.00           N  
ATOM     12  C8  RG5     1       6.818  12.702   5.256  1.00  0.00           C  
ATOM     13  H8  RG5     1       7.418  12.824   4.366  1.00  0.00           H  
ATOM     14  N7  RG5     1       7.020  11.617   5.992  1.00  0.00           N  
ATOM     15  C5  RG5     1       5.954  11.636   6.879  1.00  0.00           C  
ATOM     16  C6  RG5     1       5.496  10.735   7.940  1.00  0.00           C  
ATOM     17  O6  RG5     1       5.855   9.562   8.238  1.00  0.00           O  
ATOM     18  N1  RG5     1       4.433  11.239   8.657  1.00  0.00           N  
ATOM     19  H1  RG5     1       4.082  10.654   9.402  1.00  0.00           H  
ATOM     20  C2  RG5     1       3.836  12.382   8.373  1.00  0.00           C  
ATOM     21  N2  RG5     1       2.890  12.809   9.221  1.00  0.00           N  
ATOM     22  H21 RG5     1       2.624  12.123   9.913  1.00  0.00           H  
ATOM     23  H22 RG5     1       2.206  13.435   8.820  1.00  0.00           H  
ATOM     24  N3  RG5     1       4.174  13.260   7.393  1.00  0.00           N  
ATOM     25  C4  RG5     1       5.256  12.847   6.645  1.00  0.00           C  
ATOM     26  C3' RG5     1       5.220  16.139   3.105  1.00  0.00           C  
ATOM     27  H3' RG5     1       5.643  16.232   2.105  1.00  0.00           H  
ATOM     28  C2' RG5     1       6.248  15.488   4.003  1.00  0.00           C  
ATOM     29 H2'1 RG5     1       6.897  14.777   3.490  1.00  0.00           H  
ATOM     30  O2' RG5     1       6.943  16.432   4.903  1.00  0.00           O  
ATOM     31 HO'2 RG5     1       6.322  16.987   5.380  1.00  0.00           H  
ATOM     32  O3' RG5     1       4.728  17.323   3.719  1.00  0.00           O  
ATOM     33  P    RC     2       4.813  18.768   2.995  1.00  0.00           P  
ATOM     34  O1P  RC     2       3.894  19.601   3.788  1.00  0.00           O  
ATOM     35  O2P  RC     2       4.437  18.630   1.556  1.00  0.00           O  
ATOM     36  O5'  RC     2       6.347  19.201   3.028  1.00  0.00           O  
ATOM     37  C5'  RC     2       7.422  18.689   2.197  1.00  0.00           C  
ATOM     38 H5'1  RC     2       7.201  18.822   1.138  1.00  0.00           H  
ATOM     39 H5'2  RC     2       7.616  17.653   2.474  1.00  0.00           H  
ATOM     40  C4'  RC     2       8.724  19.404   2.416  1.00  0.00           C  
ATOM     41  H4'  RC     2       9.480  18.706   2.056  1.00  0.00           H  
ATOM     42  O4'  RC     2       8.853  20.567   1.717  1.00  0.00           O  
ATOM     43  C1'  RC     2       9.287  21.712   2.482  1.00  0.00           C  
ATOM     44  H1'  RC     2      10.024  22.337   1.977  1.00  0.00           H  
ATOM     45  N1   RC     2       8.105  22.572   2.591  1.00  0.00           N  
ATOM     46  C6   RC     2       6.851  22.330   2.036  1.00  0.00           C  
ATOM     47  H6   RC     2       6.726  21.410   1.485  1.00  0.00           H  
ATOM     48  C5   RC     2       5.851  23.237   1.982  1.00  0.00           C  
ATOM     49  H5   RC     2       5.059  23.065   1.268  1.00  0.00           H  
ATOM     50  C4   RC     2       6.065  24.439   2.684  1.00  0.00           C  
ATOM     51  N4   RC     2       5.204  25.421   2.731  1.00  0.00           N  
ATOM     52  H41  RC     2       4.275  25.285   2.360  1.00  0.00           H  
ATOM     53  H42  RC     2       5.536  26.139   3.359  1.00  0.00           H  
ATOM     54  N3   RC     2       7.282  24.744   3.143  1.00  0.00           N  
ATOM     55  C2   RC     2       8.280  23.845   3.122  1.00  0.00           C  
ATOM     56  O2   RC     2       9.394  24.165   3.632  1.00  0.00           O  
ATOM     57  C3'  RC     2       8.960  19.734   3.891  1.00  0.00           C  
ATOM     58  H3'  RC     2       7.988  19.982   4.317  1.00  0.00           H  
ATOM     59  C2'  RC     2       9.683  21.127   3.849  1.00  0.00           C  
ATOM     60 H2'1  RC     2       9.350  21.703   4.712  1.00  0.00           H  
ATOM     61  O2'  RC     2      11.135  21.009   3.916  1.00  0.00           O  
ATOM     62 HO'2  RC     2      11.325  20.823   4.838  1.00  0.00           H  
ATOM     63  O3'  RC     2       9.633  18.675   4.509  1.00  0.00           O  
ATOM     64  P    RG     3      10.033  18.688   6.023  1.00  0.00           P  
ATOM     65  O1P  RG     3      10.364  20.080   6.391  1.00  0.00           O  
ATOM     66  O2P  RG     3      11.017  17.604   6.236  1.00  0.00           O  
ATOM     67  O5'  RG     3       8.695  18.244   6.758  1.00  0.00           O  
ATOM     68  C5'  RG     3       7.582  19.083   6.914  1.00  0.00           C  
ATOM     69 H5'1  RG     3       7.001  19.055   5.992  1.00  0.00           H  
ATOM     70 H5'2  RG     3       7.694  20.133   7.183  1.00  0.00           H  
ATOM     71  C4'  RG     3       6.527  18.486   7.893  1.00  0.00           C  
ATOM     72  H4'  RG     3       5.675  19.166   7.893  1.00  0.00           H  
ATOM     73  O4'  RG     3       6.171  17.154   7.359  1.00  0.00           O  
ATOM     74  C1'  RG     3       6.056  16.228   8.484  1.00  0.00           C  
ATOM     75  H1'  RG     3       5.026  15.901   8.340  1.00  0.00           H  
ATOM     76  N9   RG     3       7.150  15.191   8.468  1.00  0.00           N  
ATOM     77  C8   RG     3       8.256  15.121   7.670  1.00  0.00           C  
ATOM     78  H8   RG     3       8.580  15.895   6.991  1.00  0.00           H  
ATOM     79  N7   RG     3       8.917  14.045   7.905  1.00  0.00           N  
ATOM     80  C5   RG     3       8.232  13.359   8.769  1.00  0.00           C  
ATOM     81  C6   RG     3       8.547  12.114   9.419  1.00  0.00           C  
ATOM     82  O6   RG     3       9.604  11.483   9.256  1.00  0.00           O  
ATOM     83  N1   RG     3       7.797  11.835  10.485  1.00  0.00           N  
ATOM     84  H1   RG     3       8.000  11.006  11.026  1.00  0.00           H  
ATOM     85  C2   RG     3       6.658  12.580  10.793  1.00  0.00           C  
ATOM     86  N2   RG     3       6.031  12.143  11.803  1.00  0.00           N  
ATOM     87  H21  RG     3       6.233  11.198  12.094  1.00  0.00           H  
ATOM     88  H22  RG     3       5.283  12.689  12.206  1.00  0.00           H  
ATOM     89  N3   RG     3       6.306  13.679  10.132  1.00  0.00           N  
ATOM     90  C4   RG     3       7.135  14.024   9.142  1.00  0.00           C  
ATOM     91  C3'  RG     3       7.149  18.222   9.272  1.00  0.00           C  
ATOM     92  H3'  RG     3       8.133  17.762   9.176  1.00  0.00           H  
ATOM     93  C2'  RG     3       6.215  17.160   9.761  1.00  0.00           C  
ATOM     94 H2'1  RG     3       6.548  16.644  10.662  1.00  0.00           H  
ATOM     95  O2'  RG     3       4.902  17.650  10.046  1.00  0.00           O  
ATOM     96 HO'2  RG     3       4.423  16.926  10.455  1.00  0.00           H  
ATOM     97  O3'  RG     3       7.279  19.412  10.047  1.00  0.00           O  
ATOM     98  P    RA     4       8.395  19.475  11.254  1.00  0.00           P  
ATOM     99  O1P  RA     4       8.266  20.849  11.829  1.00  0.00           O  
ATOM    100  O2P  RA     4       9.675  19.029  10.739  1.00  0.00           O  
ATOM    101  O5'  RA     4       7.971  18.491  12.356  1.00  0.00           O  
ATOM    102  C5'  RA     4       6.747  18.463  13.074  1.00  0.00           C  
ATOM    103 H5'1  RA     4       5.926  18.486  12.358  1.00  0.00           H  
ATOM    104 H5'2  RA     4       6.701  19.401  13.627  1.00  0.00           H  
ATOM    105  C4'  RA     4       6.595  17.194  13.932  1.00  0.00           C  
ATOM    106  H4'  RA     4       5.721  17.283  14.577  1.00  0.00           H  
ATOM    107  O4'  RA     4       6.442  16.095  13.094  1.00  0.00           O  
ATOM    108  C1'  RA     4       7.081  14.965  13.767  1.00  0.00           C  
ATOM    109  H1'  RA     4       6.410  14.160  14.066  1.00  0.00           H  
ATOM    110  N9   RA     4       8.218  14.592  12.871  1.00  0.00           N  
ATOM    111  C8   RA     4       8.851  15.333  11.871  1.00  0.00           C  
ATOM    112  H8   RA     4       8.585  16.294  11.456  1.00  0.00           H  
ATOM    113  N7   RA     4       9.874  14.693  11.354  1.00  0.00           N  
ATOM    114  C5   RA     4      10.011  13.547  12.174  1.00  0.00           C  
ATOM    115  C6   RA     4      10.947  12.415  12.241  1.00  0.00           C  
ATOM    116  N6   RA     4      12.013  12.240  11.541  1.00  0.00           N  
ATOM    117  H61  RA     4      12.156  12.928  10.815  1.00  0.00           H  
ATOM    118  H62  RA     4      12.655  11.472  11.674  1.00  0.00           H  
ATOM    119  N1   RA     4      10.908  11.528  13.200  1.00  0.00           N  
ATOM    120  C2   RA     4       9.882  11.636  14.043  1.00  0.00           C  
ATOM    121  H2   RA     4       9.830  10.997  14.912  1.00  0.00           H  
ATOM    122  N3   RA     4       8.871  12.559  14.078  1.00  0.00           N  
ATOM    123  C4   RA     4       8.998  13.435  13.055  1.00  0.00           C  
ATOM    124  C3'  RA     4       7.757  17.010  14.858  1.00  0.00           C  
ATOM    125  H3'  RA     4       8.627  17.117  14.210  1.00  0.00           H  
ATOM    126  C2'  RA     4       7.484  15.600  15.056  1.00  0.00           C  
ATOM    127 H2'1  RA     4       8.327  15.007  15.411  1.00  0.00           H  
ATOM    128  O2'  RA     4       6.518  15.333  16.050  1.00  0.00           O  
ATOM    129 HO'2  RA     4       6.739  15.818  16.849  1.00  0.00           H  
ATOM    130  O3'  RA     4       7.749  17.705  16.090  1.00  0.00           O  
ATOM    131  P    RG     5       9.116  18.113  16.823  1.00  0.00           P  
ATOM    132  O1P  RG     5       8.811  18.652  18.109  1.00  0.00           O  
ATOM    133  O2P  RG     5       9.981  18.873  15.922  1.00  0.00           O  
ATOM    134  O5'  RG     5       9.822  16.704  17.123  1.00  0.00           O  
ATOM    135  C5'  RG     5       9.534  15.798  18.159  1.00  0.00           C  
ATOM    136 H5'1  RG     5       8.495  15.483  18.056  1.00  0.00           H  
ATOM    137 H5'2  RG     5       9.566  16.313  19.119  1.00  0.00           H  
ATOM    138  C4'  RG     5      10.443  14.562  18.215  1.00  0.00           C  
ATOM    139  H4'  RG     5      10.041  13.902  18.983  1.00  0.00           H  
ATOM    140  O4'  RG     5      10.387  13.777  17.013  1.00  0.00           O  
ATOM    141  C1'  RG     5      11.729  13.323  16.723  1.00  0.00           C  
ATOM    142  H1'  RG     5      11.770  12.242  16.583  1.00  0.00           H  
ATOM    143  N9   RG     5      12.276  13.960  15.549  1.00  0.00           N  
ATOM    144  C8   RG     5      11.854  15.116  14.920  1.00  0.00           C  
ATOM    145  H8   RG     5      11.017  15.723  15.231  1.00  0.00           H  
ATOM    146  N7   RG     5      12.591  15.395  13.912  1.00  0.00           N  
ATOM    147  C5   RG     5      13.589  14.405  13.838  1.00  0.00           C  
ATOM    148  C6   RG     5      14.706  14.221  12.939  1.00  0.00           C  
ATOM    149  O6   RG     5      14.965  14.835  11.947  1.00  0.00           O  
ATOM    150  N1   RG     5      15.520  13.184  13.295  1.00  0.00           N  
ATOM    151  H1   RG     5      16.344  12.993  12.744  1.00  0.00           H  
ATOM    152  C2   RG     5      15.236  12.327  14.335  1.00  0.00           C  
ATOM    153  N2   RG     5      16.184  11.554  14.665  1.00  0.00           N  
ATOM    154  H21  RG     5      16.971  11.204  14.136  1.00  0.00           H  
ATOM    155  H22  RG     5      15.998  11.308  15.627  1.00  0.00           H  
ATOM    156  N3   RG     5      14.288  12.557  15.244  1.00  0.00           N  
ATOM    157  C4   RG     5      13.475  13.559  14.937  1.00  0.00           C  
ATOM    158  C3'  RG     5      11.864  14.806  18.585  1.00  0.00           C  
ATOM    159  H3'  RG     5      12.280  15.659  18.049  1.00  0.00           H  
ATOM    160  C2'  RG     5      12.579  13.569  17.948  1.00  0.00           C  
ATOM    161 H2'1  RG     5      13.632  13.789  17.769  1.00  0.00           H  
ATOM    162  O2'  RG     5      12.438  12.482  18.794  1.00  0.00           O  
ATOM    163 HO'2  RG     5      13.185  11.883  18.734  1.00  0.00           H  
ATOM    164  O3'  RG     5      12.152  14.936  19.944  1.00  0.00           O  
ATOM    165  P    RA     6      13.214  16.024  20.362  1.00  0.00           P  
ATOM    166  O1P  RA     6      13.294  16.125  21.756  1.00  0.00           O  
ATOM    167  O2P  RA     6      12.959  17.276  19.638  1.00  0.00           O  
ATOM    168  O5'  RA     6      14.664  15.527  19.900  1.00  0.00           O  
ATOM    169  C5'  RA     6      15.109  14.270  20.321  1.00  0.00           C  
ATOM    170 H5'1  RA     6      14.378  13.481  20.147  1.00  0.00           H  
ATOM    171 H5'2  RA     6      15.315  14.378  21.386  1.00  0.00           H  
ATOM    172  C4'  RA     6      16.450  13.979  19.498  1.00  0.00           C  
ATOM    173  H4'  RA     6      16.842  13.031  19.867  1.00  0.00           H  
ATOM    174  O4'  RA     6      16.192  13.659  18.099  1.00  0.00           O  
ATOM    175  C1'  RA     6      17.329  14.110  17.248  1.00  0.00           C  
ATOM    176  H1'  RA     6      17.711  13.311  16.612  1.00  0.00           H  
ATOM    177  N9   RA     6      16.851  15.237  16.396  1.00  0.00           N  
ATOM    178  C8   RA     6      15.794  16.011  16.631  1.00  0.00           C  
ATOM    179  H8   RA     6      15.158  15.931  17.500  1.00  0.00           H  
ATOM    180  N7   RA     6      15.508  16.840  15.626  1.00  0.00           N  
ATOM    181  C5   RA     6      16.519  16.532  14.785  1.00  0.00           C  
ATOM    182  C6   RA     6      16.907  17.013  13.496  1.00  0.00           C  
ATOM    183  N6   RA     6      16.140  17.910  12.806  1.00  0.00           N  
ATOM    184  H61  RA     6      16.426  18.046  11.847  1.00  0.00           H  
ATOM    185  H62  RA     6      15.244  18.209  13.163  1.00  0.00           H  
ATOM    186  N1   RA     6      17.913  16.513  12.818  1.00  0.00           N  
ATOM    187  C2   RA     6      18.628  15.508  13.316  1.00  0.00           C  
ATOM    188  H2   RA     6      19.276  14.976  12.635  1.00  0.00           H  
ATOM    189  N3   RA     6      18.459  15.052  14.552  1.00  0.00           N  
ATOM    190  C4   RA     6      17.376  15.575  15.176  1.00  0.00           C  
ATOM    191  C3'  RA     6      17.558  15.025  19.473  1.00  0.00           C  
ATOM    192  H3'  RA     6      17.086  15.963  19.181  1.00  0.00           H  
ATOM    193  C2'  RA     6      18.367  14.622  18.240  1.00  0.00           C  
ATOM    194 H2'1  RA     6      18.941  15.451  17.826  1.00  0.00           H  
ATOM    195  O2'  RA     6      19.216  13.518  18.403  1.00  0.00           O  
ATOM    196 HO'2  RA     6      19.778  13.726  19.153  1.00  0.00           H  
ATOM    197  O3'  RA     6      18.292  15.238  20.656  1.00  0.00           O  
ATOM    198  P    RG     7      18.782  16.769  21.058  1.00  0.00           P  
ATOM    199  O1P  RG     7      19.619  16.656  22.256  1.00  0.00           O  
ATOM    200  O2P  RG     7      17.577  17.631  21.069  1.00  0.00           O  
ATOM    201  O5'  RG     7      19.781  17.340  19.931  1.00  0.00           O  
ATOM    202  C5'  RG     7      21.100  16.926  19.752  1.00  0.00           C  
ATOM    203 H5'1  RG     7      21.102  15.838  19.818  1.00  0.00           H  
ATOM    204 H5'2  RG     7      21.683  17.303  20.593  1.00  0.00           H  
ATOM    205  C4'  RG     7      21.775  17.197  18.392  1.00  0.00           C  
ATOM    206  H4'  RG     7      22.689  16.603  18.363  1.00  0.00           H  
ATOM    207  O4'  RG     7      21.025  16.684  17.354  1.00  0.00           O  
ATOM    208  C1'  RG     7      21.125  17.522  16.265  1.00  0.00           C  
ATOM    209  H1'  RG     7      21.367  16.912  15.394  1.00  0.00           H  
ATOM    210  N9   RG     7      19.904  18.334  16.070  1.00  0.00           N  
ATOM    211  C8   RG     7      18.907  18.490  16.936  1.00  0.00           C  
ATOM    212  H8   RG     7      18.724  17.965  17.862  1.00  0.00           H  
ATOM    213  N7   RG     7      17.901  19.152  16.427  1.00  0.00           N  
ATOM    214  C5   RG     7      18.351  19.530  15.173  1.00  0.00           C  
ATOM    215  C6   RG     7      17.722  20.351  14.145  1.00  0.00           C  
ATOM    216  O6   RG     7      16.602  20.792  14.136  1.00  0.00           O  
ATOM    217  N1   RG     7      18.473  20.466  13.003  1.00  0.00           N  
ATOM    218  H1   RG     7      18.002  20.726  12.148  1.00  0.00           H  
ATOM    219  C2   RG     7      19.722  19.848  12.903  1.00  0.00           C  
ATOM    220  N2   RG     7      20.415  20.057  11.834  1.00  0.00           N  
ATOM    221  H21  RG     7      19.929  20.448  11.040  1.00  0.00           H  
ATOM    222  H22  RG     7      21.307  19.584  11.809  1.00  0.00           H  
ATOM    223  N3   RG     7      20.322  19.125  13.840  1.00  0.00           N  
ATOM    224  C4   RG     7      19.627  19.005  14.927  1.00  0.00           C  
ATOM    225  C3'  RG     7      22.116  18.681  18.057  1.00  0.00           C  
ATOM    226  H3'  RG     7      21.252  19.330  18.193  1.00  0.00           H  
ATOM    227  C2'  RG     7      22.254  18.506  16.532  1.00  0.00           C  
ATOM    228 H2'1  RG     7      22.263  19.442  15.973  1.00  0.00           H  
ATOM    229  O2'  RG     7      23.478  17.845  16.253  1.00  0.00           O  
ATOM    230 HO'2  RG     7      24.069  17.889  17.008  1.00  0.00           H  
ATOM    231  O3'  RG     7      23.302  19.257  18.601  1.00  0.00           O  
ATOM    232  P   RC3     8      23.629  19.488  20.099  1.00  0.00           P  
ATOM    233  O1P RC3     8      24.710  20.428  20.217  1.00  0.00           O  
ATOM    234  O2P RC3     8      23.882  18.094  20.670  1.00  0.00           O  
ATOM    235  O5' RC3     8      22.234  20.131  20.564  1.00  0.00           O  
ATOM    236  C5' RC3     8      22.179  20.813  21.767  1.00  0.00           C  
ATOM    237 H5'1 RC3     8      22.948  21.584  21.814  1.00  0.00           H  
ATOM    238 H5'2 RC3     8      22.421  20.005  22.457  1.00  0.00           H  
ATOM    239  C4' RC3     8      20.762  21.431  21.917  1.00  0.00           C  
ATOM    240  H4' RC3     8      20.782  21.834  22.930  1.00  0.00           H  
ATOM    241  O4' RC3     8      20.527  22.438  20.973  1.00  0.00           O  
ATOM    242  C1' RC3     8      19.436  22.063  20.124  1.00  0.00           C  
ATOM    243  H1' RC3     8      18.529  22.625  20.346  1.00  0.00           H  
ATOM    244  N1  RC3     8      19.812  22.150  18.696  1.00  0.00           N  
ATOM    245  C6  RC3     8      21.067  21.977  18.268  1.00  0.00           C  
ATOM    246  H6  RC3     8      21.872  21.795  18.965  1.00  0.00           H  
ATOM    247  C5  RC3     8      21.349  22.058  16.921  1.00  0.00           C  
ATOM    248  H5  RC3     8      22.325  21.848  16.508  1.00  0.00           H  
ATOM    249  C4  RC3     8      20.302  22.542  16.117  1.00  0.00           C  
ATOM    250  N4  RC3     8      20.537  22.702  14.878  1.00  0.00           N  
ATOM    251  H41 RC3     8      21.404  22.336  14.511  1.00  0.00           H  
ATOM    252  H42 RC3     8      19.762  22.989  14.298  1.00  0.00           H  
ATOM    253  N3  RC3     8      19.083  22.710  16.469  1.00  0.00           N  
ATOM    254  C2  RC3     8      18.750  22.553  17.795  1.00  0.00           C  
ATOM    255  O2  RC3     8      17.574  22.699  18.130  1.00  0.00           O  
ATOM    256  C3' RC3     8      19.647  20.391  21.857  1.00  0.00           C  
ATOM    257  H3' RC3     8      19.933  19.342  21.927  1.00  0.00           H  
ATOM    258  C2' RC3     8      19.176  20.594  20.392  1.00  0.00           C  
ATOM    259 H2'1 RC3     8      19.772  20.030  19.675  1.00  0.00           H  
ATOM    260  O2' RC3     8      17.750  20.275  20.239  1.00  0.00           O  
ATOM    261 HO'2 RC3     8      17.650  19.339  20.428  1.00  0.00           H  
ATOM    262  O3' RC3     8      18.585  20.525  22.828  1.00  0.00           O  
ATOM    263  H3T RC3     8      17.755  20.441  22.353  1.00  0.00           H  
TER     264      RC3     8
ATOM    264  K+   K+     9      26.396  43.896   9.393  1.00  0.00           K  
TER     265       K+     9
ATOM    265  K+   K+    10      18.694  52.803  18.323  1.00  0.00           K  
TER     266       K+    10
ATOM    266  K+   K+    11      52.083  39.487  58.638  1.00  0.00           K  
TER     267       K+    11
ATOM    267  K+   K+    12      10.609  26.085  56.454  1.00  0.00           K  
TER     268       K+    12
ATOM    268  K+   K+    13      17.895  40.540  24.126  1.00  0.00           K  
TER     269       K+    13
ATOM    269  K+   K+    14      19.257  25.046  45.327  1.00  0.00           K  
TER     270       K+    14
ATOM    270  K+   K+    15      12.355  16.490  11.372  1.00  0.00           K  
TER     271       K+    15
ATOM    271  K+   K+    16       0.552  25.845  20.519  1.00  0.00           K  
TER     272       K+    16
ATOM    272  K+   K+    17      27.007   0.891  38.412  1.00  0.00           K  
TER     273       K+    17
ATOM    273  K+   K+    18       0.039  19.648  18.568  1.00  0.00           K  
TER     274       K+    18
ATOM    274  K+   K+    19      50.681   5.766  45.007  1.00  0.00           K  
TER     275       K+    19
ATOM    275  K+   K+    20      54.718  24.648  58.412  1.00  0.00           K  
TER     276       K+    20
ATOM    276  K+   K+    21      48.395  14.340  14.682  1.00  0.00           K  
TER     277       K+    21
ATOM    277  K+   K+    22      51.065   5.694  35.900  1.00  0.00           K  
TER     278       K+    22
ATOM    278  K+   K+    23      21.034  24.052  35.017  1.00  0.00           K  
TER     279       K+    23
ATOM    279  K+   K+    24      12.929  39.826  15.151  1.00  0.00           K  
TER     280       K+    24
ATOM    280  K+   K+    25       0.399  53.108  47.136  1.00  0.00           K  
TER     281       K+    25
ATOM    281  K+   K+    26      20.840  47.129  51.440  1.00  0.00           K  
TER     282       K+    26
ATOM    282  K+   K+    27      39.960  43.711  22.953  1.00  0.00           K  
TER     283       K+    27
ATOM    283  K+   K+    28       5.828  57.885  58.221  1.00  0.00           K  
TER     284       K+    28
ATOM    284  K+   K+    29      30.344  32.176  22.651  1.00  0.00           K  
TER     285       K+    29
ATOM    285  K+   K+    30      44.274   2.096   6.275  1.00  0.00           K  
TER     286       K+    30
ATOM    286  K+   K+    31      18.911  24.068  26.803  1.00  0.00           K  
TER     287       K+    31
ATOM    287  K+   K+    32       0.529  26.682  42.457  1.00  0.00           K  
TER     288       K+    32
ATOM    288  K+   K+    33      13.099  22.784  10.073  1.00  0.00           K  
TER     289       K+    33
ATOM    289  K+   K+    34      29.732  38.147  26.241  1.00  0.00           K  
TER     290       K+    34
ATOM    290  K+   K+    35      33.797  24.146  45.921  1.00  0.00           K  
TER     291       K+    35
ATOM    291  K+   K+    36      47.696   5.375  41.441  1.00  0.00           K  
TER     292       K+    36
ATOM    292  K+   K+    37      59.166   9.869  45.815  1.00  0.00           K  
TER     293       K+    37
ATOM    293  K+   K+    38       0.053  44.538  33.380  1.00  0.00           K  
TER     294       K+    38
ATOM    294  K+   K+    39       2.328  44.308   5.100  1.00  0.00           K  
TER     295       K+    39
ATOM    295  K+   K+    40      21.168   8.347  56.669  1.00  0.00           K  
TER     296       K+    40
ATOM    296  K+   K+    41      15.088  19.575  16.070  1.00  0.00           K  
TER     297       K+    41
ATOM    297  K+   K+    42      13.584   5.371  41.271  1.00  0.00           K  
TER     298       K+    42
ATOM    298  K+   K+    43      41.379  11.364  58.412  1.00  0.00           K  
TER     299       K+    43
ATOM    299  K+   K+    44      36.964  12.686   1.972  1.00  0.00           K  
TER     300       K+    44
ATOM    300  K+   K+    45      14.083  20.428  24.205  1.00  0.00           K  
TER     301       K+    45
ATOM    301  K+   K+    46      42.574  46.909  37.459  1.00  0.00           K  
TER     302       K+    46
ATOM    302  K+   K+    47       3.452  20.426  59.346  1.00  0.00           K  
TER     303       K+    47
ATOM    303  K+   K+    48       2.311   5.782  16.247  1.00  0.00           K  
TER     304       K+    48
ATOM    304  K+   K+    49      27.094  50.010  28.722  1.00  0.00           K  
TER     305       K+    49
ATOM    305  K+   K+    50       9.807  33.415  14.145  1.00  0.00           K  
TER     306       K+    50
ATOM    306  K+   K+    51      25.165  19.096  26.468  1.00  0.00           K  
TER     307       K+    51
ATOM    307  K+   K+    52      50.613  52.279  44.454  1.00  0.00           K  
TER     308       K+    52
ATOM    308  K+   K+    53      40.299  17.924  16.406  1.00  0.00           K  
TER     309       K+    53
ATOM    309  K+   K+    54      16.065  49.851   3.730  1.00  0.00           K  
TER     310       K+    54
ATOM    310  K+   K+    55       0.117  47.399  53.478  1.00  0.00           K  
TER     311       K+    55
ATOM    311  K+   K+    56      37.125   3.737  21.213  1.00  0.00           K  
TER     312       K+    56
ATOM    312  K+   K+    57      11.272  12.477   7.350  1.00  0.00           K  
TER     313       K+    57
ATOM    313  K+   K+    58      27.424  30.183  45.440  1.00  0.00           K  
TER     314       K+    58
ATOM    314  K+   K+    59      44.818  28.991  58.319  1.00  0.00           K  
TER     315       K+    59
ATOM    315  K+   K+    60      46.969  19.487  32.735  1.00  0.00           K  
TER     316       K+    60
ATOM    316  K+   K+    61      55.403  23.092  41.217  1.00  0.00           K  
TER     317       K+    61
ATOM    317  K+   K+    62       4.632   0.274  42.772  1.00  0.00           K  
TER     318       K+    62
ATOM    318  K+   K+    63       7.963  15.788  42.024  1.00  0.00           K  
TER     319       K+    63
ATOM    319  K+   K+    64      49.526  37.959  43.126  1.00  0.00           K  
TER     320       K+    64
ATOM    320  K+   K+    65      59.645  28.738  25.385  1.00  0.00           K  
TER     321       K+    65
ATOM    321  K+   K+    66      14.054  29.245   5.913  1.00  0.00           K  
TER     322       K+    66
ATOM    322  K+   K+    67      10.852  38.853  49.828  1.00  0.00           K  
TER     323       K+    67
ATOM    323  K+   K+    68      55.256  42.958  16.484  1.00  0.00           K  
TER     324       K+    68
ATOM    324  K+   K+    69      34.495  16.683  20.195  1.00  0.00           K  
TER     325       K+    69
ATOM    325  K+   K+    70      40.605  16.948   5.077  1.00  0.00           K  
TER     326       K+    70
ATOM    326  K+   K+    71      14.470  52.803  32.887  1.00  0.00           K  
TER     327       K+    71
ATOM    327  K+   K+    72      18.872  36.864  20.728  1.00  0.00           K  
TER     328       K+    72
ATOM    328  K+   K+    73      53.139  29.308  15.324  1.00  0.00           K  
TER     329       K+    73
ATOM    329  K+   K+    74      27.381  51.762  36.246  1.00  0.00           K  
TER     330       K+    74
ATOM    330  K+   K+    75      53.904  17.955  56.723  1.00  0.00           K  
TER     331       K+    75
ATOM    331  K+   K+    76      16.088  13.167   9.699  1.00  0.00           K  
TER     332       K+    76
ATOM    332  K+   K+    77      11.827   2.838   2.802  1.00  0.00           K  
TER     333       K+    77
ATOM    333  K+   K+    78      33.206   5.300  21.568  1.00  0.00           K  
TER     334       K+    78
ATOM    334  K+   K+    79      25.613  35.265  49.427  1.00  0.00           K  
TER     335       K+    79
ATOM    335  K+   K+    80      11.744  27.295   0.617  1.00  0.00           K  
TER     336       K+    80
ATOM    336  K+   K+    81      55.714  59.396  24.412  1.00  0.00           K  
TER     337       K+    81
ATOM    337  K+   K+    82      21.942   2.123   8.766  1.00  0.00           K  
TER     338       K+    82
ATOM    338  K+   K+    83      27.211   4.084   4.453  1.00  0.00           K  
TER     339       K+    83
ATOM    339  K+   K+    84      45.314  11.942  36.093  1.00  0.00           K  
TER     340       K+    84
ATOM    340  K+   K+    85      60.165  17.860  29.801  1.00  0.00           K  
TER     341       K+    85
ATOM    341  K+   K+    86      53.179  59.303   5.328  1.00  0.00           K  
TER     342       K+    86
ATOM    342  K+   K+    87      28.619  45.087  22.405  1.00  0.00           K  
TER     343       K+    87
ATOM    343  K+   K+    88      39.699  46.475  52.342  1.00  0.00           K  
TER     344       K+    88
ATOM    344  K+   K+    89      34.565  17.455  31.678  1.00  0.00           K  
TER     345       K+    89
ATOM    345  K+   K+    90      30.582  15.747  33.797  1.00  0.00           K  
TER     346       K+    90
ATOM    346  K+   K+    91      17.036   6.157  12.201  1.00  0.00           K  
TER     347       K+    91
ATOM    347  K+   K+    92      18.366  34.735  10.954  1.00  0.00           K  
TER     348       K+    92
ATOM    348  K+   K+    93      22.549  38.188  36.373  1.00  0.00           K  
TER     349       K+    93
ATOM    349  K+   K+    94      50.988  13.947  21.422  1.00  0.00           K  
TER     350       K+    94
ATOM    350  K+   K+    95      46.167   0.304  25.819  1.00  0.00           K  
TER     351       K+    95
ATOM    351  K+   K+    96      45.362  41.670  35.153  1.00  0.00           K  
TER     352       K+    96
ATOM    352  K+   K+    97       7.829  35.015  34.157  1.00  0.00           K  
TER     353       K+    97
ATOM    353  K+   K+    98      37.935  54.274  30.636  1.00  0.00           K  
TER     354       K+    98
ATOM    354  K+   K+    99      40.201  55.902  21.722  1.00  0.00           K  
TER     355       K+    99
ATOM    355  K+   K+   100      55.924  38.616  25.415  1.00  0.00           K  
TER     356       K+   100
ATOM    356  K+   K+   101      39.757   8.225  13.920  1.00  0.00           K  
TER     357       K+   101
ATOM    357  K+   K+   102       4.237  17.977  18.610  1.00  0.00           K  
TER     358       K+   102
ATOM    358  K+   K+   103       3.095  38.854   4.316  1.00  0.00           K  
TER     359       K+   103
ATOM    359  K+   K+   104      19.177   8.369  14.441  1.00  0.00           K  
TER     360       K+   104
ATOM    360  K+   K+   105      32.631  38.125  52.910  1.00  0.00           K  
TER     361       K+   105
ATOM    361  K+   K+   106      50.053  38.937  47.634  1.00  0.00           K  
TER     362       K+   106
ATOM    362  K+   K+   107      14.509  49.075  39.323  1.00  0.00           K  
TER     363       K+   107
ATOM    363  K+   K+   108      45.244  16.771  22.470  1.00  0.00           K  
TER     364       K+   108
ATOM    364  K+   K+   109      44.398  40.135   0.721  1.00  0.00           K  
TER     365       K+   109
ATOM    365  K+   K+   110      58.328  34.121  49.456  1.00  0.00           K  
TER     366       K+   110
ATOM    366  K+   K+   111      37.137  37.723  39.791  1.00  0.00           K  
TER     367       K+   111
ATOM    367  K+   K+   112      50.208  24.269  53.241  1.00  0.00           K  
TER     368       K+   112
ATOM    368  K+   K+   113      25.308   8.487   1.874  1.00  0.00           K  
TER     369       K+   113
ATOM    369  K+   K+   114      24.526  32.887  20.954  1.00  0.00           K  
TER     370       K+   114
ATOM    370  K+   K+   115      35.712  49.683  59.179  1.00  0.00           K  
TER     371       K+   115
ATOM    371  K+   K+   116      46.037  35.378  28.885  1.00  0.00           K  
TER     372       K+   116
ATOM    372  K+   K+   117      58.062  54.713  33.900  1.00  0.00           K  
TER     373       K+   117
ATOM    373  K+   K+   118      28.714  25.444  59.308  1.00  0.00           K  
TER     374       K+   118
ATOM    374  K+   K+   119      13.998   2.434  56.505  1.00  0.00           K  
TER     375       K+   119
ATOM    375  K+   K+   120      22.887  56.310   2.661  1.00  0.00           K  
TER     376       K+   120
ATOM    376  K+   K+   121      39.642  14.835  35.370  1.00  0.00           K  
TER     377       K+   121
ATOM    377  K+   K+   122       6.206  45.184  20.717  1.00  0.00           K  
TER     378       K+   122
ATOM    378  K+   K+   123      16.850  21.409  42.204  1.00  0.00           K  
TER     379       K+   123
ATOM    379  K+   K+   124      23.883   3.641  21.166  1.00  0.00           K  
TER     380       K+   124
ATOM    380  K+   K+   125      11.318  56.149  50.866  1.00  0.00           K  
TER     381       K+   125
ATOM    381  K+   K+   126      40.046  34.908  52.624  1.00  0.00           K  
TER     382       K+   126
ATOM    382  K+   K+   127      26.229  11.710  25.809  1.00  0.00           K  
TER     383       K+   127
ATOM    383  K+   K+   128      32.843  52.529   0.079  1.00  0.00           K  
TER     384       K+   128
ATOM    384  K+   K+   129      41.181  39.504  11.636  1.00  0.00           K  
TER     385       K+   129
ATOM    385  K+   K+   130      37.980  18.896  20.601  1.00  0.00           K  
TER     386       K+   130
ATOM    386  K+   K+   131      14.433  13.658  24.501  1.00  0.00           K  
TER     387       K+   131
ATOM    387  K+   K+   132      35.391  52.838  39.860  1.00  0.00           K  
TER     388       K+   132
ATOM    388  K+   K+   133       9.481  51.767  41.633  1.00  0.00           K  
TER     389       K+   133
ATOM    389  K+   K+   134      57.737  10.737  26.470  1.00  0.00           K  
TER     390       K+   134
ATOM    390  K+   K+   135      32.326  15.835  45.768  1.00  0.00           K  
TER     391       K+   135
ATOM    391  K+   K+   136      18.734  41.663  55.724  1.00  0.00           K  
TER     392       K+   136
ATOM    392  K+   K+   137      38.149  29.252  42.335  1.00  0.00           K  
TER     393       K+   137
ATOM    393  K+   K+   138      19.015  49.205  54.584  1.00  0.00           K  
TER     394       K+   138
ATOM    394  K+   K+   139      36.877  38.345  51.826  1.00  0.00           K  
TER     395       K+   139
ATOM    395  K+   K+   140      59.606   8.164  51.079  1.00  0.00           K  
TER     396       K+   140
ATOM    396  K+   K+   141      32.596   1.154  45.540  1.00  0.00           K  
TER     397       K+   141
ATOM    397  K+   K+   142      38.557  59.848  57.681  1.00  0.00           K  
TER     398       K+   142
ATOM    398  K+   K+   143      30.086   3.959  32.954  1.00  0.00           K  
TER     399       K+   143
ATOM    399  K+   K+   144      36.449   4.614   2.073  1.00  0.00           K  
TER     400       K+   144
ATOM    400  K+   K+   145      27.567  36.727   8.390  1.00  0.00           K  
TER     401       K+   145
ATOM    401  K+   K+   146      20.428  55.869  34.619  1.00  0.00           K  
TER     402       K+   146
ATOM    402  K+   K+   147      47.644  18.658   9.215  1.00  0.00           K  
TER     403       K+   147
ATOM    403  K+   K+   148      12.309  51.937  36.548  1.00  0.00           K  
TER     404       K+   148
ATOM    404  K+   K+   149      53.705  35.092   7.149  1.00  0.00           K  
TER     405       K+   149
ATOM    405  K+   K+   150      16.298  56.062  21.157  1.00  0.00           K  
TER     406       K+   150
ATOM    406  K+   K+   151      48.319  49.983  17.727  1.00  0.00           K  
TER     407       K+   151
ATOM    407  K+   K+   152      22.599  19.441  30.447  1.00  0.00           K  
TER     408       K+   152
ATOM    408  Cl- Cl-   153      42.857  58.072  55.805  1.00  0.00          CL  
TER     409      Cl-   153
ATOM    409  Cl- Cl-   154      43.738  20.548  31.419  1.00  0.00          CL  
TER     410      Cl-   154
ATOM    410  Cl- Cl-   155      40.079  57.971   3.826  1.00  0.00          CL  
TER     411      Cl-   155
ATOM    411  Cl- Cl-   156      12.642  52.573  58.677  1.00  0.00          CL  
TER     412      Cl-   156
ATOM    412  Cl- Cl-   157      33.110  51.894  31.552  1.00  0.00          CL  
TER     413      Cl-   157
ATOM    413  Cl- Cl-   158      32.734   5.510  14.783  1.00  0.00          CL  
TER     414      Cl-   158
ATOM    414  Cl- Cl-   159      42.978  17.678  41.556  1.00  0.00          CL  
TER     415      Cl-   159
ATOM    415  Cl- Cl-   160      57.168  50.094  50.832  1.00  0.00          CL  
TER     416      Cl-   160
ATOM    416  Cl- Cl-   161      46.992  21.933  59.129  1.00  0.00          CL  
TER     417      Cl-   161
ATOM    417  Cl- Cl-   162      54.548  48.478  38.580  1.00  0.00          CL  
TER     418      Cl-   162
ATOM    418  Cl- Cl-   163      21.847   0.386  29.889  1.00  0.00          CL  
TER     419      Cl-   163
ATOM    419  Cl- Cl-   164      35.848  53.556  44.725  1.00  0.00          CL  
TER     420      Cl-   164
ATOM    420  Cl- Cl-   165      27.336   5.934  37.536  1.00  0.00          CL  
TER     421      Cl-   165
ATOM    421  Cl- Cl-   166       4.504  50.124  11.101  1.00  0.00          CL  
TER     422      Cl-   166
ATOM    422  Cl- Cl-   167      18.074  40.277   3.599  1.00  0.00          CL  
TER     423      Cl-   167
ATOM    423  Cl- Cl-   168       3.236   4.480  10.095  1.00  0.00          CL  
TER     424      Cl-   168
ATOM    424  Cl- Cl-   169      14.869   0.468  58.746  1.00  0.00          CL  
TER     425      Cl-   169
ATOM    425  Cl- Cl-   170      59.835  28.907  48.781  1.00  0.00          CL  
TER     426      Cl-   170
ATOM    426  Cl- Cl-   171      31.118  14.616  23.199  1.00  0.00          CL  
TER     427      Cl-   171
ATOM    427  Cl- Cl-   172      37.057  19.054   5.718  1.00  0.00          CL  
TER     428      Cl-   172
ATOM    428  Cl- Cl-   173      35.698  35.094  26.421  1.00  0.00          CL  
TER     429      Cl-   173
ATOM    429  Cl- Cl-   174      34.907  40.260   2.902  1.00  0.00          CL  
TER     430      Cl-   174
ATOM    430  Cl- Cl-   175      13.196   0.868  41.331  1.00  0.00          CL  
TER     431      Cl-   175
ATOM    431  Cl- Cl-   176      39.190  53.150  52.210  1.00  0.00          CL  
TER     432      Cl-   176
ATOM    432  Cl- Cl-   177      36.719   0.297  40.200  1.00  0.00          CL  
TER     433      Cl-   177
ATOM    433  Cl- Cl-   178       2.788  19.307  51.775  1.00  0.00          CL  
TER     434      Cl-   178
ATOM    434  Cl- Cl-   179      56.615  38.324  56.367  1.00  0.00          CL  
TER     435      Cl-   179
ATOM    435  Cl- Cl-   180      32.814  27.634  15.358  1.00  0.00          CL  
TER     436      Cl-   180
ATOM    436  Cl- Cl-   181      11.998  37.822  53.994  1.00  0.00          CL  
TER     437      Cl-   181
ATOM    437  Cl- Cl-   182      29.883  51.653  21.888  1.00  0.00          CL  
TER     438      Cl-   182
ATOM    438  Cl- Cl-   183      33.638  26.178   1.036  1.00  0.00          CL  
TER     439      Cl-   183
ATOM    439  Cl- Cl-   184      42.560   2.620  58.361  1.00  0.00          CL  
TER     440      Cl-   184
ATOM    440  Cl- Cl-   185      50.030  20.809  24.443  1.00  0.00          CL  
TER     441      Cl-   185
ATOM    441  Cl- Cl-   186      41.746  35.402  29.525  1.00  0.00          CL  
TER     442      Cl-   186
ATOM    442  Cl- Cl-   187      14.724  36.824  18.931  1.00  0.00          CL  
TER     443      Cl-   187
ATOM    443  Cl- Cl-   188      16.135  49.283  29.408  1.00  0.00          CL  
TER     444      Cl-   188
ATOM    444  Cl- Cl-   189      14.992   5.749   1.201  1.00  0.00          CL  
TER     445      Cl-   189
ATOM    445  Cl- Cl-   190       1.374  34.306  35.759  1.00  0.00          CL  
TER     446      Cl-   190
ATOM    446  Cl- Cl-   191       6.638  41.305  33.409  1.00  0.00          CL  
TER     447      Cl-   191
ATOM    447  Cl- Cl-   192      12.413   5.414  15.450  1.00  0.00          CL  
TER     448      Cl-   192
ATOM    448  Cl- Cl-   193      54.528  16.283  43.722  1.00  0.00          CL  
TER     449      Cl-   193
ATOM    449  Cl- Cl-   194       1.428  58.219  36.885  1.00  0.00          CL  
TER     450      Cl-   194
ATOM    450  Cl- Cl-   195      26.208  29.993   1.494  1.00  0.00          CL  
TER     451      Cl-   195
ATOM    451  Cl- Cl-   196      20.985  19.502  33.318  1.00  0.00          CL  
TER     452      Cl-   196
ATOM    452  Cl- Cl-   197      17.016  32.269  33.422  1.00  0.00          CL  
TER     453      Cl-   197
ATOM    453  Cl- Cl-   198      53.694   2.920   8.315  1.00  0.00          CL  
TER     454      Cl-   198
ATOM    454  Cl- Cl-   199      39.072  44.695   0.906  1.00  0.00          CL  
TER     455      Cl-   199
ATOM    455  Cl- Cl-   200      51.308   6.646  53.943  1.00  0.00          CL  
TER     456      Cl-   200
ATOM    456  Cl- Cl-   201      10.606  25.335  48.755  1.00  0.00          CL  
TER     457      Cl-   201
ATOM    457  Cl- Cl-   202      15.666  42.470  26.368  1.00  0.00          CL  
TER     458      Cl-   202
ATOM    458  Cl- Cl-   203      13.331   7.917  35.722  1.00  0.00          CL  
TER     459      Cl-   203
ATOM    459  Cl- Cl-   204      29.009  49.806   6.531  1.00  0.00          CL  
TER     460      Cl-   204
ATOM    460  Cl- Cl-   205      34.052  59.846  21.832  1.00  0.00          CL  
TER     461      Cl-   205
ATOM    461  Cl- Cl-   206      42.598  12.132   6.219  1.00  0.00          CL  
TER     462      Cl-   206
ATOM    462  Cl- Cl-   207       1.309  47.905   0.651  1.00  0.00          CL  
TER     463      Cl-   207
ATOM    463  Cl- Cl-   208      49.567  31.232   4.828  1.00  0.00          CL  
TER     464      Cl-   208
ATOM    464  Cl- Cl-   209      45.865  45.399   3.609  1.00  0.00          CL  
TER     465      Cl-   209
ATOM    465  Cl- Cl-   210      13.665  11.145  22.751  1.00  0.00          CL  
TER     466      Cl-   210
ATOM    466  Cl- Cl-   211      27.377  17.162  28.888  1.00  0.00          CL  
TER     467      Cl-   211
ATOM    467  Cl- Cl-   212      32.512  50.957  47.792  1.00  0.00          CL  
TER     468      Cl-   212
ATOM    468  Cl- Cl-   213      50.853  49.537  15.831  1.00  0.00          CL  
TER     469      Cl-   213
ATOM    469  Cl- Cl-   214      28.055   3.005  21.250  1.00  0.00          CL  
TER     470      Cl-   214
ATOM    470  Cl- Cl-   215      31.927  10.138  59.138  1.00  0.00          CL  
TER     471      Cl-   215
ATOM    471  Cl- Cl-   216       9.159  24.318  39.710  1.00  0.00          CL  
TER     472      Cl-   216
ATOM    472  Cl- Cl-   217      51.448  58.690  34.280  1.00  0.00          CL  
TER     473      Cl-   217
ATOM    473  Cl- Cl-   218      32.041  12.764  33.608  1.00  0.00          CL  
TER     474      Cl-   218
ATOM    474  Cl- Cl-   219      29.298  12.942  51.844  1.00  0.00          CL  
TER     475      Cl-   219
ATOM    475  Cl- Cl-   220       3.444  57.416  46.654  1.00  0.00          CL  
TER     476      Cl-   220
ATOM    476  Cl- Cl-   221      58.741  19.978  23.224  1.00  0.00          CL  
TER     477      Cl-   221
ATOM    477  Cl- Cl-   222       7.946  25.989  26.685  1.00  0.00          CL  
TER     478      Cl-   222
ATOM    478  Cl- Cl-   223      55.900  26.878   0.221  1.00  0.00          CL  
TER     479      Cl-   223
ATOM    479  Cl- Cl-   224      46.383  21.859  17.654  1.00  0.00          CL  
TER     480      Cl-   224
ATOM    480  Cl- Cl-   225      22.069  46.363  22.965  1.00  0.00          CL  
TER     481      Cl-   225
ATOM    481  Cl- Cl-   226      23.814  26.291  28.614  1.00  0.00          CL  
TER     482      Cl-   226
ATOM    482  Cl- Cl-   227      37.983  13.407  16.843  1.00  0.00          CL  
TER     483      Cl-   227
ATOM    483  Cl- Cl-   228       4.206  38.252  12.422  1.00  0.00          CL  
TER     484      Cl-   228
ATOM    484  Cl- Cl-   229      36.760   5.989   8.440  1.00  0.00          CL  
TER     485      Cl-   229
ATOM    485  Cl- Cl-   230      18.149  10.887   9.015  1.00  0.00          CL  
TER     486      Cl-   230
ATOM    486  Cl- Cl-   231      23.491  39.477   7.288  1.00  0.00          CL  
TER     487      Cl-   231
ATOM    487  Cl- Cl-   232      41.870  10.681  17.350  1.00  0.00          CL  
TER     488      Cl-   232
ATOM    488  Cl- Cl-   233      13.680  43.651  55.867  1.00  0.00          CL  
TER     489      Cl-   233
ATOM    489  Cl- Cl-   234      58.057  24.494  21.219  1.00  0.00          CL  
TER     490      Cl-   234
ATOM    490  Cl- Cl-   235      22.809  51.374  36.825  1.00  0.00          CL  
TER     491      Cl-   235
ATOM    491  Cl- Cl-   236      40.325   2.780   9.203  1.00  0.00          CL  
TER     492      Cl-   236
ATOM    492  Cl- Cl-   237      15.215   4.519  20.869  1.00  0.00          CL  
TER     493      Cl-   237
ATOM    493  Cl- Cl-   238      21.456   5.795   4.747  1.00  0.00          CL  
TER     494      Cl-   238
ATOM    494  Cl- Cl-   239      25.936  40.385  49.609  1.00  0.00          CL  
TER     495      Cl-   239
ATOM    495  Cl- Cl-   240      27.558  57.254  55.280  1.00  0.00          CL  
TER     496      Cl-   240
ATOM    496  Cl- Cl-   241      13.748  51.993  19.394  1.00  0.00          CL  
TER     497      Cl-   241
ATOM    497  Cl- Cl-   242      55.141  32.039  27.621  1.00  0.00          CL  
TER     498      Cl-   242
ATOM    498  Cl- Cl-   243      12.887  26.688  27.472  1.00  0.00          CL  
TER     499      Cl-   243
ATOM    499  Cl- Cl-   244      37.126  59.775  26.768  1.00  0.00          CL  
TER     500      Cl-   244
ATOM    500  Cl- Cl-   245      17.371  45.990  54.840  1.00  0.00          CL  
TER     501      Cl-   245
ATOM    501  Cl- Cl-   246      47.198   8.908  35.675  1.00  0.00          CL  
TER     502      Cl-   246
ATOM    502  Cl- Cl-   247      22.478  46.552  17.562  1.00  0.00          CL  
TER     503      Cl-   247
ATOM    503  Cl- Cl-   248      51.649  19.057  35.314  1.00  0.00          CL  
TER     504      Cl-   248
ATOM    504  Cl- Cl-   249      26.722  34.225  40.175  1.00  0.00          CL  
TER     505      Cl-   249
ATOM    505  Cl- Cl-   250      48.241  47.720  22.670  1.00  0.00          CL  
TER     506      Cl-   250
ATOM    506  Cl- Cl-   251      56.732  26.793  37.587  1.00  0.00          CL  
TER     507      Cl-   251
ATOM    507  Cl- Cl-   252      55.886  28.438  18.613  1.00  0.00          CL  
TER     508      Cl-   252
ATOM    508  Cl- Cl-   253      19.896  23.281  52.355  1.00  0.00          CL  
TER     509      Cl-   253
ATOM    509  Cl- Cl-   254      36.325  34.808  46.563  1.00  0.00          CL  
TER     510      Cl-   254
ATOM    510  Cl- Cl-   255      32.249   2.086  32.264  1.00  0.00          CL  
TER     511      Cl-   255
ATOM    511  Cl- Cl-   256      45.205   3.218  49.143  1.00  0.00          CL  
TER     512      Cl-   256
ATOM    512  Cl- Cl-   257      22.998  29.058  16.515  1.00  0.00          CL  
TER     513      Cl-   257
ATOM    513  Cl- Cl-   258      47.222  10.462   6.927  1.00  0.00          CL  
TER     514      Cl-   258
ATOM    514  Cl- Cl-   259       9.057  47.233   1.242  1.00  0.00          CL  
TER     515      Cl-   259
ATOM    515  Cl- Cl-   260       7.438  53.404  53.346  1.00  0.00          CL  
TER     516      Cl-   260
ATOM    516  Cl- Cl-   261      36.700  25.915  45.486  1.00  0.00          CL  
TER     517      Cl-   261
ATOM    517  Cl- Cl-   262       1.478  19.142  57.128  1.00  0.00          CL  
TER     518      Cl-   262
ATOM    518  Cl- Cl-   263       7.675  51.160  35.830  1.00  0.00          CL  
TER     519      Cl-   263
ATOM    519  Cl- Cl-   264      46.714  39.762  25.496  1.00  0.00          CL  
TER     520      Cl-   264
ATOM    520  Cl- Cl-   265      55.114  31.502  10.912  1.00  0.00          CL  
TER     521      Cl-   265
ATOM    521  Cl- Cl-   266      18.280  51.703  42.668  1.00  0.00          CL  
TER     522      Cl-   266
ATOM    522  Cl- Cl-   267      24.022  50.884  48.151  1.00  0.00          CL  
TER     523      Cl-   267
ATOM    523  Cl- Cl-   268      32.346  15.600  11.374  1.00  0.00          CL  
TER     524      Cl-   268
ATOM    524  Cl- Cl-   269      19.713  12.118  50.957  1.00  0.00          CL  
TER     525      Cl-   269
ATOM    525  Cl- Cl-   270      21.941  37.821  20.246  1.00  0.00          CL  
TER     526      Cl-   270
ATOM    526  Cl- Cl-   271      50.562   2.268  38.777  1.00  0.00          CL  
TER     527      Cl-   271
ATOM    527  Cl- Cl-   272       3.210  28.907   3.567  1.00  0.00          CL  
TER     528      Cl-   272
ATOM    528  Cl- Cl-   273      45.394  24.850  45.323  1.00  0.00          CL  
TER     529      Cl-   273
ATOM    529  Cl- Cl-   274      25.939  10.684  41.453  1.00  0.00          CL  
TER     530      Cl-   274
ATOM    530  Cl- Cl-   275      11.319  26.155  44.003  1.00  0.00          CL  
TER     531      Cl-   275
ATOM    531  Cl- Cl-   276      38.767  39.994  49.693  1.00  0.00          CL  
TER     532      Cl-   276
ATOM    532  Cl- Cl-   277       2.249   5.490  29.115  1.00  0.00          CL  
TER     533      Cl-   277
ATOM    533  Cl- Cl-   278      48.047  31.647  37.231  1.00  0.00          CL  
TER     534      Cl-   278
ATOM    534  Cl- Cl-   279      12.984   6.741  47.376  1.00  0.00          CL  
TER     535      Cl-   279
ATOM    535  Cl- Cl-   280      40.402  39.165  19.599  1.00  0.00          CL  
TER     536      Cl-   280
ATOM    536  Cl- Cl-   281      21.411  58.919   2.468  1.00  0.00          CL  
TER     537      Cl-   281
ATOM    537  Cl- Cl-   282      41.536  34.416  13.093  1.00  0.00          CL  
TER     538      Cl-   282
ATOM    538  Cl- Cl-   283      40.157  43.378  29.159  1.00  0.00          CL  
TER     539      Cl-   283
ATOM    539  Cl- Cl-   284      45.133  51.633  32.351  1.00  0.00          CL  
TER     540      Cl-   284
ATOM    540  Cl- Cl-   285      33.116  29.266  37.630  1.00  0.00          CL  
TER     541      Cl-   285
ATOM    541  Cl- Cl-   286      38.893   9.773  31.323  1.00  0.00          CL  
TER     542      Cl-   286
ATOM    542  Cl- Cl-   287      47.985  42.075  43.510  1.00  0.00          CL  
TER     543      Cl-   287
ATOM    543  Cl- Cl-   288      43.044  31.688  38.887  1.00  0.00          CL  
TER     544      Cl-   288
ATOM    544  Cl- Cl-   289      50.552  54.173  31.372  1.00  0.00          CL  
END   
