# Supplementary material for: Toward Accurate RNA Folding Thermodynamics: Evaluation of Enhanced Sampling Methods for Force Field Benchmarking
Source: J Chem Theory Comput. 2026 May 14;22(10):5247–58. doi: 10.1021/acs.jctc.6c00108 (PMC13217565; doi:10.1021/acs.jctc.6c00108)
Supplement: Supplementary file 2 [file ct6c00108_si_002.zip › GAGA_clusters/native.pdb]

CRYST1   60.358   59.896   59.754  90.00  90.00  90.00               1
ATOM      1  H5T RG5     1     -11.154   3.115   5.397  1.00  0.00           H  
ATOM      2  O5' RG5     1     -10.269   2.785   5.569  1.00  0.00           O  
ATOM      3  C5' RG5     1      -9.636   3.731   6.397  1.00  0.00           C  
ATOM      4 H5'1 RG5     1     -10.349   4.271   7.020  1.00  0.00           H  
ATOM      5 H5'2 RG5     1      -9.165   4.476   5.756  1.00  0.00           H  
ATOM      6  C4' RG5     1      -8.616   3.134   7.341  1.00  0.00           C  
ATOM      7  H4' RG5     1      -8.568   3.625   8.313  1.00  0.00           H  
ATOM      8  O4' RG5     1      -8.714   1.721   7.485  1.00  0.00           O  
ATOM      9  C1' RG5     1      -7.507   0.951   7.220  1.00  0.00           C  
ATOM     10  H1' RG5     1      -7.202   0.181   7.929  1.00  0.00           H  
ATOM     11  N9  RG5     1      -7.490   0.306   5.823  1.00  0.00           N  
ATOM     12  C8  RG5     1      -8.540   0.292   4.908  1.00  0.00           C  
ATOM     13  H8  RG5     1      -9.528   0.624   5.191  1.00  0.00           H  
ATOM     14  N7  RG5     1      -8.158  -0.232   3.730  1.00  0.00           N  
ATOM     15  C5  RG5     1      -6.754  -0.588   3.911  1.00  0.00           C  
ATOM     16  C6  RG5     1      -5.873  -1.317   3.055  1.00  0.00           C  
ATOM     17  O6  RG5     1      -6.029  -1.771   1.915  1.00  0.00           O  
ATOM     18  N1  RG5     1      -4.638  -1.456   3.557  1.00  0.00           N  
ATOM     19  H1  RG5     1      -3.880  -1.813   2.994  1.00  0.00           H  
ATOM     20  C2  RG5     1      -4.388  -1.199   4.902  1.00  0.00           C  
ATOM     21  N2  RG5     1      -3.189  -1.583   5.352  1.00  0.00           N  
ATOM     22  H21 RG5     1      -2.719  -2.346   4.886  1.00  0.00           H  
ATOM     23  H22 RG5     1      -2.935  -1.338   6.298  1.00  0.00           H  
ATOM     24  N3  RG5     1      -5.198  -0.537   5.708  1.00  0.00           N  
ATOM     25  C4  RG5     1      -6.396  -0.290   5.190  1.00  0.00           C  
ATOM     26  C3' RG5     1      -7.285   3.315   6.643  1.00  0.00           C  
ATOM     27  H3' RG5     1      -7.311   3.182   5.561  1.00  0.00           H  
ATOM     28  C2' RG5     1      -6.438   2.120   7.167  1.00  0.00           C  
ATOM     29 H2'1 RG5     1      -5.593   1.923   6.506  1.00  0.00           H  
ATOM     30  O2' RG5     1      -5.969   2.229   8.496  1.00  0.00           O  
ATOM     31 HO'2 RG5     1      -5.199   1.703   8.726  1.00  0.00           H  
ATOM     32  O3' RG5     1      -6.716   4.549   6.930  1.00  0.00           O  
ATOM     33  P    RC     2      -5.700   5.468   6.112  1.00  0.00           P  
ATOM     34  O1P  RC     2      -5.648   6.822   6.674  1.00  0.00           O  
ATOM     35  O2P  RC     2      -6.167   5.365   4.735  1.00  0.00           O  
ATOM     36  O5'  RC     2      -4.271   4.854   6.113  1.00  0.00           O  
ATOM     37  C5'  RC     2      -3.583   4.847   7.358  1.00  0.00           C  
ATOM     38 H5'1  RC     2      -4.184   4.443   8.173  1.00  0.00           H  
ATOM     39 H5'2  RC     2      -3.332   5.879   7.604  1.00  0.00           H  
ATOM     40  C4'  RC     2      -2.264   3.999   7.200  1.00  0.00           C  
ATOM     41  H4'  RC     2      -1.632   4.099   8.083  1.00  0.00           H  
ATOM     42  O4'  RC     2      -2.506   2.648   6.957  1.00  0.00           O  
ATOM     43  C1'  RC     2      -1.616   2.061   6.030  1.00  0.00           C  
ATOM     44  H1'  RC     2      -1.104   1.288   6.603  1.00  0.00           H  
ATOM     45  N1   RC     2      -2.339   1.615   4.824  1.00  0.00           N  
ATOM     46  C6   RC     2      -3.568   2.030   4.390  1.00  0.00           C  
ATOM     47  H6   RC     2      -4.184   2.655   5.021  1.00  0.00           H  
ATOM     48  C5   RC     2      -4.091   1.643   3.145  1.00  0.00           C  
ATOM     49  H5   RC     2      -5.080   1.999   2.897  1.00  0.00           H  
ATOM     50  C4   RC     2      -3.273   0.865   2.326  1.00  0.00           C  
ATOM     51  N4   RC     2      -3.761   0.381   1.207  1.00  0.00           N  
ATOM     52  H41  RC     2      -3.110  -0.174   0.671  1.00  0.00           H  
ATOM     53  H42  RC     2      -4.727   0.555   0.970  1.00  0.00           H  
ATOM     54  N3   RC     2      -2.077   0.409   2.667  1.00  0.00           N  
ATOM     55  C2   RC     2      -1.575   0.793   3.917  1.00  0.00           C  
ATOM     56  O2   RC     2      -0.509   0.318   4.296  1.00  0.00           O  
ATOM     57  C3'  RC     2      -1.356   4.459   6.054  1.00  0.00           C  
ATOM     58  H3'  RC     2      -1.981   4.661   5.184  1.00  0.00           H  
ATOM     59  C2'  RC     2      -0.627   3.170   5.765  1.00  0.00           C  
ATOM     60 H2'1  RC     2      -0.279   3.061   4.738  1.00  0.00           H  
ATOM     61  O2'  RC     2       0.531   2.958   6.593  1.00  0.00           O  
ATOM     62 HO'2  RC     2       0.883   3.836   6.756  1.00  0.00           H  
ATOM     63  O3'  RC     2      -0.404   5.447   6.344  1.00  0.00           O  
ATOM     64  P    RG     3      -0.114   6.682   5.375  1.00  0.00           P  
ATOM     65  O1P  RG     3       0.960   7.551   5.897  1.00  0.00           O  
ATOM     66  O2P  RG     3      -1.359   7.366   4.953  1.00  0.00           O  
ATOM     67  O5'  RG     3       0.493   5.951   4.183  1.00  0.00           O  
ATOM     68  C5'  RG     3       1.802   5.261   4.283  1.00  0.00           C  
ATOM     69 H5'1  RG     3       1.738   4.568   5.121  1.00  0.00           H  
ATOM     70 H5'2  RG     3       2.533   6.065   4.371  1.00  0.00           H  
ATOM     71  C4'  RG     3       2.053   4.578   2.973  1.00  0.00           C  
ATOM     72  H4'  RG     3       3.110   4.329   3.074  1.00  0.00           H  
ATOM     73  O4'  RG     3       1.283   3.336   2.842  1.00  0.00           O  
ATOM     74  C1'  RG     3       1.246   3.030   1.484  1.00  0.00           C  
ATOM     75  H1'  RG     3       1.718   2.093   1.188  1.00  0.00           H  
ATOM     76  N9   RG     3      -0.109   2.988   0.852  1.00  0.00           N  
ATOM     77  C8   RG     3      -1.287   3.582   1.265  1.00  0.00           C  
ATOM     78  H8   RG     3      -1.205   4.141   2.185  1.00  0.00           H  
ATOM     79  N7   RG     3      -2.291   3.255   0.505  1.00  0.00           N  
ATOM     80  C5   RG     3      -1.727   2.467  -0.460  1.00  0.00           C  
ATOM     81  C6   RG     3      -2.277   1.790  -1.644  1.00  0.00           C  
ATOM     82  O6   RG     3      -3.433   1.847  -2.092  1.00  0.00           O  
ATOM     83  N1   RG     3      -1.362   0.979  -2.330  1.00  0.00           N  
ATOM     84  H1   RG     3      -1.774   0.314  -2.969  1.00  0.00           H  
ATOM     85  C2   RG     3      -0.063   0.774  -1.957  1.00  0.00           C  
ATOM     86  N2   RG     3       0.511  -0.222  -2.422  1.00  0.00           N  
ATOM     87  H21  RG     3       1.309  -0.614  -1.942  1.00  0.00           H  
ATOM     88  H22  RG     3       0.067  -0.764  -3.149  1.00  0.00           H  
ATOM     89  N3   RG     3       0.421   1.274  -0.802  1.00  0.00           N  
ATOM     90  C4   RG     3      -0.426   2.116  -0.152  1.00  0.00           C  
ATOM     91  C3'  RG     3       1.967   5.326   1.638  1.00  0.00           C  
ATOM     92  H3'  RG     3       0.975   5.772   1.563  1.00  0.00           H  
ATOM     93  C2'  RG     3       2.026   4.089   0.690  1.00  0.00           C  
ATOM     94 H2'1  RG     3       1.480   4.325  -0.224  1.00  0.00           H  
ATOM     95  O2'  RG     3       3.345   3.694   0.370  1.00  0.00           O  
ATOM     96 HO'2  RG     3       3.361   3.406  -0.546  1.00  0.00           H  
ATOM     97  O3'  RG     3       2.883   6.379   1.429  1.00  0.00           O  
ATOM     98  P    RA     4       2.408   7.565   0.500  1.00  0.00           P  
ATOM     99  O1P  RA     4       3.466   8.560   0.735  1.00  0.00           O  
ATOM    100  O2P  RA     4       0.993   7.953   0.878  1.00  0.00           O  
ATOM    101  O5'  RA     4       2.327   7.159  -1.012  1.00  0.00           O  
ATOM    102  C5'  RA     4       1.660   8.003  -2.007  1.00  0.00           C  
ATOM    103 H5'1  RA     4       1.914   9.059  -1.921  1.00  0.00           H  
ATOM    104 H5'2  RA     4       0.580   7.915  -1.888  1.00  0.00           H  
ATOM    105  C4'  RA     4       2.024   7.644  -3.514  1.00  0.00           C  
ATOM    106  H4'  RA     4       1.580   8.415  -4.143  1.00  0.00           H  
ATOM    107  O4'  RA     4       3.443   7.704  -3.656  1.00  0.00           O  
ATOM    108  C1'  RA     4       3.822   6.567  -4.449  1.00  0.00           C  
ATOM    109  H1'  RA     4       4.349   6.956  -5.320  1.00  0.00           H  
ATOM    110  N9   RA     4       4.691   5.555  -3.631  1.00  0.00           N  
ATOM    111  C8   RA     4       4.935   5.656  -2.263  1.00  0.00           C  
ATOM    112  H8   RA     4       4.327   6.210  -1.564  1.00  0.00           H  
ATOM    113  N7   RA     4       5.857   4.833  -1.876  1.00  0.00           N  
ATOM    114  C5   RA     4       6.298   4.120  -3.018  1.00  0.00           C  
ATOM    115  C6   RA     4       7.230   3.075  -3.340  1.00  0.00           C  
ATOM    116  N6   RA     4       7.982   2.402  -2.495  1.00  0.00           N  
ATOM    117  H61  RA     4       7.851   2.671  -1.530  1.00  0.00           H  
ATOM    118  H62  RA     4       8.340   1.476  -2.682  1.00  0.00           H  
ATOM    119  N1   RA     4       7.267   2.521  -4.560  1.00  0.00           N  
ATOM    120  C2   RA     4       6.421   3.010  -5.468  1.00  0.00           C  
ATOM    121  H2   RA     4       6.606   2.675  -6.478  1.00  0.00           H  
ATOM    122  N3   RA     4       5.541   4.070  -5.327  1.00  0.00           N  
ATOM    123  C4   RA     4       5.527   4.602  -4.097  1.00  0.00           C  
ATOM    124  C3'  RA     4       1.599   6.233  -3.809  1.00  0.00           C  
ATOM    125  H3'  RA     4       1.762   5.589  -2.945  1.00  0.00           H  
ATOM    126  C2'  RA     4       2.585   5.879  -4.953  1.00  0.00           C  
ATOM    127 H2'1  RA     4       2.807   4.812  -4.976  1.00  0.00           H  
ATOM    128  O2'  RA     4       2.425   6.322  -6.256  1.00  0.00           O  
ATOM    129 HO'2  RA     4       2.131   5.581  -6.792  1.00  0.00           H  
ATOM    130  O3'  RA     4       0.260   6.152  -4.220  1.00  0.00           O  
ATOM    131  P    RG     5      -0.671   4.971  -3.720  1.00  0.00           P  
ATOM    132  O1P  RG     5      -2.028   5.139  -4.338  1.00  0.00           O  
ATOM    133  O2P  RG     5      -0.631   4.874  -2.258  1.00  0.00           O  
ATOM    134  O5'  RG     5      -0.099   3.553  -4.375  1.00  0.00           O  
ATOM    135  C5'  RG     5      -0.195   3.216  -5.731  1.00  0.00           C  
ATOM    136 H5'1  RG     5      -0.252   4.131  -6.319  1.00  0.00           H  
ATOM    137 H5'2  RG     5      -1.214   2.831  -5.778  1.00  0.00           H  
ATOM    138  C4'  RG     5       0.853   2.252  -6.360  1.00  0.00           C  
ATOM    139  H4'  RG     5       0.704   2.221  -7.439  1.00  0.00           H  
ATOM    140  O4'  RG     5       2.162   2.746  -6.094  1.00  0.00           O  
ATOM    141  C1'  RG     5       3.022   1.555  -5.682  1.00  0.00           C  
ATOM    142  H1'  RG     5       3.949   1.502  -6.251  1.00  0.00           H  
ATOM    143  N9   RG     5       3.295   1.450  -4.183  1.00  0.00           N  
ATOM    144  C8   RG     5       2.776   2.165  -3.100  1.00  0.00           C  
ATOM    145  H8   RG     5       1.962   2.855  -3.268  1.00  0.00           H  
ATOM    146  N7   RG     5       3.387   2.076  -1.926  1.00  0.00           N  
ATOM    147  C5   RG     5       4.278   1.036  -2.245  1.00  0.00           C  
ATOM    148  C6   RG     5       5.304   0.451  -1.426  1.00  0.00           C  
ATOM    149  O6   RG     5       5.518   0.599  -0.211  1.00  0.00           O  
ATOM    150  N1   RG     5       6.135  -0.424  -2.096  1.00  0.00           N  
ATOM    151  H1   RG     5       6.894  -0.787  -1.536  1.00  0.00           H  
ATOM    152  C2   RG     5       6.038  -0.716  -3.364  1.00  0.00           C  
ATOM    153  N2   RG     5       6.871  -1.506  -3.851  1.00  0.00           N  
ATOM    154  H21  RG     5       6.880  -1.615  -4.855  1.00  0.00           H  
ATOM    155  H22  RG     5       7.646  -1.867  -3.313  1.00  0.00           H  
ATOM    156  N3   RG     5       5.198  -0.150  -4.237  1.00  0.00           N  
ATOM    157  C4   RG     5       4.276   0.666  -3.593  1.00  0.00           C  
ATOM    158  C3'  RG     5       0.767   0.883  -5.780  1.00  0.00           C  
ATOM    159  H3'  RG     5       0.563   0.897  -4.710  1.00  0.00           H  
ATOM    160  C2'  RG     5       2.191   0.335  -6.032  1.00  0.00           C  
ATOM    161 H2'1  RG     5       2.445  -0.458  -5.329  1.00  0.00           H  
ATOM    162  O2'  RG     5       2.303   0.030  -7.449  1.00  0.00           O  
ATOM    163 HO'2  RG     5       1.479  -0.377  -7.725  1.00  0.00           H  
ATOM    164  O3'  RG     5      -0.196   0.112  -6.465  1.00  0.00           O  
ATOM    165  P    RA     6      -0.838  -1.103  -5.757  1.00  0.00           P  
ATOM    166  O1P  RA     6      -1.828  -1.669  -6.633  1.00  0.00           O  
ATOM    167  O2P  RA     6      -1.287  -0.868  -4.428  1.00  0.00           O  
ATOM    168  O5'  RA     6       0.354  -2.108  -5.608  1.00  0.00           O  
ATOM    169  C5'  RA     6       0.785  -2.944  -6.703  1.00  0.00           C  
ATOM    170 H5'1  RA     6       0.888  -2.361  -7.618  1.00  0.00           H  
ATOM    171 H5'2  RA     6      -0.058  -3.529  -7.070  1.00  0.00           H  
ATOM    172  C4'  RA     6       2.111  -3.633  -6.543  1.00  0.00           C  
ATOM    173  H4'  RA     6       2.580  -3.928  -7.481  1.00  0.00           H  
ATOM    174  O4'  RA     6       3.173  -2.865  -5.919  1.00  0.00           O  
ATOM    175  C1'  RA     6       3.943  -3.690  -5.025  1.00  0.00           C  
ATOM    176  H1'  RA     6       4.987  -3.742  -5.336  1.00  0.00           H  
ATOM    177  N9   RA     6       3.706  -3.333  -3.642  1.00  0.00           N  
ATOM    178  C8   RA     6       2.680  -2.512  -3.189  1.00  0.00           C  
ATOM    179  H8   RA     6       1.812  -2.169  -3.733  1.00  0.00           H  
ATOM    180  N7   RA     6       2.784  -2.265  -1.872  1.00  0.00           N  
ATOM    181  C5   RA     6       4.000  -2.909  -1.518  1.00  0.00           C  
ATOM    182  C6   RA     6       4.778  -3.008  -0.337  1.00  0.00           C  
ATOM    183  N6   RA     6       4.441  -2.587   0.840  1.00  0.00           N  
ATOM    184  H61  RA     6       3.611  -2.042   1.021  1.00  0.00           H  
ATOM    185  H62  RA     6       5.097  -2.606   1.608  1.00  0.00           H  
ATOM    186  N1   RA     6       5.941  -3.653  -0.314  1.00  0.00           N  
ATOM    187  C2   RA     6       6.320  -4.125  -1.453  1.00  0.00           C  
ATOM    188  H2   RA     6       7.252  -4.655  -1.323  1.00  0.00           H  
ATOM    189  N3   RA     6       5.774  -4.118  -2.645  1.00  0.00           N  
ATOM    190  C4   RA     6       4.595  -3.478  -2.620  1.00  0.00           C  
ATOM    191  C3'  RA     6       1.991  -4.898  -5.717  1.00  0.00           C  
ATOM    192  H3'  RA     6       1.302  -4.587  -4.932  1.00  0.00           H  
ATOM    193  C2'  RA     6       3.468  -5.108  -5.302  1.00  0.00           C  
ATOM    194 H2'1  RA     6       3.451  -5.671  -4.369  1.00  0.00           H  
ATOM    195  O2'  RA     6       4.304  -5.794  -6.245  1.00  0.00           O  
ATOM    196 HO'2  RA     6       4.112  -6.731  -6.162  1.00  0.00           H  
ATOM    197  O3'  RA     6       1.584  -5.968  -6.484  1.00  0.00           O  
ATOM    198  P    RG     7       0.369  -6.894  -5.999  1.00  0.00           P  
ATOM    199  O1P  RG     7       0.513  -8.190  -6.616  1.00  0.00           O  
ATOM    200  O2P  RG     7      -0.857  -6.115  -6.295  1.00  0.00           O  
ATOM    201  O5'  RG     7       0.541  -7.093  -4.443  1.00  0.00           O  
ATOM    202  C5'  RG     7       1.566  -7.914  -3.936  1.00  0.00           C  
ATOM    203 H5'1  RG     7       2.515  -7.908  -4.472  1.00  0.00           H  
ATOM    204 H5'2  RG     7       1.100  -8.891  -3.807  1.00  0.00           H  
ATOM    205  C4'  RG     7       1.936  -7.389  -2.553  1.00  0.00           C  
ATOM    206  H4'  RG     7       2.942  -7.749  -2.335  1.00  0.00           H  
ATOM    207  O4'  RG     7       2.141  -5.969  -2.535  1.00  0.00           O  
ATOM    208  C1'  RG     7       1.900  -5.482  -1.243  1.00  0.00           C  
ATOM    209  H1'  RG     7       2.746  -4.980  -0.774  1.00  0.00           H  
ATOM    210  N9   RG     7       0.797  -4.517  -1.314  1.00  0.00           N  
ATOM    211  C8   RG     7       0.032  -4.254  -2.369  1.00  0.00           C  
ATOM    212  H8   RG     7       0.089  -4.790  -3.306  1.00  0.00           H  
ATOM    213  N7   RG     7      -0.868  -3.331  -2.184  1.00  0.00           N  
ATOM    214  C5   RG     7      -0.616  -2.856  -0.903  1.00  0.00           C  
ATOM    215  C6   RG     7      -1.184  -1.902  -0.045  1.00  0.00           C  
ATOM    216  O6   RG     7      -2.189  -1.241  -0.264  1.00  0.00           O  
ATOM    217  N1   RG     7      -0.608  -1.658   1.196  1.00  0.00           N  
ATOM    218  H1   RG     7      -0.877  -0.855   1.747  1.00  0.00           H  
ATOM    219  C2   RG     7       0.399  -2.431   1.644  1.00  0.00           C  
ATOM    220  N2   RG     7       0.872  -2.305   2.774  1.00  0.00           N  
ATOM    221  H21  RG     7       0.504  -1.571   3.362  1.00  0.00           H  
ATOM    222  H22  RG     7       1.591  -2.902   3.159  1.00  0.00           H  
ATOM    223  N3   RG     7       0.999  -3.447   0.936  1.00  0.00           N  
ATOM    224  C4   RG     7       0.398  -3.571  -0.354  1.00  0.00           C  
ATOM    225  C3'  RG     7       0.987  -7.758  -1.415  1.00  0.00           C  
ATOM    226  H3'  RG     7      -0.048  -7.454  -1.574  1.00  0.00           H  
ATOM    227  C2'  RG     7       1.568  -6.794  -0.420  1.00  0.00           C  
ATOM    228 H2'1  RG     7       0.809  -6.508   0.308  1.00  0.00           H  
ATOM    229  O2'  RG     7       2.818  -7.306   0.167  1.00  0.00           O  
ATOM    230 HO'2  RG     7       2.919  -6.931   1.045  1.00  0.00           H  
ATOM    231  O3'  RG     7       1.116  -9.145  -1.057  1.00  0.00           O  
ATOM    232  P   RC3     8      -0.108  -9.898  -0.396  1.00  0.00           P  
ATOM    233  O1P RC3     8       0.269 -11.304  -0.015  1.00  0.00           O  
ATOM    234  O2P RC3     8      -1.284  -9.744  -1.307  1.00  0.00           O  
ATOM    235  O5' RC3     8      -0.522  -9.229   1.029  1.00  0.00           O  
ATOM    236  C5' RC3     8       0.280  -9.413   2.197  1.00  0.00           C  
ATOM    237 H5'1 RC3     8       1.335  -9.424   1.924  1.00  0.00           H  
ATOM    238 H5'2 RC3     8      -0.006 -10.378   2.616  1.00  0.00           H  
ATOM    239  C4' RC3     8       0.088  -8.406   3.327  1.00  0.00           C  
ATOM    240  H4' RC3     8       0.712  -8.735   4.159  1.00  0.00           H  
ATOM    241  O4' RC3     8       0.419  -7.075   2.952  1.00  0.00           O  
ATOM    242  C1' RC3     8      -0.370  -6.210   3.705  1.00  0.00           C  
ATOM    243  H1' RC3     8       0.322  -5.551   4.231  1.00  0.00           H  
ATOM    244  N1  RC3     8      -1.335  -5.402   2.825  1.00  0.00           N  
ATOM    245  C6  RC3     8      -1.698  -5.835   1.512  1.00  0.00           C  
ATOM    246  H6  RC3     8      -1.087  -6.587   1.035  1.00  0.00           H  
ATOM    247  C5  RC3     8      -2.733  -5.361   0.833  1.00  0.00           C  
ATOM    248  H5  RC3     8      -2.941  -5.782  -0.140  1.00  0.00           H  
ATOM    249  C4  RC3     8      -3.414  -4.337   1.428  1.00  0.00           C  
ATOM    250  N4  RC3     8      -4.407  -3.730   0.741  1.00  0.00           N  
ATOM    251  H41 RC3     8      -4.950  -3.028   1.224  1.00  0.00           H  
ATOM    252  H42 RC3     8      -4.702  -4.177  -0.116  1.00  0.00           H  
ATOM    253  N3  RC3     8      -3.064  -3.859   2.617  1.00  0.00           N  
ATOM    254  C2  RC3     8      -1.994  -4.318   3.313  1.00  0.00           C  
ATOM    255  O2  RC3     8      -1.781  -3.796   4.420  1.00  0.00           O  
ATOM    256  C3' RC3     8      -1.285  -8.342   3.946  1.00  0.00           C  
ATOM    257  H3' RC3     8      -2.115  -8.204   3.253  1.00  0.00           H  
ATOM    258  C2' RC3     8      -1.138  -7.081   4.745  1.00  0.00           C  
ATOM    259 H2'1 RC3     8      -2.138  -6.673   4.892  1.00  0.00           H  
ATOM    260  O2' RC3     8      -0.315  -7.120   5.849  1.00  0.00           O  
ATOM    261 HO'2 RC3     8      -0.307  -7.933   6.360  1.00  0.00           H  
ATOM    262  O3' RC3     8      -1.634  -9.421   4.766  1.00  0.00           O  
ATOM    263  H3T RC3     8      -2.072  -9.140   5.572  1.00  0.00           H  
END   
ATOM    264  K+   K+     9      30.874  54.839  49.987  1.00  0.00           K  
TER     265       K+     9
ATOM    265  K+   K+    10       8.805  29.536   0.557  1.00  0.00           K  
TER     266       K+    10
ATOM    266  K+   K+    11      35.810  52.046  33.881  1.00  0.00           K  
TER     267       K+    11
ATOM    267  K+   K+    12      58.886   1.370  28.612  1.00  0.00           K  
TER     268       K+    12
ATOM    268  K+   K+    13      38.956  42.993   5.364  1.00  0.00           K  
TER     269       K+    13
ATOM    269  K+   K+    14      26.120  20.206  16.748  1.00  0.00           K  
TER     270       K+    14
ATOM    270  K+   K+    15      52.486  25.144  18.479  1.00  0.00           K  
TER     271       K+    15
ATOM    271  K+   K+    16       2.485   7.939  57.752  1.00  0.00           K  
TER     272       K+    16
ATOM    272  K+   K+    17      41.487  30.469  53.368  1.00  0.00           K  
TER     273       K+    17
ATOM    273  K+   K+    18       4.269  12.086  12.417  1.00  0.00           K  
TER     274       K+    18
ATOM    274  K+   K+    19      43.116  37.889  36.157  1.00  0.00           K  
TER     275       K+    19
ATOM    275  K+   K+    20      42.826  41.881   9.979  1.00  0.00           K  
TER     276       K+    20
ATOM    276  K+   K+    21      27.187  31.114  49.245  1.00  0.00           K  
TER     277       K+    21
ATOM    277  K+   K+    22      11.514  19.522  39.781  1.00  0.00           K  
TER     278       K+    22
ATOM    278  K+   K+    23      44.485  58.137  46.565  1.00  0.00           K  
TER     279       K+    23
ATOM    279  K+   K+    24       0.199  54.434  25.475  1.00  0.00           K  
TER     280       K+    24
ATOM    280  K+   K+    25      30.685  18.300   5.853  1.00  0.00           K  
TER     281       K+    25
ATOM    281  K+   K+    26       4.720  57.415   1.285  1.00  0.00           K  
TER     282       K+    26
ATOM    282  K+   K+    27      22.484  11.578  53.023  1.00  0.00           K  
TER     283       K+    27
ATOM    283  K+   K+    28      31.273   8.483  45.603  1.00  0.00           K  
TER     284       K+    28
ATOM    284  K+   K+    29      31.888  58.429  36.534  1.00  0.00           K  
TER     285       K+    29
ATOM    285  K+   K+    30      25.068  24.417  18.270  1.00  0.00           K  
TER     286       K+    30
ATOM    286  K+   K+    31      57.608  50.023   5.330  1.00  0.00           K  
TER     287       K+    31
ATOM    287  K+   K+    32      17.466  32.568  41.736  1.00  0.00           K  
TER     288       K+    32
ATOM    288  K+   K+    33      25.364  10.560  29.679  1.00  0.00           K  
TER     289       K+    33
ATOM    289  K+   K+    34       5.575  17.313  11.395  1.00  0.00           K  
TER     290       K+    34
ATOM    290  K+   K+    35      11.050   3.367   9.799  1.00  0.00           K  
TER     291       K+    35
ATOM    291  K+   K+    36      58.325  48.600  16.093  1.00  0.00           K  
TER     292       K+    36
ATOM    292  K+   K+    37      20.761  45.294  56.160  1.00  0.00           K  
TER     293       K+    37
ATOM    293  K+   K+    38      46.792  59.830  57.967  1.00  0.00           K  
TER     294       K+    38
ATOM    294  K+   K+    39      56.158   9.079   6.695  1.00  0.00           K  
TER     295       K+    39
ATOM    295  K+   K+    40      29.867  30.738   0.080  1.00  0.00           K  
TER     296       K+    40
ATOM    296  K+   K+    41      20.979  34.089  33.167  1.00  0.00           K  
TER     297       K+    41
ATOM    297  K+   K+    42      26.649   5.296  44.969  1.00  0.00           K  
TER     298       K+    42
ATOM    298  K+   K+    43       1.456  37.586  31.243  1.00  0.00           K  
TER     299       K+    43
ATOM    299  K+   K+    44      48.019  11.142   1.093  1.00  0.00           K  
TER     300       K+    44
ATOM    300  K+   K+    45      56.363  32.093  15.985  1.00  0.00           K  
TER     301       K+    45
ATOM    301  K+   K+    46      25.191  46.640  36.257  1.00  0.00           K  
TER     302       K+    46
ATOM    302  K+   K+    47      10.043   7.702   6.731  1.00  0.00           K  
TER     303       K+    47
ATOM    303  K+   K+    48      20.276  50.181  55.091  1.00  0.00           K  
TER     304       K+    48
ATOM    304  K+   K+    49       4.978  58.568  33.905  1.00  0.00           K  
TER     305       K+    49
ATOM    305  K+   K+    50      57.920  33.019   5.769  1.00  0.00           K  
TER     306       K+    50
ATOM    306  K+   K+    51      29.264  19.823  27.966  1.00  0.00           K  
TER     307       K+    51
ATOM    307  K+   K+    52      15.802  40.060  47.311  1.00  0.00           K  
TER     308       K+    52
ATOM    308  K+   K+    53      30.491  10.699   7.230  1.00  0.00           K  
TER     309       K+    53
ATOM    309  K+   K+    54       8.944  25.854  33.162  1.00  0.00           K  
TER     310       K+    54
ATOM    310  K+   K+    55      40.907  29.476  30.781  1.00  0.00           K  
TER     311       K+    55
ATOM    311  K+   K+    56      27.268  54.352  28.219  1.00  0.00           K  
TER     312       K+    56
ATOM    312  K+   K+    57      33.133  27.331  57.153  1.00  0.00           K  
TER     313       K+    57
ATOM    313  K+   K+    58      13.506  55.452  53.974  1.00  0.00           K  
TER     314       K+    58
ATOM    314  K+   K+    59      15.692   5.641  56.378  1.00  0.00           K  
TER     315       K+    59
ATOM    315  K+   K+    60      20.282  40.053   0.393  1.00  0.00           K  
TER     316       K+    60
ATOM    316  K+   K+    61      25.844  59.858  27.420  1.00  0.00           K  
TER     317       K+    61
ATOM    317  K+   K+    62      46.080  50.848  21.630  1.00  0.00           K  
TER     318       K+    62
ATOM    318  K+   K+    63      18.005  46.938  35.449  1.00  0.00           K  
TER     319       K+    63
ATOM    319  K+   K+    64      53.131  30.235  57.280  1.00  0.00           K  
TER     320       K+    64
ATOM    320  K+   K+    65      25.859  26.323   6.943  1.00  0.00           K  
TER     321       K+    65
ATOM    321  K+   K+    66      47.057  38.578  35.318  1.00  0.00           K  
TER     322       K+    66
ATOM    322  K+   K+    67      53.885  44.548  14.423  1.00  0.00           K  
TER     323       K+    67
ATOM    323  K+   K+    68      26.055  56.513   0.968  1.00  0.00           K  
TER     324       K+    68
ATOM    324  K+   K+    69      58.199  34.670  12.605  1.00  0.00           K  
TER     325       K+    69
ATOM    325  K+   K+    70      44.578  22.150  22.546  1.00  0.00           K  
TER     326       K+    70
ATOM    326  K+   K+    71      10.331  37.438  19.913  1.00  0.00           K  
TER     327       K+    71
ATOM    327  K+   K+    72      27.233  12.160  17.978  1.00  0.00           K  
TER     328       K+    72
ATOM    328  K+   K+    73       8.683   2.676  34.492  1.00  0.00           K  
TER     329       K+    73
ATOM    329  K+   K+    74       6.341   4.238  25.951  1.00  0.00           K  
TER     330       K+    74
ATOM    330  K+   K+    75       8.758  55.292  16.644  1.00  0.00           K  
TER     331       K+    75
ATOM    331  K+   K+    76       0.093  43.954  30.736  1.00  0.00           K  
TER     332       K+    76
ATOM    332  K+   K+    77      14.020  39.312   3.109  1.00  0.00           K  
TER     333       K+    77
ATOM    333  K+   K+    78      24.530  44.048  27.722  1.00  0.00           K  
TER     334       K+    78
ATOM    334  K+   K+    79      34.067  32.924  11.880  1.00  0.00           K  
TER     335       K+    79
ATOM    335  K+   K+    80      33.412  43.552  17.656  1.00  0.00           K  
TER     336       K+    80
ATOM    336  K+   K+    81      36.675  53.575  22.090  1.00  0.00           K  
TER     337       K+    81
ATOM    337  K+   K+    82      50.469   6.694  32.577  1.00  0.00           K  
TER     338       K+    82
ATOM    338  K+   K+    83      22.096  11.396  20.059  1.00  0.00           K  
TER     339       K+    83
ATOM    339  K+   K+    84      57.928  27.002  41.548  1.00  0.00           K  
TER     340       K+    84
ATOM    340  K+   K+    85      32.810  34.694  48.092  1.00  0.00           K  
TER     341       K+    85
ATOM    341  K+   K+    86      48.486   9.114  35.102  1.00  0.00           K  
TER     342       K+    86
ATOM    342  K+   K+    87      56.689  57.718  58.914  1.00  0.00           K  
TER     343       K+    87
ATOM    343  K+   K+    88      23.113  50.515  39.034  1.00  0.00           K  
TER     344       K+    88
ATOM    344  K+   K+    89      39.644  41.471  23.237  1.00  0.00           K  
TER     345       K+    89
ATOM    345  K+   K+    90      34.417  20.436  31.559  1.00  0.00           K  
TER     346       K+    90
ATOM    346  K+   K+    91      46.621  43.060  55.848  1.00  0.00           K  
TER     347       K+    91
ATOM    347  K+   K+    92      26.201   9.452   5.684  1.00  0.00           K  
TER     348       K+    92
ATOM    348  K+   K+    93       5.092  15.677  50.401  1.00  0.00           K  
TER     349       K+    93
ATOM    349  K+   K+    94      42.465  32.892  11.288  1.00  0.00           K  
TER     350       K+    94
ATOM    350  K+   K+    95      22.893  25.253  26.582  1.00  0.00           K  
TER     351       K+    95
ATOM    351  K+   K+    96      10.815  46.894  29.902  1.00  0.00           K  
TER     352       K+    96
ATOM    352  K+   K+    97      58.262  43.874   6.296  1.00  0.00           K  
TER     353       K+    97
ATOM    353  K+   K+    98      26.670  58.023   9.128  1.00  0.00           K  
TER     354       K+    98
ATOM    354  K+   K+    99      24.395  17.457  32.666  1.00  0.00           K  
TER     355       K+    99
ATOM    355  K+   K+   100      10.732  30.418  25.119  1.00  0.00           K  
TER     356       K+   100
ATOM    356  K+   K+   101      16.906  29.791   3.020  1.00  0.00           K  
TER     357       K+   101
ATOM    357  K+   K+   102       8.122  41.092  30.232  1.00  0.00           K  
TER     358       K+   102
ATOM    358  K+   K+   103       6.530   7.141  58.381  1.00  0.00           K  
TER     359       K+   103
ATOM    359  K+   K+   104      51.474  14.004  43.611  1.00  0.00           K  
TER     360       K+   104
ATOM    360  K+   K+   105      35.259  17.620  14.038  1.00  0.00           K  
TER     361       K+   105
ATOM    361  K+   K+   106      14.718   7.285  23.082  1.00  0.00           K  
TER     362       K+   106
ATOM    362  K+   K+   107      57.585  42.998  24.408  1.00  0.00           K  
TER     363       K+   107
ATOM    363  K+   K+   108      44.712  55.077  23.778  1.00  0.00           K  
TER     364       K+   108
ATOM    364  K+   K+   109      13.973  22.511  21.214  1.00  0.00           K  
TER     365       K+   109
ATOM    365  K+   K+   110      10.311  58.595   4.828  1.00  0.00           K  
TER     366       K+   110
ATOM    366  K+   K+   111      27.047  49.078  13.161  1.00  0.00           K  
TER     367       K+   111
ATOM    367  K+   K+   112      32.475  52.670  58.674  1.00  0.00           K  
TER     368       K+   112
ATOM    368  K+   K+   113      46.448  48.918  40.516  1.00  0.00           K  
TER     369       K+   113
ATOM    369  K+   K+   114      20.601  21.109   8.552  1.00  0.00           K  
TER     370       K+   114
ATOM    370  K+   K+   115      43.393  58.977   0.374  1.00  0.00           K  
TER     371       K+   115
ATOM    371  K+   K+   116      32.195  49.690  34.643  1.00  0.00           K  
TER     372       K+   116
ATOM    372  K+   K+   117      30.526  47.483  48.780  1.00  0.00           K  
TER     373       K+   117
ATOM    373  K+   K+   118      56.298  14.467  16.400  1.00  0.00           K  
TER     374       K+   118
ATOM    374  K+   K+   119      48.609  52.595  27.786  1.00  0.00           K  
TER     375       K+   119
ATOM    375  K+   K+   120      18.214  14.182  26.756  1.00  0.00           K  
TER     376       K+   120
ATOM    376  K+   K+   121      13.091  53.470  29.892  1.00  0.00           K  
TER     377       K+   121
ATOM    377  K+   K+   122      28.410  22.346  38.353  1.00  0.00           K  
TER     378       K+   122
ATOM    378  K+   K+   123      31.447  14.969  43.641  1.00  0.00           K  
TER     379       K+   123
ATOM    379  K+   K+   124      59.720  52.785   7.485  1.00  0.00           K  
TER     380       K+   124
ATOM    380  K+   K+   125      41.486  56.730  37.437  1.00  0.00           K  
TER     381       K+   125
ATOM    381  K+   K+   126      45.409  39.771  59.153  1.00  0.00           K  
TER     382       K+   126
ATOM    382  K+   K+   127      56.376  20.856  22.093  1.00  0.00           K  
TER     383       K+   127
ATOM    383  K+   K+   128      18.156  44.399  52.327  1.00  0.00           K  
TER     384       K+   128
ATOM    384  K+   K+   129      19.554  44.367  15.485  1.00  0.00           K  
TER     385       K+   129
ATOM    385  K+   K+   130      41.743  34.249  20.096  1.00  0.00           K  
TER     386       K+   130
ATOM    386  K+   K+   131      50.456  51.324  52.463  1.00  0.00           K  
TER     387       K+   131
ATOM    387  K+   K+   132      17.942  16.872   6.103  1.00  0.00           K  
TER     388       K+   132
ATOM    388  K+   K+   133      39.953  14.996  25.469  1.00  0.00           K  
TER     389       K+   133
ATOM    389  K+   K+   134      30.769  25.564  37.111  1.00  0.00           K  
TER     390       K+   134
ATOM    390  K+   K+   135      19.990  28.991  17.595  1.00  0.00           K  
TER     391       K+   135
ATOM    391  K+   K+   136      28.538  36.424  41.171  1.00  0.00           K  
TER     392       K+   136
ATOM    392  K+   K+   137      39.467  33.036  26.431  1.00  0.00           K  
TER     393       K+   137
ATOM    393  K+   K+   138      49.164  27.839  27.215  1.00  0.00           K  
TER     394       K+   138
ATOM    394  K+   K+   139      43.697  11.055  16.525  1.00  0.00           K  
TER     395       K+   139
ATOM    395  K+   K+   140      54.878  11.478  36.285  1.00  0.00           K  
TER     396       K+   140
ATOM    396  K+   K+   141      37.660   3.449   4.748  1.00  0.00           K  
TER     397       K+   141
ATOM    397  K+   K+   142      33.486   0.296   2.471  1.00  0.00           K  
TER     398       K+   142
ATOM    398  K+   K+   143      51.248  35.716   7.024  1.00  0.00           K  
TER     399       K+   143
ATOM    399  K+   K+   144      11.841  47.897  11.688  1.00  0.00           K  
TER     400       K+   144
ATOM    400  K+   K+   145       4.370  24.535  42.133  1.00  0.00           K  
TER     401       K+   145
ATOM    401  K+   K+   146      23.297  38.083  10.587  1.00  0.00           K  
TER     402       K+   146
ATOM    402  K+   K+   147      15.084   4.743  43.925  1.00  0.00           K  
TER     403       K+   147
ATOM    403  K+   K+   148       5.712  16.812  28.903  1.00  0.00           K  
TER     404       K+   148
ATOM    404  K+   K+   149       8.953  57.676  35.592  1.00  0.00           K  
TER     405       K+   149
ATOM    405  K+   K+   150      38.415  12.803   3.642  1.00  0.00           K  
TER     406       K+   150
ATOM    406  K+   K+   151      17.938  14.590   0.967  1.00  0.00           K  
TER     407       K+   151
ATOM    407  K+   K+   152      18.717  59.686  35.985  1.00  0.00           K  
TER     408       K+   152
ATOM    408  Cl- Cl-   153       9.729  44.699  31.838  1.00  0.00          CL  
TER     409      Cl-   153
ATOM    409  Cl- Cl-   154      12.534  11.757   3.260  1.00  0.00          CL  
TER     410      Cl-   154
ATOM    410  Cl- Cl-   155       3.363   3.261   1.378  1.00  0.00          CL  
TER     411      Cl-   155
ATOM    411  Cl- Cl-   156      34.197  34.064  59.427  1.00  0.00          CL  
TER     412      Cl-   156
ATOM    412  Cl- Cl-   157       8.368  41.736  35.603  1.00  0.00          CL  
TER     413      Cl-   157
ATOM    413  Cl- Cl-   158      29.685  29.576   8.810  1.00  0.00          CL  
TER     414      Cl-   158
ATOM    414  Cl- Cl-   159      47.288  11.886  21.908  1.00  0.00          CL  
TER     415      Cl-   159
ATOM    415  Cl- Cl-   160      30.139  11.247  46.538  1.00  0.00          CL  
TER     416      Cl-   160
ATOM    416  Cl- Cl-   161      37.310  24.649  23.235  1.00  0.00          CL  
TER     417      Cl-   161
ATOM    417  Cl- Cl-   162      11.616  38.884  57.375  1.00  0.00          CL  
TER     418      Cl-   162
ATOM    418  Cl- Cl-   163      33.530  15.516  56.551  1.00  0.00          CL  
TER     419      Cl-   163
ATOM    419  Cl- Cl-   164      26.689  14.634   0.484  1.00  0.00          CL  
TER     420      Cl-   164
ATOM    420  Cl- Cl-   165      51.773  20.561  25.892  1.00  0.00          CL  
TER     421      Cl-   165
ATOM    421  Cl- Cl-   166      24.398  30.536  42.976  1.00  0.00          CL  
TER     422      Cl-   166
ATOM    422  Cl- Cl-   167       2.028  42.674  11.834  1.00  0.00          CL  
TER     423      Cl-   167
ATOM    423  Cl- Cl-   168      28.502   1.577  51.721  1.00  0.00          CL  
TER     424      Cl-   168
ATOM    424  Cl- Cl-   169      34.710   8.772  47.491  1.00  0.00          CL  
TER     425      Cl-   169
ATOM    425  Cl- Cl-   170      52.113  58.551  16.278  1.00  0.00          CL  
TER     426      Cl-   170
ATOM    426  Cl- Cl-   171      44.193  59.459  32.989  1.00  0.00          CL  
TER     427      Cl-   171
ATOM    427  Cl- Cl-   172      30.242  53.436  54.475  1.00  0.00          CL  
TER     428      Cl-   172
ATOM    428  Cl- Cl-   173      51.928   3.589  29.282  1.00  0.00          CL  
TER     429      Cl-   173
ATOM    429  Cl- Cl-   174      45.968  47.051  50.143  1.00  0.00          CL  
TER     430      Cl-   174
ATOM    430  Cl- Cl-   175      48.128  35.442  12.188  1.00  0.00          CL  
TER     431      Cl-   175
ATOM    431  Cl- Cl-   176      44.652  30.740  52.659  1.00  0.00          CL  
TER     432      Cl-   176
ATOM    432  Cl- Cl-   177      41.028   5.133   8.476  1.00  0.00          CL  
TER     433      Cl-   177
ATOM    433  Cl- Cl-   178      12.820  37.593  26.251  1.00  0.00          CL  
TER     434      Cl-   178
ATOM    434  Cl- Cl-   179      15.855  12.309  37.111  1.00  0.00          CL  
TER     435      Cl-   179
ATOM    435  Cl- Cl-   180      21.462  55.495  31.750  1.00  0.00          CL  
TER     436      Cl-   180
ATOM    436  Cl- Cl-   181      39.755  30.701   8.137  1.00  0.00          CL  
TER     437      Cl-   181
ATOM    437  Cl- Cl-   182      26.446  32.151  11.367  1.00  0.00          CL  
TER     438      Cl-   182
ATOM    438  Cl- Cl-   183      40.221  19.921  31.259  1.00  0.00          CL  
TER     439      Cl-   183
ATOM    439  Cl- Cl-   184       5.275   2.981  30.168  1.00  0.00          CL  
TER     440      Cl-   184
ATOM    440  Cl- Cl-   185      15.071  30.652  38.216  1.00  0.00          CL  
TER     441      Cl-   185
ATOM    441  Cl- Cl-   186       9.160  12.742  30.913  1.00  0.00          CL  
TER     442      Cl-   186
ATOM    442  Cl- Cl-   187       3.463  46.752   1.704  1.00  0.00          CL  
TER     443      Cl-   187
ATOM    443  Cl- Cl-   188      29.422  37.290  45.922  1.00  0.00          CL  
TER     444      Cl-   188
ATOM    444  Cl- Cl-   189      15.006  37.321  45.972  1.00  0.00          CL  
TER     445      Cl-   189
ATOM    445  Cl- Cl-   190      51.984  24.904  12.118  1.00  0.00          CL  
TER     446      Cl-   190
ATOM    446  Cl- Cl-   191      29.728  23.697  58.675  1.00  0.00          CL  
TER     447      Cl-   191
ATOM    447  Cl- Cl-   192      15.375  23.067  23.907  1.00  0.00          CL  
TER     448      Cl-   192
ATOM    448  Cl- Cl-   193      10.322   4.832   2.259  1.00  0.00          CL  
TER     449      Cl-   193
ATOM    449  Cl- Cl-   194       2.736  10.483  53.160  1.00  0.00          CL  
TER     450      Cl-   194
ATOM    450  Cl- Cl-   195      40.106  59.729   4.123  1.00  0.00          CL  
TER     451      Cl-   195
ATOM    451  Cl- Cl-   196      12.091  43.958  17.119  1.00  0.00          CL  
TER     452      Cl-   196
ATOM    452  Cl- Cl-   197      15.876  41.686  33.564  1.00  0.00          CL  
TER     453      Cl-   197
ATOM    453  Cl- Cl-   198       9.219   9.836  11.811  1.00  0.00          CL  
TER     454      Cl-   198
ATOM    454  Cl- Cl-   199      51.691  51.017  17.265  1.00  0.00          CL  
TER     455      Cl-   199
ATOM    455  Cl- Cl-   200      36.884  16.091  34.158  1.00  0.00          CL  
TER     456      Cl-   200
ATOM    456  Cl- Cl-   201      24.514  51.765  16.980  1.00  0.00          CL  
TER     457      Cl-   201
ATOM    457  Cl- Cl-   202      56.293  16.785  27.298  1.00  0.00          CL  
TER     458      Cl-   202
ATOM    458  Cl- Cl-   203      34.948  40.848  28.426  1.00  0.00          CL  
TER     459      Cl-   203
ATOM    459  Cl- Cl-   204       5.274  52.796   3.306  1.00  0.00          CL  
TER     460      Cl-   204
ATOM    460  Cl- Cl-   205      38.525   5.766  37.071  1.00  0.00          CL  
TER     461      Cl-   205
ATOM    461  Cl- Cl-   206      35.840  47.159  27.190  1.00  0.00          CL  
TER     462      Cl-   206
ATOM    462  Cl- Cl-   207      51.134  33.278   0.368  1.00  0.00          CL  
TER     463      Cl-   207
ATOM    463  Cl- Cl-   208      56.818  27.811  16.779  1.00  0.00          CL  
TER     464      Cl-   208
ATOM    464  Cl- Cl-   209      42.824   9.648   0.932  1.00  0.00          CL  
TER     465      Cl-   209
ATOM    465  Cl- Cl-   210      54.024  27.794  48.254  1.00  0.00          CL  
TER     466      Cl-   210
ATOM    466  Cl- Cl-   211      44.568  42.565   2.863  1.00  0.00          CL  
TER     467      Cl-   211
ATOM    467  Cl- Cl-   212      22.833  42.358  31.853  1.00  0.00          CL  
TER     468      Cl-   212
ATOM    468  Cl- Cl-   213      44.879  55.965  29.037  1.00  0.00          CL  
TER     469      Cl-   213
ATOM    469  Cl- Cl-   214      36.149  22.395  27.386  1.00  0.00          CL  
TER     470      Cl-   214
ATOM    470  Cl- Cl-   215      45.375  38.489  21.536  1.00  0.00          CL  
TER     471      Cl-   215
ATOM    471  Cl- Cl-   216      43.126   2.329  17.416  1.00  0.00          CL  
TER     472      Cl-   216
ATOM    472  Cl- Cl-   217      28.443  13.779   7.560  1.00  0.00          CL  
TER     473      Cl-   217
ATOM    473  Cl- Cl-   218       6.659  52.781  21.255  1.00  0.00          CL  
TER     474      Cl-   218
ATOM    474  Cl- Cl-   219      28.537   9.589  22.805  1.00  0.00          CL  
TER     475      Cl-   219
ATOM    475  Cl- Cl-   220      18.524  41.300  54.900  1.00  0.00          CL  
TER     476      Cl-   220
ATOM    476  Cl- Cl-   221      47.800  54.486  57.876  1.00  0.00          CL  
TER     477      Cl-   221
ATOM    477  Cl- Cl-   222      41.088   2.982  59.289  1.00  0.00          CL  
TER     478      Cl-   222
ATOM    478  Cl- Cl-   223      32.766  31.881  43.758  1.00  0.00          CL  
TER     479      Cl-   223
ATOM    479  Cl- Cl-   224      43.647  28.077  21.309  1.00  0.00          CL  
TER     480      Cl-   224
ATOM    480  Cl- Cl-   225      23.607   3.054  40.196  1.00  0.00          CL  
TER     481      Cl-   225
ATOM    481  Cl- Cl-   226       3.495  21.738  31.874  1.00  0.00          CL  
TER     482      Cl-   226
ATOM    482  Cl- Cl-   227      27.625  41.743  59.096  1.00  0.00          CL  
TER     483      Cl-   227
ATOM    483  Cl- Cl-   228      44.265  37.614   9.729  1.00  0.00          CL  
TER     484      Cl-   228
ATOM    484  Cl- Cl-   229      35.101  48.600  49.683  1.00  0.00          CL  
TER     485      Cl-   229
ATOM    485  Cl- Cl-   230       5.753  56.087  24.800  1.00  0.00          CL  
TER     486      Cl-   230
ATOM    486  Cl- Cl-   231      51.585  40.611  42.707  1.00  0.00          CL  
TER     487      Cl-   231
ATOM    487  Cl- Cl-   232       9.919  30.143  21.457  1.00  0.00          CL  
TER     488      Cl-   232
ATOM    488  Cl- Cl-   233      37.649  44.710   1.048  1.00  0.00          CL  
TER     489      Cl-   233
ATOM    489  Cl- Cl-   234      37.502  50.865  39.097  1.00  0.00          CL  
TER     490      Cl-   234
ATOM    490  Cl- Cl-   235      27.744  36.098  31.325  1.00  0.00          CL  
TER     491      Cl-   235
ATOM    491  Cl- Cl-   236      60.107  42.342  21.891  1.00  0.00          CL  
TER     492      Cl-   236
ATOM    492  Cl- Cl-   237      29.010  21.121  32.794  1.00  0.00          CL  
TER     493      Cl-   237
ATOM    493  Cl- Cl-   238      12.818  13.577  47.086  1.00  0.00          CL  
TER     494      Cl-   238
ATOM    494  Cl- Cl-   239      22.943  47.711  31.377  1.00  0.00          CL  
TER     495      Cl-   239
ATOM    495  Cl- Cl-   240      25.190  58.070  23.110  1.00  0.00          CL  
TER     496      Cl-   240
ATOM    496  Cl- Cl-   241      31.995  31.109  51.130  1.00  0.00          CL  
TER     497      Cl-   241
ATOM    497  Cl- Cl-   242      52.560  57.166   6.860  1.00  0.00          CL  
TER     498      Cl-   242
ATOM    498  Cl- Cl-   243       6.962  15.207  23.432  1.00  0.00          CL  
TER     499      Cl-   243
ATOM    499  Cl- Cl-   244      21.183  37.234  56.643  1.00  0.00          CL  
TER     500      Cl-   244
ATOM    500  Cl- Cl-   245      33.258   6.859  31.518  1.00  0.00          CL  
TER     501      Cl-   245
ATOM    501  Cl- Cl-   246      24.154  26.062   2.162  1.00  0.00          CL  
TER     502      Cl-   246
ATOM    502  Cl- Cl-   247       7.745   7.083  42.017  1.00  0.00          CL  
TER     503      Cl-   247
ATOM    503  Cl- Cl-   248      29.433  17.852  11.207  1.00  0.00          CL  
TER     504      Cl-   248
ATOM    504  Cl- Cl-   249      52.362  46.717  27.575  1.00  0.00          CL  
TER     505      Cl-   249
ATOM    505  Cl- Cl-   250       1.269   1.440  40.331  1.00  0.00          CL  
TER     506      Cl-   250
ATOM    506  Cl- Cl-   251      43.679  36.152  29.281  1.00  0.00          CL  
TER     507      Cl-   251
ATOM    507  Cl- Cl-   252       3.295  56.333  13.750  1.00  0.00          CL  
TER     508      Cl-   252
ATOM    508  Cl- Cl-   253      12.682  46.695  57.391  1.00  0.00          CL  
TER     509      Cl-   253
ATOM    509  Cl- Cl-   254       8.344  32.263   7.129  1.00  0.00          CL  
TER     510      Cl-   254
ATOM    510  Cl- Cl-   255      34.531  36.140  22.318  1.00  0.00          CL  
TER     511      Cl-   255
ATOM    511  Cl- Cl-   256      51.048  12.560   5.624  1.00  0.00          CL  
TER     512      Cl-   256
ATOM    512  Cl- Cl-   257      10.279   3.990  21.655  1.00  0.00          CL  
TER     513      Cl-   257
ATOM    513  Cl- Cl-   258       5.410  24.623   7.821  1.00  0.00          CL  
TER     514      Cl-   258
ATOM    514  Cl- Cl-   259      36.890  36.234  11.075  1.00  0.00          CL  
TER     515      Cl-   259
ATOM    515  Cl- Cl-   260      32.981  52.355  30.923  1.00  0.00          CL  
TER     516      Cl-   260
ATOM    516  Cl- Cl-   261       2.263  59.290  29.768  1.00  0.00          CL  
TER     517      Cl-   261
ATOM    517  Cl- Cl-   262      27.979   5.855   2.966  1.00  0.00          CL  
TER     518      Cl-   262
ATOM    518  Cl- Cl-   263      39.318  48.370  34.239  1.00  0.00          CL  
TER     519      Cl-   263
ATOM    519  Cl- Cl-   264       1.199   0.450  57.966  1.00  0.00          CL  
TER     520      Cl-   264
ATOM    520  Cl- Cl-   265      32.483  56.602   4.780  1.00  0.00          CL  
TER     521      Cl-   265
ATOM    521  Cl- Cl-   266      24.596   4.204  34.277  1.00  0.00          CL  
TER     522      Cl-   266
ATOM    522  Cl- Cl-   267      14.632   1.748  37.495  1.00  0.00          CL  
TER     523      Cl-   267
ATOM    523  Cl- Cl-   268      43.253  56.249  58.666  1.00  0.00          CL  
TER     524      Cl-   268
ATOM    524  Cl- Cl-   269      32.389  30.209   2.293  1.00  0.00          CL  
TER     525      Cl-   269
ATOM    525  Cl- Cl-   270      38.687  38.836  14.846  1.00  0.00          CL  
TER     526      Cl-   270
ATOM    526  Cl- Cl-   271       0.604  23.161  38.916  1.00  0.00          CL  
TER     527      Cl-   271
ATOM    527  Cl- Cl-   272       0.083  38.723  51.296  1.00  0.00          CL  
TER     528      Cl-   272
ATOM    528  Cl- Cl-   273      18.896   1.636  29.574  1.00  0.00          CL  
TER     529      Cl-   273
ATOM    529  Cl- Cl-   274      11.671  24.720  47.381  1.00  0.00          CL  
TER     530      Cl-   274
ATOM    530  Cl- Cl-   275      41.789  53.792  41.675  1.00  0.00          CL  
TER     531      Cl-   275
ATOM    531  Cl- Cl-   276      51.828  10.663  10.190  1.00  0.00          CL  
TER     532      Cl-   276
ATOM    532  Cl- Cl-   277      35.587  15.977  18.478  1.00  0.00          CL  
TER     533      Cl-   277
ATOM    533  Cl- Cl-   278       1.641  10.790   3.205  1.00  0.00          CL  
TER     534      Cl-   278
ATOM    534  Cl- Cl-   279      21.788  47.264  25.893  1.00  0.00          CL  
TER     535      Cl-   279
ATOM    535  Cl- Cl-   280       8.514  16.351  47.794  1.00  0.00          CL  
TER     536      Cl-   280
ATOM    536  Cl- Cl-   281      19.993  44.397  44.007  1.00  0.00          CL  
TER     537      Cl-   281
ATOM    537  Cl- Cl-   282      32.882  30.024  37.902  1.00  0.00          CL  
TER     538      Cl-   282
ATOM    538  Cl- Cl-   283      14.347  51.050   0.488  1.00  0.00          CL  
TER     539      Cl-   283
ATOM    539  Cl- Cl-   284      57.955  30.875  30.624  1.00  0.00          CL  
TER     540      Cl-   284
ATOM    540  Cl- Cl-   285       3.414  12.886   7.566  1.00  0.00          CL  
TER     541      Cl-   285
ATOM    541  Cl- Cl-   286      30.473   0.851  56.110  1.00  0.00          CL  
TER     542      Cl-   286
ATOM    542  Cl- Cl-   287      20.465  12.792  44.187  1.00  0.00          CL  
TER     543      Cl-   287
ATOM    543  Cl- Cl-   288      19.884  49.646  49.801  1.00  0.00          CL  
TER     544      Cl-   288
ATOM    544  Cl- Cl-   289      20.461  44.804   1.758  1.00  0.00          CL  
END   
