# Supplementary material for: Toward Accurate RNA Folding Thermodynamics: Evaluation of Enhanced Sampling Methods for Force Field Benchmarking
Source: J Chem Theory Comput. 2026 May 14;22(10):5247–58. doi: 10.1021/acs.jctc.6c00108 (PMC13217565; doi:10.1021/acs.jctc.6c00108)
Supplement: Supplementary file 2 [file ct6c00108_si_002.zip › GAGA_clusters/ss_11.pdb]

ATOM      1  H5T RG5     1      21.407  35.279  34.847  1.00  0.00           H  
ATOM      2  O5' RG5     1      21.953  34.823  35.492  1.00  0.00           O  
ATOM      3  C5' RG5     1      23.270  34.719  34.878  1.00  0.00           C  
ATOM      4 H5'1 RG5     1      23.260  33.893  34.168  1.00  0.00           H  
ATOM      5 H5'2 RG5     1      24.046  34.426  35.586  1.00  0.00           H  
ATOM      6  C4' RG5     1      23.773  36.005  34.178  1.00  0.00           C  
ATOM      7  H4' RG5     1      24.770  35.848  33.767  1.00  0.00           H  
ATOM      8  O4' RG5     1      23.127  36.448  33.070  1.00  0.00           O  
ATOM      9  C1' RG5     1      23.180  37.838  33.030  1.00  0.00           C  
ATOM     10  H1' RG5     1      23.809  38.256  32.244  1.00  0.00           H  
ATOM     11  N9  RG5     1      21.803  38.322  32.695  1.00  0.00           N  
ATOM     12  C8  RG5     1      21.293  38.666  31.480  1.00  0.00           C  
ATOM     13  H8  RG5     1      21.946  38.505  30.634  1.00  0.00           H  
ATOM     14  N7  RG5     1      19.987  38.915  31.413  1.00  0.00           N  
ATOM     15  C5  RG5     1      19.630  38.758  32.723  1.00  0.00           C  
ATOM     16  C6  RG5     1      18.331  38.957  33.419  1.00  0.00           C  
ATOM     17  O6  RG5     1      17.177  39.332  32.978  1.00  0.00           O  
ATOM     18  N1  RG5     1      18.384  38.527  34.727  1.00  0.00           N  
ATOM     19  H1  RG5     1      17.540  38.655  35.268  1.00  0.00           H  
ATOM     20  C2  RG5     1      19.432  37.926  35.331  1.00  0.00           C  
ATOM     21  N2  RG5     1      19.234  37.557  36.565  1.00  0.00           N  
ATOM     22  H21 RG5     1      18.368  37.928  36.929  1.00  0.00           H  
ATOM     23  H22 RG5     1      20.027  37.232  37.100  1.00  0.00           H  
ATOM     24  N3  RG5     1      20.660  37.848  34.790  1.00  0.00           N  
ATOM     25  C4  RG5     1      20.706  38.197  33.485  1.00  0.00           C  
ATOM     26  C3' RG5     1      23.719  37.170  35.178  1.00  0.00           C  
ATOM     27  H3' RG5     1      22.776  37.136  35.724  1.00  0.00           H  
ATOM     28  C2' RG5     1      23.799  38.422  34.320  1.00  0.00           C  
ATOM     29 H2'1 RG5     1      23.136  39.205  34.689  1.00  0.00           H  
ATOM     30  O2' RG5     1      25.140  38.823  34.061  1.00  0.00           O  
ATOM     31 HO'2 RG5     1      25.343  39.153  34.940  1.00  0.00           H  
ATOM     32  O3' RG5     1      24.819  37.112  36.184  1.00  0.00           O  
ATOM     33  P    RC     2      25.119  38.262  37.217  1.00  0.00           P  
ATOM     34  O1P  RC     2      25.257  39.656  36.592  1.00  0.00           O  
ATOM     35  O2P  RC     2      26.328  37.813  37.958  1.00  0.00           O  
ATOM     36  O5'  RC     2      24.004  38.316  38.301  1.00  0.00           O  
ATOM     37  C5'  RC     2      22.831  39.072  38.086  1.00  0.00           C  
ATOM     38 H5'1  RC     2      22.586  39.090  37.024  1.00  0.00           H  
ATOM     39 H5'2  RC     2      22.954  40.099  38.430  1.00  0.00           H  
ATOM     40  C4'  RC     2      21.628  38.492  38.857  1.00  0.00           C  
ATOM     41  H4'  RC     2      20.758  39.078  38.558  1.00  0.00           H  
ATOM     42  O4'  RC     2      21.448  37.121  38.527  1.00  0.00           O  
ATOM     43  C1'  RC     2      21.421  36.250  39.676  1.00  0.00           C  
ATOM     44  H1'  RC     2      20.368  36.093  39.911  1.00  0.00           H  
ATOM     45  N1   RC     2      22.048  34.959  39.379  1.00  0.00           N  
ATOM     46  C6   RC     2      23.153  34.956  38.549  1.00  0.00           C  
ATOM     47  H6   RC     2      23.442  35.865  38.042  1.00  0.00           H  
ATOM     48  C5   RC     2      23.814  33.869  38.264  1.00  0.00           C  
ATOM     49  H5   RC     2      24.607  33.746  37.541  1.00  0.00           H  
ATOM     50  C4   RC     2      23.369  32.694  39.033  1.00  0.00           C  
ATOM     51  N4   RC     2      23.909  31.523  38.804  1.00  0.00           N  
ATOM     52  H41  RC     2      24.756  31.467  38.256  1.00  0.00           H  
ATOM     53  H42  RC     2      23.559  30.808  39.426  1.00  0.00           H  
ATOM     54  N3   RC     2      22.359  32.644  39.869  1.00  0.00           N  
ATOM     55  C2   RC     2      21.666  33.776  40.070  1.00  0.00           C  
ATOM     56  O2   RC     2      20.858  33.795  41.014  1.00  0.00           O  
ATOM     57  C3'  RC     2      21.880  38.430  40.383  1.00  0.00           C  
ATOM     58  H3'  RC     2      22.886  38.782  40.616  1.00  0.00           H  
ATOM     59  C2'  RC     2      21.970  36.950  40.877  1.00  0.00           C  
ATOM     60 H2'1  RC     2      23.054  36.867  40.953  1.00  0.00           H  
ATOM     61  O2'  RC     2      21.166  36.620  41.995  1.00  0.00           O  
ATOM     62 HO'2  RC     2      20.506  37.313  42.067  1.00  0.00           H  
ATOM     63  O3'  RC     2      20.894  39.106  41.185  1.00  0.00           O  
ATOM     64  P    RG     3      20.854  40.688  41.257  1.00  0.00           P  
ATOM     65  O1P  RG     3      22.243  41.276  41.136  1.00  0.00           O  
ATOM     66  O2P  RG     3      20.014  40.962  42.422  1.00  0.00           O  
ATOM     67  O5'  RG     3      20.034  41.095  39.932  1.00  0.00           O  
ATOM     68  C5'  RG     3      18.970  42.004  40.068  1.00  0.00           C  
ATOM     69 H5'1  RG     3      19.389  42.917  40.492  1.00  0.00           H  
ATOM     70 H5'2  RG     3      18.289  41.493  40.749  1.00  0.00           H  
ATOM     71  C4'  RG     3      18.252  42.309  38.825  1.00  0.00           C  
ATOM     72  H4'  RG     3      17.402  42.897  39.173  1.00  0.00           H  
ATOM     73  O4'  RG     3      18.939  43.158  37.902  1.00  0.00           O  
ATOM     74  C1'  RG     3      18.655  42.756  36.553  1.00  0.00           C  
ATOM     75  H1'  RG     3      18.373  43.646  35.990  1.00  0.00           H  
ATOM     76  N9   RG     3      19.962  42.343  35.909  1.00  0.00           N  
ATOM     77  C8   RG     3      21.210  42.002  36.489  1.00  0.00           C  
ATOM     78  H8   RG     3      21.491  42.134  37.523  1.00  0.00           H  
ATOM     79  N7   RG     3      22.082  41.738  35.645  1.00  0.00           N  
ATOM     80  C5   RG     3      21.470  41.752  34.432  1.00  0.00           C  
ATOM     81  C6   RG     3      21.933  41.463  33.075  1.00  0.00           C  
ATOM     82  O6   RG     3      23.061  41.109  32.658  1.00  0.00           O  
ATOM     83  N1   RG     3      21.052  41.822  32.087  1.00  0.00           N  
ATOM     84  H1   RG     3      21.418  41.828  31.146  1.00  0.00           H  
ATOM     85  C2   RG     3      19.774  42.180  32.328  1.00  0.00           C  
ATOM     86  N2   RG     3      19.080  42.366  31.214  1.00  0.00           N  
ATOM     87  H21  RG     3      18.110  42.635  31.294  1.00  0.00           H  
ATOM     88  H22  RG     3      19.664  42.480  30.398  1.00  0.00           H  
ATOM     89  N3   RG     3      19.232  42.348  33.549  1.00  0.00           N  
ATOM     90  C4   RG     3      20.162  42.106  34.599  1.00  0.00           C  
ATOM     91  C3'  RG     3      17.680  41.090  38.006  1.00  0.00           C  
ATOM     92  H3'  RG     3      18.462  40.337  37.914  1.00  0.00           H  
ATOM     93  C2'  RG     3      17.444  41.869  36.669  1.00  0.00           C  
ATOM     94 H2'1  RG     3      17.445  41.172  35.831  1.00  0.00           H  
ATOM     95  O2'  RG     3      16.276  42.683  36.793  1.00  0.00           O  
ATOM     96 HO'2  RG     3      15.648  42.312  37.417  1.00  0.00           H  
ATOM     97  O3'  RG     3      16.454  40.618  38.540  1.00  0.00           O  
ATOM     98  P    RA     4      15.866  39.215  38.259  1.00  0.00           P  
ATOM     99  O1P  RA     4      16.543  38.779  37.009  1.00  0.00           O  
ATOM    100  O2P  RA     4      14.434  39.354  38.279  1.00  0.00           O  
ATOM    101  O5'  RA     4      16.354  38.356  39.395  1.00  0.00           O  
ATOM    102  C5'  RA     4      17.713  37.969  39.709  1.00  0.00           C  
ATOM    103 H5'1  RA     4      18.260  38.842  40.064  1.00  0.00           H  
ATOM    104 H5'2  RA     4      18.299  37.709  38.827  1.00  0.00           H  
ATOM    105  C4'  RA     4      17.827  36.807  40.692  1.00  0.00           C  
ATOM    106  H4'  RA     4      18.855  36.655  41.020  1.00  0.00           H  
ATOM    107  O4'  RA     4      17.120  37.044  41.916  1.00  0.00           O  
ATOM    108  C1'  RA     4      16.683  35.841  42.494  1.00  0.00           C  
ATOM    109  H1'  RA     4      17.103  35.607  43.472  1.00  0.00           H  
ATOM    110  N9   RA     4      15.172  35.857  42.654  1.00  0.00           N  
ATOM    111  C8   RA     4      14.304  36.683  42.002  1.00  0.00           C  
ATOM    112  H8   RA     4      14.633  37.299  41.178  1.00  0.00           H  
ATOM    113  N7   RA     4      13.121  36.834  42.525  1.00  0.00           N  
ATOM    114  C5   RA     4      13.099  35.818  43.450  1.00  0.00           C  
ATOM    115  C6   RA     4      12.075  35.323  44.289  1.00  0.00           C  
ATOM    116  N6   RA     4      10.887  35.855  44.434  1.00  0.00           N  
ATOM    117  H61  RA     4      10.464  36.627  43.938  1.00  0.00           H  
ATOM    118  H62  RA     4      10.287  35.411  45.114  1.00  0.00           H  
ATOM    119  N1   RA     4      12.298  34.340  45.079  1.00  0.00           N  
ATOM    120  C2   RA     4      13.554  33.830  45.052  1.00  0.00           C  
ATOM    121  H2   RA     4      13.598  32.896  45.592  1.00  0.00           H  
ATOM    122  N3   RA     4      14.638  34.143  44.352  1.00  0.00           N  
ATOM    123  C4   RA     4      14.287  35.188  43.490  1.00  0.00           C  
ATOM    124  C3'  RA     4      17.331  35.495  40.132  1.00  0.00           C  
ATOM    125  H3'  RA     4      16.418  35.626  39.551  1.00  0.00           H  
ATOM    126  C2'  RA     4      17.079  34.735  41.508  1.00  0.00           C  
ATOM    127 H2'1  RA     4      16.216  34.155  41.182  1.00  0.00           H  
ATOM    128  O2'  RA     4      18.307  34.033  41.929  1.00  0.00           O  
ATOM    129 HO'2  RA     4      19.028  34.040  41.296  1.00  0.00           H  
ATOM    130  O3'  RA     4      18.284  34.911  39.290  1.00  0.00           O  
ATOM    131  P    RG     5      17.927  33.592  38.382  1.00  0.00           P  
ATOM    132  O1P  RG     5      16.784  32.979  38.988  1.00  0.00           O  
ATOM    133  O2P  RG     5      19.192  32.838  38.204  1.00  0.00           O  
ATOM    134  O5'  RG     5      17.462  34.172  36.955  1.00  0.00           O  
ATOM    135  C5'  RG     5      16.226  34.834  36.846  1.00  0.00           C  
ATOM    136 H5'1  RG     5      16.367  35.813  37.303  1.00  0.00           H  
ATOM    137 H5'2  RG     5      15.411  34.343  37.379  1.00  0.00           H  
ATOM    138  C4'  RG     5      15.771  35.219  35.454  1.00  0.00           C  
ATOM    139  H4'  RG     5      14.822  35.731  35.611  1.00  0.00           H  
ATOM    140  O4'  RG     5      16.642  36.132  34.897  1.00  0.00           O  
ATOM    141  C1'  RG     5      16.690  35.897  33.478  1.00  0.00           C  
ATOM    142  H1'  RG     5      16.500  36.860  33.004  1.00  0.00           H  
ATOM    143  N9   RG     5      18.019  35.436  33.160  1.00  0.00           N  
ATOM    144  C8   RG     5      19.042  34.940  33.941  1.00  0.00           C  
ATOM    145  H8   RG     5      18.977  34.970  35.019  1.00  0.00           H  
ATOM    146  N7   RG     5      20.081  34.549  33.351  1.00  0.00           N  
ATOM    147  C5   RG     5      19.845  34.980  32.031  1.00  0.00           C  
ATOM    148  C6   RG     5      20.626  34.861  30.865  1.00  0.00           C  
ATOM    149  O6   RG     5      21.704  34.298  30.687  1.00  0.00           O  
ATOM    150  N1   RG     5      20.028  35.132  29.670  1.00  0.00           N  
ATOM    151  H1   RG     5      20.599  35.236  28.844  1.00  0.00           H  
ATOM    152  C2   RG     5      18.830  35.729  29.581  1.00  0.00           C  
ATOM    153  N2   RG     5      18.295  35.931  28.404  1.00  0.00           N  
ATOM    154  H21  RG     5      18.623  35.529  27.537  1.00  0.00           H  
ATOM    155  H22  RG     5      17.375  36.342  28.339  1.00  0.00           H  
ATOM    156  N3   RG     5      18.084  35.940  30.692  1.00  0.00           N  
ATOM    157  C4   RG     5      18.597  35.478  31.905  1.00  0.00           C  
ATOM    158  C3'  RG     5      15.533  34.133  34.416  1.00  0.00           C  
ATOM    159  H3'  RG     5      16.339  33.399  34.406  1.00  0.00           H  
ATOM    160  C2'  RG     5      15.502  34.926  33.123  1.00  0.00           C  
ATOM    161 H2'1  RG     5      15.850  34.430  32.217  1.00  0.00           H  
ATOM    162  O2'  RG     5      14.378  35.744  32.805  1.00  0.00           O  
ATOM    163 HO'2  RG     5      13.841  35.323  32.129  1.00  0.00           H  
ATOM    164  O3'  RG     5      14.290  33.418  34.635  1.00  0.00           O  
ATOM    165  P    RA     6      14.105  31.942  34.115  1.00  0.00           P  
ATOM    166  O1P  RA     6      12.732  31.563  34.249  1.00  0.00           O  
ATOM    167  O2P  RA     6      15.205  31.166  34.749  1.00  0.00           O  
ATOM    168  O5'  RA     6      14.512  32.156  32.526  1.00  0.00           O  
ATOM    169  C5'  RA     6      13.595  32.577  31.592  1.00  0.00           C  
ATOM    170 H5'1  RA     6      13.104  33.530  31.790  1.00  0.00           H  
ATOM    171 H5'2  RA     6      12.760  31.878  31.543  1.00  0.00           H  
ATOM    172  C4'  RA     6      14.123  32.715  30.166  1.00  0.00           C  
ATOM    173  H4'  RA     6      13.328  33.139  29.551  1.00  0.00           H  
ATOM    174  O4'  RA     6      15.309  33.496  30.059  1.00  0.00           O  
ATOM    175  C1'  RA     6      16.173  32.958  29.099  1.00  0.00           C  
ATOM    176  H1'  RA     6      16.569  33.669  28.374  1.00  0.00           H  
ATOM    177  N9   RA     6      17.371  32.473  29.830  1.00  0.00           N  
ATOM    178  C8   RA     6      17.535  32.200  31.185  1.00  0.00           C  
ATOM    179  H8   RA     6      16.770  32.431  31.911  1.00  0.00           H  
ATOM    180  N7   RA     6      18.739  31.810  31.542  1.00  0.00           N  
ATOM    181  C5   RA     6      19.359  31.650  30.339  1.00  0.00           C  
ATOM    182  C6   RA     6      20.616  31.175  29.927  1.00  0.00           C  
ATOM    183  N6   RA     6      21.480  30.919  30.743  1.00  0.00           N  
ATOM    184  H61  RA     6      21.289  30.910  31.735  1.00  0.00           H  
ATOM    185  H62  RA     6      22.354  30.579  30.368  1.00  0.00           H  
ATOM    186  N1   RA     6      20.983  31.092  28.634  1.00  0.00           N  
ATOM    187  C2   RA     6      20.074  31.479  27.742  1.00  0.00           C  
ATOM    188  H2   RA     6      20.516  31.414  26.759  1.00  0.00           H  
ATOM    189  N3   RA     6      18.885  31.972  27.956  1.00  0.00           N  
ATOM    190  C4   RA     6      18.594  32.038  29.277  1.00  0.00           C  
ATOM    191  C3'  RA     6      14.481  31.389  29.646  1.00  0.00           C  
ATOM    192  H3'  RA     6      15.056  30.788  30.350  1.00  0.00           H  
ATOM    193  C2'  RA     6      15.393  31.771  28.424  1.00  0.00           C  
ATOM    194 H2'1  RA     6      16.024  30.901  28.245  1.00  0.00           H  
ATOM    195  O2'  RA     6      14.653  32.147  27.206  1.00  0.00           O  
ATOM    196 HO'2  RA     6      13.728  32.034  27.435  1.00  0.00           H  
ATOM    197  O3'  RA     6      13.357  30.706  29.146  1.00  0.00           O  
ATOM    198  P    RG     7      13.309  29.108  29.192  1.00  0.00           P  
ATOM    199  O1P  RG     7      12.105  28.620  28.484  1.00  0.00           O  
ATOM    200  O2P  RG     7      13.538  28.832  30.658  1.00  0.00           O  
ATOM    201  O5'  RG     7      14.499  28.456  28.295  1.00  0.00           O  
ATOM    202  C5'  RG     7      14.548  28.462  26.852  1.00  0.00           C  
ATOM    203 H5'1  RG     7      14.228  29.451  26.522  1.00  0.00           H  
ATOM    204 H5'2  RG     7      13.879  27.756  26.360  1.00  0.00           H  
ATOM    205  C4'  RG     7      16.003  28.186  26.413  1.00  0.00           C  
ATOM    206  H4'  RG     7      16.015  28.308  25.330  1.00  0.00           H  
ATOM    207  O4'  RG     7      16.931  29.060  27.010  1.00  0.00           O  
ATOM    208  C1'  RG     7      18.100  28.269  27.331  1.00  0.00           C  
ATOM    209  H1'  RG     7      18.914  28.897  26.969  1.00  0.00           H  
ATOM    210  N9   RG     7      18.323  28.139  28.811  1.00  0.00           N  
ATOM    211  C8   RG     7      17.590  28.573  29.836  1.00  0.00           C  
ATOM    212  H8   RG     7      16.606  29.015  29.786  1.00  0.00           H  
ATOM    213  N7   RG     7      18.303  28.703  30.926  1.00  0.00           N  
ATOM    214  C5   RG     7      19.578  28.191  30.557  1.00  0.00           C  
ATOM    215  C6   RG     7      20.778  27.957  31.330  1.00  0.00           C  
ATOM    216  O6   RG     7      21.015  28.340  32.462  1.00  0.00           O  
ATOM    217  N1   RG     7      21.739  27.218  30.717  1.00  0.00           N  
ATOM    218  H1   RG     7      22.562  26.922  31.222  1.00  0.00           H  
ATOM    219  C2   RG     7      21.641  26.849  29.442  1.00  0.00           C  
ATOM    220  N2   RG     7      22.648  26.121  28.994  1.00  0.00           N  
ATOM    221  H21  RG     7      22.599  25.839  28.025  1.00  0.00           H  
ATOM    222  H22  RG     7      23.523  25.903  29.449  1.00  0.00           H  
ATOM    223  N3   RG     7      20.606  27.067  28.661  1.00  0.00           N  
ATOM    224  C4   RG     7      19.550  27.734  29.295  1.00  0.00           C  
ATOM    225  C3'  RG     7      16.495  26.672  26.510  1.00  0.00           C  
ATOM    226  H3'  RG     7      16.181  26.261  27.470  1.00  0.00           H  
ATOM    227  C2'  RG     7      18.040  26.927  26.654  1.00  0.00           C  
ATOM    228 H2'1  RG     7      18.457  26.092  27.217  1.00  0.00           H  
ATOM    229  O2'  RG     7      18.733  26.916  25.457  1.00  0.00           O  
ATOM    230 HO'2  RG     7      19.662  26.684  25.518  1.00  0.00           H  
ATOM    231  O3'  RG     7      16.020  25.763  25.502  1.00  0.00           O  
ATOM    232  P   RC3     8      15.763  24.191  25.939  1.00  0.00           P  
ATOM    233  O1P RC3     8      15.779  23.368  24.685  1.00  0.00           O  
ATOM    234  O2P RC3     8      14.617  24.258  26.763  1.00  0.00           O  
ATOM    235  O5' RC3     8      17.058  23.845  26.790  1.00  0.00           O  
ATOM    236  C5' RC3     8      18.225  23.398  26.123  1.00  0.00           C  
ATOM    237 H5'1 RC3     8      18.680  24.193  25.533  1.00  0.00           H  
ATOM    238 H5'2 RC3     8      18.036  22.551  25.465  1.00  0.00           H  
ATOM    239  C4' RC3     8      19.350  22.981  27.187  1.00  0.00           C  
ATOM    240  H4' RC3     8      20.163  22.548  26.605  1.00  0.00           H  
ATOM    241  O4' RC3     8      19.708  24.035  28.067  1.00  0.00           O  
ATOM    242  C1' RC3     8      20.266  23.473  29.234  1.00  0.00           C  
ATOM    243  H1' RC3     8      21.351  23.556  29.175  1.00  0.00           H  
ATOM    244  N1  RC3     8      19.878  24.097  30.537  1.00  0.00           N  
ATOM    245  C6  RC3     8      18.591  24.554  30.741  1.00  0.00           C  
ATOM    246  H6  RC3     8      17.914  24.490  29.902  1.00  0.00           H  
ATOM    247  C5  RC3     8      18.321  25.167  31.887  1.00  0.00           C  
ATOM    248  H5  RC3     8      17.311  25.519  32.036  1.00  0.00           H  
ATOM    249  C4  RC3     8      19.230  25.232  32.913  1.00  0.00           C  
ATOM    250  N4  RC3     8      18.871  25.624  34.093  1.00  0.00           N  
ATOM    251  H41 RC3     8      17.927  25.967  34.195  1.00  0.00           H  
ATOM    252  H42 RC3     8      19.458  25.529  34.910  1.00  0.00           H  
ATOM    253  N3  RC3     8      20.494  24.880  32.692  1.00  0.00           N  
ATOM    254  C2  RC3     8      20.801  24.249  31.523  1.00  0.00           C  
ATOM    255  O2  RC3     8      21.916  23.868  31.292  1.00  0.00           O  
ATOM    256  C3' RC3     8      18.969  21.859  28.125  1.00  0.00           C  
ATOM    257  H3' RC3     8      18.004  21.976  28.618  1.00  0.00           H  
ATOM    258  C2' RC3     8      19.993  21.929  29.256  1.00  0.00           C  
ATOM    259 H2'1 RC3     8      19.599  21.628  30.227  1.00  0.00           H  
ATOM    260  O2' RC3     8      21.291  21.337  28.886  1.00  0.00           O  
ATOM    261 HO'2 RC3     8      21.124  20.409  28.709  1.00  0.00           H  
ATOM    262  O3' RC3     8      18.912  20.568  27.513  1.00  0.00           O  
ATOM    263  H3T RC3     8      18.694  19.947  28.212  1.00  0.00           H  
TER     264      RC3     8
ATOM    264  K+   K+     9      44.184  40.520  52.056  1.00  0.00           K  
TER     265       K+     9
ATOM    265  K+   K+    10      10.345  37.587  55.549  1.00  0.00           K  
TER     266       K+    10
ATOM    266  K+   K+    11       4.682  27.115  44.959  1.00  0.00           K  
TER     267       K+    11
ATOM    267  K+   K+    12      14.203  37.164  20.028  1.00  0.00           K  
TER     268       K+    12
ATOM    268  K+   K+    13      32.527  10.475  19.045  1.00  0.00           K  
TER     269       K+    13
ATOM    269  K+   K+    14      45.587  48.028  29.984  1.00  0.00           K  
TER     270       K+    14
ATOM    270  K+   K+    15      46.750  23.960  26.648  1.00  0.00           K  
TER     271       K+    15
ATOM    271  K+   K+    16       6.381  13.135  23.632  1.00  0.00           K  
TER     272       K+    16
ATOM    272  K+   K+    17      37.252  17.406  19.945  1.00  0.00           K  
TER     273       K+    17
ATOM    273  K+   K+    18      52.406  46.129  20.790  1.00  0.00           K  
TER     274       K+    18
ATOM    274  K+   K+    19      15.854  40.098  28.805  1.00  0.00           K  
TER     275       K+    19
ATOM    275  K+   K+    20      37.902  29.487  40.373  1.00  0.00           K  
TER     276       K+    20
ATOM    276  K+   K+    21      26.811  17.086  14.376  1.00  0.00           K  
TER     277       K+    21
ATOM    277  K+   K+    22      36.870  39.678  24.307  1.00  0.00           K  
TER     278       K+    22
ATOM    278  K+   K+    23      48.320  30.297  25.142  1.00  0.00           K  
TER     279       K+    23
ATOM    279  K+   K+    24      60.328  26.887  28.072  1.00  0.00           K  
TER     280       K+    24
ATOM    280  K+   K+    25      35.411  56.527   3.473  1.00  0.00           K  
TER     281       K+    25
ATOM    281  K+   K+    26      35.850  52.621  46.462  1.00  0.00           K  
TER     282       K+    26
ATOM    282  K+   K+    27      20.282  34.372  47.571  1.00  0.00           K  
TER     283       K+    27
ATOM    283  K+   K+    28      35.222   7.370  37.978  1.00  0.00           K  
TER     284       K+    28
ATOM    284  K+   K+    29      12.220  29.366   7.812  1.00  0.00           K  
TER     285       K+    29
ATOM    285  K+   K+    30      51.894   2.365  28.141  1.00  0.00           K  
TER     286       K+    30
ATOM    286  K+   K+    31      41.816  36.993  14.957  1.00  0.00           K  
TER     287       K+    31
ATOM    287  K+   K+    32      60.283   3.733  27.587  1.00  0.00           K  
TER     288       K+    32
ATOM    288  K+   K+    33      11.119  39.815   6.991  1.00  0.00           K  
TER     289       K+    33
ATOM    289  K+   K+    34       1.965   2.564   8.312  1.00  0.00           K  
TER     290       K+    34
ATOM    290  K+   K+    35      22.499  24.241  34.728  1.00  0.00           K  
TER     291       K+    35
ATOM    291  K+   K+    36      52.795  16.025  23.423  1.00  0.00           K  
TER     292       K+    36
ATOM    292  K+   K+    37      51.813  52.768  19.087  1.00  0.00           K  
TER     293       K+    37
ATOM    293  K+   K+    38      38.461  23.502  54.642  1.00  0.00           K  
TER     294       K+    38
ATOM    294  K+   K+    39      14.920   7.162   1.036  1.00  0.00           K  
TER     295       K+    39
ATOM    295  K+   K+    40      56.508  22.414  33.165  1.00  0.00           K  
TER     296       K+    40
ATOM    296  K+   K+    41      28.383  21.043  51.324  1.00  0.00           K  
TER     297       K+    41
ATOM    297  K+   K+    42      13.919   8.750  41.648  1.00  0.00           K  
TER     298       K+    42
ATOM    298  K+   K+    43      29.190  40.084  52.554  1.00  0.00           K  
TER     299       K+    43
ATOM    299  K+   K+    44      22.713  55.256  51.533  1.00  0.00           K  
TER     300       K+    44
ATOM    300  K+   K+    45      55.563  44.922  42.757  1.00  0.00           K  
TER     301       K+    45
ATOM    301  K+   K+    46      35.434   2.327  52.723  1.00  0.00           K  
TER     302       K+    46
ATOM    302  K+   K+    47      38.393  43.680   7.225  1.00  0.00           K  
TER     303       K+    47
ATOM    303  K+   K+    48       3.756   5.203  24.197  1.00  0.00           K  
TER     304       K+    48
ATOM    304  K+   K+    49      43.321  12.726  27.462  1.00  0.00           K  
TER     305       K+    49
ATOM    305  K+   K+    50      35.981  33.927  14.910  1.00  0.00           K  
TER     306       K+    50
ATOM    306  K+   K+    51      17.603  58.247  39.652  1.00  0.00           K  
TER     307       K+    51
ATOM    307  K+   K+    52       4.270  17.467  18.706  1.00  0.00           K  
TER     308       K+    52
ATOM    308  K+   K+    53      24.739   6.234  20.747  1.00  0.00           K  
TER     309       K+    53
ATOM    309  K+   K+    54       1.228  42.913  57.034  1.00  0.00           K  
TER     310       K+    54
ATOM    310  K+   K+    55      13.943  33.460  15.712  1.00  0.00           K  
TER     311       K+    55
ATOM    311  K+   K+    56      42.687  49.813  42.638  1.00  0.00           K  
TER     312       K+    56
ATOM    312  K+   K+    57      43.139  52.377  29.846  1.00  0.00           K  
TER     313       K+    57
ATOM    313  K+   K+    58      18.471  47.327  27.073  1.00  0.00           K  
TER     314       K+    58
ATOM    314  K+   K+    59       6.712  15.257  12.825  1.00  0.00           K  
TER     315       K+    59
ATOM    315  K+   K+    60      43.002   0.014  59.748  1.00  0.00           K  
TER     316       K+    60
ATOM    316  K+   K+    61      16.655  11.439  38.044  1.00  0.00           K  
TER     317       K+    61
ATOM    317  K+   K+    62      34.179  35.778  34.199  1.00  0.00           K  
TER     318       K+    62
ATOM    318  K+   K+    63      20.033  33.866  11.908  1.00  0.00           K  
TER     319       K+    63
ATOM    319  K+   K+    64      16.437   3.670   8.751  1.00  0.00           K  
TER     320       K+    64
ATOM    320  K+   K+    65      52.016  29.691  38.579  1.00  0.00           K  
TER     321       K+    65
ATOM    321  K+   K+    66      20.230  30.974  39.974  1.00  0.00           K  
TER     322       K+    66
ATOM    322  K+   K+    67      20.517  23.755   2.130  1.00  0.00           K  
TER     323       K+    67
ATOM    323  K+   K+    68      58.787  37.707  39.570  1.00  0.00           K  
TER     324       K+    68
ATOM    324  K+   K+    69      27.876  27.720  41.186  1.00  0.00           K  
TER     325       K+    69
ATOM    325  K+   K+    70      55.957   8.900   8.612  1.00  0.00           K  
TER     326       K+    70
ATOM    326  K+   K+    71      54.150   2.072  47.999  1.00  0.00           K  
TER     327       K+    71
ATOM    327  K+   K+    72      18.923  29.964  33.632  1.00  0.00           K  
TER     328       K+    72
ATOM    328  K+   K+    73      34.440  47.154  37.171  1.00  0.00           K  
TER     329       K+    73
ATOM    329  K+   K+    74      47.626  14.591  53.585  1.00  0.00           K  
TER     330       K+    74
ATOM    330  K+   K+    75      49.635  24.730   2.445  1.00  0.00           K  
TER     331       K+    75
ATOM    331  K+   K+    76      49.077  14.468  20.693  1.00  0.00           K  
TER     332       K+    76
ATOM    332  K+   K+    77       3.050  47.541  47.086  1.00  0.00           K  
TER     333       K+    77
ATOM    333  K+   K+    78       2.352  11.340  36.850  1.00  0.00           K  
TER     334       K+    78
ATOM    334  K+   K+    79      38.631  25.246  23.808  1.00  0.00           K  
TER     335       K+    79
ATOM    335  K+   K+    80      50.235  49.967  49.161  1.00  0.00           K  
TER     336       K+    80
ATOM    336  K+   K+    81      42.213  10.142  42.054  1.00  0.00           K  
TER     337       K+    81
ATOM    337  K+   K+    82      52.875  51.372   4.900  1.00  0.00           K  
TER     338       K+    82
ATOM    338  K+   K+    83      34.149  54.110  10.390  1.00  0.00           K  
TER     339       K+    83
ATOM    339  K+   K+    84      39.608  30.606   5.601  1.00  0.00           K  
TER     340       K+    84
ATOM    340  K+   K+    85      19.993  19.090  25.427  1.00  0.00           K  
TER     341       K+    85
ATOM    341  K+   K+    86      22.000   4.174  17.768  1.00  0.00           K  
TER     342       K+    86
ATOM    342  K+   K+    87      13.039  28.939  45.508  1.00  0.00           K  
TER     343       K+    87
ATOM    343  K+   K+    88      17.326   9.825  55.176  1.00  0.00           K  
TER     344       K+    88
ATOM    344  K+   K+    89      45.380  28.401  33.644  1.00  0.00           K  
TER     345       K+    89
ATOM    345  K+   K+    90      23.931  32.408  46.693  1.00  0.00           K  
TER     346       K+    90
ATOM    346  K+   K+    91      12.287   5.001   7.028  1.00  0.00           K  
TER     347       K+    91
ATOM    347  K+   K+    92      24.622  13.846  34.125  1.00  0.00           K  
TER     348       K+    92
ATOM    348  K+   K+    93      58.586   6.618  15.866  1.00  0.00           K  
TER     349       K+    93
ATOM    349  K+   K+    94       9.186  24.409   3.990  1.00  0.00           K  
TER     350       K+    94
ATOM    350  K+   K+    95      15.544  45.596  51.475  1.00  0.00           K  
TER     351       K+    95
ATOM    351  K+   K+    96      15.020  56.425  10.950  1.00  0.00           K  
TER     352       K+    96
ATOM    352  K+   K+    97      18.090  37.309   1.012  1.00  0.00           K  
TER     353       K+    97
ATOM    353  K+   K+    98      39.033  26.209  43.622  1.00  0.00           K  
TER     354       K+    98
ATOM    354  K+   K+    99       4.126  53.093   7.916  1.00  0.00           K  
TER     355       K+    99
ATOM    355  K+   K+   100      14.810   2.504  18.055  1.00  0.00           K  
TER     356       K+   100
ATOM    356  K+   K+   101       8.908  50.051  55.691  1.00  0.00           K  
TER     357       K+   101
ATOM    357  K+   K+   102      47.474  21.304  33.339  1.00  0.00           K  
TER     358       K+   102
ATOM    358  K+   K+   103      57.891  52.432   3.874  1.00  0.00           K  
TER     359       K+   103
ATOM    359  K+   K+   104       4.658  46.240   3.979  1.00  0.00           K  
TER     360       K+   104
ATOM    360  K+   K+   105      45.826   6.797   1.056  1.00  0.00           K  
TER     361       K+   105
ATOM    361  K+   K+   106      47.276  38.475  11.436  1.00  0.00           K  
TER     362       K+   106
ATOM    362  K+   K+   107      54.512  37.108  27.767  1.00  0.00           K  
TER     363       K+   107
ATOM    363  K+   K+   108      36.019  42.182  39.309  1.00  0.00           K  
TER     364       K+   108
ATOM    364  K+   K+   109      55.569  33.800  12.553  1.00  0.00           K  
TER     365       K+   109
ATOM    365  K+   K+   110      32.525  53.196   4.356  1.00  0.00           K  
TER     366       K+   110
ATOM    366  K+   K+   111      29.536   6.595  34.965  1.00  0.00           K  
TER     367       K+   111
ATOM    367  K+   K+   112       1.409  54.735  22.103  1.00  0.00           K  
TER     368       K+   112
ATOM    368  K+   K+   113      16.067  41.146  48.348  1.00  0.00           K  
TER     369       K+   113
ATOM    369  K+   K+   114      32.905   5.934  20.109  1.00  0.00           K  
TER     370       K+   114
ATOM    370  K+   K+   115       9.431  19.643  43.198  1.00  0.00           K  
TER     371       K+   115
ATOM    371  K+   K+   116      28.530  12.731   4.932  1.00  0.00           K  
TER     372       K+   116
ATOM    372  K+   K+   117      27.869  47.705   4.399  1.00  0.00           K  
TER     373       K+   117
ATOM    373  K+   K+   118      17.738  21.472  54.078  1.00  0.00           K  
TER     374       K+   118
ATOM    374  K+   K+   119      35.126  22.185   4.633  1.00  0.00           K  
TER     375       K+   119
ATOM    375  K+   K+   120      48.679   8.654   7.444  1.00  0.00           K  
TER     376       K+   120
ATOM    376  K+   K+   121      22.812  53.162  40.065  1.00  0.00           K  
TER     377       K+   121
ATOM    377  K+   K+   122      41.043  53.205  51.502  1.00  0.00           K  
TER     378       K+   122
ATOM    378  K+   K+   123      59.891   4.892  31.642  1.00  0.00           K  
TER     379       K+   123
ATOM    379  K+   K+   124       7.014   3.213  51.730  1.00  0.00           K  
TER     380       K+   124
ATOM    380  K+   K+   125      25.635  41.025  32.436  1.00  0.00           K  
TER     381       K+   125
ATOM    381  K+   K+   126      40.945  29.624  57.606  1.00  0.00           K  
TER     382       K+   126
ATOM    382  K+   K+   127      51.720  28.335  52.442  1.00  0.00           K  
TER     383       K+   127
ATOM    383  K+   K+   128      42.117  26.332   8.599  1.00  0.00           K  
TER     384       K+   128
ATOM    384  K+   K+   129      56.997  38.280  11.216  1.00  0.00           K  
TER     385       K+   129
ATOM    385  K+   K+   130      28.018  20.736   8.710  1.00  0.00           K  
TER     386       K+   130
ATOM    386  K+   K+   131      54.859   7.267  34.535  1.00  0.00           K  
TER     387       K+   131
ATOM    387  K+   K+   132      12.547  37.683  33.610  1.00  0.00           K  
TER     388       K+   132
ATOM    388  K+   K+   133      51.975  20.676   9.208  1.00  0.00           K  
TER     389       K+   133
ATOM    389  K+   K+   134      45.673  57.411  58.957  1.00  0.00           K  
TER     390       K+   134
ATOM    390  K+   K+   135      24.702   2.097  29.123  1.00  0.00           K  
TER     391       K+   135
ATOM    391  K+   K+   136       6.651  57.679  56.211  1.00  0.00           K  
TER     392       K+   136
ATOM    392  K+   K+   137      50.281   3.106  47.285  1.00  0.00           K  
TER     393       K+   137
ATOM    393  K+   K+   138      13.575  15.623   3.930  1.00  0.00           K  
TER     394       K+   138
ATOM    394  K+   K+   139      44.074  23.695   5.839  1.00  0.00           K  
TER     395       K+   139
ATOM    395  K+   K+   140      51.748  24.401   8.153  1.00  0.00           K  
TER     396       K+   140
ATOM    396  K+   K+   141      32.006  31.809   7.426  1.00  0.00           K  
TER     397       K+   141
ATOM    397  K+   K+   142      56.280  54.030  32.119  1.00  0.00           K  
TER     398       K+   142
ATOM    398  K+   K+   143      22.760  54.055  17.907  1.00  0.00           K  
TER     399       K+   143
ATOM    399  K+   K+   144      17.056  32.634  44.887  1.00  0.00           K  
TER     400       K+   144
ATOM    400  K+   K+   145       4.433  17.725  44.054  1.00  0.00           K  
TER     401       K+   145
ATOM    401  K+   K+   146      54.006  40.773   0.287  1.00  0.00           K  
TER     402       K+   146
ATOM    402  K+   K+   147      23.369  20.494  36.293  1.00  0.00           K  
TER     403       K+   147
ATOM    403  K+   K+   148       0.395   8.539  44.959  1.00  0.00           K  
TER     404       K+   148
ATOM    404  K+   K+   149      49.324  45.770  33.588  1.00  0.00           K  
TER     405       K+   149
ATOM    405  K+   K+   150      33.199  56.095  31.503  1.00  0.00           K  
TER     406       K+   150
ATOM    406  K+   K+   151      32.881  30.416  28.573  1.00  0.00           K  
TER     407       K+   151
ATOM    407  K+   K+   152       5.227  49.524  44.119  1.00  0.00           K  
TER     408       K+   152
ATOM    408  Cl- Cl-   153      18.125  54.022  11.612  1.00  0.00          CL  
TER     409      Cl-   153
ATOM    409  Cl- Cl-   154       0.854   6.928  33.344  1.00  0.00          CL  
TER     410      Cl-   154
ATOM    410  Cl- Cl-   155      19.031  19.328  45.437  1.00  0.00          CL  
TER     411      Cl-   155
ATOM    411  Cl- Cl-   156      13.699  12.747  36.909  1.00  0.00          CL  
TER     412      Cl-   156
ATOM    412  Cl- Cl-   157      26.290  37.735  26.264  1.00  0.00          CL  
TER     413      Cl-   157
ATOM    413  Cl- Cl-   158      49.293  36.300   9.638  1.00  0.00          CL  
TER     414      Cl-   158
ATOM    414  Cl- Cl-   159       1.035  25.836  25.166  1.00  0.00          CL  
TER     415      Cl-   159
ATOM    415  Cl- Cl-   160      28.021  39.456  19.360  1.00  0.00          CL  
TER     416      Cl-   160
ATOM    416  Cl- Cl-   161      13.842  46.270   2.702  1.00  0.00          CL  
TER     417      Cl-   161
ATOM    417  Cl- Cl-   162      19.624  41.608   6.351  1.00  0.00          CL  
TER     418      Cl-   162
ATOM    418  Cl- Cl-   163      42.063  32.242  33.475  1.00  0.00          CL  
TER     419      Cl-   163
ATOM    419  Cl- Cl-   164      25.035   1.216   3.057  1.00  0.00          CL  
TER     420      Cl-   164
ATOM    420  Cl- Cl-   165      30.226  22.071  28.500  1.00  0.00          CL  
TER     421      Cl-   165
ATOM    421  Cl- Cl-   166      44.429  23.419  19.457  1.00  0.00          CL  
TER     422      Cl-   166
ATOM    422  Cl- Cl-   167      20.667   9.302  15.199  1.00  0.00          CL  
TER     423      Cl-   167
ATOM    423  Cl- Cl-   168      48.130  10.865  59.538  1.00  0.00          CL  
TER     424      Cl-   168
ATOM    424  Cl- Cl-   169      21.057  54.798  46.582  1.00  0.00          CL  
TER     425      Cl-   169
ATOM    425  Cl- Cl-   170      41.190  47.874  52.463  1.00  0.00          CL  
TER     426      Cl-   170
ATOM    426  Cl- Cl-   171      31.111  24.568  32.887  1.00  0.00          CL  
TER     427      Cl-   171
ATOM    427  Cl- Cl-   172      17.187  17.657   6.439  1.00  0.00          CL  
TER     428      Cl-   172
ATOM    428  Cl- Cl-   173      44.460  58.848  54.395  1.00  0.00          CL  
TER     429      Cl-   173
ATOM    429  Cl- Cl-   174      46.193  42.719  31.579  1.00  0.00          CL  
TER     430      Cl-   174
ATOM    430  Cl- Cl-   175      17.846   7.516  23.909  1.00  0.00          CL  
TER     431      Cl-   175
ATOM    431  Cl- Cl-   176      55.859  46.118  51.560  1.00  0.00          CL  
TER     432      Cl-   176
ATOM    432  Cl- Cl-   177      60.188  18.253  29.372  1.00  0.00          CL  
TER     433      Cl-   177
ATOM    433  Cl- Cl-   178      59.823   5.679  49.591  1.00  0.00          CL  
TER     434      Cl-   178
ATOM    434  Cl- Cl-   179      33.617  34.887   9.836  1.00  0.00          CL  
TER     435      Cl-   179
ATOM    435  Cl- Cl-   180      13.564  25.038   4.517  1.00  0.00          CL  
TER     436      Cl-   180
ATOM    436  Cl- Cl-   181      10.810  26.924   0.483  1.00  0.00          CL  
TER     437      Cl-   181
ATOM    437  Cl- Cl-   182      48.432  15.044  27.577  1.00  0.00          CL  
TER     438      Cl-   182
ATOM    438  Cl- Cl-   183      57.345  47.706   1.239  1.00  0.00          CL  
TER     439      Cl-   183
ATOM    439  Cl- Cl-   184      57.033  33.957  42.463  1.00  0.00          CL  
TER     440      Cl-   184
ATOM    440  Cl- Cl-   185      45.879  47.218   1.233  1.00  0.00          CL  
TER     441      Cl-   185
ATOM    441  Cl- Cl-   186      21.533  28.787  51.700  1.00  0.00          CL  
TER     442      Cl-   186
ATOM    442  Cl- Cl-   187       2.683   8.768  10.258  1.00  0.00          CL  
TER     443      Cl-   187
ATOM    443  Cl- Cl-   188      27.180  41.884   5.165  1.00  0.00          CL  
TER     444      Cl-   188
ATOM    444  Cl- Cl-   189      36.825  13.801  25.822  1.00  0.00          CL  
TER     445      Cl-   189
ATOM    445  Cl- Cl-   190      42.400  27.485  34.228  1.00  0.00          CL  
TER     446      Cl-   190
ATOM    446  Cl- Cl-   191      20.181  26.757  43.009  1.00  0.00          CL  
TER     447      Cl-   191
ATOM    447  Cl- Cl-   192       2.062  12.472  13.573  1.00  0.00          CL  
TER     448      Cl-   192
ATOM    448  Cl- Cl-   193      17.066  19.754  38.680  1.00  0.00          CL  
TER     449      Cl-   193
ATOM    449  Cl- Cl-   194       5.671   4.375  31.186  1.00  0.00          CL  
TER     450      Cl-   194
ATOM    450  Cl- Cl-   195      30.202  52.717  42.492  1.00  0.00          CL  
TER     451      Cl-   195
ATOM    451  Cl- Cl-   196      37.655  37.455  11.952  1.00  0.00          CL  
TER     452      Cl-   196
ATOM    452  Cl- Cl-   197      36.478  19.289  54.832  1.00  0.00          CL  
TER     453      Cl-   197
ATOM    453  Cl- Cl-   198      51.082  54.781   2.501  1.00  0.00          CL  
TER     454      Cl-   198
ATOM    454  Cl- Cl-   199      38.585  33.631  43.071  1.00  0.00          CL  
TER     455      Cl-   199
ATOM    455  Cl- Cl-   200      15.324   1.114  47.177  1.00  0.00          CL  
TER     456      Cl-   200
ATOM    456  Cl- Cl-   201      37.430   3.391   0.101  1.00  0.00          CL  
TER     457      Cl-   201
ATOM    457  Cl- Cl-   202      49.896  26.132  43.139  1.00  0.00          CL  
TER     458      Cl-   202
ATOM    458  Cl- Cl-   203      55.971   3.582  24.843  1.00  0.00          CL  
TER     459      Cl-   203
ATOM    459  Cl- Cl-   204      21.864  49.018  45.238  1.00  0.00          CL  
TER     460      Cl-   204
ATOM    460  Cl- Cl-   205       2.971  15.324  20.597  1.00  0.00          CL  
TER     461      Cl-   205
ATOM    461  Cl- Cl-   206      12.956  41.636  17.246  1.00  0.00          CL  
TER     462      Cl-   206
ATOM    462  Cl- Cl-   207      48.398  11.315   8.910  1.00  0.00          CL  
TER     463      Cl-   207
ATOM    463  Cl- Cl-   208      30.395  25.608  18.729  1.00  0.00          CL  
TER     464      Cl-   208
ATOM    464  Cl- Cl-   209      36.771  50.271  26.949  1.00  0.00          CL  
TER     465      Cl-   209
ATOM    465  Cl- Cl-   210      41.352  34.282  18.980  1.00  0.00          CL  
TER     466      Cl-   210
ATOM    466  Cl- Cl-   211       6.202  52.013  14.302  1.00  0.00          CL  
TER     467      Cl-   211
ATOM    467  Cl- Cl-   212       1.625   0.568  53.031  1.00  0.00          CL  
TER     468      Cl-   212
ATOM    468  Cl- Cl-   213      40.583  42.649  55.861  1.00  0.00          CL  
TER     469      Cl-   213
ATOM    469  Cl- Cl-   214      25.387  14.670  29.505  1.00  0.00          CL  
TER     470      Cl-   214
ATOM    470  Cl- Cl-   215      24.300  42.453  15.515  1.00  0.00          CL  
TER     471      Cl-   215
ATOM    471  Cl- Cl-   216      25.667   1.742  35.065  1.00  0.00          CL  
TER     472      Cl-   216
ATOM    472  Cl- Cl-   217      21.988  39.508  48.753  1.00  0.00          CL  
TER     473      Cl-   217
ATOM    473  Cl- Cl-   218       7.982  36.004  38.438  1.00  0.00          CL  
TER     474      Cl-   218
ATOM    474  Cl- Cl-   219      31.892   6.287  12.881  1.00  0.00          CL  
TER     475      Cl-   219
ATOM    475  Cl- Cl-   220       1.161  10.733  55.701  1.00  0.00          CL  
TER     476      Cl-   220
ATOM    476  Cl- Cl-   221      18.207  59.640  12.144  1.00  0.00          CL  
TER     477      Cl-   221
ATOM    477  Cl- Cl-   222       6.238   7.536  55.903  1.00  0.00          CL  
TER     478      Cl-   222
ATOM    478  Cl- Cl-   223      33.097  26.946   3.544  1.00  0.00          CL  
TER     479      Cl-   223
ATOM    479  Cl- Cl-   224      20.292  16.658   1.394  1.00  0.00          CL  
TER     480      Cl-   224
ATOM    480  Cl- Cl-   225       9.848  53.498  52.015  1.00  0.00          CL  
TER     481      Cl-   225
ATOM    481  Cl- Cl-   226       6.281  57.386  15.744  1.00  0.00          CL  
TER     482      Cl-   226
ATOM    482  Cl- Cl-   227       8.593  19.236  10.629  1.00  0.00          CL  
TER     483      Cl-   227
ATOM    483  Cl- Cl-   228      29.051  40.461  32.415  1.00  0.00          CL  
TER     484      Cl-   228
ATOM    484  Cl- Cl-   229      17.919  31.300   7.893  1.00  0.00          CL  
TER     485      Cl-   229
ATOM    485  Cl- Cl-   230      45.749  53.045  41.284  1.00  0.00          CL  
TER     486      Cl-   230
ATOM    486  Cl- Cl-   231      41.085  18.000  34.415  1.00  0.00          CL  
TER     487      Cl-   231
ATOM    487  Cl- Cl-   232      45.515  15.960   4.909  1.00  0.00          CL  
TER     488      Cl-   232
ATOM    488  Cl- Cl-   233      43.692  48.999  34.224  1.00  0.00          CL  
TER     489      Cl-   233
ATOM    489  Cl- Cl-   234       2.746  41.121  53.364  1.00  0.00          CL  
TER     490      Cl-   234
ATOM    490  Cl- Cl-   235      32.386  56.330  38.659  1.00  0.00          CL  
TER     491      Cl-   235
ATOM    491  Cl- Cl-   236      52.335  55.887  29.838  1.00  0.00          CL  
TER     492      Cl-   236
ATOM    492  Cl- Cl-   237       3.902  32.977   3.420  1.00  0.00          CL  
TER     493      Cl-   237
ATOM    493  Cl- Cl-   238      47.992  23.639   6.985  1.00  0.00          CL  
TER     494      Cl-   238
ATOM    494  Cl- Cl-   239      55.866  28.520  13.095  1.00  0.00          CL  
TER     495      Cl-   239
ATOM    495  Cl- Cl-   240      54.699  52.540  43.933  1.00  0.00          CL  
TER     496      Cl-   240
ATOM    496  Cl- Cl-   241      34.533  41.509   3.932  1.00  0.00          CL  
TER     497      Cl-   241
ATOM    497  Cl- Cl-   242      41.715  11.475  52.649  1.00  0.00          CL  
TER     498      Cl-   242
ATOM    498  Cl- Cl-   243      40.919  45.088  42.538  1.00  0.00          CL  
TER     499      Cl-   243
ATOM    499  Cl- Cl-   244      26.343  13.679  39.578  1.00  0.00          CL  
TER     500      Cl-   244
ATOM    500  Cl- Cl-   245      20.807  29.800   1.574  1.00  0.00          CL  
TER     501      Cl-   245
ATOM    501  Cl- Cl-   246      56.436  38.703  17.644  1.00  0.00          CL  
TER     502      Cl-   246
ATOM    502  Cl- Cl-   247      47.060  52.292  53.914  1.00  0.00          CL  
TER     503      Cl-   247
ATOM    503  Cl- Cl-   248      18.473  17.658  50.274  1.00  0.00          CL  
TER     504      Cl-   248
ATOM    504  Cl- Cl-   249      58.211  39.386  33.849  1.00  0.00          CL  
TER     505      Cl-   249
ATOM    505  Cl- Cl-   250      52.109   6.725  11.424  1.00  0.00          CL  
TER     506      Cl-   250
ATOM    506  Cl- Cl-   251      53.027   6.491  21.139  1.00  0.00          CL  
TER     507      Cl-   251
ATOM    507  Cl- Cl-   252      34.702  28.758  14.294  1.00  0.00          CL  
TER     508      Cl-   252
ATOM    508  Cl- Cl-   253      39.250  52.264  34.082  1.00  0.00          CL  
TER     509      Cl-   253
ATOM    509  Cl- Cl-   254      38.949   9.043  32.434  1.00  0.00          CL  
TER     510      Cl-   254
ATOM    510  Cl- Cl-   255      24.232   1.305  19.785  1.00  0.00          CL  
TER     511      Cl-   255
ATOM    511  Cl- Cl-   256       5.313  40.684  43.055  1.00  0.00          CL  
TER     512      Cl-   256
ATOM    512  Cl- Cl-   257      30.153  45.256  41.863  1.00  0.00          CL  
TER     513      Cl-   257
ATOM    513  Cl- Cl-   258       1.280  27.152  41.109  1.00  0.00          CL  
TER     514      Cl-   258
ATOM    514  Cl- Cl-   259      27.371  24.131  55.997  1.00  0.00          CL  
TER     515      Cl-   259
ATOM    515  Cl- Cl-   260      16.412  56.981  57.071  1.00  0.00          CL  
TER     516      Cl-   260
ATOM    516  Cl- Cl-   261       7.749   6.527  11.955  1.00  0.00          CL  
TER     517      Cl-   261
ATOM    517  Cl- Cl-   262      49.729  25.987  30.445  1.00  0.00          CL  
TER     518      Cl-   262
ATOM    518  Cl- Cl-   263       2.037  10.299  19.281  1.00  0.00          CL  
TER     519      Cl-   263
ATOM    519  Cl- Cl-   264      45.029  28.800   1.480  1.00  0.00          CL  
TER     520      Cl-   264
ATOM    520  Cl- Cl-   265      52.252  50.147  14.292  1.00  0.00          CL  
TER     521      Cl-   265
ATOM    521  Cl- Cl-   266      56.279  22.675  52.291  1.00  0.00          CL  
TER     522      Cl-   266
ATOM    522  Cl- Cl-   267      12.617  35.656  22.275  1.00  0.00          CL  
TER     523      Cl-   267
ATOM    523  Cl- Cl-   268      37.336  24.227   9.145  1.00  0.00          CL  
TER     524      Cl-   268
ATOM    524  Cl- Cl-   269      37.196   1.160  37.741  1.00  0.00          CL  
TER     525      Cl-   269
ATOM    525  Cl- Cl-   270      18.975  16.697  20.731  1.00  0.00          CL  
TER     526      Cl-   270
ATOM    526  Cl- Cl-   271       5.606  15.587  41.908  1.00  0.00          CL  
TER     527      Cl-   271
ATOM    527  Cl- Cl-   272      47.601   9.180  44.920  1.00  0.00          CL  
TER     528      Cl-   272
ATOM    528  Cl- Cl-   273       6.352  39.572   5.128  1.00  0.00          CL  
TER     529      Cl-   273
ATOM    529  Cl- Cl-   274       4.078  31.391  47.699  1.00  0.00          CL  
TER     530      Cl-   274
ATOM    530  Cl- Cl-   275      10.534  42.570   8.145  1.00  0.00          CL  
TER     531      Cl-   275
ATOM    531  Cl- Cl-   276      15.781  51.223  23.512  1.00  0.00          CL  
TER     532      Cl-   276
ATOM    532  Cl- Cl-   277      11.258  19.348  50.830  1.00  0.00          CL  
TER     533      Cl-   277
ATOM    533  Cl- Cl-   278      51.288  21.440  33.151  1.00  0.00          CL  
TER     534      Cl-   278
ATOM    534  Cl- Cl-   279      56.469  51.999  17.044  1.00  0.00          CL  
TER     535      Cl-   279
ATOM    535  Cl- Cl-   280      11.013  48.822  57.913  1.00  0.00          CL  
TER     536      Cl-   280
ATOM    536  Cl- Cl-   281      41.379  14.901  23.841  1.00  0.00          CL  
TER     537      Cl-   281
ATOM    537  Cl- Cl-   282      40.944  23.235   2.550  1.00  0.00          CL  
TER     538      Cl-   282
ATOM    538  Cl- Cl-   283      57.750  58.311  35.322  1.00  0.00          CL  
TER     539      Cl-   283
ATOM    539  Cl- Cl-   284      28.902  55.089   8.054  1.00  0.00          CL  
TER     540      Cl-   284
ATOM    540  Cl- Cl-   285      37.978  56.083  21.892  1.00  0.00          CL  
TER     541      Cl-   285
ATOM    541  Cl- Cl-   286      55.924   8.654  45.912  1.00  0.00          CL  
TER     542      Cl-   286
ATOM    542  Cl- Cl-   287       5.515  58.505   8.842  1.00  0.00          CL  
TER     543      Cl-   287
ATOM    543  Cl- Cl-   288      34.793  34.586  25.672  1.00  0.00          CL  
TER     544      Cl-   288
ATOM    544  Cl- Cl-   289      28.777  58.197   1.172  1.00  0.00          CL  
END   
