# Supplementary material for: Toward Accurate RNA Folding Thermodynamics: Evaluation of Enhanced Sampling Methods for Force Field Benchmarking
Source: J Chem Theory Comput. 2026 May 14;22(10):5247–58. doi: 10.1021/acs.jctc.6c00108 (PMC13217565; doi:10.1021/acs.jctc.6c00108)
Supplement: Supplementary file 2 [file ct6c00108_si_002.zip › GAGA_clusters/ss_13.pdb]

ATOM      1  H5T RG5     1      38.508  10.067   3.720  1.00  0.00           H  
ATOM      2  O5' RG5     1      38.527  11.024   3.654  1.00  0.00           O  
ATOM      3  C5' RG5     1      39.871  11.461   3.684  1.00  0.00           C  
ATOM      4 H5'1 RG5     1      39.984  12.498   3.367  1.00  0.00           H  
ATOM      5 H5'2 RG5     1      40.407  10.901   2.917  1.00  0.00           H  
ATOM      6  C4' RG5     1      40.580  11.242   5.011  1.00  0.00           C  
ATOM      7  H4' RG5     1      41.584  11.666   4.994  1.00  0.00           H  
ATOM      8  O4' RG5     1      39.751  11.705   6.055  1.00  0.00           O  
ATOM      9  C1' RG5     1      39.739  10.767   7.129  1.00  0.00           C  
ATOM     10  H1' RG5     1      40.047  11.312   8.021  1.00  0.00           H  
ATOM     11  N9  RG5     1      38.437  10.153   7.383  1.00  0.00           N  
ATOM     12  C8  RG5     1      37.268  10.489   6.757  1.00  0.00           C  
ATOM     13  H8  RG5     1      37.376  11.241   5.989  1.00  0.00           H  
ATOM     14  N7  RG5     1      36.166  10.235   7.402  1.00  0.00           N  
ATOM     15  C5  RG5     1      36.614   9.439   8.445  1.00  0.00           C  
ATOM     16  C6  RG5     1      35.952   8.696   9.527  1.00  0.00           C  
ATOM     17  O6  RG5     1      34.817   8.556   9.752  1.00  0.00           O  
ATOM     18  N1  RG5     1      36.830   8.153  10.503  1.00  0.00           N  
ATOM     19  H1  RG5     1      36.383   7.576  11.200  1.00  0.00           H  
ATOM     20  C2  RG5     1      38.145   8.284  10.422  1.00  0.00           C  
ATOM     21  N2  RG5     1      38.848   7.735  11.314  1.00  0.00           N  
ATOM     22  H21 RG5     1      38.326   7.522  12.152  1.00  0.00           H  
ATOM     23  H22 RG5     1      39.852   7.797  11.224  1.00  0.00           H  
ATOM     24  N3  RG5     1      38.823   8.951   9.443  1.00  0.00           N  
ATOM     25  C4  RG5     1      38.013   9.493   8.510  1.00  0.00           C  
ATOM     26  C3' RG5     1      40.782   9.728   5.298  1.00  0.00           C  
ATOM     27  H3' RG5     1      39.980   9.088   4.930  1.00  0.00           H  
ATOM     28  C2' RG5     1      40.815   9.741   6.809  1.00  0.00           C  
ATOM     29 H2'1 RG5     1      40.545   8.855   7.384  1.00  0.00           H  
ATOM     30  O2' RG5     1      42.098  10.237   7.223  1.00  0.00           O  
ATOM     31 HO'2 RG5     1      42.730  10.190   6.502  1.00  0.00           H  
ATOM     32  O3' RG5     1      42.066   9.217   4.828  1.00  0.00           O  
ATOM     33  P    RC     2      42.426   7.715   4.272  1.00  0.00           P  
ATOM     34  O1P  RC     2      43.904   7.611   4.186  1.00  0.00           O  
ATOM     35  O2P  RC     2      41.598   7.311   3.131  1.00  0.00           O  
ATOM     36  O5'  RC     2      41.792   6.872   5.474  1.00  0.00           O  
ATOM     37  C5'  RC     2      42.491   6.761   6.720  1.00  0.00           C  
ATOM     38 H5'1  RC     2      42.815   7.696   7.178  1.00  0.00           H  
ATOM     39 H5'2  RC     2      43.363   6.213   6.365  1.00  0.00           H  
ATOM     40  C4'  RC     2      41.872   5.929   7.840  1.00  0.00           C  
ATOM     41  H4'  RC     2      42.617   5.689   8.598  1.00  0.00           H  
ATOM     42  O4'  RC     2      40.782   6.649   8.347  1.00  0.00           O  
ATOM     43  C1'  RC     2      39.732   5.682   8.670  1.00  0.00           C  
ATOM     44  H1'  RC     2      39.510   5.645   9.736  1.00  0.00           H  
ATOM     45  N1   RC     2      38.454   5.976   7.931  1.00  0.00           N  
ATOM     46  C6   RC     2      38.399   6.818   6.837  1.00  0.00           C  
ATOM     47  H6   RC     2      39.394   7.055   6.489  1.00  0.00           H  
ATOM     48  C5   RC     2      37.253   7.262   6.262  1.00  0.00           C  
ATOM     49  H5   RC     2      37.220   7.881   5.378  1.00  0.00           H  
ATOM     50  C4   RC     2      36.033   6.737   6.706  1.00  0.00           C  
ATOM     51  N4   RC     2      34.908   7.188   6.248  1.00  0.00           N  
ATOM     52  H41  RC     2      34.966   7.743   5.407  1.00  0.00           H  
ATOM     53  H42  RC     2      34.026   6.769   6.505  1.00  0.00           H  
ATOM     54  N3   RC     2      35.962   5.838   7.726  1.00  0.00           N  
ATOM     55  C2   RC     2      37.175   5.437   8.329  1.00  0.00           C  
ATOM     56  O2   RC     2      37.080   4.606   9.261  1.00  0.00           O  
ATOM     57  C3'  RC     2      41.355   4.551   7.395  1.00  0.00           C  
ATOM     58  H3'  RC     2      40.874   4.664   6.424  1.00  0.00           H  
ATOM     59  C2'  RC     2      40.254   4.258   8.426  1.00  0.00           C  
ATOM     60 H2'1  RC     2      39.530   3.624   7.914  1.00  0.00           H  
ATOM     61  O2'  RC     2      40.780   3.850   9.719  1.00  0.00           O  
ATOM     62 HO'2  RC     2      41.654   3.463   9.624  1.00  0.00           H  
ATOM     63  O3'  RC     2      42.350   3.567   7.236  1.00  0.00           O  
ATOM     64  P    RG     3      42.210   2.251   6.293  1.00  0.00           P  
ATOM     65  O1P  RG     3      43.556   1.650   6.251  1.00  0.00           O  
ATOM     66  O2P  RG     3      41.507   2.613   5.041  1.00  0.00           O  
ATOM     67  O5'  RG     3      41.144   1.222   6.974  1.00  0.00           O  
ATOM     68  C5'  RG     3      41.496   0.553   8.148  1.00  0.00           C  
ATOM     69 H5'1  RG     3      41.904   1.213   8.913  1.00  0.00           H  
ATOM     70 H5'2  RG     3      42.316  -0.150   7.997  1.00  0.00           H  
ATOM     71  C4'  RG     3      40.405  -0.446   8.664  1.00  0.00           C  
ATOM     72  H4'  RG     3      40.491  -1.382   8.112  1.00  0.00           H  
ATOM     73  O4'  RG     3      40.623  -0.733  10.085  1.00  0.00           O  
ATOM     74  C1'  RG     3      39.461  -0.282  10.774  1.00  0.00           C  
ATOM     75  H1'  RG     3      38.865  -1.158  11.028  1.00  0.00           H  
ATOM     76  N9   RG     3      39.895   0.486  11.935  1.00  0.00           N  
ATOM     77  C8   RG     3      41.002   1.276  12.178  1.00  0.00           C  
ATOM     78  H8   RG     3      41.803   1.410  11.466  1.00  0.00           H  
ATOM     79  N7   RG     3      41.088   1.639  13.462  1.00  0.00           N  
ATOM     80  C5   RG     3      39.875   1.283  14.026  1.00  0.00           C  
ATOM     81  C6   RG     3      39.436   1.223  15.378  1.00  0.00           C  
ATOM     82  O6   RG     3      39.927   1.699  16.367  1.00  0.00           O  
ATOM     83  N1   RG     3      38.363   0.370  15.631  1.00  0.00           N  
ATOM     84  H1   RG     3      38.035  -0.010  16.507  1.00  0.00           H  
ATOM     85  C2   RG     3      37.676  -0.202  14.638  1.00  0.00           C  
ATOM     86  N2   RG     3      36.591  -0.801  14.836  1.00  0.00           N  
ATOM     87  H21  RG     3      36.101  -0.846  15.718  1.00  0.00           H  
ATOM     88  H22  RG     3      36.136  -0.987  13.953  1.00  0.00           H  
ATOM     89  N3   RG     3      37.982  -0.165  13.315  1.00  0.00           N  
ATOM     90  C4   RG     3      39.148   0.556  13.082  1.00  0.00           C  
ATOM     91  C3'  RG     3      38.984   0.069   8.545  1.00  0.00           C  
ATOM     92  H3'  RG     3      38.917   0.832   7.770  1.00  0.00           H  
ATOM     93  C2'  RG     3      38.710   0.694   9.921  1.00  0.00           C  
ATOM     94 H2'1  RG     3      39.194   1.660  10.064  1.00  0.00           H  
ATOM     95  O2'  RG     3      37.339   0.701  10.122  1.00  0.00           O  
ATOM     96 HO'2  RG     3      36.935  -0.001   9.606  1.00  0.00           H  
ATOM     97  O3'  RG     3      38.068  -1.055   8.333  1.00  0.00           O  
ATOM     98  P    RA     4      37.544  -1.354   6.817  1.00  0.00           P  
ATOM     99  O1P  RA     4      36.833  -2.621   6.671  1.00  0.00           O  
ATOM    100  O2P  RA     4      38.759  -1.111   5.937  1.00  0.00           O  
ATOM    101  O5'  RA     4      36.463  -0.290   6.568  1.00  0.00           O  
ATOM    102  C5'  RA     4      35.192  -0.526   7.068  1.00  0.00           C  
ATOM    103 H5'1  RA     4      35.308  -0.543   8.152  1.00  0.00           H  
ATOM    104 H5'2  RA     4      34.772  -1.453   6.680  1.00  0.00           H  
ATOM    105  C4'  RA     4      34.132   0.590   6.749  1.00  0.00           C  
ATOM    106  H4'  RA     4      33.226   0.309   7.285  1.00  0.00           H  
ATOM    107  O4'  RA     4      34.385   1.839   7.336  1.00  0.00           O  
ATOM    108  C1'  RA     4      34.571   2.745   6.337  1.00  0.00           C  
ATOM    109  H1'  RA     4      34.190   3.721   6.639  1.00  0.00           H  
ATOM    110  N9   RA     4      35.986   3.070   5.967  1.00  0.00           N  
ATOM    111  C8   RA     4      37.131   2.648   6.560  1.00  0.00           C  
ATOM    112  H8   RA     4      37.197   2.007   7.427  1.00  0.00           H  
ATOM    113  N7   RA     4      38.228   3.002   5.924  1.00  0.00           N  
ATOM    114  C5   RA     4      37.762   3.803   4.851  1.00  0.00           C  
ATOM    115  C6   RA     4      38.386   4.689   3.965  1.00  0.00           C  
ATOM    116  N6   RA     4      39.687   4.773   3.702  1.00  0.00           N  
ATOM    117  H61  RA     4      39.985   5.448   3.011  1.00  0.00           H  
ATOM    118  H62  RA     4      40.269   4.155   4.248  1.00  0.00           H  
ATOM    119  N1   RA     4      37.682   5.442   3.113  1.00  0.00           N  
ATOM    120  C2   RA     4      36.309   5.388   3.244  1.00  0.00           C  
ATOM    121  H2   RA     4      35.822   5.994   2.494  1.00  0.00           H  
ATOM    122  N3   RA     4      35.595   4.682   4.079  1.00  0.00           N  
ATOM    123  C4   RA     4      36.370   3.873   4.892  1.00  0.00           C  
ATOM    124  C3'  RA     4      33.947   0.781   5.260  1.00  0.00           C  
ATOM    125  H3'  RA     4      34.888   0.589   4.744  1.00  0.00           H  
ATOM    126  C2'  RA     4      33.703   2.293   5.149  1.00  0.00           C  
ATOM    127 H2'1  RA     4      33.973   2.652   4.156  1.00  0.00           H  
ATOM    128  O2'  RA     4      32.353   2.868   5.306  1.00  0.00           O  
ATOM    129 HO'2  RA     4      31.871   2.138   5.702  1.00  0.00           H  
ATOM    130  O3'  RA     4      32.847   0.111   4.671  1.00  0.00           O  
ATOM    131  P    RG     5      33.004  -0.647   3.308  1.00  0.00           P  
ATOM    132  O1P  RG     5      31.727  -1.334   3.142  1.00  0.00           O  
ATOM    133  O2P  RG     5      34.250  -1.384   3.382  1.00  0.00           O  
ATOM    134  O5'  RG     5      33.236   0.378   2.065  1.00  0.00           O  
ATOM    135  C5'  RG     5      32.219   1.282   1.685  1.00  0.00           C  
ATOM    136 H5'1  RG     5      31.691   1.714   2.535  1.00  0.00           H  
ATOM    137 H5'2  RG     5      31.463   0.695   1.163  1.00  0.00           H  
ATOM    138  C4'  RG     5      32.689   2.407   0.721  1.00  0.00           C  
ATOM    139  H4'  RG     5      31.822   3.038   0.526  1.00  0.00           H  
ATOM    140  O4'  RG     5      33.574   3.210   1.390  1.00  0.00           O  
ATOM    141  C1'  RG     5      34.751   3.499   0.603  1.00  0.00           C  
ATOM    142  H1'  RG     5      34.813   4.587   0.588  1.00  0.00           H  
ATOM    143  N9   RG     5      35.978   2.820   1.041  1.00  0.00           N  
ATOM    144  C8   RG     5      36.114   2.111   2.269  1.00  0.00           C  
ATOM    145  H8   RG     5      35.273   1.658   2.772  1.00  0.00           H  
ATOM    146  N7   RG     5      37.351   1.827   2.557  1.00  0.00           N  
ATOM    147  C5   RG     5      38.090   2.323   1.494  1.00  0.00           C  
ATOM    148  C6   RG     5      39.534   2.444   1.256  1.00  0.00           C  
ATOM    149  O6   RG     5      40.483   1.939   1.896  1.00  0.00           O  
ATOM    150  N1   RG     5      39.962   3.078   0.082  1.00  0.00           N  
ATOM    151  H1   RG     5      40.946   3.076  -0.147  1.00  0.00           H  
ATOM    152  C2   RG     5      38.995   3.558  -0.712  1.00  0.00           C  
ATOM    153  N2   RG     5      39.431   4.104  -1.875  1.00  0.00           N  
ATOM    154  H21  RG     5      40.436   4.203  -1.846  1.00  0.00           H  
ATOM    155  H22  RG     5      38.837   4.440  -2.619  1.00  0.00           H  
ATOM    156  N3   RG     5      37.702   3.627  -0.574  1.00  0.00           N  
ATOM    157  C4   RG     5      37.268   2.965   0.592  1.00  0.00           C  
ATOM    158  C3'  RG     5      33.293   1.915  -0.587  1.00  0.00           C  
ATOM    159  H3'  RG     5      33.841   0.990  -0.408  1.00  0.00           H  
ATOM    160  C2'  RG     5      34.354   2.963  -0.813  1.00  0.00           C  
ATOM    161 H2'1  RG     5      35.207   2.471  -1.280  1.00  0.00           H  
ATOM    162  O2'  RG     5      33.847   4.023  -1.595  1.00  0.00           O  
ATOM    163 HO'2  RG     5      32.923   3.821  -1.760  1.00  0.00           H  
ATOM    164  O3'  RG     5      32.400   1.826  -1.629  1.00  0.00           O  
ATOM    165  P    RA     6      32.481   0.706  -2.663  1.00  0.00           P  
ATOM    166  O1P  RA     6      31.573   1.043  -3.819  1.00  0.00           O  
ATOM    167  O2P  RA     6      32.277  -0.607  -2.018  1.00  0.00           O  
ATOM    168  O5'  RA     6      34.039   0.871  -3.236  1.00  0.00           O  
ATOM    169  C5'  RA     6      34.320   1.685  -4.360  1.00  0.00           C  
ATOM    170 H5'1  RA     6      33.932   2.669  -4.097  1.00  0.00           H  
ATOM    171 H5'2  RA     6      33.848   1.192  -5.210  1.00  0.00           H  
ATOM    172  C4'  RA     6      35.843   1.667  -4.641  1.00  0.00           C  
ATOM    173  H4'  RA     6      36.058   2.362  -5.452  1.00  0.00           H  
ATOM    174  O4'  RA     6      36.571   1.942  -3.433  1.00  0.00           O  
ATOM    175  C1'  RA     6      37.784   1.235  -3.356  1.00  0.00           C  
ATOM    176  H1'  RA     6      38.574   1.985  -3.370  1.00  0.00           H  
ATOM    177  N9   RA     6      37.847   0.426  -2.090  1.00  0.00           N  
ATOM    178  C8   RA     6      36.769  -0.127  -1.429  1.00  0.00           C  
ATOM    179  H8   RA     6      35.715  -0.147  -1.664  1.00  0.00           H  
ATOM    180  N7   RA     6      37.169  -0.695  -0.278  1.00  0.00           N  
ATOM    181  C5   RA     6      38.548  -0.644  -0.385  1.00  0.00           C  
ATOM    182  C6   RA     6      39.539  -1.110   0.501  1.00  0.00           C  
ATOM    183  N6   RA     6      39.288  -1.532   1.727  1.00  0.00           N  
ATOM    184  H61  RA     6      40.108  -1.975   2.116  1.00  0.00           H  
ATOM    185  H62  RA     6      38.326  -1.502   2.035  1.00  0.00           H  
ATOM    186  N1   RA     6      40.830  -1.040   0.136  1.00  0.00           N  
ATOM    187  C2   RA     6      41.070  -0.504  -1.064  1.00  0.00           C  
ATOM    188  H2   RA     6      42.116  -0.463  -1.330  1.00  0.00           H  
ATOM    189  N3   RA     6      40.257   0.096  -1.959  1.00  0.00           N  
ATOM    190  C4   RA     6      38.988  -0.008  -1.524  1.00  0.00           C  
ATOM    191  C3'  RA     6      36.234   0.271  -5.070  1.00  0.00           C  
ATOM    192  H3'  RA     6      35.649  -0.450  -4.499  1.00  0.00           H  
ATOM    193  C2'  RA     6      37.711   0.349  -4.585  1.00  0.00           C  
ATOM    194 H2'1  RA     6      38.142  -0.636  -4.402  1.00  0.00           H  
ATOM    195  O2'  RA     6      38.552   0.920  -5.540  1.00  0.00           O  
ATOM    196 HO'2  RA     6      38.511   0.360  -6.318  1.00  0.00           H  
ATOM    197  O3'  RA     6      36.092   0.107  -6.509  1.00  0.00           O  
ATOM    198  P    RG     7      36.175  -1.392  -7.161  1.00  0.00           P  
ATOM    199  O1P  RG     7      35.677  -1.325  -8.559  1.00  0.00           O  
ATOM    200  O2P  RG     7      35.539  -2.450  -6.317  1.00  0.00           O  
ATOM    201  O5'  RG     7      37.814  -1.729  -7.314  1.00  0.00           O  
ATOM    202  C5'  RG     7      38.251  -2.726  -8.192  1.00  0.00           C  
ATOM    203 H5'1  RG     7      37.779  -2.623  -9.169  1.00  0.00           H  
ATOM    204 H5'2  RG     7      37.907  -3.699  -7.843  1.00  0.00           H  
ATOM    205  C4'  RG     7      39.765  -2.799  -8.381  1.00  0.00           C  
ATOM    206  H4'  RG     7      39.889  -3.832  -8.706  1.00  0.00           H  
ATOM    207  O4'  RG     7      40.131  -1.982  -9.457  1.00  0.00           O  
ATOM    208  C1'  RG     7      41.125  -1.084  -8.952  1.00  0.00           C  
ATOM    209  H1'  RG     7      42.126  -1.425  -9.216  1.00  0.00           H  
ATOM    210  N9   RG     7      41.083   0.378  -9.394  1.00  0.00           N  
ATOM    211  C8   RG     7      42.045   1.141 -10.015  1.00  0.00           C  
ATOM    212  H8   RG     7      42.907   0.677 -10.470  1.00  0.00           H  
ATOM    213  N7   RG     7      41.755   2.406 -10.233  1.00  0.00           N  
ATOM    214  C5   RG     7      40.528   2.478  -9.606  1.00  0.00           C  
ATOM    215  C6   RG     7      39.676   3.627  -9.567  1.00  0.00           C  
ATOM    216  O6   RG     7      39.862   4.703 -10.076  1.00  0.00           O  
ATOM    217  N1   RG     7      38.459   3.385  -8.953  1.00  0.00           N  
ATOM    218  H1   RG     7      37.799   4.150  -8.976  1.00  0.00           H  
ATOM    219  C2   RG     7      38.146   2.196  -8.462  1.00  0.00           C  
ATOM    220  N2   RG     7      36.854   2.195  -8.245  1.00  0.00           N  
ATOM    221  H21  RG     7      36.311   1.482  -7.779  1.00  0.00           H  
ATOM    222  H22  RG     7      36.361   3.075  -8.300  1.00  0.00           H  
ATOM    223  N3   RG     7      38.876   1.085  -8.549  1.00  0.00           N  
ATOM    224  C4   RG     7      40.093   1.306  -9.160  1.00  0.00           C  
ATOM    225  C3'  RG     7      40.713  -2.542  -7.147  1.00  0.00           C  
ATOM    226  H3'  RG     7      40.141  -2.619  -6.222  1.00  0.00           H  
ATOM    227  C2'  RG     7      41.082  -1.069  -7.419  1.00  0.00           C  
ATOM    228 H2'1  RG     7      40.253  -0.492  -7.011  1.00  0.00           H  
ATOM    229  O2'  RG     7      42.265  -0.600  -6.907  1.00  0.00           O  
ATOM    230 HO'2  RG     7      42.243  -0.194  -6.038  1.00  0.00           H  
ATOM    231  O3'  RG     7      41.910  -3.393  -7.010  1.00  0.00           O  
ATOM    232  P   RC3     8      41.719  -4.903  -6.447  1.00  0.00           P  
ATOM    233  O1P RC3     8      43.018  -5.549  -6.687  1.00  0.00           O  
ATOM    234  O2P RC3     8      40.475  -5.478  -6.929  1.00  0.00           O  
ATOM    235  O5' RC3     8      41.684  -4.660  -4.907  1.00  0.00           O  
ATOM    236  C5' RC3     8      42.640  -3.772  -4.362  1.00  0.00           C  
ATOM    237 H5'1 RC3     8      42.643  -2.769  -4.790  1.00  0.00           H  
ATOM    238 H5'2 RC3     8      43.658  -4.054  -4.628  1.00  0.00           H  
ATOM    239  C4' RC3     8      42.503  -3.604  -2.773  1.00  0.00           C  
ATOM    240  H4' RC3     8      43.344  -3.013  -2.410  1.00  0.00           H  
ATOM    241  O4' RC3     8      41.288  -2.929  -2.409  1.00  0.00           O  
ATOM    242  C1' RC3     8      40.418  -3.698  -1.597  1.00  0.00           C  
ATOM    243  H1' RC3     8      40.444  -3.394  -0.550  1.00  0.00           H  
ATOM    244  N1  RC3     8      39.032  -3.701  -2.162  1.00  0.00           N  
ATOM    245  C6  RC3     8      38.837  -3.477  -3.568  1.00  0.00           C  
ATOM    246  H6  RC3     8      39.731  -3.426  -4.172  1.00  0.00           H  
ATOM    247  C5  RC3     8      37.612  -3.363  -4.048  1.00  0.00           C  
ATOM    248  H5  RC3     8      37.270  -3.223  -5.063  1.00  0.00           H  
ATOM    249  C4  RC3     8      36.496  -3.380  -3.074  1.00  0.00           C  
ATOM    250  N4  RC3     8      35.343  -3.129  -3.463  1.00  0.00           N  
ATOM    251  H41 RC3     8      34.654  -3.248  -2.733  1.00  0.00           H  
ATOM    252  H42 RC3     8      35.230  -2.737  -4.387  1.00  0.00           H  
ATOM    253  N3  RC3     8      36.681  -3.682  -1.822  1.00  0.00           N  
ATOM    254  C2  RC3     8      37.910  -3.840  -1.333  1.00  0.00           C  
ATOM    255  O2  RC3     8      38.021  -4.236  -0.111  1.00  0.00           O  
ATOM    256  C3' RC3     8      42.521  -4.860  -1.905  1.00  0.00           C  
ATOM    257  H3' RC3     8      42.998  -5.677  -2.447  1.00  0.00           H  
ATOM    258  C2' RC3     8      41.021  -5.136  -1.649  1.00  0.00           C  
ATOM    259 H2'1 RC3     8      40.674  -5.574  -2.584  1.00  0.00           H  
ATOM    260  O2' RC3     8      40.759  -5.949  -0.480  1.00  0.00           O  
ATOM    261 HO'2 RC3     8      41.195  -6.792  -0.624  1.00  0.00           H  
ATOM    262  O3' RC3     8      43.233  -4.582  -0.714  1.00  0.00           O  
ATOM    263  H3T RC3     8      42.591  -4.782  -0.030  1.00  0.00           H  
TER     264      RC3     8
ATOM    264  K+   K+     9      59.427  20.864  58.939  1.00  0.00           K  
TER     265       K+     9
ATOM    265  K+   K+    10      44.906  33.653  31.897  1.00  0.00           K  
TER     266       K+    10
ATOM    266  K+   K+    11      12.970  15.608  43.240  1.00  0.00           K  
TER     267       K+    11
ATOM    267  K+   K+    12       4.097  14.325  50.067  1.00  0.00           K  
TER     268       K+    12
ATOM    268  K+   K+    13       4.834  59.066  26.096  1.00  0.00           K  
TER     269       K+    13
ATOM    269  K+   K+    14      33.752  10.138  37.983  1.00  0.00           K  
TER     270       K+    14
ATOM    270  K+   K+    15      24.113  57.714  41.193  1.00  0.00           K  
TER     271       K+    15
ATOM    271  K+   K+    16      16.403   2.249  38.168  1.00  0.00           K  
TER     272       K+    16
ATOM    272  K+   K+    17      39.539   0.837   4.248  1.00  0.00           K  
TER     273       K+    17
ATOM    273  K+   K+    18      16.819  33.919  15.972  1.00  0.00           K  
TER     274       K+    18
ATOM    274  K+   K+    19      47.338   2.683  35.995  1.00  0.00           K  
TER     275       K+    19
ATOM    275  K+   K+    20      28.767  45.909  15.626  1.00  0.00           K  
TER     276       K+    20
ATOM    276  K+   K+    21      21.572  55.045  28.455  1.00  0.00           K  
TER     277       K+    21
ATOM    277  K+   K+    22      19.387  13.477  24.822  1.00  0.00           K  
TER     278       K+    22
ATOM    278  K+   K+    23      55.949  48.884   2.314  1.00  0.00           K  
TER     279       K+    23
ATOM    279  K+   K+    24      23.020  21.687  43.442  1.00  0.00           K  
TER     280       K+    24
ATOM    280  K+   K+    25      14.574  56.417  17.637  1.00  0.00           K  
TER     281       K+    25
ATOM    281  K+   K+    26      49.821  22.628  18.140  1.00  0.00           K  
TER     282       K+    26
ATOM    282  K+   K+    27      49.598  53.410   5.961  1.00  0.00           K  
TER     283       K+    27
ATOM    283  K+   K+    28       4.330   4.957  42.246  1.00  0.00           K  
TER     284       K+    28
ATOM    284  K+   K+    29      13.184  49.438  56.302  1.00  0.00           K  
TER     285       K+    29
ATOM    285  K+   K+    30      58.943  48.179  17.625  1.00  0.00           K  
TER     286       K+    30
ATOM    286  K+   K+    31      11.191  43.530  37.469  1.00  0.00           K  
TER     287       K+    31
ATOM    287  K+   K+    32      48.146   3.768   6.771  1.00  0.00           K  
TER     288       K+    32
ATOM    288  K+   K+    33      17.791  42.615  28.059  1.00  0.00           K  
TER     289       K+    33
ATOM    289  K+   K+    34      30.163  59.190   5.499  1.00  0.00           K  
TER     290       K+    34
ATOM    290  K+   K+    35      28.872  50.747  58.533  1.00  0.00           K  
TER     291       K+    35
ATOM    291  K+   K+    36      27.611  29.175   6.457  1.00  0.00           K  
TER     292       K+    36
ATOM    292  K+   K+    37      16.373  12.728  22.374  1.00  0.00           K  
TER     293       K+    37
ATOM    293  K+   K+    38      36.302   2.012  12.170  1.00  0.00           K  
TER     294       K+    38
ATOM    294  K+   K+    39      22.576  46.969   9.877  1.00  0.00           K  
TER     295       K+    39
ATOM    295  K+   K+    40      57.962  36.416   4.108  1.00  0.00           K  
TER     296       K+    40
ATOM    296  K+   K+    41      53.724  10.735  13.835  1.00  0.00           K  
TER     297       K+    41
ATOM    297  K+   K+    42      27.800  46.641  44.145  1.00  0.00           K  
TER     298       K+    42
ATOM    298  K+   K+    43      26.258  25.958  36.682  1.00  0.00           K  
TER     299       K+    43
ATOM    299  K+   K+    44      21.345  46.056  20.720  1.00  0.00           K  
TER     300       K+    44
ATOM    300  K+   K+    45      27.112   7.260  49.723  1.00  0.00           K  
TER     301       K+    45
ATOM    301  K+   K+    46      40.773  47.693  45.840  1.00  0.00           K  
TER     302       K+    46
ATOM    302  K+   K+    47      52.480  17.841  47.201  1.00  0.00           K  
TER     303       K+    47
ATOM    303  K+   K+    48      24.385  20.068  39.934  1.00  0.00           K  
TER     304       K+    48
ATOM    304  K+   K+    49      23.483   7.897  44.432  1.00  0.00           K  
TER     305       K+    49
ATOM    305  K+   K+    50      57.136  21.036  33.222  1.00  0.00           K  
TER     306       K+    50
ATOM    306  K+   K+    51      42.836  41.121  29.768  1.00  0.00           K  
TER     307       K+    51
ATOM    307  K+   K+    52       1.807  16.857   1.317  1.00  0.00           K  
TER     308       K+    52
ATOM    308  K+   K+    53      54.643  46.403  19.561  1.00  0.00           K  
TER     309       K+    53
ATOM    309  K+   K+    54       1.007  28.543  43.760  1.00  0.00           K  
TER     310       K+    54
ATOM    310  K+   K+    55      49.987  43.387  46.718  1.00  0.00           K  
TER     311       K+    55
ATOM    311  K+   K+    56      44.172   9.956  33.769  1.00  0.00           K  
TER     312       K+    56
ATOM    312  K+   K+    57      44.155  21.890  52.164  1.00  0.00           K  
TER     313       K+    57
ATOM    313  K+   K+    58      13.202  32.040  56.866  1.00  0.00           K  
TER     314       K+    58
ATOM    314  K+   K+    59      40.225  25.237  34.961  1.00  0.00           K  
TER     315       K+    59
ATOM    315  K+   K+    60       6.011  57.817  14.849  1.00  0.00           K  
TER     316       K+    60
ATOM    316  K+   K+    61      41.381  57.541  18.432  1.00  0.00           K  
TER     317       K+    61
ATOM    317  K+   K+    62      59.687  23.271  39.296  1.00  0.00           K  
TER     318       K+    62
ATOM    318  K+   K+    63      26.454  13.380  55.504  1.00  0.00           K  
TER     319       K+    63
ATOM    319  K+   K+    64      20.532  34.966   6.437  1.00  0.00           K  
TER     320       K+    64
ATOM    320  K+   K+    65      36.803  22.012  48.192  1.00  0.00           K  
TER     321       K+    65
ATOM    321  K+   K+    66      22.280  18.189   4.158  1.00  0.00           K  
TER     322       K+    66
ATOM    322  K+   K+    67      10.245  49.351  53.780  1.00  0.00           K  
TER     323       K+    67
ATOM    323  K+   K+    68      37.864   9.458   0.626  1.00  0.00           K  
TER     324       K+    68
ATOM    324  K+   K+    69      47.488  38.420  23.196  1.00  0.00           K  
TER     325       K+    69
ATOM    325  K+   K+    70       5.023  38.565   7.349  1.00  0.00           K  
TER     326       K+    70
ATOM    326  K+   K+    71      20.477  42.414  24.115  1.00  0.00           K  
TER     327       K+    71
ATOM    327  K+   K+    72      60.193   6.380  21.168  1.00  0.00           K  
TER     328       K+    72
ATOM    328  K+   K+    73      32.413  41.198  58.461  1.00  0.00           K  
TER     329       K+    73
ATOM    329  K+   K+    74      56.557  18.374  20.691  1.00  0.00           K  
TER     330       K+    74
ATOM    330  K+   K+    75      12.796  35.905  31.013  1.00  0.00           K  
TER     331       K+    75
ATOM    331  K+   K+    76       7.025   4.853   5.930  1.00  0.00           K  
TER     332       K+    76
ATOM    332  K+   K+    77      56.059  42.820  10.917  1.00  0.00           K  
TER     333       K+    77
ATOM    333  K+   K+    78      33.236   0.734  27.358  1.00  0.00           K  
TER     334       K+    78
ATOM    334  K+   K+    79      47.328  20.664  28.075  1.00  0.00           K  
TER     335       K+    79
ATOM    335  K+   K+    80      26.468  15.649  29.888  1.00  0.00           K  
TER     336       K+    80
ATOM    336  K+   K+    81      50.509  45.759  55.230  1.00  0.00           K  
TER     337       K+    81
ATOM    337  K+   K+    82      10.826  22.490  35.536  1.00  0.00           K  
TER     338       K+    82
ATOM    338  K+   K+    83      16.129  14.238   6.396  1.00  0.00           K  
TER     339       K+    83
ATOM    339  K+   K+    84      27.482  40.188  52.854  1.00  0.00           K  
TER     340       K+    84
ATOM    340  K+   K+    85      48.458  22.685  52.677  1.00  0.00           K  
TER     341       K+    85
ATOM    341  K+   K+    86       8.273  28.793  17.600  1.00  0.00           K  
TER     342       K+    86
ATOM    342  K+   K+    87      15.869  19.445  56.813  1.00  0.00           K  
TER     343       K+    87
ATOM    343  K+   K+    88      15.440  50.997   8.078  1.00  0.00           K  
TER     344       K+    88
ATOM    344  K+   K+    89      33.269   7.326  23.112  1.00  0.00           K  
TER     345       K+    89
ATOM    345  K+   K+    90       8.368  18.867  44.118  1.00  0.00           K  
TER     346       K+    90
ATOM    346  K+   K+    91      18.283  45.758   5.268  1.00  0.00           K  
TER     347       K+    91
ATOM    347  K+   K+    92      47.147  13.940  40.932  1.00  0.00           K  
TER     348       K+    92
ATOM    348  K+   K+    93       4.707  13.331  17.909  1.00  0.00           K  
TER     349       K+    93
ATOM    349  K+   K+    94      30.152  29.584  45.531  1.00  0.00           K  
TER     350       K+    94
ATOM    350  K+   K+    95      47.688  15.130  10.148  1.00  0.00           K  
TER     351       K+    95
ATOM    351  K+   K+    96       4.176  27.930   9.998  1.00  0.00           K  
TER     352       K+    96
ATOM    352  K+   K+    97       4.595  38.884  30.226  1.00  0.00           K  
TER     353       K+    97
ATOM    353  K+   K+    98      36.213  17.941   4.566  1.00  0.00           K  
TER     354       K+    98
ATOM    354  K+   K+    99      42.158  26.866  42.802  1.00  0.00           K  
TER     355       K+    99
ATOM    355  K+   K+   100      37.263  59.741  49.419  1.00  0.00           K  
TER     356       K+   100
ATOM    356  K+   K+   101       8.084  55.984  20.923  1.00  0.00           K  
TER     357       K+   101
ATOM    357  K+   K+   102       2.414  35.865  59.329  1.00  0.00           K  
TER     358       K+   102
ATOM    358  K+   K+   103      20.060  37.109  47.054  1.00  0.00           K  
TER     359       K+   103
ATOM    359  K+   K+   104      49.438  36.384  57.434  1.00  0.00           K  
TER     360       K+   104
ATOM    360  K+   K+   105      53.643  29.315  56.356  1.00  0.00           K  
TER     361       K+   105
ATOM    361  K+   K+   106      28.959  52.978   5.915  1.00  0.00           K  
TER     362       K+   106
ATOM    362  K+   K+   107      35.790  56.722   0.860  1.00  0.00           K  
TER     363       K+   107
ATOM    363  K+   K+   108       2.423  14.874  37.529  1.00  0.00           K  
TER     364       K+   108
ATOM    364  K+   K+   109      37.617  37.236  40.959  1.00  0.00           K  
TER     365       K+   109
ATOM    365  K+   K+   110      29.512  13.847  17.251  1.00  0.00           K  
TER     366       K+   110
ATOM    366  K+   K+   111      21.797   6.675  54.344  1.00  0.00           K  
TER     367       K+   111
ATOM    367  K+   K+   112       2.868  29.454  47.586  1.00  0.00           K  
TER     368       K+   112
ATOM    368  K+   K+   113      47.837  50.800  29.567  1.00  0.00           K  
TER     369       K+   113
ATOM    369  K+   K+   114      18.470  20.575  47.162  1.00  0.00           K  
TER     370       K+   114
ATOM    370  K+   K+   115      38.614  51.980   9.917  1.00  0.00           K  
TER     371       K+   115
ATOM    371  K+   K+   116       7.585   2.791  45.205  1.00  0.00           K  
TER     372       K+   116
ATOM    372  K+   K+   117      49.295  30.011  16.954  1.00  0.00           K  
TER     373       K+   117
ATOM    373  K+   K+   118      50.628  55.887  33.985  1.00  0.00           K  
TER     374       K+   118
ATOM    374  K+   K+   119       9.955  14.045  18.583  1.00  0.00           K  
TER     375       K+   119
ATOM    375  K+   K+   120      53.585  36.618  51.299  1.00  0.00           K  
TER     376       K+   120
ATOM    376  K+   K+   121      29.411  51.922  38.355  1.00  0.00           K  
TER     377       K+   121
ATOM    377  K+   K+   122       9.598  14.009  55.321  1.00  0.00           K  
TER     378       K+   122
ATOM    378  K+   K+   123       8.373  10.180  10.929  1.00  0.00           K  
TER     379       K+   123
ATOM    379  K+   K+   124      58.311  23.103  49.839  1.00  0.00           K  
TER     380       K+   124
ATOM    380  K+   K+   125       1.459   6.369   2.260  1.00  0.00           K  
TER     381       K+   125
ATOM    381  K+   K+   126      58.457  31.422  10.323  1.00  0.00           K  
TER     382       K+   126
ATOM    382  K+   K+   127      43.895  34.098   8.058  1.00  0.00           K  
TER     383       K+   127
ATOM    383  K+   K+   128      43.141   0.820   1.486  1.00  0.00           K  
TER     384       K+   128
ATOM    384  K+   K+   129      20.433  58.885  10.754  1.00  0.00           K  
TER     385       K+   129
ATOM    385  K+   K+   130      46.163  59.406  13.883  1.00  0.00           K  
TER     386       K+   130
ATOM    386  K+   K+   131      20.122  36.404  58.599  1.00  0.00           K  
TER     387       K+   131
ATOM    387  K+   K+   132      29.013  18.958  47.667  1.00  0.00           K  
TER     388       K+   132
ATOM    388  K+   K+   133      48.864  38.459  34.145  1.00  0.00           K  
TER     389       K+   133
ATOM    389  K+   K+   134       6.381  25.462  15.496  1.00  0.00           K  
TER     390       K+   134
ATOM    390  K+   K+   135      46.089  43.720   5.085  1.00  0.00           K  
TER     391       K+   135
ATOM    391  K+   K+   136      35.444  35.829   6.862  1.00  0.00           K  
TER     392       K+   136
ATOM    392  K+   K+   137      24.613  34.840  17.459  1.00  0.00           K  
TER     393       K+   137
ATOM    393  K+   K+   138       0.389  44.827  46.875  1.00  0.00           K  
TER     394       K+   138
ATOM    394  K+   K+   139      29.898  32.215  11.127  1.00  0.00           K  
TER     395       K+   139
ATOM    395  K+   K+   140      27.220  16.058  25.274  1.00  0.00           K  
TER     396       K+   140
ATOM    396  K+   K+   141       8.305  32.478  45.373  1.00  0.00           K  
TER     397       K+   141
ATOM    397  K+   K+   142      18.388  44.751   9.641  1.00  0.00           K  
TER     398       K+   142
ATOM    398  K+   K+   143      15.380  23.828  30.083  1.00  0.00           K  
TER     399       K+   143
ATOM    399  K+   K+   144      51.006  54.339  49.382  1.00  0.00           K  
TER     400       K+   144
ATOM    400  K+   K+   145      46.805  18.980  33.831  1.00  0.00           K  
TER     401       K+   145
ATOM    401  K+   K+   146       9.151  56.509  40.902  1.00  0.00           K  
TER     402       K+   146
ATOM    402  K+   K+   147      24.356  39.099  48.042  1.00  0.00           K  
TER     403       K+   147
ATOM    403  K+   K+   148      39.366  12.612  43.025  1.00  0.00           K  
TER     404       K+   148
ATOM    404  K+   K+   149      11.331  11.150  30.784  1.00  0.00           K  
TER     405       K+   149
ATOM    405  K+   K+   150      39.260  54.084   1.881  1.00  0.00           K  
TER     406       K+   150
ATOM    406  K+   K+   151      43.953   9.285  48.795  1.00  0.00           K  
TER     407       K+   151
ATOM    407  K+   K+   152      30.457   8.561   9.895  1.00  0.00           K  
TER     408       K+   152
ATOM    408  Cl- Cl-   153      54.214  33.191   7.563  1.00  0.00          CL  
TER     409      Cl-   153
ATOM    409  Cl- Cl-   154      22.409  14.874  55.379  1.00  0.00          CL  
TER     410      Cl-   154
ATOM    410  Cl- Cl-   155      45.362  18.709  19.048  1.00  0.00          CL  
TER     411      Cl-   155
ATOM    411  Cl- Cl-   156      50.573  17.737  52.058  1.00  0.00          CL  
TER     412      Cl-   156
ATOM    412  Cl- Cl-   157      56.148   7.985   7.320  1.00  0.00          CL  
TER     413      Cl-   157
ATOM    413  Cl- Cl-   158      56.166   3.953  23.339  1.00  0.00          CL  
TER     414      Cl-   158
ATOM    414  Cl- Cl-   159      23.303  37.233  53.846  1.00  0.00          CL  
TER     415      Cl-   159
ATOM    415  Cl- Cl-   160       1.407  41.837   1.080  1.00  0.00          CL  
TER     416      Cl-   160
ATOM    416  Cl- Cl-   161      16.760   9.596  26.707  1.00  0.00          CL  
TER     417      Cl-   161
ATOM    417  Cl- Cl-   162      37.351  30.659  11.543  1.00  0.00          CL  
TER     418      Cl-   162
ATOM    418  Cl- Cl-   163       8.514   9.159  14.470  1.00  0.00          CL  
TER     419      Cl-   163
ATOM    419  Cl- Cl-   164      24.545  30.102  44.928  1.00  0.00          CL  
TER     420      Cl-   164
ATOM    420  Cl- Cl-   165      34.914  50.895  54.457  1.00  0.00          CL  
TER     421      Cl-   165
ATOM    421  Cl- Cl-   166       9.221  32.891  17.890  1.00  0.00          CL  
TER     422      Cl-   166
ATOM    422  Cl- Cl-   167      18.341  21.742  52.718  1.00  0.00          CL  
TER     423      Cl-   167
ATOM    423  Cl- Cl-   168      39.177  37.182  23.853  1.00  0.00          CL  
TER     424      Cl-   168
ATOM    424  Cl- Cl-   169      26.356  35.277   2.063  1.00  0.00          CL  
TER     425      Cl-   169
ATOM    425  Cl- Cl-   170      49.793  48.990   7.396  1.00  0.00          CL  
TER     426      Cl-   170
ATOM    426  Cl- Cl-   171      15.207  28.681  33.641  1.00  0.00          CL  
TER     427      Cl-   171
ATOM    427  Cl- Cl-   172      19.564  17.483  34.717  1.00  0.00          CL  
TER     428      Cl-   172
ATOM    428  Cl- Cl-   173       9.000  56.089  18.083  1.00  0.00          CL  
TER     429      Cl-   173
ATOM    429  Cl- Cl-   174      59.789  15.255  22.909  1.00  0.00          CL  
TER     430      Cl-   174
ATOM    430  Cl- Cl-   175       6.178  30.913  42.054  1.00  0.00          CL  
TER     431      Cl-   175
ATOM    431  Cl- Cl-   176      38.304  39.750   8.346  1.00  0.00          CL  
TER     432      Cl-   176
ATOM    432  Cl- Cl-   177      22.221   9.662  15.936  1.00  0.00          CL  
TER     433      Cl-   177
ATOM    433  Cl- Cl-   178      32.672  59.843  13.722  1.00  0.00          CL  
TER     434      Cl-   178
ATOM    434  Cl- Cl-   179      54.133   9.491  19.465  1.00  0.00          CL  
TER     435      Cl-   179
ATOM    435  Cl- Cl-   180      45.731  58.525  21.528  1.00  0.00          CL  
TER     436      Cl-   180
ATOM    436  Cl- Cl-   181       7.642  11.647   2.755  1.00  0.00          CL  
TER     437      Cl-   181
ATOM    437  Cl- Cl-   182      22.509  42.615   4.186  1.00  0.00          CL  
TER     438      Cl-   182
ATOM    438  Cl- Cl-   183       5.099  57.860  36.663  1.00  0.00          CL  
TER     439      Cl-   183
ATOM    439  Cl- Cl-   184      48.598  36.502  52.502  1.00  0.00          CL  
TER     440      Cl-   184
ATOM    440  Cl- Cl-   185      46.621  12.103  33.557  1.00  0.00          CL  
TER     441      Cl-   185
ATOM    441  Cl- Cl-   186      11.537   4.814   2.728  1.00  0.00          CL  
TER     442      Cl-   186
ATOM    442  Cl- Cl-   187      57.186  42.821   5.395  1.00  0.00          CL  
TER     443      Cl-   187
ATOM    443  Cl- Cl-   188      36.593  56.830  20.277  1.00  0.00          CL  
TER     444      Cl-   188
ATOM    444  Cl- Cl-   189      28.483  32.929  57.768  1.00  0.00          CL  
TER     445      Cl-   189
ATOM    445  Cl- Cl-   190      14.144  17.984   4.481  1.00  0.00          CL  
TER     446      Cl-   190
ATOM    446  Cl- Cl-   191      26.510   7.558  42.885  1.00  0.00          CL  
TER     447      Cl-   191
ATOM    447  Cl- Cl-   192      42.340  17.063  25.730  1.00  0.00          CL  
TER     448      Cl-   192
ATOM    448  Cl- Cl-   193      60.235  29.917  46.676  1.00  0.00          CL  
TER     449      Cl-   193
ATOM    449  Cl- Cl-   194       4.643  16.303  46.445  1.00  0.00          CL  
TER     450      Cl-   194
ATOM    450  Cl- Cl-   195      41.652  56.054   2.557  1.00  0.00          CL  
TER     451      Cl-   195
ATOM    451  Cl- Cl-   196      57.480  20.034  42.804  1.00  0.00          CL  
TER     452      Cl-   196
ATOM    452  Cl- Cl-   197      36.008  48.329   6.768  1.00  0.00          CL  
TER     453      Cl-   197
ATOM    453  Cl- Cl-   198      44.039  32.324  10.963  1.00  0.00          CL  
TER     454      Cl-   198
ATOM    454  Cl- Cl-   199      28.197  39.381  15.355  1.00  0.00          CL  
TER     455      Cl-   199
ATOM    455  Cl- Cl-   200      12.272  52.271  39.866  1.00  0.00          CL  
TER     456      Cl-   200
ATOM    456  Cl- Cl-   201      33.569  13.534  27.462  1.00  0.00          CL  
TER     457      Cl-   201
ATOM    457  Cl- Cl-   202      49.904  26.069  41.241  1.00  0.00          CL  
TER     458      Cl-   202
ATOM    458  Cl- Cl-   203       9.357  14.065  45.988  1.00  0.00          CL  
TER     459      Cl-   203
ATOM    459  Cl- Cl-   204      59.528  48.780  49.221  1.00  0.00          CL  
TER     460      Cl-   204
ATOM    460  Cl- Cl-   205      30.017  13.238   1.498  1.00  0.00          CL  
TER     461      Cl-   205
ATOM    461  Cl- Cl-   206      52.512  46.426  28.624  1.00  0.00          CL  
TER     462      Cl-   206
ATOM    462  Cl- Cl-   207      55.820  24.357  58.984  1.00  0.00          CL  
TER     463      Cl-   207
ATOM    463  Cl- Cl-   208      31.639  38.324  21.550  1.00  0.00          CL  
TER     464      Cl-   208
ATOM    464  Cl- Cl-   209      33.053  31.962  35.702  1.00  0.00          CL  
TER     465      Cl-   209
ATOM    465  Cl- Cl-   210      11.174  53.443  14.306  1.00  0.00          CL  
TER     466      Cl-   210
ATOM    466  Cl- Cl-   211       1.720  32.526  59.716  1.00  0.00          CL  
TER     467      Cl-   211
ATOM    467  Cl- Cl-   212      12.752  53.881  54.718  1.00  0.00          CL  
TER     468      Cl-   212
ATOM    468  Cl- Cl-   213      27.422   5.804   9.223  1.00  0.00          CL  
TER     469      Cl-   213
ATOM    469  Cl- Cl-   214      26.204   3.500  46.168  1.00  0.00          CL  
TER     470      Cl-   214
ATOM    470  Cl- Cl-   215      12.425  18.682  47.831  1.00  0.00          CL  
TER     471      Cl-   215
ATOM    471  Cl- Cl-   216      54.415  19.996   6.553  1.00  0.00          CL  
TER     472      Cl-   216
ATOM    472  Cl- Cl-   217      25.050  50.221  20.659  1.00  0.00          CL  
TER     473      Cl-   217
ATOM    473  Cl- Cl-   218      43.793  16.755  45.570  1.00  0.00          CL  
TER     474      Cl-   218
ATOM    474  Cl- Cl-   219      34.650  17.302  50.821  1.00  0.00          CL  
TER     475      Cl-   219
ATOM    475  Cl- Cl-   220      54.507  34.308   2.141  1.00  0.00          CL  
TER     476      Cl-   220
ATOM    476  Cl- Cl-   221      22.744  49.850  42.537  1.00  0.00          CL  
TER     477      Cl-   221
ATOM    477  Cl- Cl-   222      30.116  45.993  56.042  1.00  0.00          CL  
TER     478      Cl-   222
ATOM    478  Cl- Cl-   223      26.134  20.965  35.043  1.00  0.00          CL  
TER     479      Cl-   223
ATOM    479  Cl- Cl-   224      33.492  53.018  23.483  1.00  0.00          CL  
TER     480      Cl-   224
ATOM    480  Cl- Cl-   225      17.309  49.675  28.761  1.00  0.00          CL  
TER     481      Cl-   225
ATOM    481  Cl- Cl-   226      58.245  49.864   0.163  1.00  0.00          CL  
TER     482      Cl-   226
ATOM    482  Cl- Cl-   227      46.932  25.701  33.772  1.00  0.00          CL  
TER     483      Cl-   227
ATOM    483  Cl- Cl-   228      57.198  16.878  46.627  1.00  0.00          CL  
TER     484      Cl-   228
ATOM    484  Cl- Cl-   229      37.253  44.246  35.762  1.00  0.00          CL  
TER     485      Cl-   229
ATOM    485  Cl- Cl-   230      54.070  35.937  35.857  1.00  0.00          CL  
TER     486      Cl-   230
ATOM    486  Cl- Cl-   231       4.075   7.773   6.434  1.00  0.00          CL  
TER     487      Cl-   231
ATOM    487  Cl- Cl-   232      29.015   9.470  28.462  1.00  0.00          CL  
TER     488      Cl-   232
ATOM    488  Cl- Cl-   233       2.146  28.276  54.073  1.00  0.00          CL  
TER     489      Cl-   233
ATOM    489  Cl- Cl-   234       8.015  16.349   0.407  1.00  0.00          CL  
TER     490      Cl-   234
ATOM    490  Cl- Cl-   235      26.947   6.904   0.429  1.00  0.00          CL  
TER     491      Cl-   235
ATOM    491  Cl- Cl-   236      10.896  13.647  21.435  1.00  0.00          CL  
TER     492      Cl-   236
ATOM    492  Cl- Cl-   237       5.512  50.912  10.241  1.00  0.00          CL  
TER     493      Cl-   237
ATOM    493  Cl- Cl-   238      49.443  33.793  26.265  1.00  0.00          CL  
TER     494      Cl-   238
ATOM    494  Cl- Cl-   239       3.255  40.827  24.920  1.00  0.00          CL  
TER     495      Cl-   239
ATOM    495  Cl- Cl-   240       7.156  36.178  55.668  1.00  0.00          CL  
TER     496      Cl-   240
ATOM    496  Cl- Cl-   241       7.562  57.627   7.212  1.00  0.00          CL  
TER     497      Cl-   241
ATOM    497  Cl- Cl-   242      32.478  28.997  49.028  1.00  0.00          CL  
TER     498      Cl-   242
ATOM    498  Cl- Cl-   243      44.897  56.821  28.430  1.00  0.00          CL  
TER     499      Cl-   243
ATOM    499  Cl- Cl-   244      21.452  23.002  15.790  1.00  0.00          CL  
TER     500      Cl-   244
ATOM    500  Cl- Cl-   245      20.588   8.212  38.510  1.00  0.00          CL  
TER     501      Cl-   245
ATOM    501  Cl- Cl-   246      14.849  52.258  32.918  1.00  0.00          CL  
TER     502      Cl-   246
ATOM    502  Cl- Cl-   247      16.233  23.663  43.285  1.00  0.00          CL  
TER     503      Cl-   247
ATOM    503  Cl- Cl-   248      29.007  24.512  47.288  1.00  0.00          CL  
TER     504      Cl-   248
ATOM    504  Cl- Cl-   249       6.216  26.495  43.258  1.00  0.00          CL  
TER     505      Cl-   249
ATOM    505  Cl- Cl-   250      48.136  37.231  10.968  1.00  0.00          CL  
TER     506      Cl-   250
ATOM    506  Cl- Cl-   251      49.936  23.934   9.562  1.00  0.00          CL  
TER     507      Cl-   251
ATOM    507  Cl- Cl-   252      19.479  40.941  12.529  1.00  0.00          CL  
TER     508      Cl-   252
ATOM    508  Cl- Cl-   253      21.045  59.432  45.486  1.00  0.00          CL  
TER     509      Cl-   253
ATOM    509  Cl- Cl-   254      51.381  50.244  17.408  1.00  0.00          CL  
TER     510      Cl-   254
ATOM    510  Cl- Cl-   255      18.815  16.681  24.704  1.00  0.00          CL  
TER     511      Cl-   255
ATOM    511  Cl- Cl-   256       8.098   4.796  38.719  1.00  0.00          CL  
TER     512      Cl-   256
ATOM    512  Cl- Cl-   257       3.401  36.178   6.356  1.00  0.00          CL  
TER     513      Cl-   257
ATOM    513  Cl- Cl-   258       1.219  40.908  17.601  1.00  0.00          CL  
TER     514      Cl-   258
ATOM    514  Cl- Cl-   259      11.300  25.896  51.043  1.00  0.00          CL  
TER     515      Cl-   259
ATOM    515  Cl- Cl-   260       6.459  34.277  21.692  1.00  0.00          CL  
TER     516      Cl-   260
ATOM    516  Cl- Cl-   261      36.950  10.465  37.136  1.00  0.00          CL  
TER     517      Cl-   261
ATOM    517  Cl- Cl-   262      44.068  31.060  53.621  1.00  0.00          CL  
TER     518      Cl-   262
ATOM    518  Cl- Cl-   263      19.689  27.191  32.663  1.00  0.00          CL  
TER     519      Cl-   263
ATOM    519  Cl- Cl-   264      57.886  35.436  42.496  1.00  0.00          CL  
TER     520      Cl-   264
ATOM    520  Cl- Cl-   265      21.992  16.056  39.674  1.00  0.00          CL  
TER     521      Cl-   265
ATOM    521  Cl- Cl-   266      21.782  35.288  45.288  1.00  0.00          CL  
TER     522      Cl-   266
ATOM    522  Cl- Cl-   267      30.611  18.325  14.856  1.00  0.00          CL  
TER     523      Cl-   267
ATOM    523  Cl- Cl-   268      20.131  49.170   7.917  1.00  0.00          CL  
TER     524      Cl-   268
ATOM    524  Cl- Cl-   269       0.644   5.282  53.379  1.00  0.00          CL  
TER     525      Cl-   269
ATOM    525  Cl- Cl-   270       0.159  19.555  36.119  1.00  0.00          CL  
TER     526      Cl-   270
ATOM    526  Cl- Cl-   271      26.307  45.877   5.560  1.00  0.00          CL  
TER     527      Cl-   271
ATOM    527  Cl- Cl-   272      53.727  18.796  26.251  1.00  0.00          CL  
TER     528      Cl-   272
ATOM    528  Cl- Cl-   273      44.108   8.984  42.178  1.00  0.00          CL  
TER     529      Cl-   273
ATOM    529  Cl- Cl-   274      19.046  56.496  21.320  1.00  0.00          CL  
TER     530      Cl-   274
ATOM    530  Cl- Cl-   275      18.439  18.835   0.432  1.00  0.00          CL  
TER     531      Cl-   275
ATOM    531  Cl- Cl-   276       8.857  22.881   9.644  1.00  0.00          CL  
TER     532      Cl-   276
ATOM    532  Cl- Cl-   277      41.122  27.213  12.175  1.00  0.00          CL  
TER     533      Cl-   277
ATOM    533  Cl- Cl-   278      55.602  47.436  46.518  1.00  0.00          CL  
TER     534      Cl-   278
ATOM    534  Cl- Cl-   279       3.245  11.061  22.769  1.00  0.00          CL  
TER     535      Cl-   279
ATOM    535  Cl- Cl-   280      46.857  57.074  46.483  1.00  0.00          CL  
TER     536      Cl-   280
ATOM    536  Cl- Cl-   281      25.907  49.180  13.354  1.00  0.00          CL  
TER     537      Cl-   281
ATOM    537  Cl- Cl-   282      10.124  38.074   4.415  1.00  0.00          CL  
TER     538      Cl-   282
ATOM    538  Cl- Cl-   283      44.990  33.298  35.270  1.00  0.00          CL  
TER     539      Cl-   283
ATOM    539  Cl- Cl-   284      40.761  41.749  41.812  1.00  0.00          CL  
TER     540      Cl-   284
ATOM    540  Cl- Cl-   285      26.294  57.283  34.320  1.00  0.00          CL  
TER     541      Cl-   285
ATOM    541  Cl- Cl-   286      50.870  48.731  35.532  1.00  0.00          CL  
TER     542      Cl-   286
ATOM    542  Cl- Cl-   287      52.632   3.946  49.096  1.00  0.00          CL  
TER     543      Cl-   287
ATOM    543  Cl- Cl-   288      37.793  31.927   3.518  1.00  0.00          CL  
TER     544      Cl-   288
ATOM    544  Cl- Cl-   289      35.641  38.246  57.113  1.00  0.00          CL  
END   
