# Supplementary material for: Toward Accurate RNA Folding Thermodynamics: Evaluation of Enhanced Sampling Methods for Force Field Benchmarking
Source: J Chem Theory Comput. 2026 May 14;22(10):5247–58. doi: 10.1021/acs.jctc.6c00108 (PMC13217565; doi:10.1021/acs.jctc.6c00108)
Supplement: Supplementary file 2 [file ct6c00108_si_002.zip › GAGA_clusters/loop_res1-3.pdb]

ATOM      1  H5T RG5     1      38.211  60.342  40.675  1.00  0.00           H  
ATOM      2  O5' RG5     1      37.861  60.641  41.517  1.00  0.00           O  
ATOM      3  C5' RG5     1      37.980  62.027  41.501  1.00  0.00           C  
ATOM      4 H5'1 RG5     1      38.449  62.277  42.452  1.00  0.00           H  
ATOM      5 H5'2 RG5     1      36.986  62.473  41.508  1.00  0.00           H  
ATOM      6  C4' RG5     1      38.716  62.567  40.212  1.00  0.00           C  
ATOM      7  H4' RG5     1      39.116  63.577  40.296  1.00  0.00           H  
ATOM      8  O4' RG5     1      39.898  61.726  40.116  1.00  0.00           O  
ATOM      9  C1' RG5     1      40.204  61.597  38.731  1.00  0.00           C  
ATOM     10  H1' RG5     1      41.021  62.300  38.573  1.00  0.00           H  
ATOM     11  N9  RG5     1      40.684  60.245  38.436  1.00  0.00           N  
ATOM     12  C8  RG5     1      41.948  59.898  37.975  1.00  0.00           C  
ATOM     13  H8  RG5     1      42.662  60.572  37.523  1.00  0.00           H  
ATOM     14  N7  RG5     1      42.201  58.618  38.084  1.00  0.00           N  
ATOM     15  C5  RG5     1      40.957  58.096  38.559  1.00  0.00           C  
ATOM     16  C6  RG5     1      40.639  56.790  38.956  1.00  0.00           C  
ATOM     17  O6  RG5     1      41.290  55.757  38.864  1.00  0.00           O  
ATOM     18  N1  RG5     1      39.458  56.711  39.547  1.00  0.00           N  
ATOM     19  H1  RG5     1      39.114  55.763  39.607  1.00  0.00           H  
ATOM     20  C2  RG5     1      38.549  57.745  39.716  1.00  0.00           C  
ATOM     21  N2  RG5     1      37.333  57.429  40.169  1.00  0.00           N  
ATOM     22  H21 RG5     1      37.170  56.484  40.486  1.00  0.00           H  
ATOM     23  H22 RG5     1      36.670  58.137  40.453  1.00  0.00           H  
ATOM     24  N3  RG5     1      38.816  59.007  39.341  1.00  0.00           N  
ATOM     25  C4  RG5     1      40.091  59.034  38.861  1.00  0.00           C  
ATOM     26  C3' RG5     1      37.942  62.262  38.887  1.00  0.00           C  
ATOM     27  H3' RG5     1      37.429  61.308  39.016  1.00  0.00           H  
ATOM     28  C2' RG5     1      38.996  62.090  37.838  1.00  0.00           C  
ATOM     29 H2'1 RG5     1      38.627  61.312  37.169  1.00  0.00           H  
ATOM     30  O2' RG5     1      39.430  63.269  37.165  1.00  0.00           O  
ATOM     31 HO'2 RG5     1      38.553  63.643  37.054  1.00  0.00           H  
ATOM     32  O3' RG5     1      36.979  63.284  38.595  1.00  0.00           O  
ATOM     33  P    RC     2      35.835  62.920  37.513  1.00  0.00           P  
ATOM     34  O1P  RC     2      36.384  63.018  36.168  1.00  0.00           O  
ATOM     35  O2P  RC     2      34.699  63.781  37.896  1.00  0.00           O  
ATOM     36  O5'  RC     2      35.287  61.483  37.727  1.00  0.00           O  
ATOM     37  C5'  RC     2      34.177  61.041  37.000  1.00  0.00           C  
ATOM     38 H5'1  RC     2      34.305  61.348  35.962  1.00  0.00           H  
ATOM     39 H5'2  RC     2      33.246  61.374  37.459  1.00  0.00           H  
ATOM     40  C4'  RC     2      34.057  59.536  36.917  1.00  0.00           C  
ATOM     41  H4'  RC     2      33.069  59.358  36.492  1.00  0.00           H  
ATOM     42  O4'  RC     2      34.901  58.950  35.926  1.00  0.00           O  
ATOM     43  C1'  RC     2      35.402  57.652  36.410  1.00  0.00           C  
ATOM     44  H1'  RC     2      35.043  56.919  35.689  1.00  0.00           H  
ATOM     45  N1   RC     2      36.934  57.724  36.481  1.00  0.00           N  
ATOM     46  C6   RC     2      37.635  58.896  36.202  1.00  0.00           C  
ATOM     47  H6   RC     2      37.082  59.819  36.105  1.00  0.00           H  
ATOM     48  C5   RC     2      38.919  58.836  35.926  1.00  0.00           C  
ATOM     49  H5   RC     2      39.602  59.663  35.800  1.00  0.00           H  
ATOM     50  C4   RC     2      39.568  57.539  35.863  1.00  0.00           C  
ATOM     51  N4   RC     2      40.781  57.392  35.643  1.00  0.00           N  
ATOM     52  H41  RC     2      41.356  58.214  35.525  1.00  0.00           H  
ATOM     53  H42  RC     2      41.194  56.513  35.921  1.00  0.00           H  
ATOM     54  N3   RC     2      38.924  56.446  36.243  1.00  0.00           N  
ATOM     55  C2   RC     2      37.613  56.522  36.512  1.00  0.00           C  
ATOM     56  O2   RC     2      36.985  55.486  36.847  1.00  0.00           O  
ATOM     57  C3'  RC     2      34.336  58.752  38.162  1.00  0.00           C  
ATOM     58  H3'  RC     2      35.226  59.204  38.600  1.00  0.00           H  
ATOM     59  C2'  RC     2      34.644  57.369  37.719  1.00  0.00           C  
ATOM     60 H2'1  RC     2      35.336  56.860  38.390  1.00  0.00           H  
ATOM     61  O2'  RC     2      33.459  56.620  37.566  1.00  0.00           O  
ATOM     62 HO'2  RC     2      32.898  57.061  38.209  1.00  0.00           H  
ATOM     63  O3'  RC     2      33.197  58.711  39.000  1.00  0.00           O  
ATOM     64  P    RG     3      33.237  58.313  40.525  1.00  0.00           P  
ATOM     65  O1P  RG     3      31.958  58.819  41.204  1.00  0.00           O  
ATOM     66  O2P  RG     3      34.487  58.761  41.135  1.00  0.00           O  
ATOM     67  O5'  RG     3      33.284  56.685  40.567  1.00  0.00           O  
ATOM     68  C5'  RG     3      32.183  55.786  40.473  1.00  0.00           C  
ATOM     69 H5'1  RG     3      31.731  55.878  39.485  1.00  0.00           H  
ATOM     70 H5'2  RG     3      31.395  56.127  41.144  1.00  0.00           H  
ATOM     71  C4'  RG     3      32.400  54.379  40.952  1.00  0.00           C  
ATOM     72  H4'  RG     3      31.437  53.880  41.062  1.00  0.00           H  
ATOM     73  O4'  RG     3      33.262  53.786  39.996  1.00  0.00           O  
ATOM     74  C1'  RG     3      34.042  52.825  40.656  1.00  0.00           C  
ATOM     75  H1'  RG     3      33.926  51.843  40.197  1.00  0.00           H  
ATOM     76  N9   RG     3      35.499  53.180  40.492  1.00  0.00           N  
ATOM     77  C8   RG     3      36.041  54.339  39.834  1.00  0.00           C  
ATOM     78  H8   RG     3      35.472  55.087  39.303  1.00  0.00           H  
ATOM     79  N7   RG     3      37.320  54.518  40.027  1.00  0.00           N  
ATOM     80  C5   RG     3      37.632  53.288  40.708  1.00  0.00           C  
ATOM     81  C6   RG     3      38.914  52.833  41.178  1.00  0.00           C  
ATOM     82  O6   RG     3      39.973  53.414  41.014  1.00  0.00           O  
ATOM     83  N1   RG     3      38.901  51.636  41.827  1.00  0.00           N  
ATOM     84  H1   RG     3      39.813  51.245  42.017  1.00  0.00           H  
ATOM     85  C2   RG     3      37.746  50.908  42.046  1.00  0.00           C  
ATOM     86  N2   RG     3      37.782  49.852  42.765  1.00  0.00           N  
ATOM     87  H21  RG     3      38.687  49.426  42.908  1.00  0.00           H  
ATOM     88  H22  RG     3      36.969  49.599  43.308  1.00  0.00           H  
ATOM     89  N3   RG     3      36.534  51.373  41.808  1.00  0.00           N  
ATOM     90  C4   RG     3      36.593  52.504  41.026  1.00  0.00           C  
ATOM     91  C3'  RG     3      33.133  54.211  42.302  1.00  0.00           C  
ATOM     92  H3'  RG     3      34.029  54.825  42.211  1.00  0.00           H  
ATOM     93  C2'  RG     3      33.635  52.731  42.144  1.00  0.00           C  
ATOM     94 H2'1  RG     3      34.521  52.529  42.746  1.00  0.00           H  
ATOM     95  O2'  RG     3      32.614  51.758  42.352  1.00  0.00           O  
ATOM     96 HO'2  RG     3      32.125  52.231  43.028  1.00  0.00           H  
ATOM     97  O3'  RG     3      32.426  54.379  43.517  1.00  0.00           O  
ATOM     98  P    RA     4      32.977  55.191  44.768  1.00  0.00           P  
ATOM     99  O1P  RA     4      32.001  55.079  45.844  1.00  0.00           O  
ATOM    100  O2P  RA     4      33.378  56.534  44.250  1.00  0.00           O  
ATOM    101  O5'  RA     4      34.313  54.398  45.267  1.00  0.00           O  
ATOM    102  C5'  RA     4      34.348  53.045  45.626  1.00  0.00           C  
ATOM    103 H5'1  RA     4      33.822  52.388  44.933  1.00  0.00           H  
ATOM    104 H5'2  RA     4      34.002  52.834  46.638  1.00  0.00           H  
ATOM    105  C4'  RA     4      35.797  52.632  45.830  1.00  0.00           C  
ATOM    106  H4'  RA     4      35.820  51.566  46.058  1.00  0.00           H  
ATOM    107  O4'  RA     4      36.560  52.725  44.580  1.00  0.00           O  
ATOM    108  C1'  RA     4      37.813  53.244  44.870  1.00  0.00           C  
ATOM    109  H1'  RA     4      38.625  52.603  44.529  1.00  0.00           H  
ATOM    110  N9   RA     4      37.902  54.508  44.158  1.00  0.00           N  
ATOM    111  C8   RA     4      36.979  55.268  43.482  1.00  0.00           C  
ATOM    112  H8   RA     4      35.988  54.913  43.242  1.00  0.00           H  
ATOM    113  N7   RA     4      37.420  56.505  43.065  1.00  0.00           N  
ATOM    114  C5   RA     4      38.799  56.405  43.498  1.00  0.00           C  
ATOM    115  C6   RA     4      39.941  57.286  43.435  1.00  0.00           C  
ATOM    116  N6   RA     4      40.015  58.450  42.797  1.00  0.00           N  
ATOM    117  H61  RA     4      39.136  58.826  42.471  1.00  0.00           H  
ATOM    118  H62  RA     4      40.943  58.839  42.708  1.00  0.00           H  
ATOM    119  N1   RA     4      41.032  56.990  44.036  1.00  0.00           N  
ATOM    120  C2   RA     4      41.098  55.774  44.651  1.00  0.00           C  
ATOM    121  H2   RA     4      42.048  55.538  45.106  1.00  0.00           H  
ATOM    122  N3   RA     4      40.192  54.850  44.726  1.00  0.00           N  
ATOM    123  C4   RA     4      39.049  55.224  44.174  1.00  0.00           C  
ATOM    124  C3'  RA     4      36.504  53.507  46.858  1.00  0.00           C  
ATOM    125  H3'  RA     4      36.087  54.513  46.817  1.00  0.00           H  
ATOM    126  C2'  RA     4      37.957  53.411  46.461  1.00  0.00           C  
ATOM    127 H2'1  RA     4      38.378  54.391  46.686  1.00  0.00           H  
ATOM    128  O2'  RA     4      38.681  52.323  47.038  1.00  0.00           O  
ATOM    129 HO'2  RA     4      38.184  51.974  47.781  1.00  0.00           H  
ATOM    130  O3'  RA     4      36.394  52.932  48.139  1.00  0.00           O  
ATOM    131  P    RG     5      36.027  53.792  49.409  1.00  0.00           P  
ATOM    132  O1P  RG     5      36.271  52.932  50.581  1.00  0.00           O  
ATOM    133  O2P  RG     5      34.786  54.479  49.134  1.00  0.00           O  
ATOM    134  O5'  RG     5      37.109  54.894  49.487  1.00  0.00           O  
ATOM    135  C5'  RG     5      38.463  54.591  49.864  1.00  0.00           C  
ATOM    136 H5'1  RG     5      38.791  53.746  49.259  1.00  0.00           H  
ATOM    137 H5'2  RG     5      38.580  54.206  50.877  1.00  0.00           H  
ATOM    138  C4'  RG     5      39.538  55.652  49.551  1.00  0.00           C  
ATOM    139  H4'  RG     5      40.478  55.191  49.853  1.00  0.00           H  
ATOM    140  O4'  RG     5      39.611  55.798  48.190  1.00  0.00           O  
ATOM    141  C1'  RG     5      39.991  57.092  47.889  1.00  0.00           C  
ATOM    142  H1'  RG     5      41.001  57.103  47.479  1.00  0.00           H  
ATOM    143  N9   RG     5      38.929  57.710  47.031  1.00  0.00           N  
ATOM    144  C8   RG     5      37.714  57.187  46.690  1.00  0.00           C  
ATOM    145  H8   RG     5      37.359  56.232  47.048  1.00  0.00           H  
ATOM    146  N7   RG     5      36.996  58.019  45.942  1.00  0.00           N  
ATOM    147  C5   RG     5      37.814  59.153  45.821  1.00  0.00           C  
ATOM    148  C6   RG     5      37.535  60.422  45.268  1.00  0.00           C  
ATOM    149  O6   RG     5      36.531  60.808  44.638  1.00  0.00           O  
ATOM    150  N1   RG     5      38.579  61.392  45.438  1.00  0.00           N  
ATOM    151  H1   RG     5      38.505  62.290  44.982  1.00  0.00           H  
ATOM    152  C2   RG     5      39.824  61.047  45.914  1.00  0.00           C  
ATOM    153  N2   RG     5      40.579  62.014  46.225  1.00  0.00           N  
ATOM    154  H21  RG     5      41.412  61.867  46.777  1.00  0.00           H  
ATOM    155  H22  RG     5      40.199  62.927  46.020  1.00  0.00           H  
ATOM    156  N3   RG     5      40.069  59.855  46.477  1.00  0.00           N  
ATOM    157  C4   RG     5      39.023  58.966  46.438  1.00  0.00           C  
ATOM    158  C3'  RG     5      39.247  57.022  50.203  1.00  0.00           C  
ATOM    159  H3'  RG     5      38.247  57.398  49.990  1.00  0.00           H  
ATOM    160  C2'  RG     5      40.173  57.775  49.251  1.00  0.00           C  
ATOM    161 H2'1  RG     5      39.778  58.791  49.276  1.00  0.00           H  
ATOM    162  O2'  RG     5      41.505  57.721  49.649  1.00  0.00           O  
ATOM    163 HO'2  RG     5      41.740  58.628  49.858  1.00  0.00           H  
ATOM    164  O3'  RG     5      39.446  57.114  51.623  1.00  0.00           O  
ATOM    165  P    RA     6      38.483  58.045  52.550  1.00  0.00           P  
ATOM    166  O1P  RA     6      39.023  58.090  53.905  1.00  0.00           O  
ATOM    167  O2P  RA     6      37.081  57.750  52.281  1.00  0.00           O  
ATOM    168  O5'  RA     6      38.745  59.434  51.828  1.00  0.00           O  
ATOM    169  C5'  RA     6      39.902  60.242  52.067  1.00  0.00           C  
ATOM    170 H5'1  RA     6      40.799  59.708  51.757  1.00  0.00           H  
ATOM    171 H5'2  RA     6      39.955  60.388  53.146  1.00  0.00           H  
ATOM    172  C4'  RA     6      39.730  61.509  51.288  1.00  0.00           C  
ATOM    173  H4'  RA     6      40.658  62.065  51.420  1.00  0.00           H  
ATOM    174  O4'  RA     6      39.487  61.267  49.910  1.00  0.00           O  
ATOM    175  C1'  RA     6      38.785  62.381  49.361  1.00  0.00           C  
ATOM    176  H1'  RA     6      39.324  62.750  48.489  1.00  0.00           H  
ATOM    177  N9   RA     6      37.548  61.848  48.979  1.00  0.00           N  
ATOM    178  C8   RA     6      37.054  60.596  49.028  1.00  0.00           C  
ATOM    179  H8   RA     6      37.635  59.948  49.667  1.00  0.00           H  
ATOM    180  N7   RA     6      35.938  60.415  48.362  1.00  0.00           N  
ATOM    181  C5   RA     6      35.634  61.673  47.837  1.00  0.00           C  
ATOM    182  C6   RA     6      34.712  62.278  46.924  1.00  0.00           C  
ATOM    183  N6   RA     6      33.651  61.756  46.386  1.00  0.00           N  
ATOM    184  H61  RA     6      33.012  62.326  45.850  1.00  0.00           H  
ATOM    185  H62  RA     6      33.525  60.759  46.484  1.00  0.00           H  
ATOM    186  N1   RA     6      34.831  63.608  46.641  1.00  0.00           N  
ATOM    187  C2   RA     6      35.816  64.282  47.195  1.00  0.00           C  
ATOM    188  H2   RA     6      35.836  65.307  46.857  1.00  0.00           H  
ATOM    189  N3   RA     6      36.806  63.899  47.957  1.00  0.00           N  
ATOM    190  C4   RA     6      36.634  62.595  48.224  1.00  0.00           C  
ATOM    191  C3'  RA     6      38.548  62.394  51.700  1.00  0.00           C  
ATOM    192  H3'  RA     6      37.617  61.827  51.685  1.00  0.00           H  
ATOM    193  C2'  RA     6      38.678  63.383  50.462  1.00  0.00           C  
ATOM    194 H2'1  RA     6      37.715  63.885  50.366  1.00  0.00           H  
ATOM    195  O2'  RA     6      39.840  64.274  50.380  1.00  0.00           O  
ATOM    196 HO'2  RA     6      39.832  64.767  51.204  1.00  0.00           H  
ATOM    197  O3'  RA     6      38.715  63.002  52.923  1.00  0.00           O  
ATOM    198  P    RG     7      37.472  63.353  53.925  1.00  0.00           P  
ATOM    199  O1P  RG     7      38.104  63.925  55.131  1.00  0.00           O  
ATOM    200  O2P  RG     7      36.660  62.156  54.033  1.00  0.00           O  
ATOM    201  O5'  RG     7      36.717  64.367  53.050  1.00  0.00           O  
ATOM    202  C5'  RG     7      37.085  65.702  52.797  1.00  0.00           C  
ATOM    203 H5'1  RG     7      38.052  65.773  52.297  1.00  0.00           H  
ATOM    204 H5'2  RG     7      37.222  66.226  53.743  1.00  0.00           H  
ATOM    205  C4'  RG     7      36.050  66.395  51.874  1.00  0.00           C  
ATOM    206  H4'  RG     7      36.365  67.367  51.494  1.00  0.00           H  
ATOM    207  O4'  RG     7      35.965  65.727  50.651  1.00  0.00           O  
ATOM    208  C1'  RG     7      34.621  65.829  50.201  1.00  0.00           C  
ATOM    209  H1'  RG     7      34.591  66.304  49.221  1.00  0.00           H  
ATOM    210  N9   RG     7      34.094  64.406  50.210  1.00  0.00           N  
ATOM    211  C8   RG     7      34.631  63.243  50.694  1.00  0.00           C  
ATOM    212  H8   RG     7      35.586  63.244  51.198  1.00  0.00           H  
ATOM    213  N7   RG     7      34.002  62.173  50.475  1.00  0.00           N  
ATOM    214  C5   RG     7      32.967  62.589  49.674  1.00  0.00           C  
ATOM    215  C6   RG     7      31.924  61.869  49.033  1.00  0.00           C  
ATOM    216  O6   RG     7      31.768  60.677  49.008  1.00  0.00           O  
ATOM    217  N1   RG     7      31.078  62.672  48.254  1.00  0.00           N  
ATOM    218  H1   RG     7      30.314  62.278  47.723  1.00  0.00           H  
ATOM    219  C2   RG     7      31.272  63.968  48.090  1.00  0.00           C  
ATOM    220  N2   RG     7      30.304  64.588  47.396  1.00  0.00           N  
ATOM    221  H21  RG     7      30.429  65.589  47.438  1.00  0.00           H  
ATOM    222  H22  RG     7      29.466  64.102  47.108  1.00  0.00           H  
ATOM    223  N3   RG     7      32.218  64.700  48.662  1.00  0.00           N  
ATOM    224  C4   RG     7      33.042  63.972  49.489  1.00  0.00           C  
ATOM    225  C3'  RG     7      34.638  66.511  52.377  1.00  0.00           C  
ATOM    226  H3'  RG     7      34.372  65.554  52.825  1.00  0.00           H  
ATOM    227  C2'  RG     7      33.863  66.732  51.112  1.00  0.00           C  
ATOM    228 H2'1  RG     7      32.835  66.448  51.337  1.00  0.00           H  
ATOM    229  O2'  RG     7      33.916  68.053  50.623  1.00  0.00           O  
ATOM    230 HO'2  RG     7      33.092  68.180  50.147  1.00  0.00           H  
ATOM    231  O3'  RG     7      34.531  67.516  53.318  1.00  0.00           O  
ATOM    232  P   RC3     8      33.450  67.671  54.352  1.00  0.00           P  
ATOM    233  O1P RC3     8      33.380  69.026  54.846  1.00  0.00           O  
ATOM    234  O2P RC3     8      33.638  66.536  55.291  1.00  0.00           O  
ATOM    235  O5' RC3     8      32.082  67.406  53.583  1.00  0.00           O  
ATOM    236  C5' RC3     8      31.240  68.462  53.054  1.00  0.00           C  
ATOM    237 H5'1 RC3     8      31.763  69.105  52.346  1.00  0.00           H  
ATOM    238 H5'2 RC3     8      30.985  69.080  53.915  1.00  0.00           H  
ATOM    239  C4' RC3     8      29.886  68.008  52.559  1.00  0.00           C  
ATOM    240  H4' RC3     8      29.304  68.884  52.272  1.00  0.00           H  
ATOM    241  O4' RC3     8      29.968  67.248  51.400  1.00  0.00           O  
ATOM    242  C1' RC3     8      28.885  66.287  51.332  1.00  0.00           C  
ATOM    243  H1' RC3     8      28.146  66.406  50.540  1.00  0.00           H  
ATOM    244  N1  RC3     8      29.418  64.880  51.357  1.00  0.00           N  
ATOM    245  C6  RC3     8      30.591  64.578  51.976  1.00  0.00           C  
ATOM    246  H6  RC3     8      31.206  65.365  52.385  1.00  0.00           H  
ATOM    247  C5  RC3     8      30.996  63.278  52.021  1.00  0.00           C  
ATOM    248  H5  RC3     8      31.951  62.953  52.405  1.00  0.00           H  
ATOM    249  C4  RC3     8      30.117  62.298  51.502  1.00  0.00           C  
ATOM    250  N4  RC3     8      30.335  61.058  51.819  1.00  0.00           N  
ATOM    251  H41 RC3     8      29.777  60.350  51.364  1.00  0.00           H  
ATOM    252  H42 RC3     8      31.163  60.819  52.346  1.00  0.00           H  
ATOM    253  N3  RC3     8      29.026  62.613  50.867  1.00  0.00           N  
ATOM    254  C2  RC3     8      28.653  63.930  50.760  1.00  0.00           C  
ATOM    255  O2  RC3     8      27.633  64.195  50.070  1.00  0.00           O  
ATOM    256  C3' RC3     8      29.074  67.163  53.510  1.00  0.00           C  
ATOM    257  H3' RC3     8      29.840  66.545  53.978  1.00  0.00           H  
ATOM    258  C2' RC3     8      28.123  66.313  52.715  1.00  0.00           C  
ATOM    259 H2'1 RC3     8      28.112  65.346  53.217  1.00  0.00           H  
ATOM    260  O2' RC3     8      26.859  66.906  52.604  1.00  0.00           O  
ATOM    261 HO'2 RC3     8      26.759  67.343  53.453  1.00  0.00           H  
ATOM    262  O3' RC3     8      28.585  67.870  54.654  1.00  0.00           O  
ATOM    263  H3T RC3     8      28.835  68.796  54.612  1.00  0.00           H  
TER     264      RC3     8
ATOM    264  K+   K+     9       9.399   4.793  33.694  1.00  0.00           K  
TER     265       K+     9
ATOM    265  K+   K+    10       8.030  47.586  59.263  1.00  0.00           K  
TER     266       K+    10
ATOM    266  K+   K+    11      55.054  24.480   5.025  1.00  0.00           K  
TER     267       K+    11
ATOM    267  K+   K+    12      16.668  38.616   9.877  1.00  0.00           K  
TER     268       K+    12
ATOM    268  K+   K+    13      27.629  33.674  52.081  1.00  0.00           K  
TER     269       K+    13
ATOM    269  K+   K+    14      38.706  53.986   8.573  1.00  0.00           K  
TER     270       K+    14
ATOM    270  K+   K+    15      40.007  11.314  58.758  1.00  0.00           K  
TER     271       K+    15
ATOM    271  K+   K+    16       4.980  29.908  58.174  1.00  0.00           K  
TER     272       K+    16
ATOM    272  K+   K+    17      14.457  23.214  13.092  1.00  0.00           K  
TER     273       K+    17
ATOM    273  K+   K+    18       2.851  49.599  21.294  1.00  0.00           K  
TER     274       K+    18
ATOM    274  K+   K+    19      55.161  56.971  23.889  1.00  0.00           K  
TER     275       K+    19
ATOM    275  K+   K+    20      36.177  56.406  54.399  1.00  0.00           K  
TER     276       K+    20
ATOM    276  K+   K+    21      13.701  59.096   6.925  1.00  0.00           K  
TER     277       K+    21
ATOM    277  K+   K+    22       3.987  20.518   8.657  1.00  0.00           K  
TER     278       K+    22
ATOM    278  K+   K+    23       3.259  49.722  44.636  1.00  0.00           K  
TER     279       K+    23
ATOM    279  K+   K+    24      50.647  20.997  49.877  1.00  0.00           K  
TER     280       K+    24
ATOM    280  K+   K+    25      40.123  22.530  56.243  1.00  0.00           K  
TER     281       K+    25
ATOM    281  K+   K+    26      42.648  56.022   9.734  1.00  0.00           K  
TER     282       K+    26
ATOM    282  K+   K+    27      31.878   1.405  12.105  1.00  0.00           K  
TER     283       K+    27
ATOM    283  K+   K+    28       9.615  41.112  25.221  1.00  0.00           K  
TER     284       K+    28
ATOM    284  K+   K+    29      28.514  55.320   6.059  1.00  0.00           K  
TER     285       K+    29
ATOM    285  K+   K+    30      14.896  22.948   3.447  1.00  0.00           K  
TER     286       K+    30
ATOM    286  K+   K+    31      11.698  43.826  44.538  1.00  0.00           K  
TER     287       K+    31
ATOM    287  K+   K+    32      50.951  59.542  50.721  1.00  0.00           K  
TER     288       K+    32
ATOM    288  K+   K+    33      31.243  43.300  27.105  1.00  0.00           K  
TER     289       K+    33
ATOM    289  K+   K+    34      37.747  37.278   1.146  1.00  0.00           K  
TER     290       K+    34
ATOM    290  K+   K+    35       3.226   2.597  14.349  1.00  0.00           K  
TER     291       K+    35
ATOM    291  K+   K+    36      52.263  54.511  50.114  1.00  0.00           K  
TER     292       K+    36
ATOM    292  K+   K+    37      21.624  33.130  15.175  1.00  0.00           K  
TER     293       K+    37
ATOM    293  K+   K+    38      20.951  19.403  19.455  1.00  0.00           K  
TER     294       K+    38
ATOM    294  K+   K+    39      34.603   5.294  43.331  1.00  0.00           K  
TER     295       K+    39
ATOM    295  K+   K+    40       0.795  43.125  53.759  1.00  0.00           K  
TER     296       K+    40
ATOM    296  K+   K+    41      25.964  50.531  59.721  1.00  0.00           K  
TER     297       K+    41
ATOM    297  K+   K+    42      59.082  30.272  18.914  1.00  0.00           K  
TER     298       K+    42
ATOM    298  K+   K+    43      15.900  52.420   0.295  1.00  0.00           K  
TER     299       K+    43
ATOM    299  K+   K+    44      20.265  21.440  50.675  1.00  0.00           K  
TER     300       K+    44
ATOM    300  K+   K+    45       4.414  29.557  41.283  1.00  0.00           K  
TER     301       K+    45
ATOM    301  K+   K+    46      26.573  59.625  59.560  1.00  0.00           K  
TER     302       K+    46
ATOM    302  K+   K+    47      50.714  16.005  33.676  1.00  0.00           K  
TER     303       K+    47
ATOM    303  K+   K+    48      40.757   1.915  19.519  1.00  0.00           K  
TER     304       K+    48
ATOM    304  K+   K+    49      50.180  53.757  33.931  1.00  0.00           K  
TER     305       K+    49
ATOM    305  K+   K+    50      10.774  56.271  44.107  1.00  0.00           K  
TER     306       K+    50
ATOM    306  K+   K+    51       9.391  23.377  47.750  1.00  0.00           K  
TER     307       K+    51
ATOM    307  K+   K+    52      48.167  30.943  11.210  1.00  0.00           K  
TER     308       K+    52
ATOM    308  K+   K+    53      21.067  48.386  41.683  1.00  0.00           K  
TER     309       K+    53
ATOM    309  K+   K+    54      15.562   5.731  40.915  1.00  0.00           K  
TER     310       K+    54
ATOM    310  K+   K+    55      10.854   2.170  39.985  1.00  0.00           K  
TER     311       K+    55
ATOM    311  K+   K+    56      35.310  58.444  43.830  1.00  0.00           K  
TER     312       K+    56
ATOM    312  K+   K+    57       3.078  57.810   2.534  1.00  0.00           K  
TER     313       K+    57
ATOM    313  K+   K+    58      30.515  31.703  42.473  1.00  0.00           K  
TER     314       K+    58
ATOM    314  K+   K+    59      54.147   0.965   2.213  1.00  0.00           K  
TER     315       K+    59
ATOM    315  K+   K+    60      55.145   7.229  56.026  1.00  0.00           K  
TER     316       K+    60
ATOM    316  K+   K+    61      48.580  27.711   3.397  1.00  0.00           K  
TER     317       K+    61
ATOM    317  K+   K+    62      59.930  47.468  17.958  1.00  0.00           K  
TER     318       K+    62
ATOM    318  K+   K+    63      12.533  11.642  29.635  1.00  0.00           K  
TER     319       K+    63
ATOM    319  K+   K+    64      18.233  45.842  21.324  1.00  0.00           K  
TER     320       K+    64
ATOM    320  K+   K+    65       0.273   4.097   6.334  1.00  0.00           K  
TER     321       K+    65
ATOM    321  K+   K+    66      48.050  16.467  56.202  1.00  0.00           K  
TER     322       K+    66
ATOM    322  K+   K+    67      31.677  28.305  46.203  1.00  0.00           K  
TER     323       K+    67
ATOM    323  K+   K+    68      10.754  35.007  46.192  1.00  0.00           K  
TER     324       K+    68
ATOM    324  K+   K+    69      14.310  35.951  58.369  1.00  0.00           K  
TER     325       K+    69
ATOM    325  K+   K+    70      42.910  45.786  43.625  1.00  0.00           K  
TER     326       K+    70
ATOM    326  K+   K+    71       3.027  10.509  53.970  1.00  0.00           K  
TER     327       K+    71
ATOM    327  K+   K+    72      27.813  42.505  55.048  1.00  0.00           K  
TER     328       K+    72
ATOM    328  K+   K+    73      44.051  22.521  22.371  1.00  0.00           K  
TER     329       K+    73
ATOM    329  K+   K+    74      49.838  32.422  24.700  1.00  0.00           K  
TER     330       K+    74
ATOM    330  K+   K+    75      21.869   3.566  54.917  1.00  0.00           K  
TER     331       K+    75
ATOM    331  K+   K+    76      21.855  57.600  20.710  1.00  0.00           K  
TER     332       K+    76
ATOM    332  K+   K+    77      28.558  40.035  20.973  1.00  0.00           K  
TER     333       K+    77
ATOM    333  K+   K+    78      53.733  11.879  57.985  1.00  0.00           K  
TER     334       K+    78
ATOM    334  K+   K+    79      36.348  21.838  30.335  1.00  0.00           K  
TER     335       K+    79
ATOM    335  K+   K+    80      25.160  26.913   7.123  1.00  0.00           K  
TER     336       K+    80
ATOM    336  K+   K+    81       4.571  48.306  49.197  1.00  0.00           K  
TER     337       K+    81
ATOM    337  K+   K+    82       1.450  26.678  24.026  1.00  0.00           K  
TER     338       K+    82
ATOM    338  K+   K+    83      42.206  12.095  16.846  1.00  0.00           K  
TER     339       K+    83
ATOM    339  K+   K+    84      54.447  15.613  13.531  1.00  0.00           K  
TER     340       K+    84
ATOM    340  K+   K+    85      29.283   1.734  27.765  1.00  0.00           K  
TER     341       K+    85
ATOM    341  K+   K+    86      58.249  13.857  17.770  1.00  0.00           K  
TER     342       K+    86
ATOM    342  K+   K+    87      17.998  16.811  42.411  1.00  0.00           K  
TER     343       K+    87
ATOM    343  K+   K+    88      58.653  21.039  19.298  1.00  0.00           K  
TER     344       K+    88
ATOM    344  K+   K+    89      50.187  51.018  51.468  1.00  0.00           K  
TER     345       K+    89
ATOM    345  K+   K+    90       8.907  18.275  57.202  1.00  0.00           K  
TER     346       K+    90
ATOM    346  K+   K+    91      31.443  13.236  39.587  1.00  0.00           K  
TER     347       K+    91
ATOM    347  K+   K+    92      50.734  10.537   6.954  1.00  0.00           K  
TER     348       K+    92
ATOM    348  K+   K+    93      33.297   7.131  31.977  1.00  0.00           K  
TER     349       K+    93
ATOM    349  K+   K+    94      36.617  22.765  44.852  1.00  0.00           K  
TER     350       K+    94
ATOM    350  K+   K+    95      26.893  49.269  33.569  1.00  0.00           K  
TER     351       K+    95
ATOM    351  K+   K+    96      30.152   9.739  40.278  1.00  0.00           K  
TER     352       K+    96
ATOM    352  K+   K+    97      35.723  42.996   5.192  1.00  0.00           K  
TER     353       K+    97
ATOM    353  K+   K+    98      23.502  37.128  51.991  1.00  0.00           K  
TER     354       K+    98
ATOM    354  K+   K+    99       0.995   3.319  24.708  1.00  0.00           K  
TER     355       K+    99
ATOM    355  K+   K+   100       2.799  54.855  50.163  1.00  0.00           K  
TER     356       K+   100
ATOM    356  K+   K+   101      15.296  48.428  37.468  1.00  0.00           K  
TER     357       K+   101
ATOM    357  K+   K+   102      14.147  29.385  55.185  1.00  0.00           K  
TER     358       K+   102
ATOM    358  K+   K+   103      36.345  10.164   2.421  1.00  0.00           K  
TER     359       K+   103
ATOM    359  K+   K+   104      46.710  10.416  15.753  1.00  0.00           K  
TER     360       K+   104
ATOM    360  K+   K+   105      38.016  10.884  48.889  1.00  0.00           K  
TER     361       K+   105
ATOM    361  K+   K+   106      37.954  42.883  55.943  1.00  0.00           K  
TER     362       K+   106
ATOM    362  K+   K+   107      32.886  56.880  16.789  1.00  0.00           K  
TER     363       K+   107
ATOM    363  K+   K+   108      26.848  58.533  49.077  1.00  0.00           K  
TER     364       K+   108
ATOM    364  K+   K+   109      39.753  20.258  34.175  1.00  0.00           K  
TER     365       K+   109
ATOM    365  K+   K+   110      38.358  53.245  55.509  1.00  0.00           K  
TER     366       K+   110
ATOM    366  K+   K+   111      30.912  15.968  59.544  1.00  0.00           K  
TER     367       K+   111
ATOM    367  K+   K+   112      41.880  12.682  34.666  1.00  0.00           K  
TER     368       K+   112
ATOM    368  K+   K+   113      11.644  32.208  57.045  1.00  0.00           K  
TER     369       K+   113
ATOM    369  K+   K+   114      15.317   0.907  23.658  1.00  0.00           K  
TER     370       K+   114
ATOM    370  K+   K+   115      49.166  16.999   0.908  1.00  0.00           K  
TER     371       K+   115
ATOM    371  K+   K+   116      34.628  31.484  12.933  1.00  0.00           K  
TER     372       K+   116
ATOM    372  K+   K+   117      46.644  34.202  33.012  1.00  0.00           K  
TER     373       K+   117
ATOM    373  K+   K+   118      28.317  39.433  34.605  1.00  0.00           K  
TER     374       K+   118
ATOM    374  K+   K+   119      54.819  19.290  45.905  1.00  0.00           K  
TER     375       K+   119
ATOM    375  K+   K+   120      15.030  11.425  18.539  1.00  0.00           K  
TER     376       K+   120
ATOM    376  K+   K+   121      23.414   7.220   1.141  1.00  0.00           K  
TER     377       K+   121
ATOM    377  K+   K+   122      22.161  38.534  34.716  1.00  0.00           K  
TER     378       K+   122
ATOM    378  K+   K+   123      21.337  27.912  28.557  1.00  0.00           K  
TER     379       K+   123
ATOM    379  K+   K+   124      25.404  37.853   4.686  1.00  0.00           K  
TER     380       K+   124
ATOM    380  K+   K+   125      21.793  51.745  20.122  1.00  0.00           K  
TER     381       K+   125
ATOM    381  K+   K+   126      21.071  47.935  19.986  1.00  0.00           K  
TER     382       K+   126
ATOM    382  K+   K+   127      28.503  56.870  43.753  1.00  0.00           K  
TER     383       K+   127
ATOM    383  K+   K+   128       9.770  20.770  30.407  1.00  0.00           K  
TER     384       K+   128
ATOM    384  K+   K+   129      56.660  48.149  36.229  1.00  0.00           K  
TER     385       K+   129
ATOM    385  K+   K+   130      58.657  22.470  31.565  1.00  0.00           K  
TER     386       K+   130
ATOM    386  K+   K+   131      31.548  25.029  17.476  1.00  0.00           K  
TER     387       K+   131
ATOM    387  K+   K+   132      30.317  53.253  47.349  1.00  0.00           K  
TER     388       K+   132
ATOM    388  K+   K+   133      28.695  35.298   4.240  1.00  0.00           K  
TER     389       K+   133
ATOM    389  K+   K+   134      39.003  40.358  15.413  1.00  0.00           K  
TER     390       K+   134
ATOM    390  K+   K+   135       7.085  34.959  15.110  1.00  0.00           K  
TER     391       K+   135
ATOM    391  K+   K+   136       4.326  54.107   5.319  1.00  0.00           K  
TER     392       K+   136
ATOM    392  K+   K+   137      26.103  11.596  59.229  1.00  0.00           K  
TER     393       K+   137
ATOM    393  K+   K+   138      31.468  47.537   9.480  1.00  0.00           K  
TER     394       K+   138
ATOM    394  K+   K+   139      55.142  38.713  16.796  1.00  0.00           K  
TER     395       K+   139
ATOM    395  K+   K+   140       7.920  56.990   5.555  1.00  0.00           K  
TER     396       K+   140
ATOM    396  K+   K+   141      35.251  25.132  18.106  1.00  0.00           K  
TER     397       K+   141
ATOM    397  K+   K+   142      52.428  42.263  27.320  1.00  0.00           K  
TER     398       K+   142
ATOM    398  K+   K+   143      32.575  20.835   9.914  1.00  0.00           K  
TER     399       K+   143
ATOM    399  K+   K+   144      33.861  59.444  50.254  1.00  0.00           K  
TER     400       K+   144
ATOM    400  K+   K+   145      33.983  33.272   6.531  1.00  0.00           K  
TER     401       K+   145
ATOM    401  K+   K+   146      10.132   7.717   4.291  1.00  0.00           K  
TER     402       K+   146
ATOM    402  K+   K+   147      20.139  31.425  45.777  1.00  0.00           K  
TER     403       K+   147
ATOM    403  K+   K+   148      48.413  42.426  14.193  1.00  0.00           K  
TER     404       K+   148
ATOM    404  K+   K+   149      43.706   6.697  40.063  1.00  0.00           K  
TER     405       K+   149
ATOM    405  K+   K+   150      20.367  41.333   3.453  1.00  0.00           K  
TER     406       K+   150
ATOM    406  K+   K+   151      42.534  53.566  40.053  1.00  0.00           K  
TER     407       K+   151
ATOM    407  K+   K+   152      52.726  48.954  59.423  1.00  0.00           K  
TER     408       K+   152
ATOM    408  Cl- Cl-   153      28.864  54.556  19.899  1.00  0.00          CL  
TER     409      Cl-   153
ATOM    409  Cl- Cl-   154       3.745  59.830  58.254  1.00  0.00          CL  
TER     410      Cl-   154
ATOM    410  Cl- Cl-   155       4.613  55.293  59.063  1.00  0.00          CL  
TER     411      Cl-   155
ATOM    411  Cl- Cl-   156      55.265  56.446  53.107  1.00  0.00          CL  
TER     412      Cl-   156
ATOM    412  Cl- Cl-   157      49.090  28.090  28.341  1.00  0.00          CL  
TER     413      Cl-   157
ATOM    413  Cl- Cl-   158       1.288  50.599  33.006  1.00  0.00          CL  
TER     414      Cl-   158
ATOM    414  Cl- Cl-   159      36.502   1.050  11.152  1.00  0.00          CL  
TER     415      Cl-   159
ATOM    415  Cl- Cl-   160      38.501  15.270  45.088  1.00  0.00          CL  
TER     416      Cl-   160
ATOM    416  Cl- Cl-   161      53.147  24.112  19.992  1.00  0.00          CL  
TER     417      Cl-   161
ATOM    417  Cl- Cl-   162      12.281  28.321   1.182  1.00  0.00          CL  
TER     418      Cl-   162
ATOM    418  Cl- Cl-   163      29.372  12.451  41.712  1.00  0.00          CL  
TER     419      Cl-   163
ATOM    419  Cl- Cl-   164      35.219  33.878  43.607  1.00  0.00          CL  
TER     420      Cl-   164
ATOM    420  Cl- Cl-   165      10.829  48.381  24.412  1.00  0.00          CL  
TER     421      Cl-   165
ATOM    421  Cl- Cl-   166      18.989  52.552  13.665  1.00  0.00          CL  
TER     422      Cl-   166
ATOM    422  Cl- Cl-   167      56.612   0.312  19.058  1.00  0.00          CL  
TER     423      Cl-   167
ATOM    423  Cl- Cl-   168      50.739  56.691   5.298  1.00  0.00          CL  
TER     424      Cl-   168
ATOM    424  Cl- Cl-   169      32.491  17.412   3.739  1.00  0.00          CL  
TER     425      Cl-   169
ATOM    425  Cl- Cl-   170      19.309  57.400  45.764  1.00  0.00          CL  
TER     426      Cl-   170
ATOM    426  Cl- Cl-   171      14.061  47.365   8.687  1.00  0.00          CL  
TER     427      Cl-   171
ATOM    427  Cl- Cl-   172      14.664   3.368   7.771  1.00  0.00          CL  
TER     428      Cl-   172
ATOM    428  Cl- Cl-   173      24.780  42.314   5.139  1.00  0.00          CL  
TER     429      Cl-   173
ATOM    429  Cl- Cl-   174      43.683  57.258  20.979  1.00  0.00          CL  
TER     430      Cl-   174
ATOM    430  Cl- Cl-   175       0.903  12.425   3.165  1.00  0.00          CL  
TER     431      Cl-   175
ATOM    431  Cl- Cl-   176      40.831  21.890   7.734  1.00  0.00          CL  
TER     432      Cl-   176
ATOM    432  Cl- Cl-   177      29.305  47.851  26.807  1.00  0.00          CL  
TER     433      Cl-   177
ATOM    433  Cl- Cl-   178      58.360   1.383  52.395  1.00  0.00          CL  
TER     434      Cl-   178
ATOM    434  Cl- Cl-   179      39.566  14.536  33.935  1.00  0.00          CL  
TER     435      Cl-   179
ATOM    435  Cl- Cl-   180       8.938   6.920  38.773  1.00  0.00          CL  
TER     436      Cl-   180
ATOM    436  Cl- Cl-   181      30.851  38.283  18.848  1.00  0.00          CL  
TER     437      Cl-   181
ATOM    437  Cl- Cl-   182      53.086  34.830  19.781  1.00  0.00          CL  
TER     438      Cl-   182
ATOM    438  Cl- Cl-   183      30.571  21.088  50.951  1.00  0.00          CL  
TER     439      Cl-   183
ATOM    439  Cl- Cl-   184      40.583  12.792  49.502  1.00  0.00          CL  
TER     440      Cl-   184
ATOM    440  Cl- Cl-   185      23.786  36.267  58.844  1.00  0.00          CL  
TER     441      Cl-   185
ATOM    441  Cl- Cl-   186      38.403  33.243  57.879  1.00  0.00          CL  
TER     442      Cl-   186
ATOM    442  Cl- Cl-   187      24.063  55.437  58.067  1.00  0.00          CL  
TER     443      Cl-   187
ATOM    443  Cl- Cl-   188      60.261  12.544  13.978  1.00  0.00          CL  
TER     444      Cl-   188
ATOM    444  Cl- Cl-   189      18.706  59.762  18.890  1.00  0.00          CL  
TER     445      Cl-   189
ATOM    445  Cl- Cl-   190      18.361   6.389  20.988  1.00  0.00          CL  
TER     446      Cl-   190
ATOM    446  Cl- Cl-   191      20.348  39.562  40.569  1.00  0.00          CL  
TER     447      Cl-   191
ATOM    447  Cl- Cl-   192      31.429  22.651  46.452  1.00  0.00          CL  
TER     448      Cl-   192
ATOM    448  Cl- Cl-   193      50.241  11.947  36.045  1.00  0.00          CL  
TER     449      Cl-   193
ATOM    449  Cl- Cl-   194      43.028  37.108  13.076  1.00  0.00          CL  
TER     450      Cl-   194
ATOM    450  Cl- Cl-   195       9.191  32.843  32.651  1.00  0.00          CL  
TER     451      Cl-   195
ATOM    451  Cl- Cl-   196      11.726  39.193  45.649  1.00  0.00          CL  
TER     452      Cl-   196
ATOM    452  Cl- Cl-   197       3.277  13.843  45.275  1.00  0.00          CL  
TER     453      Cl-   197
ATOM    453  Cl- Cl-   198      53.675   3.952  25.675  1.00  0.00          CL  
TER     454      Cl-   198
ATOM    454  Cl- Cl-   199      42.471  47.045  46.850  1.00  0.00          CL  
TER     455      Cl-   199
ATOM    455  Cl- Cl-   200      45.064  14.036  59.722  1.00  0.00          CL  
TER     456      Cl-   200
ATOM    456  Cl- Cl-   201       4.391  32.615  42.970  1.00  0.00          CL  
TER     457      Cl-   201
ATOM    457  Cl- Cl-   202       4.164  34.154  25.977  1.00  0.00          CL  
TER     458      Cl-   202
ATOM    458  Cl- Cl-   203      11.353  23.696  59.410  1.00  0.00          CL  
TER     459      Cl-   203
ATOM    459  Cl- Cl-   204      45.244  30.856  15.019  1.00  0.00          CL  
TER     460      Cl-   204
ATOM    460  Cl- Cl-   205      17.138  16.241  16.980  1.00  0.00          CL  
TER     461      Cl-   205
ATOM    461  Cl- Cl-   206      17.115  55.590  53.875  1.00  0.00          CL  
TER     462      Cl-   206
ATOM    462  Cl- Cl-   207      40.054  28.939  51.824  1.00  0.00          CL  
TER     463      Cl-   207
ATOM    463  Cl- Cl-   208      31.776  23.481  31.084  1.00  0.00          CL  
TER     464      Cl-   208
ATOM    464  Cl- Cl-   209       8.493  30.889  26.788  1.00  0.00          CL  
TER     465      Cl-   209
ATOM    465  Cl- Cl-   210      31.068  32.639   9.842  1.00  0.00          CL  
TER     466      Cl-   210
ATOM    466  Cl- Cl-   211      59.926  52.256  10.954  1.00  0.00          CL  
TER     467      Cl-   211
ATOM    467  Cl- Cl-   212      58.923   4.420  13.316  1.00  0.00          CL  
TER     468      Cl-   212
ATOM    468  Cl- Cl-   213      29.759  13.674   1.976  1.00  0.00          CL  
TER     469      Cl-   213
ATOM    469  Cl- Cl-   214      43.556  26.079   2.933  1.00  0.00          CL  
TER     470      Cl-   214
ATOM    470  Cl- Cl-   215      24.825  18.010  30.483  1.00  0.00          CL  
TER     471      Cl-   215
ATOM    471  Cl- Cl-   216      39.760   3.327  27.854  1.00  0.00          CL  
TER     472      Cl-   216
ATOM    472  Cl- Cl-   217      24.123  34.078  33.733  1.00  0.00          CL  
TER     473      Cl-   217
ATOM    473  Cl- Cl-   218      57.002  47.904  42.077  1.00  0.00          CL  
TER     474      Cl-   218
ATOM    474  Cl- Cl-   219       6.031  43.226  52.052  1.00  0.00          CL  
TER     475      Cl-   219
ATOM    475  Cl- Cl-   220      40.437  35.184  19.373  1.00  0.00          CL  
TER     476      Cl-   220
ATOM    476  Cl- Cl-   221      27.405  35.964  45.280  1.00  0.00          CL  
TER     477      Cl-   221
ATOM    477  Cl- Cl-   222      45.206  47.544  29.013  1.00  0.00          CL  
TER     478      Cl-   222
ATOM    478  Cl- Cl-   223      20.174   7.364   1.816  1.00  0.00          CL  
TER     479      Cl-   223
ATOM    479  Cl- Cl-   224       3.957  54.349  28.170  1.00  0.00          CL  
TER     480      Cl-   224
ATOM    480  Cl- Cl-   225       8.299  54.536  17.052  1.00  0.00          CL  
TER     481      Cl-   225
ATOM    481  Cl- Cl-   226      23.548   7.302  41.628  1.00  0.00          CL  
TER     482      Cl-   226
ATOM    482  Cl- Cl-   227      54.983  42.732  19.026  1.00  0.00          CL  
TER     483      Cl-   227
ATOM    483  Cl- Cl-   228      16.780  25.004  52.416  1.00  0.00          CL  
TER     484      Cl-   228
ATOM    484  Cl- Cl-   229      31.504   8.310  27.657  1.00  0.00          CL  
TER     485      Cl-   229
ATOM    485  Cl- Cl-   230      35.590  17.357   0.120  1.00  0.00          CL  
TER     486      Cl-   230
ATOM    486  Cl- Cl-   231      12.510  11.451   0.425  1.00  0.00          CL  
TER     487      Cl-   231
ATOM    487  Cl- Cl-   232       0.172  24.646   1.149  1.00  0.00          CL  
TER     488      Cl-   232
ATOM    488  Cl- Cl-   233      36.036  22.880  12.513  1.00  0.00          CL  
TER     489      Cl-   233
ATOM    489  Cl- Cl-   234       7.329  45.262  56.866  1.00  0.00          CL  
TER     490      Cl-   234
ATOM    490  Cl- Cl-   235      15.441   0.877  40.600  1.00  0.00          CL  
TER     491      Cl-   235
ATOM    491  Cl- Cl-   236      54.465  40.786  25.508  1.00  0.00          CL  
TER     492      Cl-   236
ATOM    492  Cl- Cl-   237      22.665  36.435   4.318  1.00  0.00          CL  
TER     493      Cl-   237
ATOM    493  Cl- Cl-   238      48.295  31.323  36.645  1.00  0.00          CL  
TER     494      Cl-   238
ATOM    494  Cl- Cl-   239      20.981  29.355  24.886  1.00  0.00          CL  
TER     495      Cl-   239
ATOM    495  Cl- Cl-   240      27.840  41.350   1.473  1.00  0.00          CL  
TER     496      Cl-   240
ATOM    496  Cl- Cl-   241       6.786   6.246  57.168  1.00  0.00          CL  
TER     497      Cl-   241
ATOM    497  Cl- Cl-   242      45.784  20.693  39.853  1.00  0.00          CL  
TER     498      Cl-   242
ATOM    498  Cl- Cl-   243      58.684  45.798  32.719  1.00  0.00          CL  
TER     499      Cl-   243
ATOM    499  Cl- Cl-   244      42.050  35.252  25.994  1.00  0.00          CL  
TER     500      Cl-   244
ATOM    500  Cl- Cl-   245      23.326  48.683  39.543  1.00  0.00          CL  
TER     501      Cl-   245
ATOM    501  Cl- Cl-   246      47.154  24.437   6.874  1.00  0.00          CL  
TER     502      Cl-   246
ATOM    502  Cl- Cl-   247      32.047  50.286  57.870  1.00  0.00          CL  
TER     503      Cl-   247
ATOM    503  Cl- Cl-   248      58.758  31.557  10.178  1.00  0.00          CL  
TER     504      Cl-   248
ATOM    504  Cl- Cl-   249      25.856  50.654  42.556  1.00  0.00          CL  
TER     505      Cl-   249
ATOM    505  Cl- Cl-   250      51.210  14.443  15.046  1.00  0.00          CL  
TER     506      Cl-   250
ATOM    506  Cl- Cl-   251       4.707  41.684  58.313  1.00  0.00          CL  
TER     507      Cl-   251
ATOM    507  Cl- Cl-   252      56.000  25.087  12.135  1.00  0.00          CL  
TER     508      Cl-   252
ATOM    508  Cl- Cl-   253       1.700   4.412  40.737  1.00  0.00          CL  
TER     509      Cl-   253
ATOM    509  Cl- Cl-   254      31.040  49.856  50.806  1.00  0.00          CL  
TER     510      Cl-   254
ATOM    510  Cl- Cl-   255      35.786  52.782   8.758  1.00  0.00          CL  
TER     511      Cl-   255
ATOM    511  Cl- Cl-   256      20.614  46.917  29.481  1.00  0.00          CL  
TER     512      Cl-   256
ATOM    512  Cl- Cl-   257      14.397  21.118  26.342  1.00  0.00          CL  
TER     513      Cl-   257
ATOM    513  Cl- Cl-   258      21.329  39.887  48.233  1.00  0.00          CL  
TER     514      Cl-   258
ATOM    514  Cl- Cl-   259      59.147  23.957  34.379  1.00  0.00          CL  
TER     515      Cl-   259
ATOM    515  Cl- Cl-   260      49.156   6.123  15.097  1.00  0.00          CL  
TER     516      Cl-   260
ATOM    516  Cl- Cl-   261      15.091  26.070  44.059  1.00  0.00          CL  
TER     517      Cl-   261
ATOM    517  Cl- Cl-   262      28.272  31.410  16.565  1.00  0.00          CL  
TER     518      Cl-   262
ATOM    518  Cl- Cl-   263      41.066  49.686  58.680  1.00  0.00          CL  
TER     519      Cl-   263
ATOM    519  Cl- Cl-   264      42.477  33.802  37.630  1.00  0.00          CL  
TER     520      Cl-   264
ATOM    520  Cl- Cl-   265      41.034  49.068  54.095  1.00  0.00          CL  
TER     521      Cl-   265
ATOM    521  Cl- Cl-   266      26.594  26.748  17.438  1.00  0.00          CL  
TER     522      Cl-   266
ATOM    522  Cl- Cl-   267      11.444  11.215  40.320  1.00  0.00          CL  
TER     523      Cl-   267
ATOM    523  Cl- Cl-   268      55.662   3.617   1.682  1.00  0.00          CL  
TER     524      Cl-   268
ATOM    524  Cl- Cl-   269      52.279  28.461  17.080  1.00  0.00          CL  
TER     525      Cl-   269
ATOM    525  Cl- Cl-   270      48.955  53.610  58.375  1.00  0.00          CL  
TER     526      Cl-   270
ATOM    526  Cl- Cl-   271      12.136  17.888   6.803  1.00  0.00          CL  
TER     527      Cl-   271
ATOM    527  Cl- Cl-   272      17.726  39.728   3.215  1.00  0.00          CL  
TER     528      Cl-   272
ATOM    528  Cl- Cl-   273       0.727  24.697   6.563  1.00  0.00          CL  
TER     529      Cl-   273
ATOM    529  Cl- Cl-   274      15.003   5.263  50.337  1.00  0.00          CL  
TER     530      Cl-   274
ATOM    530  Cl- Cl-   275      18.026  35.403  54.910  1.00  0.00          CL  
TER     531      Cl-   275
ATOM    531  Cl- Cl-   276       5.352  34.978  20.507  1.00  0.00          CL  
TER     532      Cl-   276
ATOM    532  Cl- Cl-   277      25.534  39.823  30.492  1.00  0.00          CL  
TER     533      Cl-   277
ATOM    533  Cl- Cl-   278      40.018  48.090  12.720  1.00  0.00          CL  
TER     534      Cl-   278
ATOM    534  Cl- Cl-   279      45.807  48.124  40.421  1.00  0.00          CL  
TER     535      Cl-   279
ATOM    535  Cl- Cl-   280      41.104  16.136   0.851  1.00  0.00          CL  
TER     536      Cl-   280
ATOM    536  Cl- Cl-   281      21.009  41.494  13.102  1.00  0.00          CL  
TER     537      Cl-   281
ATOM    537  Cl- Cl-   282      19.944  19.711  46.237  1.00  0.00          CL  
TER     538      Cl-   282
ATOM    538  Cl- Cl-   283      19.747  53.640  39.087  1.00  0.00          CL  
TER     539      Cl-   283
ATOM    539  Cl- Cl-   284      13.209  55.200  28.495  1.00  0.00          CL  
TER     540      Cl-   284
ATOM    540  Cl- Cl-   285      44.509   9.789  10.602  1.00  0.00          CL  
TER     541      Cl-   285
ATOM    541  Cl- Cl-   286      34.378  48.100   3.990  1.00  0.00          CL  
TER     542      Cl-   286
ATOM    542  Cl- Cl-   287      24.350  28.841  46.234  1.00  0.00          CL  
TER     543      Cl-   287
ATOM    543  Cl- Cl-   288      19.042  46.481   3.993  1.00  0.00          CL  
TER     544      Cl-   288
ATOM    544  Cl- Cl-   289       8.271  27.898  45.745  1.00  0.00          CL  
END   
