# Supplementary material for: Toward Accurate RNA Folding Thermodynamics: Evaluation of Enhanced Sampling Methods for Force Field Benchmarking
Source: J Chem Theory Comput. 2026 May 14;22(10):5247–58. doi: 10.1021/acs.jctc.6c00108 (PMC13217565; doi:10.1021/acs.jctc.6c00108)
Supplement: Supplementary file 2 [file ct6c00108_si_002.zip › GAGA_clusters/ss_12.pdb]

ATOM      1  H5T RG5     1      44.494  46.306  16.472  1.00  0.00           H  
ATOM      2  O5' RG5     1      44.082  45.439  16.513  1.00  0.00           O  
ATOM      3  C5' RG5     1      42.918  45.568  17.365  1.00  0.00           C  
ATOM      4 H5'1 RG5     1      42.305  44.681  17.208  1.00  0.00           H  
ATOM      5 H5'2 RG5     1      42.360  46.437  17.014  1.00  0.00           H  
ATOM      6  C4' RG5     1      43.217  45.788  18.871  1.00  0.00           C  
ATOM      7  H4' RG5     1      42.234  45.951  19.313  1.00  0.00           H  
ATOM      8  O4' RG5     1      43.982  44.747  19.408  1.00  0.00           O  
ATOM      9  C1' RG5     1      44.958  45.244  20.367  1.00  0.00           C  
ATOM     10  H1' RG5     1      44.875  44.668  21.288  1.00  0.00           H  
ATOM     11  N9  RG5     1      46.348  45.266  19.813  1.00  0.00           N  
ATOM     12  C8  RG5     1      46.835  45.017  18.562  1.00  0.00           C  
ATOM     13  H8  RG5     1      46.289  44.672  17.696  1.00  0.00           H  
ATOM     14  N7  RG5     1      48.080  45.185  18.468  1.00  0.00           N  
ATOM     15  C5  RG5     1      48.499  45.566  19.804  1.00  0.00           C  
ATOM     16  C6  RG5     1      49.751  45.748  20.386  1.00  0.00           C  
ATOM     17  O6  RG5     1      50.815  45.502  19.918  1.00  0.00           O  
ATOM     18  N1  RG5     1      49.692  46.164  21.673  1.00  0.00           N  
ATOM     19  H1  RG5     1      50.559  46.525  22.044  1.00  0.00           H  
ATOM     20  C2  RG5     1      48.567  46.363  22.322  1.00  0.00           C  
ATOM     21  N2  RG5     1      48.691  46.837  23.510  1.00  0.00           N  
ATOM     22  H21 RG5     1      47.798  47.008  23.949  1.00  0.00           H  
ATOM     23  H22 RG5     1      49.632  46.847  23.879  1.00  0.00           H  
ATOM     24  N3  RG5     1      47.366  46.025  21.882  1.00  0.00           N  
ATOM     25  C4  RG5     1      47.393  45.619  20.591  1.00  0.00           C  
ATOM     26  C3' RG5     1      43.951  47.093  19.262  1.00  0.00           C  
ATOM     27  H3' RG5     1      44.700  47.277  18.491  1.00  0.00           H  
ATOM     28  C2' RG5     1      44.558  46.766  20.589  1.00  0.00           C  
ATOM     29 H2'1 RG5     1      45.512  47.286  20.675  1.00  0.00           H  
ATOM     30  O2' RG5     1      43.666  46.839  21.640  1.00  0.00           O  
ATOM     31 HO'2 RG5     1      43.178  47.644  21.449  1.00  0.00           H  
ATOM     32  O3' RG5     1      43.059  48.154  19.248  1.00  0.00           O  
ATOM     33  P    RC     2      43.407  49.656  18.785  1.00  0.00           P  
ATOM     34  O1P  RC     2      42.171  50.522  18.917  1.00  0.00           O  
ATOM     35  O2P  RC     2      44.181  49.645  17.546  1.00  0.00           O  
ATOM     36  O5'  RC     2      44.470  49.957  19.942  1.00  0.00           O  
ATOM     37  C5'  RC     2      44.022  50.239  21.275  1.00  0.00           C  
ATOM     38 H5'1  RC     2      43.556  49.316  21.620  1.00  0.00           H  
ATOM     39 H5'2  RC     2      43.180  50.926  21.186  1.00  0.00           H  
ATOM     40  C4'  RC     2      45.152  50.754  22.259  1.00  0.00           C  
ATOM     41  H4'  RC     2      44.718  50.856  23.254  1.00  0.00           H  
ATOM     42  O4'  RC     2      46.168  49.657  22.220  1.00  0.00           O  
ATOM     43  C1'  RC     2      47.529  50.121  22.362  1.00  0.00           C  
ATOM     44  H1'  RC     2      47.986  49.829  23.308  1.00  0.00           H  
ATOM     45  N1   RC     2      48.352  49.685  21.116  1.00  0.00           N  
ATOM     46  C6   RC     2      47.763  49.296  19.950  1.00  0.00           C  
ATOM     47  H6   RC     2      46.685  49.237  19.944  1.00  0.00           H  
ATOM     48  C5   RC     2      48.515  48.875  18.923  1.00  0.00           C  
ATOM     49  H5   RC     2      48.044  48.531  18.014  1.00  0.00           H  
ATOM     50  C4   RC     2      49.888  48.935  19.087  1.00  0.00           C  
ATOM     51  N4   RC     2      50.725  48.572  18.140  1.00  0.00           N  
ATOM     52  H41  RC     2      50.399  48.150  17.282  1.00  0.00           H  
ATOM     53  H42  RC     2      51.699  48.825  18.230  1.00  0.00           H  
ATOM     54  N3   RC     2      50.474  49.545  20.118  1.00  0.00           N  
ATOM     55  C2   RC     2      49.673  49.853  21.160  1.00  0.00           C  
ATOM     56  O2   RC     2      50.149  50.277  22.264  1.00  0.00           O  
ATOM     57  C3'  RC     2      45.948  51.932  21.834  1.00  0.00           C  
ATOM     58  H3'  RC     2      45.885  51.894  20.746  1.00  0.00           H  
ATOM     59  C2'  RC     2      47.339  51.591  22.431  1.00  0.00           C  
ATOM     60 H2'1  RC     2      47.996  52.220  21.830  1.00  0.00           H  
ATOM     61  O2'  RC     2      47.340  51.877  23.825  1.00  0.00           O  
ATOM     62 HO'2  RC     2      48.222  51.811  24.199  1.00  0.00           H  
ATOM     63  O3'  RC     2      45.351  53.109  22.273  1.00  0.00           O  
ATOM     64  P    RG     3      45.448  54.474  21.427  1.00  0.00           P  
ATOM     65  O1P  RG     3      44.528  55.397  22.045  1.00  0.00           O  
ATOM     66  O2P  RG     3      45.251  54.203  19.971  1.00  0.00           O  
ATOM     67  O5'  RG     3      46.851  55.077  21.499  1.00  0.00           O  
ATOM     68  C5'  RG     3      47.297  55.371  22.836  1.00  0.00           C  
ATOM     69 H5'1  RG     3      47.437  54.424  23.359  1.00  0.00           H  
ATOM     70 H5'2  RG     3      46.570  55.938  23.417  1.00  0.00           H  
ATOM     71  C4'  RG     3      48.568  56.292  22.894  1.00  0.00           C  
ATOM     72  H4'  RG     3      48.439  57.208  22.317  1.00  0.00           H  
ATOM     73  O4'  RG     3      48.660  56.668  24.249  1.00  0.00           O  
ATOM     74  C1'  RG     3      49.923  56.353  24.652  1.00  0.00           C  
ATOM     75  H1'  RG     3      50.572  57.195  24.413  1.00  0.00           H  
ATOM     76  N9   RG     3      49.990  56.079  26.025  1.00  0.00           N  
ATOM     77  C8   RG     3      50.749  56.716  27.007  1.00  0.00           C  
ATOM     78  H8   RG     3      51.364  57.594  26.869  1.00  0.00           H  
ATOM     79  N7   RG     3      50.668  56.100  28.214  1.00  0.00           N  
ATOM     80  C5   RG     3      49.709  55.093  27.970  1.00  0.00           C  
ATOM     81  C6   RG     3      49.201  54.095  28.860  1.00  0.00           C  
ATOM     82  O6   RG     3      49.511  53.908  30.056  1.00  0.00           O  
ATOM     83  N1   RG     3      48.247  53.353  28.282  1.00  0.00           N  
ATOM     84  H1   RG     3      47.672  52.730  28.832  1.00  0.00           H  
ATOM     85  C2   RG     3      47.836  53.476  27.038  1.00  0.00           C  
ATOM     86  N2   RG     3      46.963  52.574  26.666  1.00  0.00           N  
ATOM     87  H21  RG     3      46.709  52.521  25.689  1.00  0.00           H  
ATOM     88  H22  RG     3      46.545  52.085  27.444  1.00  0.00           H  
ATOM     89  N3   RG     3      48.312  54.366  26.152  1.00  0.00           N  
ATOM     90  C4   RG     3      49.273  55.120  26.678  1.00  0.00           C  
ATOM     91  C3'  RG     3      49.908  55.658  22.433  1.00  0.00           C  
ATOM     92  H3'  RG     3      49.672  54.780  21.832  1.00  0.00           H  
ATOM     93  C2'  RG     3      50.474  55.198  23.765  1.00  0.00           C  
ATOM     94 H2'1  RG     3      49.969  54.279  24.062  1.00  0.00           H  
ATOM     95  O2'  RG     3      51.909  55.124  23.673  1.00  0.00           O  
ATOM     96 HO'2  RG     3      52.270  55.929  23.295  1.00  0.00           H  
ATOM     97  O3'  RG     3      50.803  56.526  21.758  1.00  0.00           O  
ATOM     98  P    RA     4      50.621  57.093  20.288  1.00  0.00           P  
ATOM     99  O1P  RA     4      51.387  58.339  20.243  1.00  0.00           O  
ATOM    100  O2P  RA     4      49.190  57.121  19.884  1.00  0.00           O  
ATOM    101  O5'  RA     4      51.336  55.815  19.625  1.00  0.00           O  
ATOM    102  C5'  RA     4      52.767  55.718  19.711  1.00  0.00           C  
ATOM    103 H5'1  RA     4      53.177  55.700  20.721  1.00  0.00           H  
ATOM    104 H5'2  RA     4      53.207  56.570  19.193  1.00  0.00           H  
ATOM    105  C4'  RA     4      53.188  54.479  18.820  1.00  0.00           C  
ATOM    106  H4'  RA     4      54.272  54.491  18.934  1.00  0.00           H  
ATOM    107  O4'  RA     4      52.679  53.286  19.445  1.00  0.00           O  
ATOM    108  C1'  RA     4      51.965  52.471  18.381  1.00  0.00           C  
ATOM    109  H1'  RA     4      52.312  51.447  18.520  1.00  0.00           H  
ATOM    110  N9   RA     4      50.491  52.556  18.556  1.00  0.00           N  
ATOM    111  C8   RA     4      49.783  53.181  19.634  1.00  0.00           C  
ATOM    112  H8   RA     4      50.336  53.395  20.536  1.00  0.00           H  
ATOM    113  N7   RA     4      48.555  53.199  19.462  1.00  0.00           N  
ATOM    114  C5   RA     4      48.319  52.447  18.272  1.00  0.00           C  
ATOM    115  C6   RA     4      47.240  51.990  17.567  1.00  0.00           C  
ATOM    116  N6   RA     4      46.057  52.194  17.962  1.00  0.00           N  
ATOM    117  H61  RA     4      45.911  52.751  18.792  1.00  0.00           H  
ATOM    118  H62  RA     4      45.223  51.956  17.444  1.00  0.00           H  
ATOM    119  N1   RA     4      47.360  51.293  16.364  1.00  0.00           N  
ATOM    120  C2   RA     4      48.542  50.917  16.009  1.00  0.00           C  
ATOM    121  H2   RA     4      48.731  50.289  15.151  1.00  0.00           H  
ATOM    122  N3   RA     4      49.705  51.291  16.619  1.00  0.00           N  
ATOM    123  C4   RA     4      49.503  52.024  17.739  1.00  0.00           C  
ATOM    124  C3'  RA     4      52.710  54.512  17.378  1.00  0.00           C  
ATOM    125  H3'  RA     4      51.786  55.058  17.186  1.00  0.00           H  
ATOM    126  C2'  RA     4      52.455  53.040  17.048  1.00  0.00           C  
ATOM    127 H2'1  RA     4      51.632  52.851  16.359  1.00  0.00           H  
ATOM    128  O2'  RA     4      53.612  52.342  16.733  1.00  0.00           O  
ATOM    129 HO'2  RA     4      54.086  52.931  16.142  1.00  0.00           H  
ATOM    130  O3'  RA     4      53.645  55.044  16.429  1.00  0.00           O  
ATOM    131  P    RG     5      53.159  56.238  15.443  1.00  0.00           P  
ATOM    132  O1P  RG     5      54.376  56.656  14.706  1.00  0.00           O  
ATOM    133  O2P  RG     5      52.520  57.238  16.256  1.00  0.00           O  
ATOM    134  O5'  RG     5      52.160  55.646  14.338  1.00  0.00           O  
ATOM    135  C5'  RG     5      52.600  54.724  13.436  1.00  0.00           C  
ATOM    136 H5'1  RG     5      53.193  53.965  13.946  1.00  0.00           H  
ATOM    137 H5'2  RG     5      53.252  55.283  12.765  1.00  0.00           H  
ATOM    138  C4'  RG     5      51.490  54.123  12.573  1.00  0.00           C  
ATOM    139  H4'  RG     5      51.937  53.384  11.907  1.00  0.00           H  
ATOM    140  O4'  RG     5      50.619  53.291  13.411  1.00  0.00           O  
ATOM    141  C1'  RG     5      49.329  53.586  13.021  1.00  0.00           C  
ATOM    142  H1'  RG     5      48.860  52.705  12.582  1.00  0.00           H  
ATOM    143  N9   RG     5      48.624  54.121  14.150  1.00  0.00           N  
ATOM    144  C8   RG     5      49.036  54.439  15.481  1.00  0.00           C  
ATOM    145  H8   RG     5      50.095  54.478  15.691  1.00  0.00           H  
ATOM    146  N7   RG     5      48.058  54.827  16.294  1.00  0.00           N  
ATOM    147  C5   RG     5      46.924  54.659  15.539  1.00  0.00           C  
ATOM    148  C6   RG     5      45.506  54.872  15.859  1.00  0.00           C  
ATOM    149  O6   RG     5      45.010  55.150  16.992  1.00  0.00           O  
ATOM    150  N1   RG     5      44.681  54.791  14.740  1.00  0.00           N  
ATOM    151  H1   RG     5      43.747  55.151  14.877  1.00  0.00           H  
ATOM    152  C2   RG     5      45.091  54.390  13.563  1.00  0.00           C  
ATOM    153  N2   RG     5      44.205  54.345  12.689  1.00  0.00           N  
ATOM    154  H21  RG     5      44.547  54.013  11.799  1.00  0.00           H  
ATOM    155  H22  RG     5      43.207  54.404  12.836  1.00  0.00           H  
ATOM    156  N3   RG     5      46.336  54.133  13.199  1.00  0.00           N  
ATOM    157  C4   RG     5      47.236  54.292  14.197  1.00  0.00           C  
ATOM    158  C3'  RG     5      50.698  55.215  11.822  1.00  0.00           C  
ATOM    159  H3'  RG     5      50.557  56.032  12.530  1.00  0.00           H  
ATOM    160  C2'  RG     5      49.350  54.500  11.810  1.00  0.00           C  
ATOM    161 H2'1  RG     5      48.539  55.227  11.770  1.00  0.00           H  
ATOM    162  O2'  RG     5      49.319  53.763  10.597  1.00  0.00           O  
ATOM    163 HO'2  RG     5      49.916  54.164   9.962  1.00  0.00           H  
ATOM    164  O3'  RG     5      51.101  55.691  10.571  1.00  0.00           O  
ATOM    165  P    RA     6      50.939  57.226  10.181  1.00  0.00           P  
ATOM    166  O1P  RA     6      51.527  57.329   8.869  1.00  0.00           O  
ATOM    167  O2P  RA     6      51.441  58.082  11.235  1.00  0.00           O  
ATOM    168  O5'  RA     6      49.383  57.506  10.238  1.00  0.00           O  
ATOM    169  C5'  RA     6      48.536  56.938   9.178  1.00  0.00           C  
ATOM    170 H5'1  RA     6      48.676  55.859   9.245  1.00  0.00           H  
ATOM    171 H5'2  RA     6      48.736  57.300   8.170  1.00  0.00           H  
ATOM    172  C4'  RA     6      47.049  57.116   9.488  1.00  0.00           C  
ATOM    173  H4'  RA     6      46.438  56.713   8.680  1.00  0.00           H  
ATOM    174  O4'  RA     6      46.663  56.408  10.720  1.00  0.00           O  
ATOM    175  C1'  RA     6      45.729  57.278  11.425  1.00  0.00           C  
ATOM    176  H1'  RA     6      44.800  56.749  11.637  1.00  0.00           H  
ATOM    177  N9   RA     6      46.392  57.594  12.731  1.00  0.00           N  
ATOM    178  C8   RA     6      47.721  57.718  13.051  1.00  0.00           C  
ATOM    179  H8   RA     6      48.527  57.603  12.341  1.00  0.00           H  
ATOM    180  N7   RA     6      47.895  57.910  14.339  1.00  0.00           N  
ATOM    181  C5   RA     6      46.621  58.034  14.768  1.00  0.00           C  
ATOM    182  C6   RA     6      46.095  58.333  16.069  1.00  0.00           C  
ATOM    183  N6   RA     6      46.864  58.477  17.158  1.00  0.00           N  
ATOM    184  H61  RA     6      47.848  58.345  16.971  1.00  0.00           H  
ATOM    185  H62  RA     6      46.443  58.608  18.066  1.00  0.00           H  
ATOM    186  N1   RA     6      44.832  58.418  16.323  1.00  0.00           N  
ATOM    187  C2   RA     6      44.034  58.289  15.337  1.00  0.00           C  
ATOM    188  H2   RA     6      42.984  58.185  15.569  1.00  0.00           H  
ATOM    189  N3   RA     6      44.327  58.045  14.020  1.00  0.00           N  
ATOM    190  C4   RA     6      45.690  57.877  13.870  1.00  0.00           C  
ATOM    191  C3'  RA     6      46.628  58.587   9.697  1.00  0.00           C  
ATOM    192  H3'  RA     6      47.448  59.002  10.283  1.00  0.00           H  
ATOM    193  C2'  RA     6      45.399  58.551  10.595  1.00  0.00           C  
ATOM    194 H2'1  RA     6      45.264  59.429  11.226  1.00  0.00           H  
ATOM    195  O2'  RA     6      44.220  58.114   9.934  1.00  0.00           O  
ATOM    196 HO'2  RA     6      44.280  58.429   9.029  1.00  0.00           H  
ATOM    197  O3'  RA     6      46.329  59.277   8.545  1.00  0.00           O  
ATOM    198  P    RG     7      46.458  60.915   8.351  1.00  0.00           P  
ATOM    199  O1P  RG     7      45.857  61.270   7.050  1.00  0.00           O  
ATOM    200  O2P  RG     7      47.912  61.357   8.595  1.00  0.00           O  
ATOM    201  O5'  RG     7      45.598  61.448   9.536  1.00  0.00           O  
ATOM    202  C5'  RG     7      44.160  61.659   9.455  1.00  0.00           C  
ATOM    203 H5'1  RG     7      43.661  60.762   9.089  1.00  0.00           H  
ATOM    204 H5'2  RG     7      44.155  62.365   8.624  1.00  0.00           H  
ATOM    205  C4'  RG     7      43.596  62.149  10.729  1.00  0.00           C  
ATOM    206  H4'  RG     7      42.517  62.239  10.598  1.00  0.00           H  
ATOM    207  O4'  RG     7      43.895  61.304  11.792  1.00  0.00           O  
ATOM    208  C1'  RG     7      43.824  62.074  12.923  1.00  0.00           C  
ATOM    209  H1'  RG     7      42.867  61.902  13.416  1.00  0.00           H  
ATOM    210  N9   RG     7      44.877  61.853  13.896  1.00  0.00           N  
ATOM    211  C8   RG     7      44.807  61.678  15.221  1.00  0.00           C  
ATOM    212  H8   RG     7      43.931  61.825  15.836  1.00  0.00           H  
ATOM    213  N7   RG     7      45.949  61.560  15.912  1.00  0.00           N  
ATOM    214  C5   RG     7      46.894  61.526  14.866  1.00  0.00           C  
ATOM    215  C6   RG     7      48.303  61.208  14.828  1.00  0.00           C  
ATOM    216  O6   RG     7      49.075  61.191  15.788  1.00  0.00           O  
ATOM    217  N1   RG     7      48.816  61.186  13.557  1.00  0.00           N  
ATOM    218  H1   RG     7      49.817  61.051  13.583  1.00  0.00           H  
ATOM    219  C2   RG     7      48.162  61.533  12.438  1.00  0.00           C  
ATOM    220  N2   RG     7      48.875  61.582  11.349  1.00  0.00           N  
ATOM    221  H21  RG     7      49.797  61.169  11.382  1.00  0.00           H  
ATOM    222  H22  RG     7      48.435  61.860  10.483  1.00  0.00           H  
ATOM    223  N3   RG     7      46.852  61.808  12.448  1.00  0.00           N  
ATOM    224  C4   RG     7      46.259  61.723  13.635  1.00  0.00           C  
ATOM    225  C3'  RG     7      44.236  63.558  10.958  1.00  0.00           C  
ATOM    226  H3'  RG     7      45.324  63.610  10.920  1.00  0.00           H  
ATOM    227  C2'  RG     7      43.747  63.577  12.479  1.00  0.00           C  
ATOM    228 H2'1  RG     7      44.366  64.222  13.102  1.00  0.00           H  
ATOM    229  O2'  RG     7      42.470  64.156  12.575  1.00  0.00           O  
ATOM    230 HO'2  RG     7      42.596  65.046  12.240  1.00  0.00           H  
ATOM    231  O3'  RG     7      43.680  64.713  10.243  1.00  0.00           O  
ATOM    232  P   RC3     8      43.993  66.230  10.513  1.00  0.00           P  
ATOM    233  O1P RC3     8      43.723  66.486  11.933  1.00  0.00           O  
ATOM    234  O2P RC3     8      43.174  66.902   9.473  1.00  0.00           O  
ATOM    235  O5' RC3     8      45.524  66.537  10.129  1.00  0.00           O  
ATOM    236  C5' RC3     8      46.035  66.551   8.849  1.00  0.00           C  
ATOM    237 H5'1 RC3     8      45.924  67.567   8.470  1.00  0.00           H  
ATOM    238 H5'2 RC3     8      45.642  65.851   8.112  1.00  0.00           H  
ATOM    239  C4' RC3     8      47.567  66.222   8.990  1.00  0.00           C  
ATOM    240  H4' RC3     8      48.103  66.397   8.057  1.00  0.00           H  
ATOM    241  O4' RC3     8      48.233  66.999  10.042  1.00  0.00           O  
ATOM    242  C1' RC3     8      49.342  66.231  10.565  1.00  0.00           C  
ATOM    243  H1' RC3     8      50.269  66.793  10.451  1.00  0.00           H  
ATOM    244  N1  RC3     8      49.130  65.955  11.999  1.00  0.00           N  
ATOM    245  C6  RC3     8      47.854  66.020  12.521  1.00  0.00           C  
ATOM    246  H6  RC3     8      47.070  66.574  12.026  1.00  0.00           H  
ATOM    247  C5  RC3     8      47.663  65.590  13.790  1.00  0.00           C  
ATOM    248  H5  RC3     8      46.660  65.664  14.183  1.00  0.00           H  
ATOM    249  C4  RC3     8      48.805  65.173  14.531  1.00  0.00           C  
ATOM    250  N4  RC3     8      48.745  64.815  15.778  1.00  0.00           N  
ATOM    251  H41 RC3     8      49.523  64.440  16.301  1.00  0.00           H  
ATOM    252  H42 RC3     8      47.762  64.723  15.986  1.00  0.00           H  
ATOM    253  N3  RC3     8      50.038  65.089  14.064  1.00  0.00           N  
ATOM    254  C2  RC3     8      50.222  65.472  12.771  1.00  0.00           C  
ATOM    255  O2  RC3     8      51.330  65.380  12.279  1.00  0.00           O  
ATOM    256  C3' RC3     8      48.043  64.784   9.174  1.00  0.00           C  
ATOM    257  H3' RC3     8      47.483  64.279   9.962  1.00  0.00           H  
ATOM    258  C2' RC3     8      49.494  64.934   9.751  1.00  0.00           C  
ATOM    259 H2'1 RC3     8      49.804  64.135  10.425  1.00  0.00           H  
ATOM    260  O2' RC3     8      50.415  65.079   8.774  1.00  0.00           O  
ATOM    261 HO'2 RC3     8      50.160  64.529   8.030  1.00  0.00           H  
ATOM    262  O3' RC3     8      48.155  64.061   7.962  1.00  0.00           O  
ATOM    263  H3T RC3     8      47.956  63.160   8.227  1.00  0.00           H  
TER     264      RC3     8
ATOM    264  K+   K+     9      31.241  35.271  37.204  1.00  0.00           K  
TER     265       K+     9
ATOM    265  K+   K+    10      58.597  16.586  15.183  1.00  0.00           K  
TER     266       K+    10
ATOM    266  K+   K+    11      32.079  22.413  53.723  1.00  0.00           K  
TER     267       K+    11
ATOM    267  K+   K+    12      44.180  14.101  59.640  1.00  0.00           K  
TER     268       K+    12
ATOM    268  K+   K+    13      15.490  13.643  54.766  1.00  0.00           K  
TER     269       K+    13
ATOM    269  K+   K+    14      46.074  34.288  47.130  1.00  0.00           K  
TER     270       K+    14
ATOM    270  K+   K+    15      28.488  27.685   4.052  1.00  0.00           K  
TER     271       K+    15
ATOM    271  K+   K+    16      26.220  11.673  40.622  1.00  0.00           K  
TER     272       K+    16
ATOM    272  K+   K+    17      35.571   5.498  33.074  1.00  0.00           K  
TER     273       K+    17
ATOM    273  K+   K+    18      39.841   7.219  48.217  1.00  0.00           K  
TER     274       K+    18
ATOM    274  K+   K+    19      59.016  53.750  51.776  1.00  0.00           K  
TER     275       K+    19
ATOM    275  K+   K+    20      52.448   1.576  16.872  1.00  0.00           K  
TER     276       K+    20
ATOM    276  K+   K+    21      35.466  19.138  53.043  1.00  0.00           K  
TER     277       K+    21
ATOM    277  K+   K+    22      43.040  18.124   0.000  1.00  0.00           K  
TER     278       K+    22
ATOM    278  K+   K+    23      10.056  16.060  48.184  1.00  0.00           K  
TER     279       K+    23
ATOM    279  K+   K+    24      32.323  16.098   6.525  1.00  0.00           K  
TER     280       K+    24
ATOM    280  K+   K+    25      19.809  54.845  15.819  1.00  0.00           K  
TER     281       K+    25
ATOM    281  K+   K+    26       3.405  38.546  34.125  1.00  0.00           K  
TER     282       K+    26
ATOM    282  K+   K+    27      47.881  34.448  43.482  1.00  0.00           K  
TER     283       K+    27
ATOM    283  K+   K+    28      37.559  10.676  13.719  1.00  0.00           K  
TER     284       K+    28
ATOM    284  K+   K+    29      26.321  36.163  24.940  1.00  0.00           K  
TER     285       K+    29
ATOM    285  K+   K+    30      37.830  48.553  50.731  1.00  0.00           K  
TER     286       K+    30
ATOM    286  K+   K+    31      42.632  55.783  18.037  1.00  0.00           K  
TER     287       K+    31
ATOM    287  K+   K+    32      56.616   4.590   5.704  1.00  0.00           K  
TER     288       K+    32
ATOM    288  K+   K+    33      53.379  38.488  23.578  1.00  0.00           K  
TER     289       K+    33
ATOM    289  K+   K+    34      19.991  23.166   8.963  1.00  0.00           K  
TER     290       K+    34
ATOM    290  K+   K+    35      19.652  45.631  43.777  1.00  0.00           K  
TER     291       K+    35
ATOM    291  K+   K+    36      17.842  59.317  27.208  1.00  0.00           K  
TER     292       K+    36
ATOM    292  K+   K+    37      58.201  36.915   3.349  1.00  0.00           K  
TER     293       K+    37
ATOM    293  K+   K+    38      18.235  26.214  22.312  1.00  0.00           K  
TER     294       K+    38
ATOM    294  K+   K+    39      29.594  19.956  43.845  1.00  0.00           K  
TER     295       K+    39
ATOM    295  K+   K+    40      19.263  20.210  40.296  1.00  0.00           K  
TER     296       K+    40
ATOM    296  K+   K+    41      44.036   2.186  56.939  1.00  0.00           K  
TER     297       K+    41
ATOM    297  K+   K+    42      42.908  57.333  27.675  1.00  0.00           K  
TER     298       K+    42
ATOM    298  K+   K+    43      47.194  35.124  10.800  1.00  0.00           K  
TER     299       K+    43
ATOM    299  K+   K+    44      22.635  10.314  12.705  1.00  0.00           K  
TER     300       K+    44
ATOM    300  K+   K+    45      59.044  10.032  36.825  1.00  0.00           K  
TER     301       K+    45
ATOM    301  K+   K+    46      21.214   9.381  56.184  1.00  0.00           K  
TER     302       K+    46
ATOM    302  K+   K+    47       6.693  13.049  30.211  1.00  0.00           K  
TER     303       K+    47
ATOM    303  K+   K+    48       6.675  17.518  59.439  1.00  0.00           K  
TER     304       K+    48
ATOM    304  K+   K+    49      20.232  54.924   9.560  1.00  0.00           K  
TER     305       K+    49
ATOM    305  K+   K+    50      37.699  50.174  17.330  1.00  0.00           K  
TER     306       K+    50
ATOM    306  K+   K+    51      43.479  50.837  39.424  1.00  0.00           K  
TER     307       K+    51
ATOM    307  K+   K+    52      38.975   2.884   2.536  1.00  0.00           K  
TER     308       K+    52
ATOM    308  K+   K+    53      26.056  45.496  49.099  1.00  0.00           K  
TER     309       K+    53
ATOM    309  K+   K+    54      29.195  46.303  20.200  1.00  0.00           K  
TER     310       K+    54
ATOM    310  K+   K+    55      55.702  39.361  12.169  1.00  0.00           K  
TER     311       K+    55
ATOM    311  K+   K+    56      54.278  38.903  49.484  1.00  0.00           K  
TER     312       K+    56
ATOM    312  K+   K+    57       6.862  19.819  12.842  1.00  0.00           K  
TER     313       K+    57
ATOM    313  K+   K+    58      16.198  55.519   3.060  1.00  0.00           K  
TER     314       K+    58
ATOM    314  K+   K+    59      40.606  41.371  12.426  1.00  0.00           K  
TER     315       K+    59
ATOM    315  K+   K+    60      38.558  49.081  21.595  1.00  0.00           K  
TER     316       K+    60
ATOM    316  K+   K+    61      32.691  39.668  36.734  1.00  0.00           K  
TER     317       K+    61
ATOM    317  K+   K+    62      28.428  36.471  40.906  1.00  0.00           K  
TER     318       K+    62
ATOM    318  K+   K+    63       3.944  39.512  26.308  1.00  0.00           K  
TER     319       K+    63
ATOM    319  K+   K+    64      57.926  36.891  24.546  1.00  0.00           K  
TER     320       K+    64
ATOM    320  K+   K+    65      11.793  11.351  26.546  1.00  0.00           K  
TER     321       K+    65
ATOM    321  K+   K+    66       8.520  13.246  11.772  1.00  0.00           K  
TER     322       K+    66
ATOM    322  K+   K+    67      48.544  13.432  35.260  1.00  0.00           K  
TER     323       K+    67
ATOM    323  K+   K+    68       7.425  30.259  33.218  1.00  0.00           K  
TER     324       K+    68
ATOM    324  K+   K+    69      12.585   9.589  45.229  1.00  0.00           K  
TER     325       K+    69
ATOM    325  K+   K+    70       9.631   1.815  51.302  1.00  0.00           K  
TER     326       K+    70
ATOM    326  K+   K+    71      26.215  35.502  19.486  1.00  0.00           K  
TER     327       K+    71
ATOM    327  K+   K+    72      19.533  44.304  47.955  1.00  0.00           K  
TER     328       K+    72
ATOM    328  K+   K+    73       5.542   0.096   2.178  1.00  0.00           K  
TER     329       K+    73
ATOM    329  K+   K+    74      51.921   7.553  14.781  1.00  0.00           K  
TER     330       K+    74
ATOM    330  K+   K+    75       1.698  54.073   9.791  1.00  0.00           K  
TER     331       K+    75
ATOM    331  K+   K+    76      16.783  26.934  53.525  1.00  0.00           K  
TER     332       K+    76
ATOM    332  K+   K+    77      58.442  19.976   5.942  1.00  0.00           K  
TER     333       K+    77
ATOM    333  K+   K+    78      27.998  10.414   5.011  1.00  0.00           K  
TER     334       K+    78
ATOM    334  K+   K+    79      19.139  30.884  58.844  1.00  0.00           K  
TER     335       K+    79
ATOM    335  K+   K+    80      41.584  16.305  21.087  1.00  0.00           K  
TER     336       K+    80
ATOM    336  K+   K+    81      33.488  37.444  50.435  1.00  0.00           K  
TER     337       K+    81
ATOM    337  K+   K+    82       6.777  50.405  45.923  1.00  0.00           K  
TER     338       K+    82
ATOM    338  K+   K+    83      38.582  41.122  39.552  1.00  0.00           K  
TER     339       K+    83
ATOM    339  K+   K+    84      53.598  50.760  32.416  1.00  0.00           K  
TER     340       K+    84
ATOM    340  K+   K+    85      12.236  32.459  40.135  1.00  0.00           K  
TER     341       K+    85
ATOM    341  K+   K+    86      12.624  38.517  28.458  1.00  0.00           K  
TER     342       K+    86
ATOM    342  K+   K+    87      18.689  38.859   1.877  1.00  0.00           K  
TER     343       K+    87
ATOM    343  K+   K+    88      11.378  10.510   1.198  1.00  0.00           K  
TER     344       K+    88
ATOM    344  K+   K+    89      23.571  56.294  52.374  1.00  0.00           K  
TER     345       K+    89
ATOM    345  K+   K+    90      57.815  26.438  45.460  1.00  0.00           K  
TER     346       K+    90
ATOM    346  K+   K+    91      56.385  42.720  22.842  1.00  0.00           K  
TER     347       K+    91
ATOM    347  K+   K+    92      19.640  11.624  30.683  1.00  0.00           K  
TER     348       K+    92
ATOM    348  K+   K+    93       8.339  31.586  49.380  1.00  0.00           K  
TER     349       K+    93
ATOM    349  K+   K+    94      55.416   3.004  23.094  1.00  0.00           K  
TER     350       K+    94
ATOM    350  K+   K+    95      28.832  53.720   7.467  1.00  0.00           K  
TER     351       K+    95
ATOM    351  K+   K+    96       2.072  50.848  23.220  1.00  0.00           K  
TER     352       K+    96
ATOM    352  K+   K+    97      54.736   0.226  39.894  1.00  0.00           K  
TER     353       K+    97
ATOM    353  K+   K+    98      40.817  19.588  29.491  1.00  0.00           K  
TER     354       K+    98
ATOM    354  K+   K+    99      36.295  13.088  34.426  1.00  0.00           K  
TER     355       K+    99
ATOM    355  K+   K+   100      45.869  49.797  35.971  1.00  0.00           K  
TER     356       K+   100
ATOM    356  K+   K+   101      35.144  59.458  54.566  1.00  0.00           K  
TER     357       K+   101
ATOM    357  K+   K+   102      41.222  35.979  52.138  1.00  0.00           K  
TER     358       K+   102
ATOM    358  K+   K+   103      60.257   2.799  40.098  1.00  0.00           K  
TER     359       K+   103
ATOM    359  K+   K+   104      27.125  12.920  21.236  1.00  0.00           K  
TER     360       K+   104
ATOM    360  K+   K+   105       3.139  12.775  11.874  1.00  0.00           K  
TER     361       K+   105
ATOM    361  K+   K+   106      56.260  38.252   6.977  1.00  0.00           K  
TER     362       K+   106
ATOM    362  K+   K+   107      53.691   6.153  20.320  1.00  0.00           K  
TER     363       K+   107
ATOM    363  K+   K+   108      59.536  48.430  42.091  1.00  0.00           K  
TER     364       K+   108
ATOM    364  K+   K+   109      57.034  25.230  19.274  1.00  0.00           K  
TER     365       K+   109
ATOM    365  K+   K+   110      26.909   4.973   8.016  1.00  0.00           K  
TER     366       K+   110
ATOM    366  K+   K+   111       6.920  40.079   5.253  1.00  0.00           K  
TER     367       K+   111
ATOM    367  K+   K+   112      23.031  59.014  12.301  1.00  0.00           K  
TER     368       K+   112
ATOM    368  K+   K+   113      57.033  19.879  52.172  1.00  0.00           K  
TER     369       K+   113
ATOM    369  K+   K+   114      44.003  52.860   4.775  1.00  0.00           K  
TER     370       K+   114
ATOM    370  K+   K+   115      43.970  26.570  17.287  1.00  0.00           K  
TER     371       K+   115
ATOM    371  K+   K+   116       1.228  28.394  58.702  1.00  0.00           K  
TER     372       K+   116
ATOM    372  K+   K+   117      55.449  51.706   2.789  1.00  0.00           K  
TER     373       K+   117
ATOM    373  K+   K+   118      32.451  22.460  24.523  1.00  0.00           K  
TER     374       K+   118
ATOM    374  K+   K+   119      41.435  20.226   9.803  1.00  0.00           K  
TER     375       K+   119
ATOM    375  K+   K+   120      17.718  59.690  40.256  1.00  0.00           K  
TER     376       K+   120
ATOM    376  K+   K+   121      30.429  56.801  23.062  1.00  0.00           K  
TER     377       K+   121
ATOM    377  K+   K+   122      51.442  32.646  41.096  1.00  0.00           K  
TER     378       K+   122
ATOM    378  K+   K+   123      27.041  40.787  46.871  1.00  0.00           K  
TER     379       K+   123
ATOM    379  K+   K+   124      30.955  11.668  45.291  1.00  0.00           K  
TER     380       K+   124
ATOM    380  K+   K+   125      24.834  54.435  38.851  1.00  0.00           K  
TER     381       K+   125
ATOM    381  K+   K+   126       7.591  25.084   8.130  1.00  0.00           K  
TER     382       K+   126
ATOM    382  K+   K+   127       7.592  42.160  53.847  1.00  0.00           K  
TER     383       K+   127
ATOM    383  K+   K+   128      46.680  11.934  44.720  1.00  0.00           K  
TER     384       K+   128
ATOM    384  K+   K+   129      34.368  25.436  14.453  1.00  0.00           K  
TER     385       K+   129
ATOM    385  K+   K+   130      25.446  34.626   4.172  1.00  0.00           K  
TER     386       K+   130
ATOM    386  K+   K+   131       4.637  18.040  46.688  1.00  0.00           K  
TER     387       K+   131
ATOM    387  K+   K+   132      59.891  32.521  41.392  1.00  0.00           K  
TER     388       K+   132
ATOM    388  K+   K+   133      23.789  53.811  48.929  1.00  0.00           K  
TER     389       K+   133
ATOM    389  K+   K+   134      42.150  50.754  53.253  1.00  0.00           K  
TER     390       K+   134
ATOM    390  K+   K+   135      55.578  58.981  15.621  1.00  0.00           K  
TER     391       K+   135
ATOM    391  K+   K+   136      42.170  14.099   6.284  1.00  0.00           K  
TER     392       K+   136
ATOM    392  K+   K+   137      57.608  52.356  12.487  1.00  0.00           K  
TER     393       K+   137
ATOM    393  K+   K+   138      22.925  15.347  35.505  1.00  0.00           K  
TER     394       K+   138
ATOM    394  K+   K+   139      17.796  55.091  57.542  1.00  0.00           K  
TER     395       K+   139
ATOM    395  K+   K+   140      25.775  16.510  58.060  1.00  0.00           K  
TER     396       K+   140
ATOM    396  K+   K+   141      49.751  25.934   2.372  1.00  0.00           K  
TER     397       K+   141
ATOM    397  K+   K+   142      23.707   2.668  27.989  1.00  0.00           K  
TER     398       K+   142
ATOM    398  K+   K+   143       0.263   3.215  22.170  1.00  0.00           K  
TER     399       K+   143
ATOM    399  K+   K+   144      53.333  40.824  16.090  1.00  0.00           K  
TER     400       K+   144
ATOM    400  K+   K+   145      54.771  26.676  39.836  1.00  0.00           K  
TER     401       K+   145
ATOM    401  K+   K+   146      35.745  15.625  12.572  1.00  0.00           K  
TER     402       K+   146
ATOM    402  K+   K+   147      59.911   6.660  10.516  1.00  0.00           K  
TER     403       K+   147
ATOM    403  K+   K+   148      26.989  45.052  35.861  1.00  0.00           K  
TER     404       K+   148
ATOM    404  K+   K+   149      33.929  35.810  31.296  1.00  0.00           K  
TER     405       K+   149
ATOM    405  K+   K+   150      50.444  54.135  32.402  1.00  0.00           K  
TER     406       K+   150
ATOM    406  K+   K+   151      26.899   4.198  51.216  1.00  0.00           K  
TER     407       K+   151
ATOM    407  K+   K+   152      47.392  55.582  18.722  1.00  0.00           K  
TER     408       K+   152
ATOM    408  Cl- Cl-   153      58.074  15.432   4.704  1.00  0.00          CL  
TER     409      Cl-   153
ATOM    409  Cl- Cl-   154      27.333  39.786  31.720  1.00  0.00          CL  
TER     410      Cl-   154
ATOM    410  Cl- Cl-   155      55.244  26.431   2.216  1.00  0.00          CL  
TER     411      Cl-   155
ATOM    411  Cl- Cl-   156       0.814   8.332  39.758  1.00  0.00          CL  
TER     412      Cl-   156
ATOM    412  Cl- Cl-   157      21.396  32.244  46.576  1.00  0.00          CL  
TER     413      Cl-   157
ATOM    413  Cl- Cl-   158      37.651  13.270  16.401  1.00  0.00          CL  
TER     414      Cl-   158
ATOM    414  Cl- Cl-   159      33.592  37.506  43.020  1.00  0.00          CL  
TER     415      Cl-   159
ATOM    415  Cl- Cl-   160      38.978  54.684  34.734  1.00  0.00          CL  
TER     416      Cl-   160
ATOM    416  Cl- Cl-   161      19.827   6.375  29.020  1.00  0.00          CL  
TER     417      Cl-   161
ATOM    417  Cl- Cl-   162      29.199  16.326  40.842  1.00  0.00          CL  
TER     418      Cl-   162
ATOM    418  Cl- Cl-   163      42.698  37.928  50.667  1.00  0.00          CL  
TER     419      Cl-   163
ATOM    419  Cl- Cl-   164      34.240  14.841  51.410  1.00  0.00          CL  
TER     420      Cl-   164
ATOM    420  Cl- Cl-   165      19.361  36.820  43.536  1.00  0.00          CL  
TER     421      Cl-   165
ATOM    421  Cl- Cl-   166      57.907  10.652  55.389  1.00  0.00          CL  
TER     422      Cl-   166
ATOM    422  Cl- Cl-   167      56.007   4.788  29.779  1.00  0.00          CL  
TER     423      Cl-   167
ATOM    423  Cl- Cl-   168      25.077   3.715  34.685  1.00  0.00          CL  
TER     424      Cl-   168
ATOM    424  Cl- Cl-   169      29.284   7.328  45.568  1.00  0.00          CL  
TER     425      Cl-   169
ATOM    425  Cl- Cl-   170       7.563  54.323  53.928  1.00  0.00          CL  
TER     426      Cl-   170
ATOM    426  Cl- Cl-   171      39.363  43.590  50.459  1.00  0.00          CL  
TER     427      Cl-   171
ATOM    427  Cl- Cl-   172      56.614  21.438  38.656  1.00  0.00          CL  
TER     428      Cl-   172
ATOM    428  Cl- Cl-   173       9.146  21.025  16.293  1.00  0.00          CL  
TER     429      Cl-   173
ATOM    429  Cl- Cl-   174      58.172  19.965  57.379  1.00  0.00          CL  
TER     430      Cl-   174
ATOM    430  Cl- Cl-   175      16.813  26.965  43.276  1.00  0.00          CL  
TER     431      Cl-   175
ATOM    431  Cl- Cl-   176      29.353   2.424   8.264  1.00  0.00          CL  
TER     432      Cl-   176
ATOM    432  Cl- Cl-   177      15.698   2.242  10.061  1.00  0.00          CL  
TER     433      Cl-   177
ATOM    433  Cl- Cl-   178      42.849  21.064  53.526  1.00  0.00          CL  
TER     434      Cl-   178
ATOM    434  Cl- Cl-   179      44.349  28.360  12.230  1.00  0.00          CL  
TER     435      Cl-   179
ATOM    435  Cl- Cl-   180      15.384  43.324  31.576  1.00  0.00          CL  
TER     436      Cl-   180
ATOM    436  Cl- Cl-   181      23.635  39.986  12.592  1.00  0.00          CL  
TER     437      Cl-   181
ATOM    437  Cl- Cl-   182      27.695  10.067  10.863  1.00  0.00          CL  
TER     438      Cl-   182
ATOM    438  Cl- Cl-   183      58.797  27.035  32.272  1.00  0.00          CL  
TER     439      Cl-   183
ATOM    439  Cl- Cl-   184       6.868  49.421  15.005  1.00  0.00          CL  
TER     440      Cl-   184
ATOM    440  Cl- Cl-   185      42.155  31.639  28.083  1.00  0.00          CL  
TER     441      Cl-   185
ATOM    441  Cl- Cl-   186      40.706  47.120  46.677  1.00  0.00          CL  
TER     442      Cl-   186
ATOM    442  Cl- Cl-   187      50.767  16.919  47.369  1.00  0.00          CL  
TER     443      Cl-   187
ATOM    443  Cl- Cl-   188      52.556  28.305  41.501  1.00  0.00          CL  
TER     444      Cl-   188
ATOM    444  Cl- Cl-   189      42.647  48.862   6.714  1.00  0.00          CL  
TER     445      Cl-   189
ATOM    445  Cl- Cl-   190       1.890  53.982  31.101  1.00  0.00          CL  
TER     446      Cl-   190
ATOM    446  Cl- Cl-   191      54.825  34.176  46.285  1.00  0.00          CL  
TER     447      Cl-   191
ATOM    447  Cl- Cl-   192       7.845   9.895  47.984  1.00  0.00          CL  
TER     448      Cl-   192
ATOM    448  Cl- Cl-   193      39.501  55.126  58.765  1.00  0.00          CL  
TER     449      Cl-   193
ATOM    449  Cl- Cl-   194      46.240  16.733   4.036  1.00  0.00          CL  
TER     450      Cl-   194
ATOM    450  Cl- Cl-   195      27.609  14.250  27.058  1.00  0.00          CL  
TER     451      Cl-   195
ATOM    451  Cl- Cl-   196       7.648   6.739  14.914  1.00  0.00          CL  
TER     452      Cl-   196
ATOM    452  Cl- Cl-   197      35.055  23.982  19.627  1.00  0.00          CL  
TER     453      Cl-   197
ATOM    453  Cl- Cl-   198      22.288  57.077  56.580  1.00  0.00          CL  
TER     454      Cl-   198
ATOM    454  Cl- Cl-   199      48.446  20.747  26.080  1.00  0.00          CL  
TER     455      Cl-   199
ATOM    455  Cl- Cl-   200      59.393  48.789  34.198  1.00  0.00          CL  
TER     456      Cl-   200
ATOM    456  Cl- Cl-   201      32.049  39.706  47.000  1.00  0.00          CL  
TER     457      Cl-   201
ATOM    457  Cl- Cl-   202      32.389  31.054  16.456  1.00  0.00          CL  
TER     458      Cl-   202
ATOM    458  Cl- Cl-   203      51.125  23.689  50.627  1.00  0.00          CL  
TER     459      Cl-   203
ATOM    459  Cl- Cl-   204       3.680  22.748   9.478  1.00  0.00          CL  
TER     460      Cl-   204
ATOM    460  Cl- Cl-   205      58.598  41.343  26.879  1.00  0.00          CL  
TER     461      Cl-   205
ATOM    461  Cl- Cl-   206      38.437  31.704   6.403  1.00  0.00          CL  
TER     462      Cl-   206
ATOM    462  Cl- Cl-   207      14.597  20.695  44.037  1.00  0.00          CL  
TER     463      Cl-   207
ATOM    463  Cl- Cl-   208      27.510  34.804  30.029  1.00  0.00          CL  
TER     464      Cl-   208
ATOM    464  Cl- Cl-   209      11.444  15.316  57.615  1.00  0.00          CL  
TER     465      Cl-   209
ATOM    465  Cl- Cl-   210      48.055   2.539  36.706  1.00  0.00          CL  
TER     466      Cl-   210
ATOM    466  Cl- Cl-   211      33.578  45.536  56.520  1.00  0.00          CL  
TER     467      Cl-   211
ATOM    467  Cl- Cl-   212      56.361   6.399  39.996  1.00  0.00          CL  
TER     468      Cl-   212
ATOM    468  Cl- Cl-   213       6.978  46.788  49.136  1.00  0.00          CL  
TER     469      Cl-   213
ATOM    469  Cl- Cl-   214      36.998  32.757  16.590  1.00  0.00          CL  
TER     470      Cl-   214
ATOM    470  Cl- Cl-   215       0.793   7.983  13.170  1.00  0.00          CL  
TER     471      Cl-   215
ATOM    471  Cl- Cl-   216      58.285   9.404  25.077  1.00  0.00          CL  
TER     472      Cl-   216
ATOM    472  Cl- Cl-   217      47.402  34.582  23.863  1.00  0.00          CL  
TER     473      Cl-   217
ATOM    473  Cl- Cl-   218      11.568  41.355  50.298  1.00  0.00          CL  
TER     474      Cl-   218
ATOM    474  Cl- Cl-   219      14.331  22.568  11.961  1.00  0.00          CL  
TER     475      Cl-   219
ATOM    475  Cl- Cl-   220      49.019  54.531  36.936  1.00  0.00          CL  
TER     476      Cl-   220
ATOM    476  Cl- Cl-   221       0.962  39.901  14.026  1.00  0.00          CL  
TER     477      Cl-   221
ATOM    477  Cl- Cl-   222      25.857  52.446   3.351  1.00  0.00          CL  
TER     478      Cl-   222
ATOM    478  Cl- Cl-   223       8.537  26.718   0.217  1.00  0.00          CL  
TER     479      Cl-   223
ATOM    479  Cl- Cl-   224      59.896  28.110  41.252  1.00  0.00          CL  
TER     480      Cl-   224
ATOM    480  Cl- Cl-   225      36.138   5.823  20.739  1.00  0.00          CL  
TER     481      Cl-   225
ATOM    481  Cl- Cl-   226      28.982  28.485  24.750  1.00  0.00          CL  
TER     482      Cl-   226
ATOM    482  Cl- Cl-   227      47.878  17.158  19.280  1.00  0.00          CL  
TER     483      Cl-   227
ATOM    483  Cl- Cl-   228       7.891  27.646  23.323  1.00  0.00          CL  
TER     484      Cl-   228
ATOM    484  Cl- Cl-   229      57.842   5.155   8.417  1.00  0.00          CL  
TER     485      Cl-   229
ATOM    485  Cl- Cl-   230      40.719  22.967  57.445  1.00  0.00          CL  
TER     486      Cl-   230
ATOM    486  Cl- Cl-   231      29.274  49.447  28.377  1.00  0.00          CL  
TER     487      Cl-   231
ATOM    487  Cl- Cl-   232      10.212  44.941   0.121  1.00  0.00          CL  
TER     488      Cl-   232
ATOM    488  Cl- Cl-   233      14.581  35.537   1.299  1.00  0.00          CL  
TER     489      Cl-   233
ATOM    489  Cl- Cl-   234      51.708  12.001  41.281  1.00  0.00          CL  
TER     490      Cl-   234
ATOM    490  Cl- Cl-   235      22.072  42.156   1.880  1.00  0.00          CL  
TER     491      Cl-   235
ATOM    491  Cl- Cl-   236      31.900  15.042  18.447  1.00  0.00          CL  
TER     492      Cl-   236
ATOM    492  Cl- Cl-   237      22.365  14.389   2.145  1.00  0.00          CL  
TER     493      Cl-   237
ATOM    493  Cl- Cl-   238      13.099  40.779  38.229  1.00  0.00          CL  
TER     494      Cl-   238
ATOM    494  Cl- Cl-   239       7.759  57.477   5.787  1.00  0.00          CL  
TER     495      Cl-   239
ATOM    495  Cl- Cl-   240      27.429  51.563  18.463  1.00  0.00          CL  
TER     496      Cl-   240
ATOM    496  Cl- Cl-   241      11.287  12.729  37.328  1.00  0.00          CL  
TER     497      Cl-   241
ATOM    497  Cl- Cl-   242      27.012  48.676  46.811  1.00  0.00          CL  
TER     498      Cl-   242
ATOM    498  Cl- Cl-   243      21.378   0.148  35.862  1.00  0.00          CL  
TER     499      Cl-   243
ATOM    499  Cl- Cl-   244      56.819   3.975  17.445  1.00  0.00          CL  
TER     500      Cl-   244
ATOM    500  Cl- Cl-   245      10.687  18.058  24.538  1.00  0.00          CL  
TER     501      Cl-   245
ATOM    501  Cl- Cl-   246      56.710  42.438  49.134  1.00  0.00          CL  
TER     502      Cl-   246
ATOM    502  Cl- Cl-   247      37.565   3.361  29.227  1.00  0.00          CL  
TER     503      Cl-   247
ATOM    503  Cl- Cl-   248      16.474  26.454   0.712  1.00  0.00          CL  
TER     504      Cl-   248
ATOM    504  Cl- Cl-   249      35.800  54.158  19.453  1.00  0.00          CL  
TER     505      Cl-   249
ATOM    505  Cl- Cl-   250      58.985  53.838  24.717  1.00  0.00          CL  
TER     506      Cl-   250
ATOM    506  Cl- Cl-   251      17.966   9.371  55.423  1.00  0.00          CL  
TER     507      Cl-   251
ATOM    507  Cl- Cl-   252      16.552  53.388   5.184  1.00  0.00          CL  
TER     508      Cl-   252
ATOM    508  Cl- Cl-   253       3.161  40.986   7.568  1.00  0.00          CL  
TER     509      Cl-   253
ATOM    509  Cl- Cl-   254      27.905  45.389  38.619  1.00  0.00          CL  
TER     510      Cl-   254
ATOM    510  Cl- Cl-   255      48.592  45.276  36.001  1.00  0.00          CL  
TER     511      Cl-   255
ATOM    511  Cl- Cl-   256      20.193  36.740  49.848  1.00  0.00          CL  
TER     512      Cl-   256
ATOM    512  Cl- Cl-   257       1.993  57.535  39.626  1.00  0.00          CL  
TER     513      Cl-   257
ATOM    513  Cl- Cl-   258      22.680   1.811  44.558  1.00  0.00          CL  
TER     514      Cl-   258
ATOM    514  Cl- Cl-   259      37.856  52.306  14.748  1.00  0.00          CL  
TER     515      Cl-   259
ATOM    515  Cl- Cl-   260      47.645  32.945  50.071  1.00  0.00          CL  
TER     516      Cl-   260
ATOM    516  Cl- Cl-   261      35.676  13.337   3.880  1.00  0.00          CL  
TER     517      Cl-   261
ATOM    517  Cl- Cl-   262      36.474  38.131  12.940  1.00  0.00          CL  
TER     518      Cl-   262
ATOM    518  Cl- Cl-   263      16.734  54.717  28.330  1.00  0.00          CL  
TER     519      Cl-   263
ATOM    519  Cl- Cl-   264       8.483   0.420  48.813  1.00  0.00          CL  
TER     520      Cl-   264
ATOM    520  Cl- Cl-   265       4.135  34.624  29.535  1.00  0.00          CL  
TER     521      Cl-   265
ATOM    521  Cl- Cl-   266      42.968  14.566  42.484  1.00  0.00          CL  
TER     522      Cl-   266
ATOM    522  Cl- Cl-   267      51.262   6.784   4.916  1.00  0.00          CL  
TER     523      Cl-   267
ATOM    523  Cl- Cl-   268       7.459   8.230  31.105  1.00  0.00          CL  
TER     524      Cl-   268
ATOM    524  Cl- Cl-   269      41.898   7.682  36.334  1.00  0.00          CL  
TER     525      Cl-   269
ATOM    525  Cl- Cl-   270      26.316  55.155  41.533  1.00  0.00          CL  
TER     526      Cl-   270
ATOM    526  Cl- Cl-   271      23.475  16.991  46.946  1.00  0.00          CL  
TER     527      Cl-   271
ATOM    527  Cl- Cl-   272      59.148  34.236   8.401  1.00  0.00          CL  
TER     528      Cl-   272
ATOM    528  Cl- Cl-   273      28.910  10.235  33.879  1.00  0.00          CL  
TER     529      Cl-   273
ATOM    529  Cl- Cl-   274      47.078  49.589  47.387  1.00  0.00          CL  
TER     530      Cl-   274
ATOM    530  Cl- Cl-   275      31.146  28.409  57.633  1.00  0.00          CL  
TER     531      Cl-   275
ATOM    531  Cl- Cl-   276       0.675  14.893  11.856  1.00  0.00          CL  
TER     532      Cl-   276
ATOM    532  Cl- Cl-   277      19.326  59.885   6.914  1.00  0.00          CL  
TER     533      Cl-   277
ATOM    533  Cl- Cl-   278      32.943  18.568  14.683  1.00  0.00          CL  
TER     534      Cl-   278
ATOM    534  Cl- Cl-   279       4.977  22.988  58.836  1.00  0.00          CL  
TER     535      Cl-   279
ATOM    535  Cl- Cl-   280      10.106  37.414  24.929  1.00  0.00          CL  
TER     536      Cl-   280
ATOM    536  Cl- Cl-   281      58.141  47.488   1.400  1.00  0.00          CL  
TER     537      Cl-   281
ATOM    537  Cl- Cl-   282      15.690   5.580  49.546  1.00  0.00          CL  
TER     538      Cl-   282
ATOM    538  Cl- Cl-   283      57.203  35.637  37.678  1.00  0.00          CL  
TER     539      Cl-   283
ATOM    539  Cl- Cl-   284      20.844  52.693  11.244  1.00  0.00          CL  
TER     540      Cl-   284
ATOM    540  Cl- Cl-   285       0.741  30.923  48.521  1.00  0.00          CL  
TER     541      Cl-   285
ATOM    541  Cl- Cl-   286       7.215   8.833   5.541  1.00  0.00          CL  
TER     542      Cl-   286
ATOM    542  Cl- Cl-   287      27.432  59.211  34.360  1.00  0.00          CL  
TER     543      Cl-   287
ATOM    543  Cl- Cl-   288      21.779  54.107  53.691  1.00  0.00          CL  
TER     544      Cl-   288
ATOM    544  Cl- Cl-   289      38.012   4.020  59.375  1.00  0.00          CL  
END   
