# Supplementary material for: Toward Accurate RNA Folding Thermodynamics: Evaluation of Enhanced Sampling Methods for Force Field Benchmarking
Source: J Chem Theory Comput. 2026 May 14;22(10):5247–58. doi: 10.1021/acs.jctc.6c00108 (PMC13217565; doi:10.1021/acs.jctc.6c00108)
Supplement: Supplementary file 2 [file ct6c00108_si_002.zip › GAGA_clusters/loop_res3-8_2.pdb]

ATOM      1  H5T RG5     1      20.003  29.342  -1.570  1.00  0.00           H  
ATOM      2  O5' RG5     1      19.756  29.294  -0.644  1.00  0.00           O  
ATOM      3  C5' RG5     1      20.939  29.512  -0.005  1.00  0.00           C  
ATOM      4 H5'1 RG5     1      20.801  29.536   1.076  1.00  0.00           H  
ATOM      5 H5'2 RG5     1      21.275  30.484  -0.367  1.00  0.00           H  
ATOM      6  C4' RG5     1      21.935  28.380  -0.270  1.00  0.00           C  
ATOM      7  H4' RG5     1      21.503  27.426   0.033  1.00  0.00           H  
ATOM      8  O4' RG5     1      22.447  28.254  -1.608  1.00  0.00           O  
ATOM      9  C1' RG5     1      23.548  27.367  -1.566  1.00  0.00           C  
ATOM     10  H1' RG5     1      23.350  26.297  -1.620  1.00  0.00           H  
ATOM     11  N9  RG5     1      24.470  27.745  -2.648  1.00  0.00           N  
ATOM     12  C8  RG5     1      24.957  26.910  -3.642  1.00  0.00           C  
ATOM     13  H8  RG5     1      24.756  25.859  -3.788  1.00  0.00           H  
ATOM     14  N7  RG5     1      25.909  27.561  -4.281  1.00  0.00           N  
ATOM     15  C5  RG5     1      25.902  28.946  -3.846  1.00  0.00           C  
ATOM     16  C6  RG5     1      26.676  30.086  -4.283  1.00  0.00           C  
ATOM     17  O6  RG5     1      27.314  30.294  -5.272  1.00  0.00           O  
ATOM     18  N1  RG5     1      26.496  31.096  -3.375  1.00  0.00           N  
ATOM     19  H1  RG5     1      27.091  31.903  -3.496  1.00  0.00           H  
ATOM     20  C2  RG5     1      25.664  31.040  -2.282  1.00  0.00           C  
ATOM     21  N2  RG5     1      25.490  32.048  -1.548  1.00  0.00           N  
ATOM     22  H21 RG5     1      25.720  32.961  -1.914  1.00  0.00           H  
ATOM     23  H22 RG5     1      24.912  32.014  -0.720  1.00  0.00           H  
ATOM     24  N3  RG5     1      24.953  30.011  -1.948  1.00  0.00           N  
ATOM     25  C4  RG5     1      25.086  28.941  -2.744  1.00  0.00           C  
ATOM     26  C3' RG5     1      23.201  28.399   0.614  1.00  0.00           C  
ATOM     27  H3' RG5     1      23.543  29.431   0.539  1.00  0.00           H  
ATOM     28  C2' RG5     1      24.160  27.534  -0.243  1.00  0.00           C  
ATOM     29 H2'1 RG5     1      25.093  28.083  -0.368  1.00  0.00           H  
ATOM     30  O2' RG5     1      24.414  26.192   0.365  1.00  0.00           O  
ATOM     31 HO'2 RG5     1      23.971  26.131   1.215  1.00  0.00           H  
ATOM     32  O3' RG5     1      23.137  28.055   1.915  1.00  0.00           O  
ATOM     33  P    RC     2      24.110  28.644   2.982  1.00  0.00           P  
ATOM     34  O1P  RC     2      24.023  27.774   4.128  1.00  0.00           O  
ATOM     35  O2P  RC     2      23.767  30.050   3.202  1.00  0.00           O  
ATOM     36  O5'  RC     2      25.462  28.619   2.354  1.00  0.00           O  
ATOM     37  C5'  RC     2      26.655  28.527   3.168  1.00  0.00           C  
ATOM     38 H5'1  RC     2      26.803  27.511   3.535  1.00  0.00           H  
ATOM     39 H5'2  RC     2      26.544  29.241   3.984  1.00  0.00           H  
ATOM     40  C4'  RC     2      27.947  28.966   2.370  1.00  0.00           C  
ATOM     41  H4'  RC     2      28.735  29.003   3.121  1.00  0.00           H  
ATOM     42  O4'  RC     2      28.260  27.929   1.465  1.00  0.00           O  
ATOM     43  C1'  RC     2      28.718  28.483   0.185  1.00  0.00           C  
ATOM     44  H1'  RC     2      29.776  28.724   0.291  1.00  0.00           H  
ATOM     45  N1   RC     2      28.522  27.480  -0.947  1.00  0.00           N  
ATOM     46  C6   RC     2      27.604  26.504  -0.827  1.00  0.00           C  
ATOM     47  H6   RC     2      27.040  26.358   0.083  1.00  0.00           H  
ATOM     48  C5   RC     2      27.438  25.652  -1.888  1.00  0.00           C  
ATOM     49  H5   RC     2      26.795  24.798  -1.738  1.00  0.00           H  
ATOM     50  C4   RC     2      28.252  25.770  -3.004  1.00  0.00           C  
ATOM     51  N4   RC     2      28.084  24.980  -4.025  1.00  0.00           N  
ATOM     52  H41  RC     2      28.663  25.153  -4.835  1.00  0.00           H  
ATOM     53  H42  RC     2      27.472  24.207  -3.806  1.00  0.00           H  
ATOM     54  N3   RC     2      29.167  26.739  -3.123  1.00  0.00           N  
ATOM     55  C2   RC     2      29.406  27.556  -2.068  1.00  0.00           C  
ATOM     56  O2   RC     2      30.401  28.259  -1.978  1.00  0.00           O  
ATOM     57  C3'  RC     2      27.828  30.247   1.575  1.00  0.00           C  
ATOM     58  H3'  RC     2      26.946  30.851   1.785  1.00  0.00           H  
ATOM     59  C2'  RC     2      27.839  29.712   0.090  1.00  0.00           C  
ATOM     60 H2'1  RC     2      26.788  29.557  -0.152  1.00  0.00           H  
ATOM     61  O2'  RC     2      28.374  30.650  -0.862  1.00  0.00           O  
ATOM     62 HO'2  RC     2      28.192  31.558  -0.607  1.00  0.00           H  
ATOM     63  O3'  RC     2      29.110  30.914   1.911  1.00  0.00           O  
ATOM     64  P    RG     3      29.272  31.677   3.272  1.00  0.00           P  
ATOM     65  O1P  RG     3      27.975  32.215   3.651  1.00  0.00           O  
ATOM     66  O2P  RG     3      30.382  32.671   3.099  1.00  0.00           O  
ATOM     67  O5'  RG     3      29.752  30.568   4.303  1.00  0.00           O  
ATOM     68  C5'  RG     3      30.116  30.971   5.612  1.00  0.00           C  
ATOM     69 H5'1  RG     3      29.240  31.327   6.154  1.00  0.00           H  
ATOM     70 H5'2  RG     3      30.872  31.756   5.645  1.00  0.00           H  
ATOM     71  C4'  RG     3      30.504  29.740   6.437  1.00  0.00           C  
ATOM     72  H4'  RG     3      30.710  30.205   7.401  1.00  0.00           H  
ATOM     73  O4'  RG     3      29.421  28.833   6.649  1.00  0.00           O  
ATOM     74  C1'  RG     3      29.947  27.538   6.696  1.00  0.00           C  
ATOM     75  H1'  RG     3      29.767  27.291   7.742  1.00  0.00           H  
ATOM     76  N9   RG     3      29.259  26.599   5.730  1.00  0.00           N  
ATOM     77  C8   RG     3      28.212  25.823   6.082  1.00  0.00           C  
ATOM     78  H8   RG     3      27.843  25.880   7.095  1.00  0.00           H  
ATOM     79  N7   RG     3      27.673  25.127   5.104  1.00  0.00           N  
ATOM     80  C5   RG     3      28.558  25.402   3.990  1.00  0.00           C  
ATOM     81  C6   RG     3      28.585  24.829   2.680  1.00  0.00           C  
ATOM     82  O6   RG     3      27.839  23.999   2.202  1.00  0.00           O  
ATOM     83  N1   RG     3      29.531  25.393   1.862  1.00  0.00           N  
ATOM     84  H1   RG     3      29.528  25.136   0.885  1.00  0.00           H  
ATOM     85  C2   RG     3      30.423  26.281   2.290  1.00  0.00           C  
ATOM     86  N2   RG     3      31.211  26.587   1.309  1.00  0.00           N  
ATOM     87  H21  RG     3      31.893  27.238   1.670  1.00  0.00           H  
ATOM     88  H22  RG     3      31.263  26.047   0.457  1.00  0.00           H  
ATOM     89  N3   RG     3      30.485  26.799   3.531  1.00  0.00           N  
ATOM     90  C4   RG     3      29.433  26.414   4.394  1.00  0.00           C  
ATOM     91  C3'  RG     3      31.660  28.966   5.944  1.00  0.00           C  
ATOM     92  H3'  RG     3      31.614  28.829   4.864  1.00  0.00           H  
ATOM     93  C2'  RG     3      31.402  27.662   6.586  1.00  0.00           C  
ATOM     94 H2'1  RG     3      31.734  26.837   5.955  1.00  0.00           H  
ATOM     95  O2'  RG     3      32.022  27.476   7.910  1.00  0.00           O  
ATOM     96 HO'2  RG     3      32.781  26.893   7.829  1.00  0.00           H  
ATOM     97  O3'  RG     3      32.837  29.767   6.327  1.00  0.00           O  
ATOM     98  P    RA     4      34.241  29.492   5.740  1.00  0.00           P  
ATOM     99  O1P  RA     4      35.034  30.731   6.008  1.00  0.00           O  
ATOM    100  O2P  RA     4      34.025  29.143   4.318  1.00  0.00           O  
ATOM    101  O5'  RA     4      34.921  28.201   6.452  1.00  0.00           O  
ATOM    102  C5'  RA     4      35.333  28.379   7.805  1.00  0.00           C  
ATOM    103 H5'1  RA     4      34.606  28.943   8.389  1.00  0.00           H  
ATOM    104 H5'2  RA     4      36.221  29.010   7.770  1.00  0.00           H  
ATOM    105  C4'  RA     4      35.809  27.136   8.526  1.00  0.00           C  
ATOM    106  H4'  RA     4      36.344  27.371   9.446  1.00  0.00           H  
ATOM    107  O4'  RA     4      34.621  26.341   8.769  1.00  0.00           O  
ATOM    108  C1'  RA     4      34.991  24.998   8.488  1.00  0.00           C  
ATOM    109  H1'  RA     4      34.872  24.367   9.369  1.00  0.00           H  
ATOM    110  N9   RA     4      34.169  24.518   7.343  1.00  0.00           N  
ATOM    111  C8   RA     4      34.474  24.007   6.115  1.00  0.00           C  
ATOM    112  H8   RA     4      35.485  24.049   5.738  1.00  0.00           H  
ATOM    113  N7   RA     4      33.486  23.534   5.439  1.00  0.00           N  
ATOM    114  C5   RA     4      32.384  23.789   6.282  1.00  0.00           C  
ATOM    115  C6   RA     4      31.001  23.595   6.085  1.00  0.00           C  
ATOM    116  N6   RA     4      30.406  22.924   5.140  1.00  0.00           N  
ATOM    117  H61  RA     4      29.401  23.022   5.134  1.00  0.00           H  
ATOM    118  H62  RA     4      30.973  22.851   4.307  1.00  0.00           H  
ATOM    119  N1   RA     4      30.185  23.827   7.158  1.00  0.00           N  
ATOM    120  C2   RA     4      30.717  24.316   8.270  1.00  0.00           C  
ATOM    121  H2   RA     4      30.092  24.332   9.150  1.00  0.00           H  
ATOM    122  N3   RA     4      31.997  24.527   8.501  1.00  0.00           N  
ATOM    123  C4   RA     4      32.800  24.328   7.438  1.00  0.00           C  
ATOM    124  C3'  RA     4      36.821  26.393   7.674  1.00  0.00           C  
ATOM    125  H3'  RA     4      36.513  26.301   6.633  1.00  0.00           H  
ATOM    126  C2'  RA     4      36.471  25.019   8.169  1.00  0.00           C  
ATOM    127 H2'1  RA     4      36.620  24.221   7.442  1.00  0.00           H  
ATOM    128  O2'  RA     4      37.279  24.792   9.331  1.00  0.00           O  
ATOM    129 HO'2  RA     4      38.072  25.316   9.194  1.00  0.00           H  
ATOM    130  O3'  RA     4      38.168  26.676   7.810  1.00  0.00           O  
ATOM    131  P    RG     5      39.049  26.985   6.580  1.00  0.00           P  
ATOM    132  O1P  RG     5      40.174  27.718   7.237  1.00  0.00           O  
ATOM    133  O2P  RG     5      38.139  27.650   5.625  1.00  0.00           O  
ATOM    134  O5'  RG     5      39.621  25.599   6.029  1.00  0.00           O  
ATOM    135  C5'  RG     5      40.912  25.495   5.468  1.00  0.00           C  
ATOM    136 H5'1  RG     5      41.677  25.877   6.144  1.00  0.00           H  
ATOM    137 H5'2  RG     5      40.984  26.221   4.657  1.00  0.00           H  
ATOM    138  C4'  RG     5      41.466  24.173   4.837  1.00  0.00           C  
ATOM    139  H4'  RG     5      42.515  24.237   4.548  1.00  0.00           H  
ATOM    140  O4'  RG     5      41.228  23.065   5.729  1.00  0.00           O  
ATOM    141  C1'  RG     5      40.551  21.892   5.100  1.00  0.00           C  
ATOM    142  H1'  RG     5      41.211  21.043   5.276  1.00  0.00           H  
ATOM    143  N9   RG     5      39.181  21.626   5.692  1.00  0.00           N  
ATOM    144  C8   RG     5      38.460  22.329   6.641  1.00  0.00           C  
ATOM    145  H8   RG     5      38.923  23.168   7.139  1.00  0.00           H  
ATOM    146  N7   RG     5      37.368  21.739   7.057  1.00  0.00           N  
ATOM    147  C5   RG     5      37.243  20.647   6.202  1.00  0.00           C  
ATOM    148  C6   RG     5      36.254  19.660   6.033  1.00  0.00           C  
ATOM    149  O6   RG     5      35.195  19.413   6.674  1.00  0.00           O  
ATOM    150  N1   RG     5      36.586  18.659   5.125  1.00  0.00           N  
ATOM    151  H1   RG     5      35.978  17.886   4.898  1.00  0.00           H  
ATOM    152  C2   RG     5      37.747  18.671   4.433  1.00  0.00           C  
ATOM    153  N2   RG     5      37.921  17.765   3.549  1.00  0.00           N  
ATOM    154  H21  RG     5      38.722  17.842   2.938  1.00  0.00           H  
ATOM    155  H22  RG     5      37.274  16.992   3.497  1.00  0.00           H  
ATOM    156  N3   RG     5      38.690  19.690   4.456  1.00  0.00           N  
ATOM    157  C4   RG     5      38.356  20.622   5.345  1.00  0.00           C  
ATOM    158  C3'  RG     5      40.542  23.771   3.754  1.00  0.00           C  
ATOM    159  H3'  RG     5      39.523  24.032   4.041  1.00  0.00           H  
ATOM    160  C2'  RG     5      40.679  22.252   3.657  1.00  0.00           C  
ATOM    161 H2'1  RG     5      39.950  21.805   2.981  1.00  0.00           H  
ATOM    162  O2'  RG     5      41.995  21.918   3.228  1.00  0.00           O  
ATOM    163 HO'2  RG     5      42.460  22.720   2.978  1.00  0.00           H  
ATOM    164  O3'  RG     5      40.932  24.439   2.624  1.00  0.00           O  
ATOM    165  P    RA     6      40.076  24.807   1.385  1.00  0.00           P  
ATOM    166  O1P  RA     6      40.935  25.366   0.345  1.00  0.00           O  
ATOM    167  O2P  RA     6      38.962  25.689   1.808  1.00  0.00           O  
ATOM    168  O5'  RA     6      39.463  23.450   0.752  1.00  0.00           O  
ATOM    169  C5'  RA     6      40.216  22.468   0.068  1.00  0.00           C  
ATOM    170 H5'1  RA     6      40.974  22.183   0.798  1.00  0.00           H  
ATOM    171 H5'2  RA     6      40.551  22.977  -0.836  1.00  0.00           H  
ATOM    172  C4'  RA     6      39.434  21.209  -0.206  1.00  0.00           C  
ATOM    173  H4'  RA     6      40.057  20.560  -0.822  1.00  0.00           H  
ATOM    174  O4'  RA     6      39.064  20.481   0.976  1.00  0.00           O  
ATOM    175  C1'  RA     6      37.870  19.741   0.715  1.00  0.00           C  
ATOM    176  H1'  RA     6      37.827  18.687   0.989  1.00  0.00           H  
ATOM    177  N9   RA     6      36.802  20.394   1.601  1.00  0.00           N  
ATOM    178  C8   RA     6      36.744  21.635   2.271  1.00  0.00           C  
ATOM    179  H8   RA     6      37.583  22.298   2.118  1.00  0.00           H  
ATOM    180  N7   RA     6      35.650  21.913   2.998  1.00  0.00           N  
ATOM    181  C5   RA     6      35.040  20.624   2.863  1.00  0.00           C  
ATOM    182  C6   RA     6      33.813  20.102   3.438  1.00  0.00           C  
ATOM    183  N6   RA     6      33.179  20.654   4.487  1.00  0.00           N  
ATOM    184  H61  RA     6      33.452  21.571   4.809  1.00  0.00           H  
ATOM    185  H62  RA     6      32.337  20.242   4.864  1.00  0.00           H  
ATOM    186  N1   RA     6      33.341  18.915   3.094  1.00  0.00           N  
ATOM    187  C2   RA     6      34.036  18.239   2.257  1.00  0.00           C  
ATOM    188  H2   RA     6      33.551  17.354   1.874  1.00  0.00           H  
ATOM    189  N3   RA     6      35.181  18.569   1.629  1.00  0.00           N  
ATOM    190  C4   RA     6      35.657  19.725   2.009  1.00  0.00           C  
ATOM    191  C3'  RA     6      38.100  21.299  -1.035  1.00  0.00           C  
ATOM    192  H3'  RA     6      37.531  22.068  -0.514  1.00  0.00           H  
ATOM    193  C2'  RA     6      37.570  19.966  -0.789  1.00  0.00           C  
ATOM    194 H2'1  RA     6      36.503  19.995  -1.012  1.00  0.00           H  
ATOM    195  O2'  RA     6      38.246  18.923  -1.442  1.00  0.00           O  
ATOM    196 HO'2  RA     6      38.372  19.094  -2.379  1.00  0.00           H  
ATOM    197  O3'  RA     6      38.219  21.585  -2.390  1.00  0.00           O  
ATOM    198  P    RG     7      37.199  22.516  -3.147  1.00  0.00           P  
ATOM    199  O1P  RG     7      37.799  22.805  -4.422  1.00  0.00           O  
ATOM    200  O2P  RG     7      36.934  23.664  -2.311  1.00  0.00           O  
ATOM    201  O5'  RG     7      35.743  21.721  -3.407  1.00  0.00           O  
ATOM    202  C5'  RG     7      35.691  20.354  -3.867  1.00  0.00           C  
ATOM    203 H5'1  RG     7      36.603  19.916  -3.463  1.00  0.00           H  
ATOM    204 H5'2  RG     7      35.779  20.484  -4.946  1.00  0.00           H  
ATOM    205  C4'  RG     7      34.360  19.644  -3.575  1.00  0.00           C  
ATOM    206  H4'  RG     7      34.373  18.859  -4.332  1.00  0.00           H  
ATOM    207  O4'  RG     7      34.439  19.113  -2.175  1.00  0.00           O  
ATOM    208  C1'  RG     7      33.088  19.182  -1.604  1.00  0.00           C  
ATOM    209  H1'  RG     7      32.887  18.180  -1.224  1.00  0.00           H  
ATOM    210  N9   RG     7      33.104  20.267  -0.565  1.00  0.00           N  
ATOM    211  C8   RG     7      33.912  21.346  -0.539  1.00  0.00           C  
ATOM    212  H8   RG     7      34.812  21.408  -1.132  1.00  0.00           H  
ATOM    213  N7   RG     7      33.665  22.177   0.455  1.00  0.00           N  
ATOM    214  C5   RG     7      32.406  21.679   1.027  1.00  0.00           C  
ATOM    215  C6   RG     7      31.573  22.246   2.030  1.00  0.00           C  
ATOM    216  O6   RG     7      31.640  23.344   2.567  1.00  0.00           O  
ATOM    217  N1   RG     7      30.460  21.388   2.229  1.00  0.00           N  
ATOM    218  H1   RG     7      29.776  21.727   2.890  1.00  0.00           H  
ATOM    219  C2   RG     7      30.204  20.233   1.537  1.00  0.00           C  
ATOM    220  N2   RG     7      29.076  19.653   1.856  1.00  0.00           N  
ATOM    221  H21  RG     7      28.686  18.956   1.238  1.00  0.00           H  
ATOM    222  H22  RG     7      28.520  20.109   2.565  1.00  0.00           H  
ATOM    223  N3   RG     7      30.992  19.739   0.583  1.00  0.00           N  
ATOM    224  C4   RG     7      32.096  20.545   0.359  1.00  0.00           C  
ATOM    225  C3'  RG     7      33.023  20.342  -3.681  1.00  0.00           C  
ATOM    226  H3'  RG     7      33.092  21.361  -3.301  1.00  0.00           H  
ATOM    227  C2'  RG     7      32.171  19.496  -2.754  1.00  0.00           C  
ATOM    228 H2'1  RG     7      31.299  20.004  -2.341  1.00  0.00           H  
ATOM    229  O2'  RG     7      31.783  18.160  -3.225  1.00  0.00           O  
ATOM    230 HO'2  RG     7      31.040  17.880  -2.687  1.00  0.00           H  
ATOM    231  O3'  RG     7      32.335  20.245  -4.962  1.00  0.00           O  
ATOM    232  P   RC3     8      32.846  20.857  -6.303  1.00  0.00           P  
ATOM    233  O1P RC3     8      31.764  20.824  -7.325  1.00  0.00           O  
ATOM    234  O2P RC3     8      34.161  20.276  -6.604  1.00  0.00           O  
ATOM    235  O5' RC3     8      33.121  22.257  -5.754  1.00  0.00           O  
ATOM    236  C5' RC3     8      33.252  23.319  -6.663  1.00  0.00           C  
ATOM    237 H5'1 RC3     8      32.422  23.259  -7.367  1.00  0.00           H  
ATOM    238 H5'2 RC3     8      34.096  23.222  -7.346  1.00  0.00           H  
ATOM    239  C4' RC3     8      33.422  24.703  -5.954  1.00  0.00           C  
ATOM    240  H4' RC3     8      33.532  25.452  -6.738  1.00  0.00           H  
ATOM    241  O4' RC3     8      32.347  25.014  -5.202  1.00  0.00           O  
ATOM    242  C1' RC3     8      32.647  25.225  -3.832  1.00  0.00           C  
ATOM    243  H1' RC3     8      32.542  26.308  -3.774  1.00  0.00           H  
ATOM    244  N1  RC3     8      31.751  24.413  -2.915  1.00  0.00           N  
ATOM    245  C6  RC3     8      31.036  23.331  -3.356  1.00  0.00           C  
ATOM    246  H6  RC3     8      31.216  22.987  -4.364  1.00  0.00           H  
ATOM    247  C5  RC3     8      30.080  22.730  -2.602  1.00  0.00           C  
ATOM    248  H5  RC3     8      29.558  21.853  -2.955  1.00  0.00           H  
ATOM    249  C4  RC3     8      29.860  23.265  -1.317  1.00  0.00           C  
ATOM    250  N4  RC3     8      29.055  22.764  -0.403  1.00  0.00           N  
ATOM    251  H41 RC3     8      28.904  23.174   0.508  1.00  0.00           H  
ATOM    252  H42 RC3     8      28.609  21.879  -0.596  1.00  0.00           H  
ATOM    253  N3  RC3     8      30.537  24.341  -0.847  1.00  0.00           N  
ATOM    254  C2  RC3     8      31.495  24.928  -1.613  1.00  0.00           C  
ATOM    255  O2  RC3     8      32.023  25.931  -1.128  1.00  0.00           O  
ATOM    256  C3' RC3     8      34.654  24.645  -5.041  1.00  0.00           C  
ATOM    257  H3' RC3     8      35.268  23.750  -5.145  1.00  0.00           H  
ATOM    258  C2' RC3     8      34.011  24.605  -3.688  1.00  0.00           C  
ATOM    259 H2'1 RC3     8      33.943  23.556  -3.400  1.00  0.00           H  
ATOM    260  O2' RC3     8      34.808  25.390  -2.746  1.00  0.00           O  
ATOM    261 HO'2 RC3     8      35.529  24.798  -2.520  1.00  0.00           H  
ATOM    262  O3' RC3     8      35.390  25.845  -5.341  1.00  0.00           O  
ATOM    263  H3T RC3     8      36.254  25.749  -4.934  1.00  0.00           H  
TER     264      RC3     8
ATOM    264  K+   K+     9      47.764   0.388  19.216  1.00  0.00           K  
TER     265       K+     9
ATOM    265  K+   K+    10      34.298  24.221   2.544  1.00  0.00           K  
TER     266       K+    10
ATOM    266  K+   K+    11       0.789  40.642  45.773  1.00  0.00           K  
TER     267       K+    11
ATOM    267  K+   K+    12      35.643  32.564  17.586  1.00  0.00           K  
TER     268       K+    12
ATOM    268  K+   K+    13      45.873  15.077  54.918  1.00  0.00           K  
TER     269       K+    13
ATOM    269  K+   K+    14      28.573  42.601   8.795  1.00  0.00           K  
TER     270       K+    14
ATOM    270  K+   K+    15      36.214  48.840  25.363  1.00  0.00           K  
TER     271       K+    15
ATOM    271  K+   K+    16      18.524  48.951   4.351  1.00  0.00           K  
TER     272       K+    16
ATOM    272  K+   K+    17      53.437  43.941  54.532  1.00  0.00           K  
TER     273       K+    17
ATOM    273  K+   K+    18       8.332  38.513  50.836  1.00  0.00           K  
TER     274       K+    18
ATOM    274  K+   K+    19      53.775  41.482  29.509  1.00  0.00           K  
TER     275       K+    19
ATOM    275  K+   K+    20      57.328  49.044  28.451  1.00  0.00           K  
TER     276       K+    20
ATOM    276  K+   K+    21       1.309   6.542  51.890  1.00  0.00           K  
TER     277       K+    21
ATOM    277  K+   K+    22      12.004  40.751  48.368  1.00  0.00           K  
TER     278       K+    22
ATOM    278  K+   K+    23      20.859  19.225  40.594  1.00  0.00           K  
TER     279       K+    23
ATOM    279  K+   K+    24      25.357  31.698  21.939  1.00  0.00           K  
TER     280       K+    24
ATOM    280  K+   K+    25      44.053  39.441  31.294  1.00  0.00           K  
TER     281       K+    25
ATOM    281  K+   K+    26      42.219  58.000   4.990  1.00  0.00           K  
TER     282       K+    26
ATOM    282  K+   K+    27      17.219   4.411  26.082  1.00  0.00           K  
TER     283       K+    27
ATOM    283  K+   K+    28      25.016   8.958  57.642  1.00  0.00           K  
TER     284       K+    28
ATOM    284  K+   K+    29      34.801  44.689   7.111  1.00  0.00           K  
TER     285       K+    29
ATOM    285  K+   K+    30      32.665  42.515  42.839  1.00  0.00           K  
TER     286       K+    30
ATOM    286  K+   K+    31      22.553  28.782  33.888  1.00  0.00           K  
TER     287       K+    31
ATOM    287  K+   K+    32      34.242  10.062  41.136  1.00  0.00           K  
TER     288       K+    32
ATOM    288  K+   K+    33      53.258   7.840  49.870  1.00  0.00           K  
TER     289       K+    33
ATOM    289  K+   K+    34      38.887  51.587   1.623  1.00  0.00           K  
TER     290       K+    34
ATOM    290  K+   K+    35      11.431  14.978  46.872  1.00  0.00           K  
TER     291       K+    35
ATOM    291  K+   K+    36      29.239   2.696  58.239  1.00  0.00           K  
TER     292       K+    36
ATOM    292  K+   K+    37      19.205  32.762   4.337  1.00  0.00           K  
TER     293       K+    37
ATOM    293  K+   K+    38      40.658  31.758   2.328  1.00  0.00           K  
TER     294       K+    38
ATOM    294  K+   K+    39      32.763  29.458  58.095  1.00  0.00           K  
TER     295       K+    39
ATOM    295  K+   K+    40      37.969  56.468  44.025  1.00  0.00           K  
TER     296       K+    40
ATOM    296  K+   K+    41      23.411  17.966  27.820  1.00  0.00           K  
TER     297       K+    41
ATOM    297  K+   K+    42      58.109  24.394  54.125  1.00  0.00           K  
TER     298       K+    42
ATOM    298  K+   K+    43      31.961  26.960  27.331  1.00  0.00           K  
TER     299       K+    43
ATOM    299  K+   K+    44       6.981  17.720  54.180  1.00  0.00           K  
TER     300       K+    44
ATOM    300  K+   K+    45      30.326  38.127  46.738  1.00  0.00           K  
TER     301       K+    45
ATOM    301  K+   K+    46      13.500  30.410  52.464  1.00  0.00           K  
TER     302       K+    46
ATOM    302  K+   K+    47      17.432  33.460  44.911  1.00  0.00           K  
TER     303       K+    47
ATOM    303  K+   K+    48      59.444  31.273   0.663  1.00  0.00           K  
TER     304       K+    48
ATOM    304  K+   K+    49      50.384  23.104  33.480  1.00  0.00           K  
TER     305       K+    49
ATOM    305  K+   K+    50      29.078  35.433  49.473  1.00  0.00           K  
TER     306       K+    50
ATOM    306  K+   K+    51      35.226  45.042  57.649  1.00  0.00           K  
TER     307       K+    51
ATOM    307  K+   K+    52      22.846  22.470  43.986  1.00  0.00           K  
TER     308       K+    52
ATOM    308  K+   K+    53       8.780  42.551  33.638  1.00  0.00           K  
TER     309       K+    53
ATOM    309  K+   K+    54      60.123  38.471  41.806  1.00  0.00           K  
TER     310       K+    54
ATOM    310  K+   K+    55       0.031  43.979  27.443  1.00  0.00           K  
TER     311       K+    55
ATOM    311  K+   K+    56       1.710  56.244  32.597  1.00  0.00           K  
TER     312       K+    56
ATOM    312  K+   K+    57      57.972  53.930  49.135  1.00  0.00           K  
TER     313       K+    57
ATOM    313  K+   K+    58      14.373   8.692   9.112  1.00  0.00           K  
TER     314       K+    58
ATOM    314  K+   K+    59      46.015  58.141  13.514  1.00  0.00           K  
TER     315       K+    59
ATOM    315  K+   K+    60      49.914  39.394  34.041  1.00  0.00           K  
TER     316       K+    60
ATOM    316  K+   K+    61      42.872  35.108  45.198  1.00  0.00           K  
TER     317       K+    61
ATOM    317  K+   K+    62       0.504  43.194   3.253  1.00  0.00           K  
TER     318       K+    62
ATOM    318  K+   K+    63       6.035  55.446  43.491  1.00  0.00           K  
TER     319       K+    63
ATOM    319  K+   K+    64       9.306  16.382   8.374  1.00  0.00           K  
TER     320       K+    64
ATOM    320  K+   K+    65       7.685  44.566  13.979  1.00  0.00           K  
TER     321       K+    65
ATOM    321  K+   K+    66      42.527  44.575  20.404  1.00  0.00           K  
TER     322       K+    66
ATOM    322  K+   K+    67      19.576  34.675  32.803  1.00  0.00           K  
TER     323       K+    67
ATOM    323  K+   K+    68      18.603  43.498  50.953  1.00  0.00           K  
TER     324       K+    68
ATOM    324  K+   K+    69      60.246  36.882  27.714  1.00  0.00           K  
TER     325       K+    69
ATOM    325  K+   K+    70      29.424  56.708   9.108  1.00  0.00           K  
TER     326       K+    70
ATOM    326  K+   K+    71       1.146   2.020  12.495  1.00  0.00           K  
TER     327       K+    71
ATOM    327  K+   K+    72      19.029  35.934   7.274  1.00  0.00           K  
TER     328       K+    72
ATOM    328  K+   K+    73      18.708  20.683   6.277  1.00  0.00           K  
TER     329       K+    73
ATOM    329  K+   K+    74       1.851  59.355  37.992  1.00  0.00           K  
TER     330       K+    74
ATOM    330  K+   K+    75      23.811  27.627  23.319  1.00  0.00           K  
TER     331       K+    75
ATOM    331  K+   K+    76      26.285  46.429  31.460  1.00  0.00           K  
TER     332       K+    76
ATOM    332  K+   K+    77       3.217  48.617  34.088  1.00  0.00           K  
TER     333       K+    77
ATOM    333  K+   K+    78      16.608  41.169  41.260  1.00  0.00           K  
TER     334       K+    78
ATOM    334  K+   K+    79      26.051  10.465  10.635  1.00  0.00           K  
TER     335       K+    79
ATOM    335  K+   K+    80      37.786  51.726   9.020  1.00  0.00           K  
TER     336       K+    80
ATOM    336  K+   K+    81      17.110  57.036  24.683  1.00  0.00           K  
TER     337       K+    81
ATOM    337  K+   K+    82      16.066  55.833  43.894  1.00  0.00           K  
TER     338       K+    82
ATOM    338  K+   K+    83       9.039  22.301  20.922  1.00  0.00           K  
TER     339       K+    83
ATOM    339  K+   K+    84      42.824  25.158  32.667  1.00  0.00           K  
TER     340       K+    84
ATOM    340  K+   K+    85       4.374  32.113  44.770  1.00  0.00           K  
TER     341       K+    85
ATOM    341  K+   K+    86      25.907  21.477  11.100  1.00  0.00           K  
TER     342       K+    86
ATOM    342  K+   K+    87      30.653  21.356  28.049  1.00  0.00           K  
TER     343       K+    87
ATOM    343  K+   K+    88      34.856  10.722  17.173  1.00  0.00           K  
TER     344       K+    88
ATOM    344  K+   K+    89      43.057  43.805  34.446  1.00  0.00           K  
TER     345       K+    89
ATOM    345  K+   K+    90       0.481  27.018  44.892  1.00  0.00           K  
TER     346       K+    90
ATOM    346  K+   K+    91      55.133  52.525   8.924  1.00  0.00           K  
TER     347       K+    91
ATOM    347  K+   K+    92      50.644  55.661  40.986  1.00  0.00           K  
TER     348       K+    92
ATOM    348  K+   K+    93      39.413  45.511  54.616  1.00  0.00           K  
TER     349       K+    93
ATOM    349  K+   K+    94      40.568  18.671  46.187  1.00  0.00           K  
TER     350       K+    94
ATOM    350  K+   K+    95      32.966  13.836  46.441  1.00  0.00           K  
TER     351       K+    95
ATOM    351  K+   K+    96      47.327  12.021  23.358  1.00  0.00           K  
TER     352       K+    96
ATOM    352  K+   K+    97      51.070  19.452  22.002  1.00  0.00           K  
TER     353       K+    97
ATOM    353  K+   K+    98      46.269  39.701  54.679  1.00  0.00           K  
TER     354       K+    98
ATOM    354  K+   K+    99      15.770  10.376  36.547  1.00  0.00           K  
TER     355       K+    99
ATOM    355  K+   K+   100      17.757   9.336  52.833  1.00  0.00           K  
TER     356       K+   100
ATOM    356  K+   K+   101      36.889  59.415  35.974  1.00  0.00           K  
TER     357       K+   101
ATOM    357  K+   K+   102       0.105  41.692  20.762  1.00  0.00           K  
TER     358       K+   102
ATOM    358  K+   K+   103       2.567  48.071  19.530  1.00  0.00           K  
TER     359       K+   103
ATOM    359  K+   K+   104      22.212  42.050  18.956  1.00  0.00           K  
TER     360       K+   104
ATOM    360  K+   K+   105      57.332  37.329  14.991  1.00  0.00           K  
TER     361       K+   105
ATOM    361  K+   K+   106      52.052   4.139   5.194  1.00  0.00           K  
TER     362       K+   106
ATOM    362  K+   K+   107       5.818   3.082  29.725  1.00  0.00           K  
TER     363       K+   107
ATOM    363  K+   K+   108      15.859  19.117  17.205  1.00  0.00           K  
TER     364       K+   108
ATOM    364  K+   K+   109      13.786  56.472   1.273  1.00  0.00           K  
TER     365       K+   109
ATOM    365  K+   K+   110      23.894  12.704  39.041  1.00  0.00           K  
TER     366       K+   110
ATOM    366  K+   K+   111       6.690   1.302   4.508  1.00  0.00           K  
TER     367       K+   111
ATOM    367  K+   K+   112      56.265  57.109  27.444  1.00  0.00           K  
TER     368       K+   112
ATOM    368  K+   K+   113      33.561  19.342  36.316  1.00  0.00           K  
TER     369       K+   113
ATOM    369  K+   K+   114      40.165  27.060  55.984  1.00  0.00           K  
TER     370       K+   114
ATOM    370  K+   K+   115      28.559  15.341  42.280  1.00  0.00           K  
TER     371       K+   115
ATOM    371  K+   K+   116       3.228  20.534   1.476  1.00  0.00           K  
TER     372       K+   116
ATOM    372  K+   K+   117      38.440  28.288   1.511  1.00  0.00           K  
TER     373       K+   117
ATOM    373  K+   K+   118      31.419   6.773  20.902  1.00  0.00           K  
TER     374       K+   118
ATOM    374  K+   K+   119      33.112   3.589  58.722  1.00  0.00           K  
TER     375       K+   119
ATOM    375  K+   K+   120      13.975  30.617  56.332  1.00  0.00           K  
TER     376       K+   120
ATOM    376  K+   K+   121      46.644  28.043  20.131  1.00  0.00           K  
TER     377       K+   121
ATOM    377  K+   K+   122      15.719  53.309  21.627  1.00  0.00           K  
TER     378       K+   122
ATOM    378  K+   K+   123      40.492  50.658  20.931  1.00  0.00           K  
TER     379       K+   123
ATOM    379  K+   K+   124       5.848  38.686  59.284  1.00  0.00           K  
TER     380       K+   124
ATOM    380  K+   K+   125      27.744  27.837  53.098  1.00  0.00           K  
TER     381       K+   125
ATOM    381  K+   K+   126      46.175  52.892  34.080  1.00  0.00           K  
TER     382       K+   126
ATOM    382  K+   K+   127       7.497  37.423  13.118  1.00  0.00           K  
TER     383       K+   127
ATOM    383  K+   K+   128       2.526  12.389  52.657  1.00  0.00           K  
TER     384       K+   128
ATOM    384  K+   K+   129      24.058  45.491  15.205  1.00  0.00           K  
TER     385       K+   129
ATOM    385  K+   K+   130      59.719  19.358  43.550  1.00  0.00           K  
TER     386       K+   130
ATOM    386  K+   K+   131      48.525  10.603  37.810  1.00  0.00           K  
TER     387       K+   131
ATOM    387  K+   K+   132      19.335  47.099  10.293  1.00  0.00           K  
TER     388       K+   132
ATOM    388  K+   K+   133       2.960  59.694   1.047  1.00  0.00           K  
TER     389       K+   133
ATOM    389  K+   K+   134      51.955  28.119  20.133  1.00  0.00           K  
TER     390       K+   134
ATOM    390  K+   K+   135      58.395  54.544   7.848  1.00  0.00           K  
TER     391       K+   135
ATOM    391  K+   K+   136      24.222  18.548  31.563  1.00  0.00           K  
TER     392       K+   136
ATOM    392  K+   K+   137      14.895   6.824  38.666  1.00  0.00           K  
TER     393       K+   137
ATOM    393  K+   K+   138      32.894  37.497  11.477  1.00  0.00           K  
TER     394       K+   138
ATOM    394  K+   K+   139       6.273   6.521  32.219  1.00  0.00           K  
TER     395       K+   139
ATOM    395  K+   K+   140       8.392  17.905  47.044  1.00  0.00           K  
TER     396       K+   140
ATOM    396  K+   K+   141      35.192  46.741  40.432  1.00  0.00           K  
TER     397       K+   141
ATOM    397  K+   K+   142      40.553  58.706  15.419  1.00  0.00           K  
TER     398       K+   142
ATOM    398  K+   K+   143      20.107  11.153   9.378  1.00  0.00           K  
TER     399       K+   143
ATOM    399  K+   K+   144       1.359   8.353  42.454  1.00  0.00           K  
TER     400       K+   144
ATOM    400  K+   K+   145      29.379  45.321  25.766  1.00  0.00           K  
TER     401       K+   145
ATOM    401  K+   K+   146      10.545   9.025  44.055  1.00  0.00           K  
TER     402       K+   146
ATOM    402  K+   K+   147      15.672  58.015  13.351  1.00  0.00           K  
TER     403       K+   147
ATOM    403  K+   K+   148      51.104  39.680  41.883  1.00  0.00           K  
TER     404       K+   148
ATOM    404  K+   K+   149      33.769   2.530  50.085  1.00  0.00           K  
TER     405       K+   149
ATOM    405  K+   K+   150      44.539  32.897  58.275  1.00  0.00           K  
TER     406       K+   150
ATOM    406  K+   K+   151      46.487  54.463  46.529  1.00  0.00           K  
TER     407       K+   151
ATOM    407  K+   K+   152       1.972  26.817  33.054  1.00  0.00           K  
TER     408       K+   152
ATOM    408  Cl- Cl-   153      13.468   5.207  59.683  1.00  0.00          CL  
TER     409      Cl-   153
ATOM    409  Cl- Cl-   154       7.738  53.207  18.626  1.00  0.00          CL  
TER     410      Cl-   154
ATOM    410  Cl- Cl-   155      59.551   0.942  39.883  1.00  0.00          CL  
TER     411      Cl-   155
ATOM    411  Cl- Cl-   156      43.103  19.967  23.393  1.00  0.00          CL  
TER     412      Cl-   156
ATOM    412  Cl- Cl-   157      14.400  14.134  15.868  1.00  0.00          CL  
TER     413      Cl-   157
ATOM    413  Cl- Cl-   158      47.306  48.503  23.217  1.00  0.00          CL  
TER     414      Cl-   158
ATOM    414  Cl- Cl-   159       6.551  12.167  48.883  1.00  0.00          CL  
TER     415      Cl-   159
ATOM    415  Cl- Cl-   160      48.869  41.645  38.172  1.00  0.00          CL  
TER     416      Cl-   160
ATOM    416  Cl- Cl-   161      11.036   1.342  11.272  1.00  0.00          CL  
TER     417      Cl-   161
ATOM    417  Cl- Cl-   162      23.800   6.382  34.284  1.00  0.00          CL  
TER     418      Cl-   162
ATOM    418  Cl- Cl-   163      23.174  24.680  11.216  1.00  0.00          CL  
TER     419      Cl-   163
ATOM    419  Cl- Cl-   164      38.628   7.791  54.848  1.00  0.00          CL  
TER     420      Cl-   164
ATOM    420  Cl- Cl-   165      17.619  29.628  31.054  1.00  0.00          CL  
TER     421      Cl-   165
ATOM    421  Cl- Cl-   166      53.483   0.363  46.112  1.00  0.00          CL  
TER     422      Cl-   166
ATOM    422  Cl- Cl-   167      19.555  14.090  37.876  1.00  0.00          CL  
TER     423      Cl-   167
ATOM    423  Cl- Cl-   168      25.662  38.822  45.170  1.00  0.00          CL  
TER     424      Cl-   168
ATOM    424  Cl- Cl-   169      11.430  39.240  25.253  1.00  0.00          CL  
TER     425      Cl-   169
ATOM    425  Cl- Cl-   170      33.946  58.873   7.306  1.00  0.00          CL  
TER     426      Cl-   170
ATOM    426  Cl- Cl-   171      36.179  34.565  56.879  1.00  0.00          CL  
TER     427      Cl-   171
ATOM    427  Cl- Cl-   172      32.406  34.655  20.973  1.00  0.00          CL  
TER     428      Cl-   172
ATOM    428  Cl- Cl-   173      50.540  58.432  16.414  1.00  0.00          CL  
TER     429      Cl-   173
ATOM    429  Cl- Cl-   174      50.483  38.829  24.493  1.00  0.00          CL  
TER     430      Cl-   174
ATOM    430  Cl- Cl-   175      33.990  26.527  38.809  1.00  0.00          CL  
TER     431      Cl-   175
ATOM    431  Cl- Cl-   176      28.729  51.885  28.636  1.00  0.00          CL  
TER     432      Cl-   176
ATOM    432  Cl- Cl-   177      57.801  39.794  20.327  1.00  0.00          CL  
TER     433      Cl-   177
ATOM    433  Cl- Cl-   178       8.787  10.929  31.218  1.00  0.00          CL  
TER     434      Cl-   178
ATOM    434  Cl- Cl-   179      15.113   4.352  17.005  1.00  0.00          CL  
TER     435      Cl-   179
ATOM    435  Cl- Cl-   180      37.434  12.490  48.956  1.00  0.00          CL  
TER     436      Cl-   180
ATOM    436  Cl- Cl-   181      57.947  14.688  44.907  1.00  0.00          CL  
TER     437      Cl-   181
ATOM    437  Cl- Cl-   182       4.180  35.177  49.622  1.00  0.00          CL  
TER     438      Cl-   182
ATOM    438  Cl- Cl-   183      44.094  33.041  51.833  1.00  0.00          CL  
TER     439      Cl-   183
ATOM    439  Cl- Cl-   184      47.972   0.433  12.348  1.00  0.00          CL  
TER     440      Cl-   184
ATOM    440  Cl- Cl-   185      17.018  39.485   1.668  1.00  0.00          CL  
TER     441      Cl-   185
ATOM    441  Cl- Cl-   186       6.765  16.931  13.023  1.00  0.00          CL  
TER     442      Cl-   186
ATOM    442  Cl- Cl-   187       1.301  14.487  59.299  1.00  0.00          CL  
TER     443      Cl-   187
ATOM    443  Cl- Cl-   188      10.084  33.964   1.929  1.00  0.00          CL  
TER     444      Cl-   188
ATOM    444  Cl- Cl-   189      20.972  17.369  14.195  1.00  0.00          CL  
TER     445      Cl-   189
ATOM    445  Cl- Cl-   190      52.757  59.445  21.569  1.00  0.00          CL  
TER     446      Cl-   190
ATOM    446  Cl- Cl-   191      19.174  58.145  34.206  1.00  0.00          CL  
TER     447      Cl-   191
ATOM    447  Cl- Cl-   192      16.297  52.158   9.617  1.00  0.00          CL  
TER     448      Cl-   192
ATOM    448  Cl- Cl-   193      49.565  15.503  36.612  1.00  0.00          CL  
TER     449      Cl-   193
ATOM    449  Cl- Cl-   194      44.499  33.676  30.894  1.00  0.00          CL  
TER     450      Cl-   194
ATOM    450  Cl- Cl-   195      51.072  51.165  38.508  1.00  0.00          CL  
TER     451      Cl-   195
ATOM    451  Cl- Cl-   196      21.595  49.806  49.133  1.00  0.00          CL  
TER     452      Cl-   196
ATOM    452  Cl- Cl-   197      57.484  29.117  32.395  1.00  0.00          CL  
TER     453      Cl-   197
ATOM    453  Cl- Cl-   198      44.408   3.585  46.871  1.00  0.00          CL  
TER     454      Cl-   198
ATOM    454  Cl- Cl-   199      28.249  43.059  45.950  1.00  0.00          CL  
TER     455      Cl-   199
ATOM    455  Cl- Cl-   200      30.741  19.971  40.685  1.00  0.00          CL  
TER     456      Cl-   200
ATOM    456  Cl- Cl-   201      19.059  38.396  52.349  1.00  0.00          CL  
TER     457      Cl-   201
ATOM    457  Cl- Cl-   202      33.649  38.003  16.947  1.00  0.00          CL  
TER     458      Cl-   202
ATOM    458  Cl- Cl-   203      16.561  37.191  13.463  1.00  0.00          CL  
TER     459      Cl-   203
ATOM    459  Cl- Cl-   204      17.020  12.303   5.815  1.00  0.00          CL  
TER     460      Cl-   204
ATOM    460  Cl- Cl-   205      51.360  28.224   2.941  1.00  0.00          CL  
TER     461      Cl-   205
ATOM    461  Cl- Cl-   206      52.517  21.023  57.303  1.00  0.00          CL  
TER     462      Cl-   206
ATOM    462  Cl- Cl-   207      24.038  48.177   4.335  1.00  0.00          CL  
TER     463      Cl-   207
ATOM    463  Cl- Cl-   208      44.463  25.584  55.269  1.00  0.00          CL  
TER     464      Cl-   208
ATOM    464  Cl- Cl-   209       0.467  41.675  29.440  1.00  0.00          CL  
TER     465      Cl-   209
ATOM    465  Cl- Cl-   210       5.464  56.679  50.399  1.00  0.00          CL  
TER     466      Cl-   210
ATOM    466  Cl- Cl-   211       3.981  50.264  40.927  1.00  0.00          CL  
TER     467      Cl-   211
ATOM    467  Cl- Cl-   212      47.007  53.361  25.245  1.00  0.00          CL  
TER     468      Cl-   212
ATOM    468  Cl- Cl-   213      29.340  41.021  23.356  1.00  0.00          CL  
TER     469      Cl-   213
ATOM    469  Cl- Cl-   214      29.661  43.260  13.722  1.00  0.00          CL  
TER     470      Cl-   214
ATOM    470  Cl- Cl-   215      19.709  14.288  32.815  1.00  0.00          CL  
TER     471      Cl-   215
ATOM    471  Cl- Cl-   216      56.940  50.512  32.908  1.00  0.00          CL  
TER     472      Cl-   216
ATOM    472  Cl- Cl-   217       6.319  15.776  43.293  1.00  0.00          CL  
TER     473      Cl-   217
ATOM    473  Cl- Cl-   218       2.995  23.177  59.206  1.00  0.00          CL  
TER     474      Cl-   218
ATOM    474  Cl- Cl-   219      17.562  56.504  58.292  1.00  0.00          CL  
TER     475      Cl-   219
ATOM    475  Cl- Cl-   220      13.486  29.269   7.864  1.00  0.00          CL  
TER     476      Cl-   220
ATOM    476  Cl- Cl-   221      28.057  16.306  28.993  1.00  0.00          CL  
TER     477      Cl-   221
ATOM    477  Cl- Cl-   222      41.308  55.198   9.053  1.00  0.00          CL  
TER     478      Cl-   222
ATOM    478  Cl- Cl-   223      15.471  50.207  51.460  1.00  0.00          CL  
TER     479      Cl-   223
ATOM    479  Cl- Cl-   224      44.701  19.167  35.747  1.00  0.00          CL  
TER     480      Cl-   224
ATOM    480  Cl- Cl-   225      30.152   5.803  50.888  1.00  0.00          CL  
TER     481      Cl-   225
ATOM    481  Cl- Cl-   226       8.700  45.734  16.671  1.00  0.00          CL  
TER     482      Cl-   226
ATOM    482  Cl- Cl-   227      15.262  42.367  55.059  1.00  0.00          CL  
TER     483      Cl-   227
ATOM    483  Cl- Cl-   228       0.979  34.508   7.435  1.00  0.00          CL  
TER     484      Cl-   228
ATOM    484  Cl- Cl-   229       0.298  53.357  50.415  1.00  0.00          CL  
TER     485      Cl-   229
ATOM    485  Cl- Cl-   230      41.143  55.094  40.008  1.00  0.00          CL  
TER     486      Cl-   230
ATOM    486  Cl- Cl-   231      17.688  21.451  40.284  1.00  0.00          CL  
TER     487      Cl-   231
ATOM    487  Cl- Cl-   232      35.414  54.478  12.884  1.00  0.00          CL  
TER     488      Cl-   232
ATOM    488  Cl- Cl-   233      43.389  31.131   5.935  1.00  0.00          CL  
TER     489      Cl-   233
ATOM    489  Cl- Cl-   234       2.127   3.572   6.142  1.00  0.00          CL  
TER     490      Cl-   234
ATOM    490  Cl- Cl-   235      51.660  30.355  39.876  1.00  0.00          CL  
TER     491      Cl-   235
ATOM    491  Cl- Cl-   236       9.693  58.024   8.382  1.00  0.00          CL  
TER     492      Cl-   236
ATOM    492  Cl- Cl-   237      14.491  18.777  49.895  1.00  0.00          CL  
TER     493      Cl-   237
ATOM    493  Cl- Cl-   238      46.081  46.012  40.346  1.00  0.00          CL  
TER     494      Cl-   238
ATOM    494  Cl- Cl-   239       4.314  56.400  33.973  1.00  0.00          CL  
TER     495      Cl-   239
ATOM    495  Cl- Cl-   240      38.561   8.219  22.166  1.00  0.00          CL  
TER     496      Cl-   240
ATOM    496  Cl- Cl-   241      37.215  29.107  23.534  1.00  0.00          CL  
TER     497      Cl-   241
ATOM    497  Cl- Cl-   242      48.971  37.545   3.223  1.00  0.00          CL  
TER     498      Cl-   242
ATOM    498  Cl- Cl-   243      57.854  50.084  12.471  1.00  0.00          CL  
TER     499      Cl-   243
ATOM    499  Cl- Cl-   244      22.933  42.578  23.917  1.00  0.00          CL  
TER     500      Cl-   244
ATOM    500  Cl- Cl-   245       8.864   2.340  34.043  1.00  0.00          CL  
TER     501      Cl-   245
ATOM    501  Cl- Cl-   246      22.249  15.945  23.465  1.00  0.00          CL  
TER     502      Cl-   246
ATOM    502  Cl- Cl-   247      48.668  53.637  11.334  1.00  0.00          CL  
TER     503      Cl-   247
ATOM    503  Cl- Cl-   248      13.758   1.077  42.803  1.00  0.00          CL  
TER     504      Cl-   248
ATOM    504  Cl- Cl-   249      44.331  24.275  43.464  1.00  0.00          CL  
TER     505      Cl-   249
ATOM    505  Cl- Cl-   250      57.929  57.904  57.278  1.00  0.00          CL  
TER     506      Cl-   250
ATOM    506  Cl- Cl-   251      29.214  27.457  47.614  1.00  0.00          CL  
TER     507      Cl-   251
ATOM    507  Cl- Cl-   252      34.136  12.926  27.679  1.00  0.00          CL  
TER     508      Cl-   252
ATOM    508  Cl- Cl-   253       6.211  13.753   5.102  1.00  0.00          CL  
TER     509      Cl-   253
ATOM    509  Cl- Cl-   254      34.867  51.660  59.418  1.00  0.00          CL  
TER     510      Cl-   254
ATOM    510  Cl- Cl-   255      22.285  29.312  27.962  1.00  0.00          CL  
TER     511      Cl-   255
ATOM    511  Cl- Cl-   256      59.237  50.204  26.364  1.00  0.00          CL  
TER     512      Cl-   256
ATOM    512  Cl- Cl-   257      37.422  15.325  53.261  1.00  0.00          CL  
TER     513      Cl-   257
ATOM    513  Cl- Cl-   258      35.019  55.459  20.810  1.00  0.00          CL  
TER     514      Cl-   258
ATOM    514  Cl- Cl-   259      58.482  42.638  52.103  1.00  0.00          CL  
TER     515      Cl-   259
ATOM    515  Cl- Cl-   260      39.949   3.564  40.716  1.00  0.00          CL  
TER     516      Cl-   260
ATOM    516  Cl- Cl-   261      22.899   3.620  11.776  1.00  0.00          CL  
TER     517      Cl-   261
ATOM    517  Cl- Cl-   262      34.201  40.557   8.411  1.00  0.00          CL  
TER     518      Cl-   262
ATOM    518  Cl- Cl-   263       1.407   2.005  29.150  1.00  0.00          CL  
TER     519      Cl-   263
ATOM    519  Cl- Cl-   264      21.777   9.126  11.354  1.00  0.00          CL  
TER     520      Cl-   264
ATOM    520  Cl- Cl-   265      52.436  35.616  49.690  1.00  0.00          CL  
TER     521      Cl-   265
ATOM    521  Cl- Cl-   266      54.809  42.280  45.453  1.00  0.00          CL  
TER     522      Cl-   266
ATOM    522  Cl- Cl-   267      57.261  44.996  21.711  1.00  0.00          CL  
TER     523      Cl-   267
ATOM    523  Cl- Cl-   268      11.349  18.407  46.556  1.00  0.00          CL  
TER     524      Cl-   268
ATOM    524  Cl- Cl-   269      51.604  49.112  53.358  1.00  0.00          CL  
TER     525      Cl-   269
ATOM    525  Cl- Cl-   270      39.046  47.429  35.921  1.00  0.00          CL  
TER     526      Cl-   270
ATOM    526  Cl- Cl-   271       7.487  33.919  30.884  1.00  0.00          CL  
TER     527      Cl-   271
ATOM    527  Cl- Cl-   272      22.013  15.984   5.566  1.00  0.00          CL  
TER     528      Cl-   272
ATOM    528  Cl- Cl-   273      30.714  12.658  38.606  1.00  0.00          CL  
TER     529      Cl-   273
ATOM    529  Cl- Cl-   274       7.875  14.230  37.920  1.00  0.00          CL  
TER     530      Cl-   274
ATOM    530  Cl- Cl-   275      28.649  55.524   3.807  1.00  0.00          CL  
TER     531      Cl-   275
ATOM    531  Cl- Cl-   276       4.797  40.063  50.117  1.00  0.00          CL  
TER     532      Cl-   276
ATOM    532  Cl- Cl-   277      37.441  45.011  43.674  1.00  0.00          CL  
TER     533      Cl-   277
ATOM    533  Cl- Cl-   278      31.447  17.937  20.576  1.00  0.00          CL  
TER     534      Cl-   278
ATOM    534  Cl- Cl-   279      25.004   4.913  58.929  1.00  0.00          CL  
TER     535      Cl-   279
ATOM    535  Cl- Cl-   280      53.814  53.776  31.862  1.00  0.00          CL  
TER     536      Cl-   280
ATOM    536  Cl- Cl-   281       9.625  47.656   9.304  1.00  0.00          CL  
TER     537      Cl-   281
ATOM    537  Cl- Cl-   282      26.901  44.547  38.181  1.00  0.00          CL  
TER     538      Cl-   282
ATOM    538  Cl- Cl-   283      24.286  43.119   5.530  1.00  0.00          CL  
TER     539      Cl-   283
ATOM    539  Cl- Cl-   284       1.057   9.392  36.796  1.00  0.00          CL  
TER     540      Cl-   284
ATOM    540  Cl- Cl-   285      50.363  24.282  27.345  1.00  0.00          CL  
TER     541      Cl-   285
ATOM    541  Cl- Cl-   286      42.847  57.521  48.132  1.00  0.00          CL  
TER     542      Cl-   286
ATOM    542  Cl- Cl-   287      20.657  49.491  43.658  1.00  0.00          CL  
TER     543      Cl-   287
ATOM    543  Cl- Cl-   288      12.158  39.830  39.534  1.00  0.00          CL  
TER     544      Cl-   288
ATOM    544  Cl- Cl-   289       2.219  29.154  41.628  1.00  0.00          CL  
END   
