# Supplementary material for: Toward Accurate RNA Folding Thermodynamics: Evaluation of Enhanced Sampling Methods for Force Field Benchmarking
Source: J Chem Theory Comput. 2026 May 14;22(10):5247–58. doi: 10.1021/acs.jctc.6c00108 (PMC13217565; doi:10.1021/acs.jctc.6c00108)
Supplement: Supplementary file 2 [file ct6c00108_si_002.zip › GAGA_clusters/loop_res3-8_3.pdb]

ATOM      1  H5T RG5     1      -6.086  36.670  51.811  1.00  0.00           H  
ATOM      2  O5' RG5     1      -6.077  37.242  51.040  1.00  0.00           O  
ATOM      3  C5' RG5     1      -4.798  37.830  50.735  1.00  0.00           C  
ATOM      4 H5'1 RG5     1      -4.959  38.667  50.055  1.00  0.00           H  
ATOM      5 H5'2 RG5     1      -4.235  37.102  50.152  1.00  0.00           H  
ATOM      6  C4' RG5     1      -4.029  38.323  52.010  1.00  0.00           C  
ATOM      7  H4' RG5     1      -4.566  39.084  52.576  1.00  0.00           H  
ATOM      8  O4' RG5     1      -3.782  37.164  52.820  1.00  0.00           O  
ATOM      9  C1' RG5     1      -2.398  37.178  53.297  1.00  0.00           C  
ATOM     10  H1' RG5     1      -2.383  37.230  54.386  1.00  0.00           H  
ATOM     11  N9  RG5     1      -1.603  35.950  52.954  1.00  0.00           N  
ATOM     12  C8  RG5     1      -2.031  34.993  52.158  1.00  0.00           C  
ATOM     13  H8  RG5     1      -2.979  35.045  51.643  1.00  0.00           H  
ATOM     14  N7  RG5     1      -1.343  33.848  52.358  1.00  0.00           N  
ATOM     15  C5  RG5     1      -0.228  34.210  53.085  1.00  0.00           C  
ATOM     16  C6  RG5     1       0.975  33.494  53.486  1.00  0.00           C  
ATOM     17  O6  RG5     1       1.224  32.276  53.260  1.00  0.00           O  
ATOM     18  N1  RG5     1       1.802  34.287  54.243  1.00  0.00           N  
ATOM     19  H1  RG5     1       2.689  33.954  54.594  1.00  0.00           H  
ATOM     20  C2  RG5     1       1.677  35.619  54.382  1.00  0.00           C  
ATOM     21  N2  RG5     1       2.610  36.150  55.122  1.00  0.00           N  
ATOM     22  H21 RG5     1       3.253  35.525  55.587  1.00  0.00           H  
ATOM     23  H22 RG5     1       2.796  37.139  55.195  1.00  0.00           H  
ATOM     24  N3  RG5     1       0.576  36.331  54.019  1.00  0.00           N  
ATOM     25  C4  RG5     1      -0.379  35.584  53.440  1.00  0.00           C  
ATOM     26  C3' RG5     1      -2.685  38.843  51.639  1.00  0.00           C  
ATOM     27  H3' RG5     1      -2.327  38.289  50.772  1.00  0.00           H  
ATOM     28  C2' RG5     1      -1.774  38.460  52.785  1.00  0.00           C  
ATOM     29 H2'1 RG5     1      -0.734  38.262  52.525  1.00  0.00           H  
ATOM     30  O2' RG5     1      -1.754  39.314  53.941  1.00  0.00           O  
ATOM     31 HO'2 RG5     1      -1.534  40.147  53.518  1.00  0.00           H  
ATOM     32  O3' RG5     1      -2.688  40.224  51.349  1.00  0.00           O  
ATOM     33  P    RC     2      -1.473  40.986  50.519  1.00  0.00           P  
ATOM     34  O1P  RC     2      -0.141  40.647  51.081  1.00  0.00           O  
ATOM     35  O2P  RC     2      -1.844  42.352  50.654  1.00  0.00           O  
ATOM     36  O5'  RC     2      -1.453  40.666  48.958  1.00  0.00           O  
ATOM     37  C5'  RC     2      -0.390  39.805  48.441  1.00  0.00           C  
ATOM     38 H5'1  RC     2      -0.238  38.948  49.096  1.00  0.00           H  
ATOM     39 H5'2  RC     2       0.566  40.306  48.291  1.00  0.00           H  
ATOM     40  C4'  RC     2      -0.803  39.155  47.060  1.00  0.00           C  
ATOM     41  H4'  RC     2       0.117  38.745  46.641  1.00  0.00           H  
ATOM     42  O4'  RC     2      -1.771  38.146  47.148  1.00  0.00           O  
ATOM     43  C1'  RC     2      -2.338  37.980  45.849  1.00  0.00           C  
ATOM     44  H1'  RC     2      -1.573  37.526  45.218  1.00  0.00           H  
ATOM     45  N1   RC     2      -3.503  37.045  45.937  1.00  0.00           N  
ATOM     46  C6   RC     2      -4.263  37.040  47.104  1.00  0.00           C  
ATOM     47  H6   RC     2      -3.996  37.624  47.972  1.00  0.00           H  
ATOM     48  C5   RC     2      -5.377  36.299  47.143  1.00  0.00           C  
ATOM     49  H5   RC     2      -5.867  36.291  48.105  1.00  0.00           H  
ATOM     50  C4   RC     2      -5.668  35.418  46.128  1.00  0.00           C  
ATOM     51  N4   RC     2      -6.814  34.770  46.152  1.00  0.00           N  
ATOM     52  H41  RC     2      -7.060  34.127  45.413  1.00  0.00           H  
ATOM     53  H42  RC     2      -7.314  34.924  47.016  1.00  0.00           H  
ATOM     54  N3   RC     2      -4.976  35.474  44.992  1.00  0.00           N  
ATOM     55  C2   RC     2      -3.853  36.259  44.859  1.00  0.00           C  
ATOM     56  O2   RC     2      -3.203  36.223  43.770  1.00  0.00           O  
ATOM     57  C3'  RC     2      -1.304  40.156  46.056  1.00  0.00           C  
ATOM     58  H3'  RC     2      -1.535  41.136  46.474  1.00  0.00           H  
ATOM     59  C2'  RC     2      -2.608  39.512  45.551  1.00  0.00           C  
ATOM     60 H2'1  RC     2      -3.325  39.799  46.321  1.00  0.00           H  
ATOM     61  O2'  RC     2      -3.269  39.896  44.273  1.00  0.00           O  
ATOM     62 HO'2  RC     2      -2.569  39.880  43.617  1.00  0.00           H  
ATOM     63  O3'  RC     2      -0.491  40.255  44.944  1.00  0.00           O  
ATOM     64  P    RG     3       0.762  41.195  44.865  1.00  0.00           P  
ATOM     65  O1P  RG     3       0.564  42.396  45.615  1.00  0.00           O  
ATOM     66  O2P  RG     3       0.954  41.357  43.424  1.00  0.00           O  
ATOM     67  O5'  RG     3       1.990  40.279  45.474  1.00  0.00           O  
ATOM     68  C5'  RG     3       2.397  39.038  45.012  1.00  0.00           C  
ATOM     69 H5'1  RG     3       2.956  39.090  44.078  1.00  0.00           H  
ATOM     70 H5'2  RG     3       1.500  38.435  44.873  1.00  0.00           H  
ATOM     71  C4'  RG     3       3.125  38.373  46.217  1.00  0.00           C  
ATOM     72  H4'  RG     3       4.036  38.969  46.276  1.00  0.00           H  
ATOM     73  O4'  RG     3       2.365  38.380  47.393  1.00  0.00           O  
ATOM     74  C1'  RG     3       2.924  37.357  48.272  1.00  0.00           C  
ATOM     75  H1'  RG     3       3.686  37.806  48.909  1.00  0.00           H  
ATOM     76  N9   RG     3       1.692  36.785  48.858  1.00  0.00           N  
ATOM     77  C8   RG     3       1.173  37.097  50.059  1.00  0.00           C  
ATOM     78  H8   RG     3       1.877  37.435  50.805  1.00  0.00           H  
ATOM     79  N7   RG     3      -0.050  36.626  50.327  1.00  0.00           N  
ATOM     80  C5   RG     3      -0.346  36.032  49.090  1.00  0.00           C  
ATOM     81  C6   RG     3      -1.561  35.366  48.594  1.00  0.00           C  
ATOM     82  O6   RG     3      -2.629  35.131  49.194  1.00  0.00           O  
ATOM     83  N1   RG     3      -1.419  34.862  47.358  1.00  0.00           N  
ATOM     84  H1   RG     3      -2.264  34.517  46.924  1.00  0.00           H  
ATOM     85  C2   RG     3      -0.452  35.155  46.526  1.00  0.00           C  
ATOM     86  N2   RG     3      -0.622  34.905  45.222  1.00  0.00           N  
ATOM     87  H21  RG     3       0.108  35.084  44.547  1.00  0.00           H  
ATOM     88  H22  RG     3      -1.468  34.360  45.136  1.00  0.00           H  
ATOM     89  N3   RG     3       0.690  35.796  46.861  1.00  0.00           N  
ATOM     90  C4   RG     3       0.670  36.203  48.220  1.00  0.00           C  
ATOM     91  C3'  RG     3       3.469  36.974  45.908  1.00  0.00           C  
ATOM     92  H3'  RG     3       2.677  36.487  45.340  1.00  0.00           H  
ATOM     93  C2'  RG     3       3.645  36.356  47.364  1.00  0.00           C  
ATOM     94 H2'1  RG     3       3.089  35.420  47.307  1.00  0.00           H  
ATOM     95  O2'  RG     3       4.939  36.145  47.924  1.00  0.00           O  
ATOM     96 HO'2  RG     3       5.507  35.956  47.174  1.00  0.00           H  
ATOM     97  O3'  RG     3       4.757  36.885  45.187  1.00  0.00           O  
ATOM     98  P    RA     4       5.100  35.483  44.411  1.00  0.00           P  
ATOM     99  O1P  RA     4       6.091  35.795  43.364  1.00  0.00           O  
ATOM    100  O2P  RA     4       3.841  34.771  43.977  1.00  0.00           O  
ATOM    101  O5'  RA     4       5.790  34.597  45.598  1.00  0.00           O  
ATOM    102  C5'  RA     4       7.146  34.556  45.827  1.00  0.00           C  
ATOM    103 H5'1  RA     4       7.503  35.562  46.047  1.00  0.00           H  
ATOM    104 H5'2  RA     4       7.641  34.396  44.869  1.00  0.00           H  
ATOM    105  C4'  RA     4       7.709  33.543  46.830  1.00  0.00           C  
ATOM    106  H4'  RA     4       8.798  33.586  46.844  1.00  0.00           H  
ATOM    107  O4'  RA     4       7.336  33.671  48.140  1.00  0.00           O  
ATOM    108  C1'  RA     4       6.935  32.432  48.743  1.00  0.00           C  
ATOM    109  H1'  RA     4       7.514  32.365  49.665  1.00  0.00           H  
ATOM    110  N9   RA     4       5.428  32.439  48.891  1.00  0.00           N  
ATOM    111  C8   RA     4       4.507  31.569  48.497  1.00  0.00           C  
ATOM    112  H8   RA     4       4.769  30.637  48.018  1.00  0.00           H  
ATOM    113  N7   RA     4       3.292  31.922  48.736  1.00  0.00           N  
ATOM    114  C5   RA     4       3.457  33.074  49.561  1.00  0.00           C  
ATOM    115  C6   RA     4       2.631  33.942  50.379  1.00  0.00           C  
ATOM    116  N6   RA     4       1.351  33.816  50.364  1.00  0.00           N  
ATOM    117  H61  RA     4       0.881  34.451  50.994  1.00  0.00           H  
ATOM    118  H62  RA     4       0.852  33.133  49.813  1.00  0.00           H  
ATOM    119  N1   RA     4       3.163  34.901  51.187  1.00  0.00           N  
ATOM    120  C2   RA     4       4.497  34.994  51.156  1.00  0.00           C  
ATOM    121  H2   RA     4       4.870  35.756  51.825  1.00  0.00           H  
ATOM    122  N3   RA     4       5.356  34.270  50.439  1.00  0.00           N  
ATOM    123  C4   RA     4       4.813  33.250  49.717  1.00  0.00           C  
ATOM    124  C3'  RA     4       7.286  32.076  46.445  1.00  0.00           C  
ATOM    125  H3'  RA     4       6.272  32.102  46.046  1.00  0.00           H  
ATOM    126  C2'  RA     4       7.412  31.348  47.809  1.00  0.00           C  
ATOM    127 H2'1  RA     4       6.701  30.526  47.891  1.00  0.00           H  
ATOM    128  O2'  RA     4       8.701  30.918  48.162  1.00  0.00           O  
ATOM    129 HO'2  RA     4       9.251  30.985  47.379  1.00  0.00           H  
ATOM    130  O3'  RA     4       8.260  31.471  45.573  1.00  0.00           O  
ATOM    131  P    RG     5       7.865  30.546  44.399  1.00  0.00           P  
ATOM    132  O1P  RG     5       9.002  30.440  43.503  1.00  0.00           O  
ATOM    133  O2P  RG     5       6.591  30.989  43.846  1.00  0.00           O  
ATOM    134  O5'  RG     5       7.634  29.098  45.172  1.00  0.00           O  
ATOM    135  C5'  RG     5       8.109  27.876  44.631  1.00  0.00           C  
ATOM    136 H5'1  RG     5       9.176  27.798  44.837  1.00  0.00           H  
ATOM    137 H5'2  RG     5       7.831  27.967  43.581  1.00  0.00           H  
ATOM    138  C4'  RG     5       7.366  26.615  45.191  1.00  0.00           C  
ATOM    139  H4'  RG     5       7.663  25.717  44.648  1.00  0.00           H  
ATOM    140  O4'  RG     5       7.675  26.387  46.572  1.00  0.00           O  
ATOM    141  C1'  RG     5       6.629  25.905  47.305  1.00  0.00           C  
ATOM    142  H1'  RG     5       6.820  25.076  47.987  1.00  0.00           H  
ATOM    143  N9   RG     5       6.038  26.978  48.226  1.00  0.00           N  
ATOM    144  C8   RG     5       6.750  28.059  48.603  1.00  0.00           C  
ATOM    145  H8   RG     5       7.684  28.399  48.183  1.00  0.00           H  
ATOM    146  N7   RG     5       6.342  28.664  49.725  1.00  0.00           N  
ATOM    147  C5   RG     5       5.256  27.809  50.118  1.00  0.00           C  
ATOM    148  C6   RG     5       4.302  27.860  51.169  1.00  0.00           C  
ATOM    149  O6   RG     5       4.183  28.635  52.124  1.00  0.00           O  
ATOM    150  N1   RG     5       3.482  26.718  51.273  1.00  0.00           N  
ATOM    151  H1   RG     5       2.803  26.730  52.020  1.00  0.00           H  
ATOM    152  C2   RG     5       3.500  25.707  50.365  1.00  0.00           C  
ATOM    153  N2   RG     5       2.700  24.672  50.657  1.00  0.00           N  
ATOM    154  H21  RG     5       2.750  23.805  50.141  1.00  0.00           H  
ATOM    155  H22  RG     5       2.115  24.781  51.472  1.00  0.00           H  
ATOM    156  N3   RG     5       4.267  25.626  49.367  1.00  0.00           N  
ATOM    157  C4   RG     5       5.158  26.721  49.270  1.00  0.00           C  
ATOM    158  C3'  RG     5       5.808  26.627  45.177  1.00  0.00           C  
ATOM    159  H3'  RG     5       5.445  27.580  45.562  1.00  0.00           H  
ATOM    160  C2'  RG     5       5.552  25.539  46.213  1.00  0.00           C  
ATOM    161 H2'1  RG     5       4.523  25.623  46.562  1.00  0.00           H  
ATOM    162  O2'  RG     5       6.006  24.156  45.824  1.00  0.00           O  
ATOM    163 HO'2  RG     5       5.370  23.654  45.309  1.00  0.00           H  
ATOM    164  O3'  RG     5       5.281  26.198  43.940  1.00  0.00           O  
ATOM    165  P    RA     6       3.874  26.657  43.446  1.00  0.00           P  
ATOM    166  O1P  RA     6       3.660  26.075  42.087  1.00  0.00           O  
ATOM    167  O2P  RA     6       3.850  28.077  43.567  1.00  0.00           O  
ATOM    168  O5'  RA     6       2.852  26.005  44.468  1.00  0.00           O  
ATOM    169  C5'  RA     6       2.337  24.664  44.490  1.00  0.00           C  
ATOM    170 H5'1  RA     6       3.125  23.915  44.416  1.00  0.00           H  
ATOM    171 H5'2  RA     6       1.715  24.470  43.616  1.00  0.00           H  
ATOM    172  C4'  RA     6       1.392  24.492  45.648  1.00  0.00           C  
ATOM    173  H4'  RA     6       1.118  23.446  45.788  1.00  0.00           H  
ATOM    174  O4'  RA     6       1.920  25.002  46.897  1.00  0.00           O  
ATOM    175  C1'  RA     6       0.879  25.517  47.748  1.00  0.00           C  
ATOM    176  H1'  RA     6       0.670  24.877  48.605  1.00  0.00           H  
ATOM    177  N9   RA     6       1.177  26.910  48.165  1.00  0.00           N  
ATOM    178  C8   RA     6       2.117  27.791  47.653  1.00  0.00           C  
ATOM    179  H8   RA     6       2.554  27.590  46.686  1.00  0.00           H  
ATOM    180  N7   RA     6       2.240  28.878  48.358  1.00  0.00           N  
ATOM    181  C5   RA     6       1.446  28.777  49.426  1.00  0.00           C  
ATOM    182  C6   RA     6       0.978  29.593  50.478  1.00  0.00           C  
ATOM    183  N6   RA     6       1.353  30.805  50.818  1.00  0.00           N  
ATOM    184  H61  RA     6       2.111  31.166  50.257  1.00  0.00           H  
ATOM    185  H62  RA     6       0.968  31.282  51.621  1.00  0.00           H  
ATOM    186  N1   RA     6       0.162  29.096  51.402  1.00  0.00           N  
ATOM    187  C2   RA     6      -0.427  27.952  51.115  1.00  0.00           C  
ATOM    188  H2   RA     6      -1.159  27.746  51.883  1.00  0.00           H  
ATOM    189  N3   RA     6      -0.245  27.104  50.100  1.00  0.00           N  
ATOM    190  C4   RA     6       0.680  27.634  49.229  1.00  0.00           C  
ATOM    191  C3'  RA     6       0.184  25.483  45.472  1.00  0.00           C  
ATOM    192  H3'  RA     6       0.531  26.496  45.265  1.00  0.00           H  
ATOM    193  C2'  RA     6      -0.420  25.436  46.895  1.00  0.00           C  
ATOM    194 H2'1  RA     6      -1.071  26.276  47.139  1.00  0.00           H  
ATOM    195  O2'  RA     6      -0.936  24.242  47.383  1.00  0.00           O  
ATOM    196 HO'2  RA     6      -1.824  24.215  47.021  1.00  0.00           H  
ATOM    197  O3'  RA     6      -0.757  25.036  44.527  1.00  0.00           O  
ATOM    198  P    RG     7      -1.856  26.003  43.896  1.00  0.00           P  
ATOM    199  O1P  RG     7      -2.479  25.277  42.713  1.00  0.00           O  
ATOM    200  O2P  RG     7      -1.205  27.292  43.624  1.00  0.00           O  
ATOM    201  O5'  RG     7      -2.857  26.309  44.988  1.00  0.00           O  
ATOM    202  C5'  RG     7      -3.845  25.394  45.463  1.00  0.00           C  
ATOM    203 H5'1  RG     7      -3.344  24.491  45.812  1.00  0.00           H  
ATOM    204 H5'2  RG     7      -4.592  25.134  44.714  1.00  0.00           H  
ATOM    205  C4'  RG     7      -4.457  25.913  46.785  1.00  0.00           C  
ATOM    206  H4'  RG     7      -5.125  25.112  47.102  1.00  0.00           H  
ATOM    207  O4'  RG     7      -3.564  26.251  47.871  1.00  0.00           O  
ATOM    208  C1'  RG     7      -3.897  27.555  48.386  1.00  0.00           C  
ATOM    209  H1'  RG     7      -3.980  27.640  49.469  1.00  0.00           H  
ATOM    210  N9   RG     7      -2.937  28.623  48.115  1.00  0.00           N  
ATOM    211  C8   RG     7      -2.077  28.773  47.095  1.00  0.00           C  
ATOM    212  H8   RG     7      -2.039  28.058  46.287  1.00  0.00           H  
ATOM    213  N7   RG     7      -1.330  29.864  47.104  1.00  0.00           N  
ATOM    214  C5   RG     7      -1.785  30.515  48.207  1.00  0.00           C  
ATOM    215  C6   RG     7      -1.335  31.688  48.910  1.00  0.00           C  
ATOM    216  O6   RG     7      -0.365  32.395  48.658  1.00  0.00           O  
ATOM    217  N1   RG     7      -2.003  31.935  50.086  1.00  0.00           N  
ATOM    218  H1   RG     7      -1.824  32.810  50.557  1.00  0.00           H  
ATOM    219  C2   RG     7      -3.064  31.208  50.535  1.00  0.00           C  
ATOM    220  N2   RG     7      -3.550  31.557  51.744  1.00  0.00           N  
ATOM    221  H21  RG     7      -4.185  30.953  52.247  1.00  0.00           H  
ATOM    222  H22  RG     7      -3.501  32.546  51.938  1.00  0.00           H  
ATOM    223  N3   RG     7      -3.537  30.045  49.992  1.00  0.00           N  
ATOM    224  C4   RG     7      -2.817  29.820  48.850  1.00  0.00           C  
ATOM    225  C3'  RG     7      -5.309  27.181  46.564  1.00  0.00           C  
ATOM    226  H3'  RG     7      -4.837  27.925  45.924  1.00  0.00           H  
ATOM    227  C2'  RG     7      -5.346  27.853  47.955  1.00  0.00           C  
ATOM    228 H2'1  RG     7      -5.625  28.879  47.717  1.00  0.00           H  
ATOM    229  O2'  RG     7      -6.253  27.259  48.872  1.00  0.00           O  
ATOM    230 HO'2  RG     7      -6.961  26.741  48.484  1.00  0.00           H  
ATOM    231  O3'  RG     7      -6.524  26.752  46.075  1.00  0.00           O  
ATOM    232  P   RC3     8      -7.335  27.683  45.114  1.00  0.00           P  
ATOM    233  O1P RC3     8      -7.954  28.755  45.843  1.00  0.00           O  
ATOM    234  O2P RC3     8      -8.192  26.871  44.259  1.00  0.00           O  
ATOM    235  O5' RC3     8      -6.229  28.507  44.223  1.00  0.00           O  
ATOM    236  C5' RC3     8      -6.510  28.651  42.824  1.00  0.00           C  
ATOM    237 H5'1 RC3     8      -7.508  29.082  42.748  1.00  0.00           H  
ATOM    238 H5'2 RC3     8      -6.614  27.660  42.381  1.00  0.00           H  
ATOM    239  C4' RC3     8      -5.434  29.416  42.187  1.00  0.00           C  
ATOM    240  H4' RC3     8      -5.620  29.534  41.120  1.00  0.00           H  
ATOM    241  O4' RC3     8      -5.491  30.715  42.782  1.00  0.00           O  
ATOM    242  C1' RC3     8      -4.186  30.930  43.407  1.00  0.00           C  
ATOM    243  H1' RC3     8      -3.607  31.607  42.778  1.00  0.00           H  
ATOM    244  N1  RC3     8      -4.361  31.569  44.762  1.00  0.00           N  
ATOM    245  C6  RC3     8      -5.388  31.168  45.574  1.00  0.00           C  
ATOM    246  H6  RC3     8      -6.215  30.610  45.158  1.00  0.00           H  
ATOM    247  C5  RC3     8      -5.454  31.728  46.859  1.00  0.00           C  
ATOM    248  H5  RC3     8      -6.249  31.501  47.554  1.00  0.00           H  
ATOM    249  C4  RC3     8      -4.396  32.630  47.206  1.00  0.00           C  
ATOM    250  N4  RC3     8      -4.417  33.166  48.409  1.00  0.00           N  
ATOM    251  H41 RC3     8      -3.703  33.847  48.625  1.00  0.00           H  
ATOM    252  H42 RC3     8      -5.074  32.857  49.111  1.00  0.00           H  
ATOM    253  N3  RC3     8      -3.385  33.004  46.420  1.00  0.00           N  
ATOM    254  C2  RC3     8      -3.351  32.473  45.142  1.00  0.00           C  
ATOM    255  O2  RC3     8      -2.546  32.854  44.346  1.00  0.00           O  
ATOM    256  C3' RC3     8      -4.010  28.778  42.370  1.00  0.00           C  
ATOM    257  H3' RC3     8      -4.181  27.724  42.591  1.00  0.00           H  
ATOM    258  C2' RC3     8      -3.487  29.590  43.470  1.00  0.00           C  
ATOM    259 H2'1 RC3     8      -3.741  29.020  44.364  1.00  0.00           H  
ATOM    260  O2' RC3     8      -2.096  29.914  43.336  1.00  0.00           O  
ATOM    261 HO'2 RC3     8      -1.704  29.040  43.395  1.00  0.00           H  
ATOM    262  O3' RC3     8      -3.168  28.946  41.164  1.00  0.00           O  
ATOM    263  H3T RC3     8      -2.483  29.508  41.535  1.00  0.00           H  
TER     264      RC3     8
ATOM    264  K+   K+     9      10.588  41.473  41.101  1.00  0.00           K  
TER     265       K+     9
ATOM    265  K+   K+    10       0.052   2.815   9.070  1.00  0.00           K  
TER     266       K+    10
ATOM    266  K+   K+    11      48.944   7.938  28.696  1.00  0.00           K  
TER     267       K+    11
ATOM    267  K+   K+    12      34.166   6.721  35.342  1.00  0.00           K  
TER     268       K+    12
ATOM    268  K+   K+    13      21.047  31.337  31.292  1.00  0.00           K  
TER     269       K+    13
ATOM    269  K+   K+    14      27.897  38.884  33.109  1.00  0.00           K  
TER     270       K+    14
ATOM    270  K+   K+    15      22.903  43.946  43.768  1.00  0.00           K  
TER     271       K+    15
ATOM    271  K+   K+    16      51.384  16.544  48.410  1.00  0.00           K  
TER     272       K+    16
ATOM    272  K+   K+    17      37.660   1.422   9.425  1.00  0.00           K  
TER     273       K+    17
ATOM    273  K+   K+    18      56.666  23.006  31.509  1.00  0.00           K  
TER     274       K+    18
ATOM    274  K+   K+    19      34.144  48.712  54.608  1.00  0.00           K  
TER     275       K+    19
ATOM    275  K+   K+    20      10.075  20.020   4.274  1.00  0.00           K  
TER     276       K+    20
ATOM    276  K+   K+    21       2.498  44.009  44.254  1.00  0.00           K  
TER     277       K+    21
ATOM    277  K+   K+    22      42.240   2.378   0.586  1.00  0.00           K  
TER     278       K+    22
ATOM    278  K+   K+    23       5.427  34.876  21.603  1.00  0.00           K  
TER     279       K+    23
ATOM    279  K+   K+    24      15.791  10.193  48.312  1.00  0.00           K  
TER     280       K+    24
ATOM    280  K+   K+    25       1.482  31.031  46.667  1.00  0.00           K  
TER     281       K+    25
ATOM    281  K+   K+    26      36.168  51.154   3.097  1.00  0.00           K  
TER     282       K+    26
ATOM    282  K+   K+    27      25.925   4.015  19.929  1.00  0.00           K  
TER     283       K+    27
ATOM    283  K+   K+    28       8.206   9.419  17.148  1.00  0.00           K  
TER     284       K+    28
ATOM    284  K+   K+    29      30.534  21.714  31.747  1.00  0.00           K  
TER     285       K+    29
ATOM    285  K+   K+    30      11.580  58.578  53.536  1.00  0.00           K  
TER     286       K+    30
ATOM    286  K+   K+    31       7.339  36.104  49.956  1.00  0.00           K  
TER     287       K+    31
ATOM    287  K+   K+    32      16.664  36.282  50.810  1.00  0.00           K  
TER     288       K+    32
ATOM    288  K+   K+    33       8.515  16.405  16.158  1.00  0.00           K  
TER     289       K+    33
ATOM    289  K+   K+    34       2.349  19.532  14.791  1.00  0.00           K  
TER     290       K+    34
ATOM    290  K+   K+    35      47.947   6.328  41.234  1.00  0.00           K  
TER     291       K+    35
ATOM    291  K+   K+    36      25.783  17.175  55.253  1.00  0.00           K  
TER     292       K+    36
ATOM    292  K+   K+    37      36.147  14.015  12.582  1.00  0.00           K  
TER     293       K+    37
ATOM    293  K+   K+    38      24.187  25.862  46.413  1.00  0.00           K  
TER     294       K+    38
ATOM    294  K+   K+    39      31.477   3.574  34.367  1.00  0.00           K  
TER     295       K+    39
ATOM    295  K+   K+    40      51.378  32.076   1.518  1.00  0.00           K  
TER     296       K+    40
ATOM    296  K+   K+    41       8.285  10.484  33.818  1.00  0.00           K  
TER     297       K+    41
ATOM    297  K+   K+    42       4.395   1.478  40.615  1.00  0.00           K  
TER     298       K+    42
ATOM    298  K+   K+    43      30.000  34.298  11.027  1.00  0.00           K  
TER     299       K+    43
ATOM    299  K+   K+    44      35.757  14.651   8.167  1.00  0.00           K  
TER     300       K+    44
ATOM    300  K+   K+    45      34.189  37.372  19.476  1.00  0.00           K  
TER     301       K+    45
ATOM    301  K+   K+    46      44.889  20.466  56.737  1.00  0.00           K  
TER     302       K+    46
ATOM    302  K+   K+    47       6.412  51.982  42.216  1.00  0.00           K  
TER     303       K+    47
ATOM    303  K+   K+    48      56.003  51.208  15.145  1.00  0.00           K  
TER     304       K+    48
ATOM    304  K+   K+    49      26.535   6.123  29.669  1.00  0.00           K  
TER     305       K+    49
ATOM    305  K+   K+    50       8.353  48.571   7.982  1.00  0.00           K  
TER     306       K+    50
ATOM    306  K+   K+    51      13.052  19.525  53.375  1.00  0.00           K  
TER     307       K+    51
ATOM    307  K+   K+    52       4.581  32.403  40.048  1.00  0.00           K  
TER     308       K+    52
ATOM    308  K+   K+    53      31.001  22.518  27.775  1.00  0.00           K  
TER     309       K+    53
ATOM    309  K+   K+    54      45.018  37.289  23.937  1.00  0.00           K  
TER     310       K+    54
ATOM    310  K+   K+    55      16.357  22.267  10.142  1.00  0.00           K  
TER     311       K+    55
ATOM    311  K+   K+    56       9.734  21.522  30.665  1.00  0.00           K  
TER     312       K+    56
ATOM    312  K+   K+    57      50.260  41.132  46.979  1.00  0.00           K  
TER     313       K+    57
ATOM    313  K+   K+    58      53.719  40.656  42.408  1.00  0.00           K  
TER     314       K+    58
ATOM    314  K+   K+    59      37.621  21.699  55.876  1.00  0.00           K  
TER     315       K+    59
ATOM    315  K+   K+    60      12.790  54.148  33.692  1.00  0.00           K  
TER     316       K+    60
ATOM    316  K+   K+    61       2.096   1.492  44.018  1.00  0.00           K  
TER     317       K+    61
ATOM    317  K+   K+    62       3.459  15.276  13.790  1.00  0.00           K  
TER     318       K+    62
ATOM    318  K+   K+    63      27.452  45.612   2.645  1.00  0.00           K  
TER     319       K+    63
ATOM    319  K+   K+    64      56.055  37.938  24.479  1.00  0.00           K  
TER     320       K+    64
ATOM    320  K+   K+    65      14.953  49.146  42.372  1.00  0.00           K  
TER     321       K+    65
ATOM    321  K+   K+    66       4.537  28.579  27.883  1.00  0.00           K  
TER     322       K+    66
ATOM    322  K+   K+    67      50.874  38.784  51.568  1.00  0.00           K  
TER     323       K+    67
ATOM    323  K+   K+    68      24.866   2.164  50.010  1.00  0.00           K  
TER     324       K+    68
ATOM    324  K+   K+    69      60.163  19.477  25.809  1.00  0.00           K  
TER     325       K+    69
ATOM    325  K+   K+    70       5.330  11.068   8.940  1.00  0.00           K  
TER     326       K+    70
ATOM    326  K+   K+    71      26.631  14.989  47.399  1.00  0.00           K  
TER     327       K+    71
ATOM    327  K+   K+    72      39.680  22.386  41.004  1.00  0.00           K  
TER     328       K+    72
ATOM    328  K+   K+    73       8.773  48.872  28.371  1.00  0.00           K  
TER     329       K+    73
ATOM    329  K+   K+    74      27.539  39.307  25.229  1.00  0.00           K  
TER     330       K+    74
ATOM    330  K+   K+    75      44.568   5.130  30.601  1.00  0.00           K  
TER     331       K+    75
ATOM    331  K+   K+    76      23.588  22.956   9.364  1.00  0.00           K  
TER     332       K+    76
ATOM    332  K+   K+    77      27.015  37.680   5.182  1.00  0.00           K  
TER     333       K+    77
ATOM    333  K+   K+    78      22.627  16.097  28.345  1.00  0.00           K  
TER     334       K+    78
ATOM    334  K+   K+    79      51.768  20.580   8.655  1.00  0.00           K  
TER     335       K+    79
ATOM    335  K+   K+    80      52.074   2.485  36.250  1.00  0.00           K  
TER     336       K+    80
ATOM    336  K+   K+    81       0.485  53.302  10.415  1.00  0.00           K  
TER     337       K+    81
ATOM    337  K+   K+    82      42.105  35.400  53.015  1.00  0.00           K  
TER     338       K+    82
ATOM    338  K+   K+    83      41.328   2.348  55.520  1.00  0.00           K  
TER     339       K+    83
ATOM    339  K+   K+    84      30.080  22.152  50.056  1.00  0.00           K  
TER     340       K+    84
ATOM    340  K+   K+    85      59.784  25.066   2.200  1.00  0.00           K  
TER     341       K+    85
ATOM    341  K+   K+    86      50.580  11.662   8.596  1.00  0.00           K  
TER     342       K+    86
ATOM    342  K+   K+    87      16.751  47.572  34.512  1.00  0.00           K  
TER     343       K+    87
ATOM    343  K+   K+    88      30.626  23.356  14.209  1.00  0.00           K  
TER     344       K+    88
ATOM    344  K+   K+    89      23.212   5.379  56.917  1.00  0.00           K  
TER     345       K+    89
ATOM    345  K+   K+    90       0.579   2.478  26.539  1.00  0.00           K  
TER     346       K+    90
ATOM    346  K+   K+    91      37.178  30.854  22.174  1.00  0.00           K  
TER     347       K+    91
ATOM    347  K+   K+    92      40.936  21.813   7.992  1.00  0.00           K  
TER     348       K+    92
ATOM    348  K+   K+    93      14.569  42.034   1.773  1.00  0.00           K  
TER     349       K+    93
ATOM    349  K+   K+    94       1.752  48.269  50.932  1.00  0.00           K  
TER     350       K+    94
ATOM    350  K+   K+    95      29.143  55.318  10.148  1.00  0.00           K  
TER     351       K+    95
ATOM    351  K+   K+    96       2.607  48.670  45.912  1.00  0.00           K  
TER     352       K+    96
ATOM    352  K+   K+    97      49.553  53.299  37.095  1.00  0.00           K  
TER     353       K+    97
ATOM    353  K+   K+    98      31.097   6.394   1.404  1.00  0.00           K  
TER     354       K+    98
ATOM    354  K+   K+    99      33.392  48.327  49.976  1.00  0.00           K  
TER     355       K+    99
ATOM    355  K+   K+   100      49.382  47.834  17.516  1.00  0.00           K  
TER     356       K+   100
ATOM    356  K+   K+   101      18.350  46.733   4.367  1.00  0.00           K  
TER     357       K+   101
ATOM    357  K+   K+   102      42.080  32.098  14.678  1.00  0.00           K  
TER     358       K+   102
ATOM    358  K+   K+   103      44.706  37.638   8.243  1.00  0.00           K  
TER     359       K+   103
ATOM    359  K+   K+   104      27.676   5.753  16.633  1.00  0.00           K  
TER     360       K+   104
ATOM    360  K+   K+   105      55.757  18.140  59.746  1.00  0.00           K  
TER     361       K+   105
ATOM    361  K+   K+   106      49.507  51.939   1.057  1.00  0.00           K  
TER     362       K+   106
ATOM    362  K+   K+   107      21.040   5.329  25.492  1.00  0.00           K  
TER     363       K+   107
ATOM    363  K+   K+   108      15.776  59.120  24.834  1.00  0.00           K  
TER     364       K+   108
ATOM    364  K+   K+   109      51.609  28.963   3.329  1.00  0.00           K  
TER     365       K+   109
ATOM    365  K+   K+   110      14.537   1.987  38.451  1.00  0.00           K  
TER     366       K+   110
ATOM    366  K+   K+   111      39.499  12.468  56.374  1.00  0.00           K  
TER     367       K+   111
ATOM    367  K+   K+   112      33.682  45.057  32.588  1.00  0.00           K  
TER     368       K+   112
ATOM    368  K+   K+   113       1.035  10.330  43.904  1.00  0.00           K  
TER     369       K+   113
ATOM    369  K+   K+   114      16.050   8.456  54.272  1.00  0.00           K  
TER     370       K+   114
ATOM    370  K+   K+   115       9.818   0.218   2.064  1.00  0.00           K  
TER     371       K+   115
ATOM    371  K+   K+   116      25.948   5.505   9.894  1.00  0.00           K  
TER     372       K+   116
ATOM    372  K+   K+   117      24.048  24.219  20.656  1.00  0.00           K  
TER     373       K+   117
ATOM    373  K+   K+   118       9.071  11.153  29.599  1.00  0.00           K  
TER     374       K+   118
ATOM    374  K+   K+   119       3.260  21.812  10.391  1.00  0.00           K  
TER     375       K+   119
ATOM    375  K+   K+   120      16.570  44.986  43.275  1.00  0.00           K  
TER     376       K+   120
ATOM    376  K+   K+   121      50.783  42.444   6.428  1.00  0.00           K  
TER     377       K+   121
ATOM    377  K+   K+   122      34.144  17.335   5.268  1.00  0.00           K  
TER     378       K+   122
ATOM    378  K+   K+   123       1.274  22.976  56.577  1.00  0.00           K  
TER     379       K+   123
ATOM    379  K+   K+   124       8.776  20.959  16.525  1.00  0.00           K  
TER     380       K+   124
ATOM    380  K+   K+   125      27.956  11.062  48.577  1.00  0.00           K  
TER     381       K+   125
ATOM    381  K+   K+   126      43.167  41.241  33.546  1.00  0.00           K  
TER     382       K+   126
ATOM    382  K+   K+   127      17.731   1.388  36.070  1.00  0.00           K  
TER     383       K+   127
ATOM    383  K+   K+   128      16.293  31.513  42.330  1.00  0.00           K  
TER     384       K+   128
ATOM    384  K+   K+   129       3.872  37.623  16.733  1.00  0.00           K  
TER     385       K+   129
ATOM    385  K+   K+   130      59.047  21.189  35.599  1.00  0.00           K  
TER     386       K+   130
ATOM    386  K+   K+   131      55.629  45.758  47.196  1.00  0.00           K  
TER     387       K+   131
ATOM    387  K+   K+   132      51.782  14.207  54.345  1.00  0.00           K  
TER     388       K+   132
ATOM    388  K+   K+   133      45.932  17.013  54.880  1.00  0.00           K  
TER     389       K+   133
ATOM    389  K+   K+   134      10.662  32.201  54.327  1.00  0.00           K  
TER     390       K+   134
ATOM    390  K+   K+   135      22.473  33.544  38.335  1.00  0.00           K  
TER     391       K+   135
ATOM    391  K+   K+   136      48.460  16.559  40.134  1.00  0.00           K  
TER     392       K+   136
ATOM    392  K+   K+   137      30.250  44.632  40.711  1.00  0.00           K  
TER     393       K+   137
ATOM    393  K+   K+   138      25.460  45.395  21.165  1.00  0.00           K  
TER     394       K+   138
ATOM    394  K+   K+   139      19.987  52.835   1.128  1.00  0.00           K  
TER     395       K+   139
ATOM    395  K+   K+   140      39.834  27.587   6.163  1.00  0.00           K  
TER     396       K+   140
ATOM    396  K+   K+   141      39.504  48.155   4.399  1.00  0.00           K  
TER     397       K+   141
ATOM    397  K+   K+   142      49.705  23.157  31.322  1.00  0.00           K  
TER     398       K+   142
ATOM    398  K+   K+   143      22.581  48.294  16.234  1.00  0.00           K  
TER     399       K+   143
ATOM    399  K+   K+   144      55.400  37.538  10.455  1.00  0.00           K  
TER     400       K+   144
ATOM    400  K+   K+   145      33.398   1.115  19.245  1.00  0.00           K  
TER     401       K+   145
ATOM    401  K+   K+   146       0.755  32.693  41.817  1.00  0.00           K  
TER     402       K+   146
ATOM    402  K+   K+   147      58.835  21.824  51.246  1.00  0.00           K  
TER     403       K+   147
ATOM    403  K+   K+   148      13.199  13.999  26.268  1.00  0.00           K  
TER     404       K+   148
ATOM    404  K+   K+   149      51.157  16.870  34.928  1.00  0.00           K  
TER     405       K+   149
ATOM    405  K+   K+   150      38.330  28.471  54.724  1.00  0.00           K  
TER     406       K+   150
ATOM    406  K+   K+   151      18.201  22.906  29.787  1.00  0.00           K  
TER     407       K+   151
ATOM    407  K+   K+   152      20.600  16.570   5.800  1.00  0.00           K  
TER     408       K+   152
ATOM    408  Cl- Cl-   153      30.639  53.225  15.787  1.00  0.00          CL  
TER     409      Cl-   153
ATOM    409  Cl- Cl-   154       9.665  11.880  22.434  1.00  0.00          CL  
TER     410      Cl-   154
ATOM    410  Cl- Cl-   155      27.980  32.923  21.221  1.00  0.00          CL  
TER     411      Cl-   155
ATOM    411  Cl- Cl-   156      57.545   0.790  29.639  1.00  0.00          CL  
TER     412      Cl-   156
ATOM    412  Cl- Cl-   157       2.619  19.500  49.766  1.00  0.00          CL  
TER     413      Cl-   157
ATOM    413  Cl- Cl-   158       5.092  44.057  40.024  1.00  0.00          CL  
TER     414      Cl-   158
ATOM    414  Cl- Cl-   159      59.512  12.356  18.623  1.00  0.00          CL  
TER     415      Cl-   159
ATOM    415  Cl- Cl-   160      57.134   0.637  47.120  1.00  0.00          CL  
TER     416      Cl-   160
ATOM    416  Cl- Cl-   161      23.646  51.532  22.661  1.00  0.00          CL  
TER     417      Cl-   161
ATOM    417  Cl- Cl-   162      53.852  14.870  26.382  1.00  0.00          CL  
TER     418      Cl-   162
ATOM    418  Cl- Cl-   163      15.086  10.988  23.534  1.00  0.00          CL  
TER     419      Cl-   163
ATOM    419  Cl- Cl-   164      36.394  23.994  10.338  1.00  0.00          CL  
TER     420      Cl-   164
ATOM    420  Cl- Cl-   165      40.414  41.832  32.673  1.00  0.00          CL  
TER     421      Cl-   165
ATOM    421  Cl- Cl-   166      32.379  17.577  53.688  1.00  0.00          CL  
TER     422      Cl-   166
ATOM    422  Cl- Cl-   167      57.036  33.613   0.717  1.00  0.00          CL  
TER     423      Cl-   167
ATOM    423  Cl- Cl-   168      24.714  18.657   5.611  1.00  0.00          CL  
TER     424      Cl-   168
ATOM    424  Cl- Cl-   169      20.251  29.273  37.435  1.00  0.00          CL  
TER     425      Cl-   169
ATOM    425  Cl- Cl-   170      27.559  32.642  58.092  1.00  0.00          CL  
TER     426      Cl-   170
ATOM    426  Cl- Cl-   171      33.807  17.409  20.380  1.00  0.00          CL  
TER     427      Cl-   171
ATOM    427  Cl- Cl-   172      48.797  45.791  14.686  1.00  0.00          CL  
TER     428      Cl-   172
ATOM    428  Cl- Cl-   173      20.439   8.688  29.762  1.00  0.00          CL  
TER     429      Cl-   173
ATOM    429  Cl- Cl-   174      46.580  34.821  49.276  1.00  0.00          CL  
TER     430      Cl-   174
ATOM    430  Cl- Cl-   175      22.838  17.522  10.167  1.00  0.00          CL  
TER     431      Cl-   175
ATOM    431  Cl- Cl-   176       1.951  59.502  11.997  1.00  0.00          CL  
TER     432      Cl-   176
ATOM    432  Cl- Cl-   177      11.573  47.605  28.175  1.00  0.00          CL  
TER     433      Cl-   177
ATOM    433  Cl- Cl-   178      33.577  52.654   0.503  1.00  0.00          CL  
TER     434      Cl-   178
ATOM    434  Cl- Cl-   179      10.713  22.965  12.171  1.00  0.00          CL  
TER     435      Cl-   179
ATOM    435  Cl- Cl-   180      29.661   1.324  17.090  1.00  0.00          CL  
TER     436      Cl-   180
ATOM    436  Cl- Cl-   181      26.552  22.144  36.455  1.00  0.00          CL  
TER     437      Cl-   181
ATOM    437  Cl- Cl-   182      39.910  23.021  59.539  1.00  0.00          CL  
TER     438      Cl-   182
ATOM    438  Cl- Cl-   183       2.316  53.454  52.517  1.00  0.00          CL  
TER     439      Cl-   183
ATOM    439  Cl- Cl-   184      37.764  32.412  10.971  1.00  0.00          CL  
TER     440      Cl-   184
ATOM    440  Cl- Cl-   185       0.153  52.633  45.077  1.00  0.00          CL  
TER     441      Cl-   185
ATOM    441  Cl- Cl-   186       1.407  36.583  11.585  1.00  0.00          CL  
TER     442      Cl-   186
ATOM    442  Cl- Cl-   187      57.360  23.162   8.149  1.00  0.00          CL  
TER     443      Cl-   187
ATOM    443  Cl- Cl-   188      22.476  47.166   1.443  1.00  0.00          CL  
TER     444      Cl-   188
ATOM    444  Cl- Cl-   189      10.143  47.822  32.889  1.00  0.00          CL  
TER     445      Cl-   189
ATOM    445  Cl- Cl-   190       6.085  11.331  15.802  1.00  0.00          CL  
TER     446      Cl-   190
ATOM    446  Cl- Cl-   191      53.532  15.248  35.978  1.00  0.00          CL  
TER     447      Cl-   191
ATOM    447  Cl- Cl-   192      18.473   3.312   7.280  1.00  0.00          CL  
TER     448      Cl-   192
ATOM    448  Cl- Cl-   193      42.356  19.116  52.331  1.00  0.00          CL  
TER     449      Cl-   193
ATOM    449  Cl- Cl-   194       8.798  48.396  48.084  1.00  0.00          CL  
TER     450      Cl-   194
ATOM    450  Cl- Cl-   195      11.944  26.637  59.375  1.00  0.00          CL  
TER     451      Cl-   195
ATOM    451  Cl- Cl-   196      59.469  31.291  28.711  1.00  0.00          CL  
TER     452      Cl-   196
ATOM    452  Cl- Cl-   197      56.442  44.661   7.597  1.00  0.00          CL  
TER     453      Cl-   197
ATOM    453  Cl- Cl-   198       9.589  18.080  59.520  1.00  0.00          CL  
TER     454      Cl-   198
ATOM    454  Cl- Cl-   199      34.051  23.663  45.376  1.00  0.00          CL  
TER     455      Cl-   199
ATOM    455  Cl- Cl-   200      36.125   6.661   8.727  1.00  0.00          CL  
TER     456      Cl-   200
ATOM    456  Cl- Cl-   201      11.410   3.170  38.141  1.00  0.00          CL  
TER     457      Cl-   201
ATOM    457  Cl- Cl-   202      45.239  52.523  51.514  1.00  0.00          CL  
TER     458      Cl-   202
ATOM    458  Cl- Cl-   203      49.758  37.209  55.504  1.00  0.00          CL  
TER     459      Cl-   203
ATOM    459  Cl- Cl-   204      29.070   6.754  32.317  1.00  0.00          CL  
TER     460      Cl-   204
ATOM    460  Cl- Cl-   205      19.283   4.656  59.589  1.00  0.00          CL  
TER     461      Cl-   205
ATOM    461  Cl- Cl-   206      35.099   9.984  45.470  1.00  0.00          CL  
TER     462      Cl-   206
ATOM    462  Cl- Cl-   207      45.506   0.358  31.992  1.00  0.00          CL  
TER     463      Cl-   207
ATOM    463  Cl- Cl-   208      54.588  48.173  22.922  1.00  0.00          CL  
TER     464      Cl-   208
ATOM    464  Cl- Cl-   209      55.409  16.012   9.696  1.00  0.00          CL  
TER     465      Cl-   209
ATOM    465  Cl- Cl-   210       7.351  52.364  50.496  1.00  0.00          CL  
TER     466      Cl-   210
ATOM    466  Cl- Cl-   211       6.128  19.360  19.895  1.00  0.00          CL  
TER     467      Cl-   211
ATOM    467  Cl- Cl-   212      56.615  49.027  41.023  1.00  0.00          CL  
TER     468      Cl-   212
ATOM    468  Cl- Cl-   213      36.192  13.693  35.558  1.00  0.00          CL  
TER     469      Cl-   213
ATOM    469  Cl- Cl-   214      21.785  13.452  50.690  1.00  0.00          CL  
TER     470      Cl-   214
ATOM    470  Cl- Cl-   215      48.608  17.327   9.883  1.00  0.00          CL  
TER     471      Cl-   215
ATOM    471  Cl- Cl-   216      14.459  17.265  58.154  1.00  0.00          CL  
TER     472      Cl-   216
ATOM    472  Cl- Cl-   217      46.931  44.254   8.535  1.00  0.00          CL  
TER     473      Cl-   217
ATOM    473  Cl- Cl-   218      33.130  23.040  58.842  1.00  0.00          CL  
TER     474      Cl-   218
ATOM    474  Cl- Cl-   219       6.306   2.233  28.447  1.00  0.00          CL  
TER     475      Cl-   219
ATOM    475  Cl- Cl-   220      39.399  58.525   0.231  1.00  0.00          CL  
TER     476      Cl-   220
ATOM    476  Cl- Cl-   221      41.918   3.991  57.801  1.00  0.00          CL  
TER     477      Cl-   221
ATOM    477  Cl- Cl-   222      42.630  41.029  18.137  1.00  0.00          CL  
TER     478      Cl-   222
ATOM    478  Cl- Cl-   223      47.740  27.523   5.816  1.00  0.00          CL  
TER     479      Cl-   223
ATOM    479  Cl- Cl-   224      51.395   6.505  44.063  1.00  0.00          CL  
TER     480      Cl-   224
ATOM    480  Cl- Cl-   225       0.621   6.790  46.500  1.00  0.00          CL  
TER     481      Cl-   225
ATOM    481  Cl- Cl-   226      40.293   8.134  59.704  1.00  0.00          CL  
TER     482      Cl-   226
ATOM    482  Cl- Cl-   227      35.926  43.775  54.275  1.00  0.00          CL  
TER     483      Cl-   227
ATOM    483  Cl- Cl-   228      18.209  29.752  25.263  1.00  0.00          CL  
TER     484      Cl-   228
ATOM    484  Cl- Cl-   229      10.494  10.280  49.928  1.00  0.00          CL  
TER     485      Cl-   229
ATOM    485  Cl- Cl-   230      48.071  19.910   0.304  1.00  0.00          CL  
TER     486      Cl-   230
ATOM    486  Cl- Cl-   231      22.166  35.749  40.503  1.00  0.00          CL  
TER     487      Cl-   231
ATOM    487  Cl- Cl-   232      33.685  28.855  38.196  1.00  0.00          CL  
TER     488      Cl-   232
ATOM    488  Cl- Cl-   233       2.962  37.190  31.411  1.00  0.00          CL  
TER     489      Cl-   233
ATOM    489  Cl- Cl-   234      38.319  13.777  53.881  1.00  0.00          CL  
TER     490      Cl-   234
ATOM    490  Cl- Cl-   235      22.287  48.670  45.193  1.00  0.00          CL  
TER     491      Cl-   235
ATOM    491  Cl- Cl-   236      43.701  45.436  21.806  1.00  0.00          CL  
TER     492      Cl-   236
ATOM    492  Cl- Cl-   237       5.633   7.788  41.238  1.00  0.00          CL  
TER     493      Cl-   237
ATOM    493  Cl- Cl-   238      14.297  21.583  15.140  1.00  0.00          CL  
TER     494      Cl-   238
ATOM    494  Cl- Cl-   239      14.974  48.356   0.750  1.00  0.00          CL  
TER     495      Cl-   239
ATOM    495  Cl- Cl-   240      15.834  43.577  40.390  1.00  0.00          CL  
TER     496      Cl-   240
ATOM    496  Cl- Cl-   241      37.665  48.473  29.630  1.00  0.00          CL  
TER     497      Cl-   241
ATOM    497  Cl- Cl-   242      24.393  16.094   1.125  1.00  0.00          CL  
TER     498      Cl-   242
ATOM    498  Cl- Cl-   243       2.911  21.552  29.680  1.00  0.00          CL  
TER     499      Cl-   243
ATOM    499  Cl- Cl-   244       5.719  19.165  12.976  1.00  0.00          CL  
TER     500      Cl-   244
ATOM    500  Cl- Cl-   245      28.585  16.429  22.082  1.00  0.00          CL  
TER     501      Cl-   245
ATOM    501  Cl- Cl-   246      10.650  46.141  19.040  1.00  0.00          CL  
TER     502      Cl-   246
ATOM    502  Cl- Cl-   247      17.076  25.973  34.911  1.00  0.00          CL  
TER     503      Cl-   247
ATOM    503  Cl- Cl-   248       6.929  54.258  15.512  1.00  0.00          CL  
TER     504      Cl-   248
ATOM    504  Cl- Cl-   249      58.115  19.478  55.783  1.00  0.00          CL  
TER     505      Cl-   249
ATOM    505  Cl- Cl-   250      58.362  35.132  21.405  1.00  0.00          CL  
TER     506      Cl-   250
ATOM    506  Cl- Cl-   251      26.546  38.443  11.864  1.00  0.00          CL  
TER     507      Cl-   251
ATOM    507  Cl- Cl-   252      19.971  41.860  34.420  1.00  0.00          CL  
TER     508      Cl-   252
ATOM    508  Cl- Cl-   253      20.888  51.011  55.863  1.00  0.00          CL  
TER     509      Cl-   253
ATOM    509  Cl- Cl-   254      26.479  20.510  29.284  1.00  0.00          CL  
TER     510      Cl-   254
ATOM    510  Cl- Cl-   255      32.270  39.944  33.251  1.00  0.00          CL  
TER     511      Cl-   255
ATOM    511  Cl- Cl-   256      13.637  47.493  47.061  1.00  0.00          CL  
TER     512      Cl-   256
ATOM    512  Cl- Cl-   257      33.066  36.351  54.148  1.00  0.00          CL  
TER     513      Cl-   257
ATOM    513  Cl- Cl-   258      33.490  25.915  30.564  1.00  0.00          CL  
TER     514      Cl-   258
ATOM    514  Cl- Cl-   259      33.602  34.660  45.194  1.00  0.00          CL  
TER     515      Cl-   259
ATOM    515  Cl- Cl-   260      53.806  46.265  56.657  1.00  0.00          CL  
TER     516      Cl-   260
ATOM    516  Cl- Cl-   261      30.423  54.233  22.007  1.00  0.00          CL  
TER     517      Cl-   261
ATOM    517  Cl- Cl-   262      23.886   5.364  50.403  1.00  0.00          CL  
TER     518      Cl-   262
ATOM    518  Cl- Cl-   263      41.309  59.291  17.560  1.00  0.00          CL  
TER     519      Cl-   263
ATOM    519  Cl- Cl-   264       7.841  39.902   7.491  1.00  0.00          CL  
TER     520      Cl-   264
ATOM    520  Cl- Cl-   265      52.387  27.269  23.260  1.00  0.00          CL  
TER     521      Cl-   265
ATOM    521  Cl- Cl-   266      27.736  26.119  10.129  1.00  0.00          CL  
TER     522      Cl-   266
ATOM    522  Cl- Cl-   267      20.458   5.390  16.345  1.00  0.00          CL  
TER     523      Cl-   267
ATOM    523  Cl- Cl-   268       6.502  57.093  42.590  1.00  0.00          CL  
TER     524      Cl-   268
ATOM    524  Cl- Cl-   269      21.261  39.273  12.396  1.00  0.00          CL  
TER     525      Cl-   269
ATOM    525  Cl- Cl-   270      58.867  10.942  26.656  1.00  0.00          CL  
TER     526      Cl-   270
ATOM    526  Cl- Cl-   271      30.298   6.152  27.089  1.00  0.00          CL  
TER     527      Cl-   271
ATOM    527  Cl- Cl-   272      30.693  40.195  38.813  1.00  0.00          CL  
TER     528      Cl-   272
ATOM    528  Cl- Cl-   273      36.133  46.219   6.971  1.00  0.00          CL  
TER     529      Cl-   273
ATOM    529  Cl- Cl-   274       9.326  53.006  38.352  1.00  0.00          CL  
TER     530      Cl-   274
ATOM    530  Cl- Cl-   275      55.057   2.734   8.411  1.00  0.00          CL  
TER     531      Cl-   275
ATOM    531  Cl- Cl-   276      48.939  53.338  10.339  1.00  0.00          CL  
TER     532      Cl-   276
ATOM    532  Cl- Cl-   277      13.522  34.123  31.160  1.00  0.00          CL  
TER     533      Cl-   277
ATOM    533  Cl- Cl-   278      44.024  15.798   3.824  1.00  0.00          CL  
TER     534      Cl-   278
ATOM    534  Cl- Cl-   279      43.721  36.346  30.954  1.00  0.00          CL  
TER     535      Cl-   279
ATOM    535  Cl- Cl-   280      42.612  19.260  26.282  1.00  0.00          CL  
TER     536      Cl-   280
ATOM    536  Cl- Cl-   281      22.085   0.081  20.568  1.00  0.00          CL  
TER     537      Cl-   281
ATOM    537  Cl- Cl-   282      54.080  27.292   3.658  1.00  0.00          CL  
TER     538      Cl-   282
ATOM    538  Cl- Cl-   283      34.517  45.492  37.926  1.00  0.00          CL  
TER     539      Cl-   283
ATOM    539  Cl- Cl-   284      30.710  30.441  46.336  1.00  0.00          CL  
TER     540      Cl-   284
ATOM    540  Cl- Cl-   285      40.607  17.542  13.308  1.00  0.00          CL  
TER     541      Cl-   285
ATOM    541  Cl- Cl-   286      31.235  39.310   3.170  1.00  0.00          CL  
TER     542      Cl-   286
ATOM    542  Cl- Cl-   287      16.712  57.506  33.781  1.00  0.00          CL  
TER     543      Cl-   287
ATOM    543  Cl- Cl-   288      60.129  45.571  37.150  1.00  0.00          CL  
TER     544      Cl-   288
ATOM    544  Cl- Cl-   289      52.955  18.516  55.615  1.00  0.00          CL  
END   
