# Supplementary material for: Toward Accurate RNA Folding Thermodynamics: Evaluation of Enhanced Sampling Methods for Force Field Benchmarking
Source: J Chem Theory Comput. 2026 May 14;22(10):5247–58. doi: 10.1021/acs.jctc.6c00108 (PMC13217565; doi:10.1021/acs.jctc.6c00108)
Supplement: Supplementary file 2 [file ct6c00108_si_002.zip › GAGA_clusters/loop_res3-8_1.pdb]

ATOM      1  H5T RG5     1      45.101  34.965  40.630  1.00  0.00           H  
ATOM      2  O5' RG5     1      45.592  35.547  40.045  1.00  0.00           O  
ATOM      3  C5' RG5     1      45.640  35.155  38.659  1.00  0.00           C  
ATOM      4 H5'1 RG5     1      44.632  35.137  38.245  1.00  0.00           H  
ATOM      5 H5'2 RG5     1      46.120  34.200  38.445  1.00  0.00           H  
ATOM      6  C4' RG5     1      46.456  36.155  37.819  1.00  0.00           C  
ATOM      7  H4' RG5     1      46.580  35.784  36.802  1.00  0.00           H  
ATOM      8  O4' RG5     1      45.691  37.374  37.620  1.00  0.00           O  
ATOM      9  C1' RG5     1      46.452  38.541  37.925  1.00  0.00           C  
ATOM     10  H1' RG5     1      46.403  39.292  37.136  1.00  0.00           H  
ATOM     11  N9  RG5     1      46.264  39.135  39.219  1.00  0.00           N  
ATOM     12  C8  RG5     1      45.307  38.769  40.154  1.00  0.00           C  
ATOM     13  H8  RG5     1      44.578  38.006  39.925  1.00  0.00           H  
ATOM     14  N7  RG5     1      45.315  39.487  41.216  1.00  0.00           N  
ATOM     15  C5  RG5     1      46.316  40.414  40.974  1.00  0.00           C  
ATOM     16  C6  RG5     1      46.735  41.608  41.642  1.00  0.00           C  
ATOM     17  O6  RG5     1      46.445  42.123  42.735  1.00  0.00           O  
ATOM     18  N1  RG5     1      47.713  42.323  41.027  1.00  0.00           N  
ATOM     19  H1  RG5     1      48.148  43.078  41.538  1.00  0.00           H  
ATOM     20  C2  RG5     1      48.319  41.982  39.872  1.00  0.00           C  
ATOM     21  N2  RG5     1      49.382  42.705  39.714  1.00  0.00           N  
ATOM     22  H21 RG5     1      49.755  43.458  40.274  1.00  0.00           H  
ATOM     23  H22 RG5     1      49.721  42.610  38.767  1.00  0.00           H  
ATOM     24  N3  RG5     1      47.863  40.970  39.109  1.00  0.00           N  
ATOM     25  C4  RG5     1      46.880  40.274  39.771  1.00  0.00           C  
ATOM     26  C3' RG5     1      47.822  36.562  38.326  1.00  0.00           C  
ATOM     27  H3' RG5     1      47.912  36.561  39.412  1.00  0.00           H  
ATOM     28  C2' RG5     1      47.928  38.015  37.805  1.00  0.00           C  
ATOM     29 H2'1 RG5     1      48.557  38.570  38.500  1.00  0.00           H  
ATOM     30  O2' RG5     1      48.382  38.209  36.475  1.00  0.00           O  
ATOM     31 HO'2 RG5     1      48.442  37.342  36.067  1.00  0.00           H  
ATOM     32  O3' RG5     1      48.724  35.601  37.773  1.00  0.00           O  
ATOM     33  P    RC     2      50.050  35.146  38.563  1.00  0.00           P  
ATOM     34  O1P  RC     2      51.055  34.678  37.573  1.00  0.00           O  
ATOM     35  O2P  RC     2      49.661  34.378  39.794  1.00  0.00           O  
ATOM     36  O5'  RC     2      50.637  36.476  39.226  1.00  0.00           O  
ATOM     37  C5'  RC     2      51.544  37.354  38.593  1.00  0.00           C  
ATOM     38 H5'1  RC     2      50.989  37.846  37.794  1.00  0.00           H  
ATOM     39 H5'2  RC     2      52.359  36.825  38.099  1.00  0.00           H  
ATOM     40  C4'  RC     2      51.990  38.502  39.545  1.00  0.00           C  
ATOM     41  H4'  RC     2      52.772  39.135  39.126  1.00  0.00           H  
ATOM     42  O4'  RC     2      50.869  39.333  39.868  1.00  0.00           O  
ATOM     43  C1'  RC     2      51.137  39.835  41.190  1.00  0.00           C  
ATOM     44  H1'  RC     2      51.165  40.920  41.084  1.00  0.00           H  
ATOM     45  N1   RC     2      49.993  39.430  42.046  1.00  0.00           N  
ATOM     46  C6   RC     2      49.273  38.282  41.935  1.00  0.00           C  
ATOM     47  H6   RC     2      49.378  37.706  41.028  1.00  0.00           H  
ATOM     48  C5   RC     2      48.267  37.958  42.806  1.00  0.00           C  
ATOM     49  H5   RC     2      47.625  37.117  42.588  1.00  0.00           H  
ATOM     50  C4   RC     2      48.026  38.777  43.876  1.00  0.00           C  
ATOM     51  N4   RC     2      46.941  38.618  44.598  1.00  0.00           N  
ATOM     52  H41  RC     2      46.646  39.347  45.232  1.00  0.00           H  
ATOM     53  H42  RC     2      46.354  37.804  44.493  1.00  0.00           H  
ATOM     54  N3   RC     2      48.644  39.969  43.985  1.00  0.00           N  
ATOM     55  C2   RC     2      49.644  40.295  43.057  1.00  0.00           C  
ATOM     56  O2   RC     2      50.253  41.335  43.250  1.00  0.00           O  
ATOM     57  C3'  RC     2      52.648  38.034  40.829  1.00  0.00           C  
ATOM     58  H3'  RC     2      52.066  37.181  41.177  1.00  0.00           H  
ATOM     59  C2'  RC     2      52.388  39.306  41.852  1.00  0.00           C  
ATOM     60 H2'1  RC     2      52.242  38.878  42.844  1.00  0.00           H  
ATOM     61  O2'  RC     2      53.276  40.398  41.816  1.00  0.00           O  
ATOM     62 HO'2  RC     2      54.014  40.179  42.391  1.00  0.00           H  
ATOM     63  O3'  RC     2      53.988  37.804  40.563  1.00  0.00           O  
ATOM     64  P    RG     3      54.810  36.774  41.397  1.00  0.00           P  
ATOM     65  O1P  RG     3      55.939  36.334  40.612  1.00  0.00           O  
ATOM     66  O2P  RG     3      53.928  35.746  42.042  1.00  0.00           O  
ATOM     67  O5'  RG     3      55.453  37.610  42.588  1.00  0.00           O  
ATOM     68  C5'  RG     3      56.636  38.358  42.348  1.00  0.00           C  
ATOM     69 H5'1  RG     3      56.601  38.754  41.332  1.00  0.00           H  
ATOM     70 H5'2  RG     3      57.510  37.707  42.372  1.00  0.00           H  
ATOM     71  C4'  RG     3      56.975  39.512  43.277  1.00  0.00           C  
ATOM     72  H4'  RG     3      57.917  39.998  43.022  1.00  0.00           H  
ATOM     73  O4'  RG     3      56.037  40.532  42.968  1.00  0.00           O  
ATOM     74  C1'  RG     3      56.196  41.368  44.064  1.00  0.00           C  
ATOM     75  H1'  RG     3      56.793  42.177  43.644  1.00  0.00           H  
ATOM     76  N9   RG     3      54.946  42.006  44.498  1.00  0.00           N  
ATOM     77  C8   RG     3      54.692  43.404  44.325  1.00  0.00           C  
ATOM     78  H8   RG     3      55.390  44.146  43.965  1.00  0.00           H  
ATOM     79  N7   RG     3      53.575  43.861  44.777  1.00  0.00           N  
ATOM     80  C5   RG     3      52.863  42.668  45.113  1.00  0.00           C  
ATOM     81  C6   RG     3      51.600  42.417  45.611  1.00  0.00           C  
ATOM     82  O6   RG     3      50.576  43.118  45.873  1.00  0.00           O  
ATOM     83  N1   RG     3      51.385  41.056  46.061  1.00  0.00           N  
ATOM     84  H1   RG     3      50.543  40.796  46.554  1.00  0.00           H  
ATOM     85  C2   RG     3      52.289  40.113  45.735  1.00  0.00           C  
ATOM     86  N2   RG     3      51.969  38.824  45.932  1.00  0.00           N  
ATOM     87  H21  RG     3      51.126  38.499  46.383  1.00  0.00           H  
ATOM     88  H22  RG     3      52.732  38.281  45.553  1.00  0.00           H  
ATOM     89  N3   RG     3      53.480  40.279  45.244  1.00  0.00           N  
ATOM     90  C4   RG     3      53.772  41.607  45.030  1.00  0.00           C  
ATOM     91  C3'  RG     3      57.030  39.269  44.779  1.00  0.00           C  
ATOM     92  H3'  RG     3      56.116  38.727  45.022  1.00  0.00           H  
ATOM     93  C2'  RG     3      56.886  40.730  45.214  1.00  0.00           C  
ATOM     94 H2'1  RG     3      56.314  40.620  46.135  1.00  0.00           H  
ATOM     95  O2'  RG     3      58.083  41.481  45.391  1.00  0.00           O  
ATOM     96 HO'2  RG     3      58.503  41.350  46.243  1.00  0.00           H  
ATOM     97  O3'  RG     3      58.234  38.662  45.132  1.00  0.00           O  
ATOM     98  P    RA     4      58.347  37.943  46.564  1.00  0.00           P  
ATOM     99  O1P  RA     4      59.195  36.811  46.267  1.00  0.00           O  
ATOM    100  O2P  RA     4      57.015  37.743  47.154  1.00  0.00           O  
ATOM    101  O5'  RA     4      59.110  39.103  47.285  1.00  0.00           O  
ATOM    102  C5'  RA     4      60.487  39.334  47.053  1.00  0.00           C  
ATOM    103 H5'1  RA     4      60.526  39.826  46.082  1.00  0.00           H  
ATOM    104 H5'2  RA     4      61.010  38.378  47.076  1.00  0.00           H  
ATOM    105  C4'  RA     4      60.945  40.310  48.187  1.00  0.00           C  
ATOM    106  H4'  RA     4      62.029  40.418  48.208  1.00  0.00           H  
ATOM    107  O4'  RA     4      60.413  41.582  48.028  1.00  0.00           O  
ATOM    108  C1'  RA     4      60.023  42.203  49.276  1.00  0.00           C  
ATOM    109  H1'  RA     4      60.502  43.173  49.405  1.00  0.00           H  
ATOM    110  N9   RA     4      58.613  42.382  49.291  1.00  0.00           N  
ATOM    111  C8   RA     4      57.581  41.733  49.912  1.00  0.00           C  
ATOM    112  H8   RA     4      57.757  41.054  50.733  1.00  0.00           H  
ATOM    113  N7   RA     4      56.369  42.192  49.514  1.00  0.00           N  
ATOM    114  C5   RA     4      56.663  43.074  48.509  1.00  0.00           C  
ATOM    115  C6   RA     4      55.932  43.930  47.661  1.00  0.00           C  
ATOM    116  N6   RA     4      54.629  43.952  47.653  1.00  0.00           N  
ATOM    117  H61  RA     4      54.139  43.168  48.059  1.00  0.00           H  
ATOM    118  H62  RA     4      54.237  44.344  46.809  1.00  0.00           H  
ATOM    119  N1   RA     4      56.488  44.686  46.689  1.00  0.00           N  
ATOM    120  C2   RA     4      57.845  44.680  46.651  1.00  0.00           C  
ATOM    121  H2   RA     4      58.215  45.398  45.934  1.00  0.00           H  
ATOM    122  N3   RA     4      58.689  43.991  47.476  1.00  0.00           N  
ATOM    123  C4   RA     4      58.028  43.193  48.372  1.00  0.00           C  
ATOM    124  C3'  RA     4      60.501  39.877  49.608  1.00  0.00           C  
ATOM    125  H3'  RA     4      59.465  39.547  49.533  1.00  0.00           H  
ATOM    126  C2'  RA     4      60.572  41.199  50.351  1.00  0.00           C  
ATOM    127 H2'1  RA     4      59.978  41.111  51.260  1.00  0.00           H  
ATOM    128  O2'  RA     4      61.836  41.630  50.713  1.00  0.00           O  
ATOM    129 HO'2  RA     4      62.233  40.973  51.289  1.00  0.00           H  
ATOM    130  O3'  RA     4      61.363  38.956  50.233  1.00  0.00           O  
ATOM    131  P    RG     5      60.933  37.916  51.334  1.00  0.00           P  
ATOM    132  O1P  RG     5      62.087  37.058  51.543  1.00  0.00           O  
ATOM    133  O2P  RG     5      59.695  37.266  50.902  1.00  0.00           O  
ATOM    134  O5'  RG     5      60.594  38.742  52.674  1.00  0.00           O  
ATOM    135  C5'  RG     5      60.886  38.347  53.977  1.00  0.00           C  
ATOM    136 H5'1  RG     5      61.970  38.301  54.073  1.00  0.00           H  
ATOM    137 H5'2  RG     5      60.572  37.309  54.097  1.00  0.00           H  
ATOM    138  C4'  RG     5      60.278  39.127  55.112  1.00  0.00           C  
ATOM    139  H4'  RG     5      60.671  38.775  56.067  1.00  0.00           H  
ATOM    140  O4'  RG     5      60.570  40.565  55.078  1.00  0.00           O  
ATOM    141  C1'  RG     5      59.473  41.279  55.592  1.00  0.00           C  
ATOM    142  H1'  RG     5      59.750  41.846  56.481  1.00  0.00           H  
ATOM    143  N9   RG     5      59.106  42.342  54.644  1.00  0.00           N  
ATOM    144  C8   RG     5      59.692  42.612  53.417  1.00  0.00           C  
ATOM    145  H8   RG     5      60.558  42.118  53.002  1.00  0.00           H  
ATOM    146  N7   RG     5      59.074  43.500  52.752  1.00  0.00           N  
ATOM    147  C5   RG     5      58.153  44.027  53.683  1.00  0.00           C  
ATOM    148  C6   RG     5      57.088  45.061  53.602  1.00  0.00           C  
ATOM    149  O6   RG     5      56.841  45.969  52.771  1.00  0.00           O  
ATOM    150  N1   RG     5      56.293  45.175  54.668  1.00  0.00           N  
ATOM    151  H1   RG     5      55.784  46.034  54.821  1.00  0.00           H  
ATOM    152  C2   RG     5      56.397  44.347  55.755  1.00  0.00           C  
ATOM    153  N2   RG     5      55.571  44.607  56.741  1.00  0.00           N  
ATOM    154  H21  RG     5      55.469  43.998  57.540  1.00  0.00           H  
ATOM    155  H22  RG     5      54.844  45.282  56.550  1.00  0.00           H  
ATOM    156  N3   RG     5      57.281  43.409  55.929  1.00  0.00           N  
ATOM    157  C4   RG     5      58.071  43.275  54.844  1.00  0.00           C  
ATOM    158  C3'  RG     5      58.692  39.016  55.156  1.00  0.00           C  
ATOM    159  H3'  RG     5      58.449  38.993  54.094  1.00  0.00           H  
ATOM    160  C2'  RG     5      58.328  40.307  55.880  1.00  0.00           C  
ATOM    161 H2'1  RG     5      57.389  40.701  55.492  1.00  0.00           H  
ATOM    162  O2'  RG     5      58.295  40.060  57.301  1.00  0.00           O  
ATOM    163 HO'2  RG     5      57.374  40.183  57.540  1.00  0.00           H  
ATOM    164  O3'  RG     5      58.413  37.799  55.772  1.00  0.00           O  
ATOM    165  P    RA     6      57.077  36.993  55.492  1.00  0.00           P  
ATOM    166  O1P  RA     6      57.093  35.773  56.303  1.00  0.00           O  
ATOM    167  O2P  RA     6      56.955  36.900  54.017  1.00  0.00           O  
ATOM    168  O5'  RA     6      55.912  37.962  55.977  1.00  0.00           O  
ATOM    169  C5'  RA     6      55.555  38.150  57.324  1.00  0.00           C  
ATOM    170 H5'1  RA     6      56.464  38.425  57.858  1.00  0.00           H  
ATOM    171 H5'2  RA     6      55.069  37.247  57.691  1.00  0.00           H  
ATOM    172  C4'  RA     6      54.524  39.226  57.373  1.00  0.00           C  
ATOM    173  H4'  RA     6      54.168  39.242  58.403  1.00  0.00           H  
ATOM    174  O4'  RA     6      55.144  40.489  57.060  1.00  0.00           O  
ATOM    175  C1'  RA     6      54.206  41.316  56.353  1.00  0.00           C  
ATOM    176  H1'  RA     6      54.078  42.263  56.877  1.00  0.00           H  
ATOM    177  N9   RA     6      54.435  41.446  54.893  1.00  0.00           N  
ATOM    178  C8   RA     6      55.296  40.878  54.030  1.00  0.00           C  
ATOM    179  H8   RA     6      55.864  39.968  54.155  1.00  0.00           H  
ATOM    180  N7   RA     6      55.432  41.516  52.901  1.00  0.00           N  
ATOM    181  C5   RA     6      54.524  42.548  53.035  1.00  0.00           C  
ATOM    182  C6   RA     6      54.051  43.599  52.147  1.00  0.00           C  
ATOM    183  N6   RA     6      54.618  43.905  50.995  1.00  0.00           N  
ATOM    184  H61  RA     6      55.438  43.419  50.662  1.00  0.00           H  
ATOM    185  H62  RA     6      54.397  44.765  50.515  1.00  0.00           H  
ATOM    186  N1   RA     6      53.205  44.512  52.570  1.00  0.00           N  
ATOM    187  C2   RA     6      52.610  44.291  53.744  1.00  0.00           C  
ATOM    188  H2   RA     6      51.862  44.991  54.086  1.00  0.00           H  
ATOM    189  N3   RA     6      52.954  43.402  54.639  1.00  0.00           N  
ATOM    190  C4   RA     6      53.880  42.519  54.201  1.00  0.00           C  
ATOM    191  C3'  RA     6      53.289  39.080  56.464  1.00  0.00           C  
ATOM    192  H3'  RA     6      53.744  38.779  55.521  1.00  0.00           H  
ATOM    193  C2'  RA     6      52.857  40.554  56.470  1.00  0.00           C  
ATOM    194 H2'1  RA     6      52.231  40.754  55.601  1.00  0.00           H  
ATOM    195  O2'  RA     6      52.156  40.897  57.661  1.00  0.00           O  
ATOM    196 HO'2  RA     6      51.491  41.575  57.522  1.00  0.00           H  
ATOM    197  O3'  RA     6      52.221  38.279  56.937  1.00  0.00           O  
ATOM    198  P    RG     7      51.241  37.591  55.941  1.00  0.00           P  
ATOM    199  O1P  RG     7      50.231  36.766  56.701  1.00  0.00           O  
ATOM    200  O2P  RG     7      52.118  36.944  54.970  1.00  0.00           O  
ATOM    201  O5'  RG     7      50.424  38.718  55.222  1.00  0.00           O  
ATOM    202  C5'  RG     7      49.570  39.556  56.009  1.00  0.00           C  
ATOM    203 H5'1  RG     7      50.073  39.947  56.893  1.00  0.00           H  
ATOM    204 H5'2  RG     7      48.666  39.040  56.332  1.00  0.00           H  
ATOM    205  C4'  RG     7      49.017  40.741  55.255  1.00  0.00           C  
ATOM    206  H4'  RG     7      48.287  41.211  55.914  1.00  0.00           H  
ATOM    207  O4'  RG     7      50.002  41.677  54.839  1.00  0.00           O  
ATOM    208  C1'  RG     7      49.721  42.181  53.491  1.00  0.00           C  
ATOM    209  H1'  RG     7      49.668  43.267  53.572  1.00  0.00           H  
ATOM    210  N9   RG     7      50.725  41.751  52.498  1.00  0.00           N  
ATOM    211  C8   RG     7      51.655  40.687  52.604  1.00  0.00           C  
ATOM    212  H8   RG     7      51.831  40.104  53.496  1.00  0.00           H  
ATOM    213  N7   RG     7      52.431  40.600  51.496  1.00  0.00           N  
ATOM    214  C5   RG     7      51.902  41.575  50.624  1.00  0.00           C  
ATOM    215  C6   RG     7      52.188  41.892  49.248  1.00  0.00           C  
ATOM    216  O6   RG     7      53.129  41.576  48.468  1.00  0.00           O  
ATOM    217  N1   RG     7      51.325  42.783  48.634  1.00  0.00           N  
ATOM    218  H1   RG     7      51.547  43.202  47.742  1.00  0.00           H  
ATOM    219  C2   RG     7      50.473  43.472  49.398  1.00  0.00           C  
ATOM    220  N2   RG     7      49.812  44.383  48.798  1.00  0.00           N  
ATOM    221  H21  RG     7      48.905  44.577  49.198  1.00  0.00           H  
ATOM    222  H22  RG     7      49.917  44.582  47.814  1.00  0.00           H  
ATOM    223  N3   RG     7      50.108  43.221  50.653  1.00  0.00           N  
ATOM    224  C4   RG     7      50.867  42.255  51.245  1.00  0.00           C  
ATOM    225  C3'  RG     7      48.212  40.403  54.010  1.00  0.00           C  
ATOM    226  H3'  RG     7      48.649  39.509  53.565  1.00  0.00           H  
ATOM    227  C2'  RG     7      48.326  41.617  53.086  1.00  0.00           C  
ATOM    228 H2'1  RG     7      48.334  41.412  52.016  1.00  0.00           H  
ATOM    229  O2'  RG     7      47.431  42.597  53.531  1.00  0.00           O  
ATOM    230 HO'2  RG     7      46.630  42.119  53.755  1.00  0.00           H  
ATOM    231  O3'  RG     7      46.829  40.135  54.406  1.00  0.00           O  
ATOM    232  P   RC3     8      45.935  39.065  53.628  1.00  0.00           P  
ATOM    233  O1P RC3     8      44.700  38.948  54.386  1.00  0.00           O  
ATOM    234  O2P RC3     8      46.767  37.867  53.393  1.00  0.00           O  
ATOM    235  O5' RC3     8      45.675  39.591  52.195  1.00  0.00           O  
ATOM    236  C5' RC3     8      44.783  40.629  51.899  1.00  0.00           C  
ATOM    237 H5'1 RC3     8      44.962  41.494  52.537  1.00  0.00           H  
ATOM    238 H5'2 RC3     8      43.759  40.279  52.032  1.00  0.00           H  
ATOM    239  C4' RC3     8      44.877  41.062  50.397  1.00  0.00           C  
ATOM    240  H4' RC3     8      44.353  42.009  50.272  1.00  0.00           H  
ATOM    241  O4' RC3     8      46.219  41.273  50.080  1.00  0.00           O  
ATOM    242  C1' RC3     8      46.665  40.483  49.060  1.00  0.00           C  
ATOM    243  H1' RC3     8      46.597  41.115  48.174  1.00  0.00           H  
ATOM    244  N1  RC3     8      48.070  39.973  49.264  1.00  0.00           N  
ATOM    245  C6  RC3     8      48.429  39.259  50.361  1.00  0.00           C  
ATOM    246  H6  RC3     8      47.727  39.182  51.178  1.00  0.00           H  
ATOM    247  C5  RC3     8      49.657  38.641  50.477  1.00  0.00           C  
ATOM    248  H5  RC3     8      50.060  38.075  51.304  1.00  0.00           H  
ATOM    249  C4  RC3     8      50.460  38.839  49.279  1.00  0.00           C  
ATOM    250  N4  RC3     8      51.719  38.468  49.159  1.00  0.00           N  
ATOM    251  H41 RC3     8      52.302  38.842  48.424  1.00  0.00           H  
ATOM    252  H42 RC3     8      52.007  38.175  50.081  1.00  0.00           H  
ATOM    253  N3  RC3     8      50.130  39.599  48.259  1.00  0.00           N  
ATOM    254  C2  RC3     8      48.936  40.165  48.192  1.00  0.00           C  
ATOM    255  O2  RC3     8      48.664  40.858  47.224  1.00  0.00           O  
ATOM    256  C3' RC3     8      44.431  40.079  49.297  1.00  0.00           C  
ATOM    257  H3' RC3     8      43.664  39.370  49.607  1.00  0.00           H  
ATOM    258  C2' RC3     8      45.734  39.288  48.920  1.00  0.00           C  
ATOM    259 H2'1 RC3     8      45.935  38.557  49.704  1.00  0.00           H  
ATOM    260  O2' RC3     8      45.745  38.630  47.621  1.00  0.00           O  
ATOM    261 HO'2 RC3     8      45.585  37.702  47.806  1.00  0.00           H  
ATOM    262  O3' RC3     8      43.930  40.656  48.065  1.00  0.00           O  
ATOM    263  H3T RC3     8      43.192  41.197  48.355  1.00  0.00           H  
TER     264      RC3     8
ATOM    264  K+   K+     9      45.399  33.523  25.752  1.00  0.00           K  
TER     265       K+     9
ATOM    265  K+   K+    10      45.363  21.008  55.717  1.00  0.00           K  
TER     266       K+    10
ATOM    266  K+   K+    11      52.567   3.194  55.709  1.00  0.00           K  
TER     267       K+    11
ATOM    267  K+   K+    12       6.867  50.877  47.160  1.00  0.00           K  
TER     268       K+    12
ATOM    268  K+   K+    13      55.972  54.442  37.144  1.00  0.00           K  
TER     269       K+    13
ATOM    269  K+   K+    14       5.850   6.243  42.970  1.00  0.00           K  
TER     270       K+    14
ATOM    270  K+   K+    15      16.227  27.049   0.350  1.00  0.00           K  
TER     271       K+    15
ATOM    271  K+   K+    16      46.463  41.009  15.134  1.00  0.00           K  
TER     272       K+    16
ATOM    272  K+   K+    17      51.886  32.870  29.256  1.00  0.00           K  
TER     273       K+    17
ATOM    273  K+   K+    18      24.034  38.596  46.535  1.00  0.00           K  
TER     274       K+    18
ATOM    274  K+   K+    19      45.500  22.230  41.805  1.00  0.00           K  
TER     275       K+    19
ATOM    275  K+   K+    20      32.111  57.168  15.326  1.00  0.00           K  
TER     276       K+    20
ATOM    276  K+   K+    21      28.133   0.247   5.317  1.00  0.00           K  
TER     277       K+    21
ATOM    277  K+   K+    22      22.007  27.486  13.636  1.00  0.00           K  
TER     278       K+    22
ATOM    278  K+   K+    23      54.974   5.311   4.082  1.00  0.00           K  
TER     279       K+    23
ATOM    279  K+   K+    24      28.338  37.692  22.539  1.00  0.00           K  
TER     280       K+    24
ATOM    280  K+   K+    25       8.636  39.575  30.919  1.00  0.00           K  
TER     281       K+    25
ATOM    281  K+   K+    26       6.385   2.298  49.320  1.00  0.00           K  
TER     282       K+    26
ATOM    282  K+   K+    27      56.104  35.446  45.560  1.00  0.00           K  
TER     283       K+    27
ATOM    283  K+   K+    28       5.497  53.585  44.110  1.00  0.00           K  
TER     284       K+    28
ATOM    284  K+   K+    29      59.974  21.656  29.260  1.00  0.00           K  
TER     285       K+    29
ATOM    285  K+   K+    30      57.396  14.603  11.040  1.00  0.00           K  
TER     286       K+    30
ATOM    286  K+   K+    31       4.061  31.239  56.928  1.00  0.00           K  
TER     287       K+    31
ATOM    287  K+   K+    32       6.606  17.880  28.891  1.00  0.00           K  
TER     288       K+    32
ATOM    288  K+   K+    33      26.696  28.875  25.691  1.00  0.00           K  
TER     289       K+    33
ATOM    289  K+   K+    34      59.827   2.812  14.274  1.00  0.00           K  
TER     290       K+    34
ATOM    290  K+   K+    35      15.925   0.817  57.886  1.00  0.00           K  
TER     291       K+    35
ATOM    291  K+   K+    36      33.379  56.493  50.143  1.00  0.00           K  
TER     292       K+    36
ATOM    292  K+   K+    37      54.834  25.916  45.506  1.00  0.00           K  
TER     293       K+    37
ATOM    293  K+   K+    38      49.225  29.975  18.487  1.00  0.00           K  
TER     294       K+    38
ATOM    294  K+   K+    39      35.840   0.056  50.772  1.00  0.00           K  
TER     295       K+    39
ATOM    295  K+   K+    40      19.495  26.283  39.905  1.00  0.00           K  
TER     296       K+    40
ATOM    296  K+   K+    41       0.927  29.657  51.158  1.00  0.00           K  
TER     297       K+    41
ATOM    297  K+   K+    42      38.756  30.048  33.422  1.00  0.00           K  
TER     298       K+    42
ATOM    298  K+   K+    43      59.637  26.200  35.245  1.00  0.00           K  
TER     299       K+    43
ATOM    299  K+   K+    44       7.601  59.550  35.927  1.00  0.00           K  
TER     300       K+    44
ATOM    300  K+   K+    45      14.453  17.560   8.534  1.00  0.00           K  
TER     301       K+    45
ATOM    301  K+   K+    46       5.944  30.371  40.614  1.00  0.00           K  
TER     302       K+    46
ATOM    302  K+   K+    47       4.678  27.566   0.569  1.00  0.00           K  
TER     303       K+    47
ATOM    303  K+   K+    48       1.247  53.637  52.548  1.00  0.00           K  
TER     304       K+    48
ATOM    304  K+   K+    49      60.279  45.619   6.265  1.00  0.00           K  
TER     305       K+    49
ATOM    305  K+   K+    50      55.938  48.844  52.546  1.00  0.00           K  
TER     306       K+    50
ATOM    306  K+   K+    51      46.716  42.595  36.846  1.00  0.00           K  
TER     307       K+    51
ATOM    307  K+   K+    52       4.101  33.561  37.622  1.00  0.00           K  
TER     308       K+    52
ATOM    308  K+   K+    53      15.870  15.407   2.398  1.00  0.00           K  
TER     309       K+    53
ATOM    309  K+   K+    54      21.938   5.031  14.502  1.00  0.00           K  
TER     310       K+    54
ATOM    310  K+   K+    55      12.284  40.088   7.693  1.00  0.00           K  
TER     311       K+    55
ATOM    311  K+   K+    56       4.099  42.627  35.149  1.00  0.00           K  
TER     312       K+    56
ATOM    312  K+   K+    57      16.399  57.202  53.389  1.00  0.00           K  
TER     313       K+    57
ATOM    313  K+   K+    58      10.707  55.225  26.033  1.00  0.00           K  
TER     314       K+    58
ATOM    314  K+   K+    59      59.718  41.421  35.395  1.00  0.00           K  
TER     315       K+    59
ATOM    315  K+   K+    60      53.022  11.592  50.546  1.00  0.00           K  
TER     316       K+    60
ATOM    316  K+   K+    61      56.037  31.090  55.341  1.00  0.00           K  
TER     317       K+    61
ATOM    317  K+   K+    62      19.996  28.836  54.867  1.00  0.00           K  
TER     318       K+    62
ATOM    318  K+   K+    63      19.667  12.079  24.677  1.00  0.00           K  
TER     319       K+    63
ATOM    319  K+   K+    64      22.366  36.283   1.772  1.00  0.00           K  
TER     320       K+    64
ATOM    320  K+   K+    65      23.586  59.856  17.300  1.00  0.00           K  
TER     321       K+    65
ATOM    321  K+   K+    66      35.513  48.123   3.110  1.00  0.00           K  
TER     322       K+    66
ATOM    322  K+   K+    67      19.317   1.868  46.623  1.00  0.00           K  
TER     323       K+    67
ATOM    323  K+   K+    68      31.652  50.856  30.187  1.00  0.00           K  
TER     324       K+    68
ATOM    324  K+   K+    69      22.030  14.265  18.746  1.00  0.00           K  
TER     325       K+    69
ATOM    325  K+   K+    70      27.199   9.869   4.844  1.00  0.00           K  
TER     326       K+    70
ATOM    326  K+   K+    71      23.407  14.434  22.977  1.00  0.00           K  
TER     327       K+    71
ATOM    327  K+   K+    72      25.817  28.090  30.052  1.00  0.00           K  
TER     328       K+    72
ATOM    328  K+   K+    73      19.583  42.275  19.910  1.00  0.00           K  
TER     329       K+    73
ATOM    329  K+   K+    74      35.740   7.472  28.375  1.00  0.00           K  
TER     330       K+    74
ATOM    330  K+   K+    75       2.842  47.985  56.153  1.00  0.00           K  
TER     331       K+    75
ATOM    331  K+   K+    76      48.191   6.512  20.609  1.00  0.00           K  
TER     332       K+    76
ATOM    332  K+   K+    77      36.750  24.346  51.576  1.00  0.00           K  
TER     333       K+    77
ATOM    333  K+   K+    78      42.149  26.362  27.572  1.00  0.00           K  
TER     334       K+    78
ATOM    334  K+   K+    79      16.614   6.096   1.780  1.00  0.00           K  
TER     335       K+    79
ATOM    335  K+   K+    80      11.960  17.029  28.842  1.00  0.00           K  
TER     336       K+    80
ATOM    336  K+   K+    81      48.234   4.697  25.738  1.00  0.00           K  
TER     337       K+    81
ATOM    337  K+   K+    82      25.968  33.895  36.657  1.00  0.00           K  
TER     338       K+    82
ATOM    338  K+   K+    83      40.809  31.697  15.388  1.00  0.00           K  
TER     339       K+    83
ATOM    339  K+   K+    84      24.736  55.699  55.429  1.00  0.00           K  
TER     340       K+    84
ATOM    340  K+   K+    85      23.913  40.354  33.236  1.00  0.00           K  
TER     341       K+    85
ATOM    341  K+   K+    86       8.433  55.131  16.515  1.00  0.00           K  
TER     342       K+    86
ATOM    342  K+   K+    87      29.985  54.355  42.868  1.00  0.00           K  
TER     343       K+    87
ATOM    343  K+   K+    88      16.970  25.451  30.549  1.00  0.00           K  
TER     344       K+    88
ATOM    344  K+   K+    89      19.321  46.952  27.871  1.00  0.00           K  
TER     345       K+    89
ATOM    345  K+   K+    90      31.799   5.462  14.562  1.00  0.00           K  
TER     346       K+    90
ATOM    346  K+   K+    91       7.604   4.244  57.826  1.00  0.00           K  
TER     347       K+    91
ATOM    347  K+   K+    92      26.041  31.425  53.548  1.00  0.00           K  
TER     348       K+    92
ATOM    348  K+   K+    93      56.776  56.773  21.345  1.00  0.00           K  
TER     349       K+    93
ATOM    349  K+   K+    94      24.623   4.617  36.524  1.00  0.00           K  
TER     350       K+    94
ATOM    350  K+   K+    95       5.665   7.791   7.519  1.00  0.00           K  
TER     351       K+    95
ATOM    351  K+   K+    96       3.899  19.790  59.433  1.00  0.00           K  
TER     352       K+    96
ATOM    352  K+   K+    97      14.645  27.712  38.563  1.00  0.00           K  
TER     353       K+    97
ATOM    353  K+   K+    98      18.711  43.999  50.761  1.00  0.00           K  
TER     354       K+    98
ATOM    354  K+   K+    99      45.415  25.078  56.603  1.00  0.00           K  
TER     355       K+    99
ATOM    355  K+   K+   100      43.509  12.031   2.585  1.00  0.00           K  
TER     356       K+   100
ATOM    356  K+   K+   101      38.125  48.646  56.490  1.00  0.00           K  
TER     357       K+   101
ATOM    357  K+   K+   102      59.776  53.478   1.631  1.00  0.00           K  
TER     358       K+   102
ATOM    358  K+   K+   103      36.380  34.207  58.334  1.00  0.00           K  
TER     359       K+   103
ATOM    359  K+   K+   104      55.768  38.078  38.421  1.00  0.00           K  
TER     360       K+   104
ATOM    360  K+   K+   105      42.413  33.639   4.130  1.00  0.00           K  
TER     361       K+   105
ATOM    361  K+   K+   106       2.825  44.975  12.299  1.00  0.00           K  
TER     362       K+   106
ATOM    362  K+   K+   107      31.520   2.814  36.465  1.00  0.00           K  
TER     363       K+   107
ATOM    363  K+   K+   108      40.360  38.988  25.178  1.00  0.00           K  
TER     364       K+   108
ATOM    364  K+   K+   109       1.635  20.952  32.914  1.00  0.00           K  
TER     365       K+   109
ATOM    365  K+   K+   110      48.307  42.458  44.856  1.00  0.00           K  
TER     366       K+   110
ATOM    366  K+   K+   111      55.061  38.072  29.672  1.00  0.00           K  
TER     367       K+   111
ATOM    367  K+   K+   112      54.251  47.511  23.727  1.00  0.00           K  
TER     368       K+   112
ATOM    368  K+   K+   113      29.781  36.295   1.814  1.00  0.00           K  
TER     369       K+   113
ATOM    369  K+   K+   114      39.861   1.313  14.329  1.00  0.00           K  
TER     370       K+   114
ATOM    370  K+   K+   115      41.846  25.377   7.635  1.00  0.00           K  
TER     371       K+   115
ATOM    371  K+   K+   116      54.853  39.802  50.164  1.00  0.00           K  
TER     372       K+   116
ATOM    372  K+   K+   117       1.385  18.646  41.307  1.00  0.00           K  
TER     373       K+   117
ATOM    373  K+   K+   118      16.140  29.597  56.764  1.00  0.00           K  
TER     374       K+   118
ATOM    374  K+   K+   119      34.371  54.167  12.751  1.00  0.00           K  
TER     375       K+   119
ATOM    375  K+   K+   120      51.948  34.255  55.703  1.00  0.00           K  
TER     376       K+   120
ATOM    376  K+   K+   121      53.544  13.742   2.914  1.00  0.00           K  
TER     377       K+   121
ATOM    377  K+   K+   122      33.853  30.216  18.688  1.00  0.00           K  
TER     378       K+   122
ATOM    378  K+   K+   123      55.062  53.053   5.337  1.00  0.00           K  
TER     379       K+   123
ATOM    379  K+   K+   124       7.211  39.489  22.682  1.00  0.00           K  
TER     380       K+   124
ATOM    380  K+   K+   125      33.300  31.341  10.052  1.00  0.00           K  
TER     381       K+   125
ATOM    381  K+   K+   126       5.577  53.130  13.889  1.00  0.00           K  
TER     382       K+   126
ATOM    382  K+   K+   127      52.679  17.129  10.891  1.00  0.00           K  
TER     383       K+   127
ATOM    383  K+   K+   128      12.809  55.437  29.598  1.00  0.00           K  
TER     384       K+   128
ATOM    384  K+   K+   129      47.801   3.036  12.452  1.00  0.00           K  
TER     385       K+   129
ATOM    385  K+   K+   130      21.984  20.772  27.888  1.00  0.00           K  
TER     386       K+   130
ATOM    386  K+   K+   131      26.156  57.561  22.341  1.00  0.00           K  
TER     387       K+   131
ATOM    387  K+   K+   132      44.025  40.253  43.509  1.00  0.00           K  
TER     388       K+   132
ATOM    388  K+   K+   133       4.224   3.310   2.709  1.00  0.00           K  
TER     389       K+   133
ATOM    389  K+   K+   134      15.692  40.631  41.840  1.00  0.00           K  
TER     390       K+   134
ATOM    390  K+   K+   135      33.979  44.831  25.244  1.00  0.00           K  
TER     391       K+   135
ATOM    391  K+   K+   136      30.710  13.396  56.666  1.00  0.00           K  
TER     392       K+   136
ATOM    392  K+   K+   137      22.949  26.297  48.731  1.00  0.00           K  
TER     393       K+   137
ATOM    393  K+   K+   138      42.760   6.576  46.861  1.00  0.00           K  
TER     394       K+   138
ATOM    394  K+   K+   139      39.578  53.595  43.064  1.00  0.00           K  
TER     395       K+   139
ATOM    395  K+   K+   140      27.461  46.004  45.372  1.00  0.00           K  
TER     396       K+   140
ATOM    396  K+   K+   141      49.796  58.617  51.249  1.00  0.00           K  
TER     397       K+   141
ATOM    397  K+   K+   142      16.136  29.697  11.291  1.00  0.00           K  
TER     398       K+   142
ATOM    398  K+   K+   143       7.328  36.230  49.287  1.00  0.00           K  
TER     399       K+   143
ATOM    399  K+   K+   144      12.523  58.368  32.735  1.00  0.00           K  
TER     400       K+   144
ATOM    400  K+   K+   145      28.398  10.397  42.990  1.00  0.00           K  
TER     401       K+   145
ATOM    401  K+   K+   146      22.124  53.999  10.503  1.00  0.00           K  
TER     402       K+   146
ATOM    402  K+   K+   147      37.199  44.767  54.572  1.00  0.00           K  
TER     403       K+   147
ATOM    403  K+   K+   148      38.130  29.217   9.099  1.00  0.00           K  
TER     404       K+   148
ATOM    404  K+   K+   149      16.159  10.774  31.059  1.00  0.00           K  
TER     405       K+   149
ATOM    405  K+   K+   150       7.114   8.646   0.127  1.00  0.00           K  
TER     406       K+   150
ATOM    406  K+   K+   151       4.923  51.626  22.506  1.00  0.00           K  
TER     407       K+   151
ATOM    407  K+   K+   152      13.393  14.429  47.809  1.00  0.00           K  
TER     408       K+   152
ATOM    408  Cl- Cl-   153      57.458   4.720  32.939  1.00  0.00          CL  
TER     409      Cl-   153
ATOM    409  Cl- Cl-   154      33.371  40.215   6.688  1.00  0.00          CL  
TER     410      Cl-   154
ATOM    410  Cl- Cl-   155      36.854  56.402  54.108  1.00  0.00          CL  
TER     411      Cl-   155
ATOM    411  Cl- Cl-   156      26.937  12.767   8.764  1.00  0.00          CL  
TER     412      Cl-   156
ATOM    412  Cl- Cl-   157      58.388  43.500   9.784  1.00  0.00          CL  
TER     413      Cl-   157
ATOM    413  Cl- Cl-   158      40.441  31.409   5.220  1.00  0.00          CL  
TER     414      Cl-   158
ATOM    414  Cl- Cl-   159       1.149  52.290  25.541  1.00  0.00          CL  
TER     415      Cl-   159
ATOM    415  Cl- Cl-   160      17.466  48.728  19.938  1.00  0.00          CL  
TER     416      Cl-   160
ATOM    416  Cl- Cl-   161      39.348  57.630   2.396  1.00  0.00          CL  
TER     417      Cl-   161
ATOM    417  Cl- Cl-   162       9.378  16.564  49.844  1.00  0.00          CL  
TER     418      Cl-   162
ATOM    418  Cl- Cl-   163      12.413  50.781  53.557  1.00  0.00          CL  
TER     419      Cl-   163
ATOM    419  Cl- Cl-   164      37.442  26.942  13.302  1.00  0.00          CL  
TER     420      Cl-   164
ATOM    420  Cl- Cl-   165      44.217  15.732  20.548  1.00  0.00          CL  
TER     421      Cl-   165
ATOM    421  Cl- Cl-   166      17.830  18.001  25.373  1.00  0.00          CL  
TER     422      Cl-   166
ATOM    422  Cl- Cl-   167      44.643  50.697  42.972  1.00  0.00          CL  
TER     423      Cl-   167
ATOM    423  Cl- Cl-   168      26.602  31.025  42.634  1.00  0.00          CL  
TER     424      Cl-   168
ATOM    424  Cl- Cl-   169      19.363  58.259  16.593  1.00  0.00          CL  
TER     425      Cl-   169
ATOM    425  Cl- Cl-   170      23.140   9.745  55.556  1.00  0.00          CL  
TER     426      Cl-   170
ATOM    426  Cl- Cl-   171      25.375  40.248   9.853  1.00  0.00          CL  
TER     427      Cl-   171
ATOM    427  Cl- Cl-   172      13.626  58.805   6.614  1.00  0.00          CL  
TER     428      Cl-   172
ATOM    428  Cl- Cl-   173      17.424  24.311  24.916  1.00  0.00          CL  
TER     429      Cl-   173
ATOM    429  Cl- Cl-   174      27.658  29.949   2.949  1.00  0.00          CL  
TER     430      Cl-   174
ATOM    430  Cl- Cl-   175      46.361  11.217  19.772  1.00  0.00          CL  
TER     431      Cl-   175
ATOM    431  Cl- Cl-   176      56.844  56.027  52.093  1.00  0.00          CL  
TER     432      Cl-   176
ATOM    432  Cl- Cl-   177      12.128  31.223  37.345  1.00  0.00          CL  
TER     433      Cl-   177
ATOM    433  Cl- Cl-   178      29.657  34.791  50.697  1.00  0.00          CL  
TER     434      Cl-   178
ATOM    434  Cl- Cl-   179      60.092  37.949  30.077  1.00  0.00          CL  
TER     435      Cl-   179
ATOM    435  Cl- Cl-   180      14.286  52.467  35.286  1.00  0.00          CL  
TER     436      Cl-   180
ATOM    436  Cl- Cl-   181      45.015   6.020  16.108  1.00  0.00          CL  
TER     437      Cl-   181
ATOM    437  Cl- Cl-   182      24.582  36.074  55.703  1.00  0.00          CL  
TER     438      Cl-   182
ATOM    438  Cl- Cl-   183      18.923  25.630  55.355  1.00  0.00          CL  
TER     439      Cl-   183
ATOM    439  Cl- Cl-   184       0.311  37.735  25.554  1.00  0.00          CL  
TER     440      Cl-   184
ATOM    440  Cl- Cl-   185      57.879  11.211  30.583  1.00  0.00          CL  
TER     441      Cl-   185
ATOM    441  Cl- Cl-   186      50.261  28.429  12.125  1.00  0.00          CL  
TER     442      Cl-   186
ATOM    442  Cl- Cl-   187      30.263  11.826  32.321  1.00  0.00          CL  
TER     443      Cl-   187
ATOM    443  Cl- Cl-   188       1.438   8.195  54.881  1.00  0.00          CL  
TER     444      Cl-   188
ATOM    444  Cl- Cl-   189      10.493  40.370  28.026  1.00  0.00          CL  
TER     445      Cl-   189
ATOM    445  Cl- Cl-   190      27.519  21.700  12.995  1.00  0.00          CL  
TER     446      Cl-   190
ATOM    446  Cl- Cl-   191      23.199  35.050  37.688  1.00  0.00          CL  
TER     447      Cl-   191
ATOM    447  Cl- Cl-   192      17.084  29.252  51.127  1.00  0.00          CL  
TER     448      Cl-   192
ATOM    448  Cl- Cl-   193       3.679  27.629  33.520  1.00  0.00          CL  
TER     449      Cl-   193
ATOM    449  Cl- Cl-   194      55.564  58.046  14.293  1.00  0.00          CL  
TER     450      Cl-   194
ATOM    450  Cl- Cl-   195      42.677  50.892  29.863  1.00  0.00          CL  
TER     451      Cl-   195
ATOM    451  Cl- Cl-   196       8.265  12.265   3.532  1.00  0.00          CL  
TER     452      Cl-   196
ATOM    452  Cl- Cl-   197      41.706  17.826  38.569  1.00  0.00          CL  
TER     453      Cl-   197
ATOM    453  Cl- Cl-   198       2.342  17.618  14.776  1.00  0.00          CL  
TER     454      Cl-   198
ATOM    454  Cl- Cl-   199      40.483  35.838  34.170  1.00  0.00          CL  
TER     455      Cl-   199
ATOM    455  Cl- Cl-   200      12.011  53.285  47.351  1.00  0.00          CL  
TER     456      Cl-   200
ATOM    456  Cl- Cl-   201      19.204   5.801  49.522  1.00  0.00          CL  
TER     457      Cl-   201
ATOM    457  Cl- Cl-   202      55.500   4.463  24.090  1.00  0.00          CL  
TER     458      Cl-   202
ATOM    458  Cl- Cl-   203      13.717  32.433  50.734  1.00  0.00          CL  
TER     459      Cl-   203
ATOM    459  Cl- Cl-   204      17.465  20.778  14.243  1.00  0.00          CL  
TER     460      Cl-   204
ATOM    460  Cl- Cl-   205       5.668  19.266  38.417  1.00  0.00          CL  
TER     461      Cl-   205
ATOM    461  Cl- Cl-   206      54.529  53.512  31.989  1.00  0.00          CL  
TER     462      Cl-   206
ATOM    462  Cl- Cl-   207      54.987  50.797  56.212  1.00  0.00          CL  
TER     463      Cl-   207
ATOM    463  Cl- Cl-   208      20.290  33.448  17.523  1.00  0.00          CL  
TER     464      Cl-   208
ATOM    464  Cl- Cl-   209      12.501   1.313  47.937  1.00  0.00          CL  
TER     465      Cl-   209
ATOM    465  Cl- Cl-   210      18.197  22.370  41.151  1.00  0.00          CL  
TER     466      Cl-   210
ATOM    466  Cl- Cl-   211      43.356  38.768   1.455  1.00  0.00          CL  
TER     467      Cl-   211
ATOM    467  Cl- Cl-   212       2.189  24.798   4.566  1.00  0.00          CL  
TER     468      Cl-   212
ATOM    468  Cl- Cl-   213      33.886  25.201   8.223  1.00  0.00          CL  
TER     469      Cl-   213
ATOM    469  Cl- Cl-   214      16.104  21.383  36.659  1.00  0.00          CL  
TER     470      Cl-   214
ATOM    470  Cl- Cl-   215      60.238  13.503  46.483  1.00  0.00          CL  
TER     471      Cl-   215
ATOM    471  Cl- Cl-   216      31.090  51.245  49.456  1.00  0.00          CL  
TER     472      Cl-   216
ATOM    472  Cl- Cl-   217      12.484   9.140   3.161  1.00  0.00          CL  
TER     473      Cl-   217
ATOM    473  Cl- Cl-   218      11.399  34.820  31.608  1.00  0.00          CL  
TER     474      Cl-   218
ATOM    474  Cl- Cl-   219       3.115  50.964  32.199  1.00  0.00          CL  
TER     475      Cl-   219
ATOM    475  Cl- Cl-   220       1.409  59.089   9.524  1.00  0.00          CL  
TER     476      Cl-   220
ATOM    476  Cl- Cl-   221      38.284  41.737  29.039  1.00  0.00          CL  
TER     477      Cl-   221
ATOM    477  Cl- Cl-   222      13.495   6.501  31.783  1.00  0.00          CL  
TER     478      Cl-   222
ATOM    478  Cl- Cl-   223      45.809  23.183  36.845  1.00  0.00          CL  
TER     479      Cl-   223
ATOM    479  Cl- Cl-   224      46.571  36.498  29.787  1.00  0.00          CL  
TER     480      Cl-   224
ATOM    480  Cl- Cl-   225      35.946  33.082  26.535  1.00  0.00          CL  
TER     481      Cl-   225
ATOM    481  Cl- Cl-   226       2.659  59.049   1.459  1.00  0.00          CL  
TER     482      Cl-   226
ATOM    482  Cl- Cl-   227      23.134   0.263  35.256  1.00  0.00          CL  
TER     483      Cl-   227
ATOM    483  Cl- Cl-   228      32.336  59.767  46.067  1.00  0.00          CL  
TER     484      Cl-   228
ATOM    484  Cl- Cl-   229      50.904   7.995   1.475  1.00  0.00          CL  
TER     485      Cl-   229
ATOM    485  Cl- Cl-   230      43.772  54.613  56.353  1.00  0.00          CL  
TER     486      Cl-   230
ATOM    486  Cl- Cl-   231      43.757  42.665   8.712  1.00  0.00          CL  
TER     487      Cl-   231
ATOM    487  Cl- Cl-   232      37.333  50.164  17.053  1.00  0.00          CL  
TER     488      Cl-   232
ATOM    488  Cl- Cl-   233      54.314  37.333  32.908  1.00  0.00          CL  
TER     489      Cl-   233
ATOM    489  Cl- Cl-   234      50.039  55.510  19.279  1.00  0.00          CL  
TER     490      Cl-   234
ATOM    490  Cl- Cl-   235      39.000  56.620  34.359  1.00  0.00          CL  
TER     491      Cl-   235
ATOM    491  Cl- Cl-   236      27.769  52.973  58.948  1.00  0.00          CL  
TER     492      Cl-   236
ATOM    492  Cl- Cl-   237       8.396   9.658  11.260  1.00  0.00          CL  
TER     493      Cl-   237
ATOM    493  Cl- Cl-   238      50.494  12.264  57.388  1.00  0.00          CL  
TER     494      Cl-   238
ATOM    494  Cl- Cl-   239      49.818  26.385  52.511  1.00  0.00          CL  
TER     495      Cl-   239
ATOM    495  Cl- Cl-   240       1.722  40.495  40.196  1.00  0.00          CL  
TER     496      Cl-   240
ATOM    496  Cl- Cl-   241      30.885   8.293  21.698  1.00  0.00          CL  
TER     497      Cl-   241
ATOM    497  Cl- Cl-   242      29.869  58.724  40.518  1.00  0.00          CL  
TER     498      Cl-   242
ATOM    498  Cl- Cl-   243      35.202   1.271  14.440  1.00  0.00          CL  
TER     499      Cl-   243
ATOM    499  Cl- Cl-   244      38.220  46.581  50.784  1.00  0.00          CL  
TER     500      Cl-   244
ATOM    500  Cl- Cl-   245      47.004   4.370  48.235  1.00  0.00          CL  
TER     501      Cl-   245
ATOM    501  Cl- Cl-   246      14.138  40.961   5.142  1.00  0.00          CL  
TER     502      Cl-   246
ATOM    502  Cl- Cl-   247      22.767  32.315  33.270  1.00  0.00          CL  
TER     503      Cl-   247
ATOM    503  Cl- Cl-   248      12.013  48.389   5.772  1.00  0.00          CL  
TER     504      Cl-   248
ATOM    504  Cl- Cl-   249      30.462   7.191  28.141  1.00  0.00          CL  
TER     505      Cl-   249
ATOM    505  Cl- Cl-   250       0.734  23.380  41.068  1.00  0.00          CL  
TER     506      Cl-   250
ATOM    506  Cl- Cl-   251      26.078   4.652   9.318  1.00  0.00          CL  
TER     507      Cl-   251
ATOM    507  Cl- Cl-   252      23.197  44.522  29.678  1.00  0.00          CL  
TER     508      Cl-   252
ATOM    508  Cl- Cl-   253      27.415  25.624  37.555  1.00  0.00          CL  
TER     509      Cl-   253
ATOM    509  Cl- Cl-   254       9.323  52.726  21.849  1.00  0.00          CL  
TER     510      Cl-   254
ATOM    510  Cl- Cl-   255       1.744  37.580   6.681  1.00  0.00          CL  
TER     511      Cl-   255
ATOM    511  Cl- Cl-   256      44.819  29.977  21.588  1.00  0.00          CL  
TER     512      Cl-   256
ATOM    512  Cl- Cl-   257      19.847  21.031  52.630  1.00  0.00          CL  
TER     513      Cl-   257
ATOM    513  Cl- Cl-   258      16.175  13.445  12.338  1.00  0.00          CL  
TER     514      Cl-   258
ATOM    514  Cl- Cl-   259      15.732  49.526  27.463  1.00  0.00          CL  
TER     515      Cl-   259
ATOM    515  Cl- Cl-   260      49.385  24.454  57.865  1.00  0.00          CL  
TER     516      Cl-   260
ATOM    516  Cl- Cl-   261      21.831  59.322  10.992  1.00  0.00          CL  
TER     517      Cl-   261
ATOM    517  Cl- Cl-   262       0.959  51.522  47.864  1.00  0.00          CL  
TER     518      Cl-   262
ATOM    518  Cl- Cl-   263      21.858  39.650  54.522  1.00  0.00          CL  
TER     519      Cl-   263
ATOM    519  Cl- Cl-   264       3.549  54.840  18.973  1.00  0.00          CL  
TER     520      Cl-   264
ATOM    520  Cl- Cl-   265       7.881  20.788   7.048  1.00  0.00          CL  
TER     521      Cl-   265
ATOM    521  Cl- Cl-   266       2.194  26.901  57.787  1.00  0.00          CL  
TER     522      Cl-   266
ATOM    522  Cl- Cl-   267      57.581  53.790  22.238  1.00  0.00          CL  
TER     523      Cl-   267
ATOM    523  Cl- Cl-   268      18.585  25.246  12.377  1.00  0.00          CL  
TER     524      Cl-   268
ATOM    524  Cl- Cl-   269      31.112  34.420  45.193  1.00  0.00          CL  
TER     525      Cl-   269
ATOM    525  Cl- Cl-   270      10.259   0.481  34.914  1.00  0.00          CL  
TER     526      Cl-   270
ATOM    526  Cl- Cl-   271      28.223  40.734   6.426  1.00  0.00          CL  
TER     527      Cl-   271
ATOM    527  Cl- Cl-   272       3.584  24.157  30.326  1.00  0.00          CL  
TER     528      Cl-   272
ATOM    528  Cl- Cl-   273      40.256  18.051   4.960  1.00  0.00          CL  
TER     529      Cl-   273
ATOM    529  Cl- Cl-   274      39.932  41.532  40.499  1.00  0.00          CL  
TER     530      Cl-   274
ATOM    530  Cl- Cl-   275       5.792  52.593  54.121  1.00  0.00          CL  
TER     531      Cl-   275
ATOM    531  Cl- Cl-   276      37.977   7.621   0.744  1.00  0.00          CL  
TER     532      Cl-   276
ATOM    532  Cl- Cl-   277      24.802  26.289  25.976  1.00  0.00          CL  
TER     533      Cl-   277
ATOM    533  Cl- Cl-   278      57.776  20.271  39.587  1.00  0.00          CL  
TER     534      Cl-   278
ATOM    534  Cl- Cl-   279      43.823  37.026  17.369  1.00  0.00          CL  
TER     535      Cl-   279
ATOM    535  Cl- Cl-   280      27.524  16.274  34.427  1.00  0.00          CL  
TER     536      Cl-   280
ATOM    536  Cl- Cl-   281      23.498   3.317   2.824  1.00  0.00          CL  
TER     537      Cl-   281
ATOM    537  Cl- Cl-   282      10.295  39.709  45.947  1.00  0.00          CL  
TER     538      Cl-   282
ATOM    538  Cl- Cl-   283      27.775  39.642  32.829  1.00  0.00          CL  
TER     539      Cl-   283
ATOM    539  Cl- Cl-   284       9.022   5.192   4.299  1.00  0.00          CL  
TER     540      Cl-   284
ATOM    540  Cl- Cl-   285      48.770   2.305   5.113  1.00  0.00          CL  
TER     541      Cl-   285
ATOM    541  Cl- Cl-   286      11.332  41.172  51.527  1.00  0.00          CL  
TER     542      Cl-   286
ATOM    542  Cl- Cl-   287      27.598   1.422  18.835  1.00  0.00          CL  
TER     543      Cl-   287
ATOM    543  Cl- Cl-   288      33.755   7.917  43.785  1.00  0.00          CL  
TER     544      Cl-   288
ATOM    544  Cl- Cl-   289      15.635  36.767   9.189  1.00  0.00          CL  
END   
