# Supplementary material for: Toward Accurate RNA Folding Thermodynamics: Evaluation of Enhanced Sampling Methods for Force Field Benchmarking
Source: J Chem Theory Comput. 2026 May 14;22(10):5247–58. doi: 10.1021/acs.jctc.6c00108 (PMC13217565; doi:10.1021/acs.jctc.6c00108)
Supplement: Supplementary file 2 [file ct6c00108_si_002.zip › GAGA_clusters/ss_14.pdb]

ATOM      1  H5T RG5     1      52.180  25.546  20.538  1.00  0.00           H  
ATOM      2  O5' RG5     1      52.690  25.740  19.748  1.00  0.00           O  
ATOM      3  C5' RG5     1      51.956  25.550  18.545  1.00  0.00           C  
ATOM      4 H5'1 RG5     1      51.615  24.515  18.517  1.00  0.00           H  
ATOM      5 H5'2 RG5     1      52.560  25.602  17.640  1.00  0.00           H  
ATOM      6  C4' RG5     1      50.668  26.462  18.512  1.00  0.00           C  
ATOM      7  H4' RG5     1      50.223  26.301  17.530  1.00  0.00           H  
ATOM      8  O4' RG5     1      49.886  26.018  19.556  1.00  0.00           O  
ATOM      9  C1' RG5     1      49.505  27.092  20.401  1.00  0.00           C  
ATOM     10  H1' RG5     1      48.644  27.602  19.969  1.00  0.00           H  
ATOM     11  N9  RG5     1      49.267  26.750  21.810  1.00  0.00           N  
ATOM     12  C8  RG5     1      48.162  27.007  22.546  1.00  0.00           C  
ATOM     13  H8  RG5     1      47.264  27.500  22.204  1.00  0.00           H  
ATOM     14  N7  RG5     1      48.280  26.632  23.796  1.00  0.00           N  
ATOM     15  C5  RG5     1      49.582  26.165  23.902  1.00  0.00           C  
ATOM     16  C6  RG5     1      50.328  25.584  24.967  1.00  0.00           C  
ATOM     17  O6  RG5     1      49.970  25.323  26.065  1.00  0.00           O  
ATOM     18  N1  RG5     1      51.562  25.131  24.622  1.00  0.00           N  
ATOM     19  H1  RG5     1      52.218  24.678  25.242  1.00  0.00           H  
ATOM     20  C2  RG5     1      52.137  25.273  23.433  1.00  0.00           C  
ATOM     21  N2  RG5     1      53.372  25.001  23.296  1.00  0.00           N  
ATOM     22  H21 RG5     1      53.902  25.162  22.452  1.00  0.00           H  
ATOM     23  H22 RG5     1      53.908  24.592  24.048  1.00  0.00           H  
ATOM     24  N3  RG5     1      51.492  25.715  22.307  1.00  0.00           N  
ATOM     25  C4  RG5     1      50.222  26.141  22.662  1.00  0.00           C  
ATOM     26  C3' RG5     1      51.005  27.922  18.714  1.00  0.00           C  
ATOM     27  H3' RG5     1      52.065  28.174  18.754  1.00  0.00           H  
ATOM     28  C2' RG5     1      50.599  28.112  20.193  1.00  0.00           C  
ATOM     29 H2'1 RG5     1      51.456  27.795  20.787  1.00  0.00           H  
ATOM     30  O2' RG5     1      50.305  29.445  20.724  1.00  0.00           O  
ATOM     31 HO'2 RG5     1      51.117  29.943  20.605  1.00  0.00           H  
ATOM     32  O3' RG5     1      50.294  28.644  17.817  1.00  0.00           O  
ATOM     33  P    RC     2      50.999  29.987  17.248  1.00  0.00           P  
ATOM     34  O1P  RC     2      51.805  30.631  18.248  1.00  0.00           O  
ATOM     35  O2P  RC     2      49.964  30.818  16.664  1.00  0.00           O  
ATOM     36  O5'  RC     2      51.880  29.329  16.068  1.00  0.00           O  
ATOM     37  C5'  RC     2      51.402  29.279  14.750  1.00  0.00           C  
ATOM     38 H5'1  RC     2      51.332  30.266  14.294  1.00  0.00           H  
ATOM     39 H5'2  RC     2      50.370  28.931  14.691  1.00  0.00           H  
ATOM     40  C4'  RC     2      52.369  28.339  13.926  1.00  0.00           C  
ATOM     41  H4'  RC     2      51.952  28.284  12.920  1.00  0.00           H  
ATOM     42  O4'  RC     2      53.702  28.859  14.010  1.00  0.00           O  
ATOM     43  C1'  RC     2      54.537  27.784  14.295  1.00  0.00           C  
ATOM     44  H1'  RC     2      54.789  27.252  13.378  1.00  0.00           H  
ATOM     45  N1   RC     2      55.789  28.217  14.886  1.00  0.00           N  
ATOM     46  C6   RC     2      55.745  28.867  16.075  1.00  0.00           C  
ATOM     47  H6   RC     2      54.801  29.079  16.555  1.00  0.00           H  
ATOM     48  C5   RC     2      56.860  29.217  16.745  1.00  0.00           C  
ATOM     49  H5   RC     2      56.719  29.745  17.677  1.00  0.00           H  
ATOM     50  C4   RC     2      58.088  28.986  15.995  1.00  0.00           C  
ATOM     51  N4   RC     2      59.219  29.058  16.544  1.00  0.00           N  
ATOM     52  H41  RC     2      59.982  28.722  15.973  1.00  0.00           H  
ATOM     53  H42  RC     2      59.362  29.559  17.409  1.00  0.00           H  
ATOM     54  N3   RC     2      58.158  28.401  14.830  1.00  0.00           N  
ATOM     55  C2   RC     2      57.010  27.980  14.244  1.00  0.00           C  
ATOM     56  O2   RC     2      57.093  27.364  13.196  1.00  0.00           O  
ATOM     57  C3'  RC     2      52.355  26.937  14.486  1.00  0.00           C  
ATOM     58  H3'  RC     2      51.457  26.679  15.049  1.00  0.00           H  
ATOM     59  C2'  RC     2      53.712  26.972  15.245  1.00  0.00           C  
ATOM     60 H2'1  RC     2      53.479  27.421  16.211  1.00  0.00           H  
ATOM     61  O2'  RC     2      54.159  25.657  15.541  1.00  0.00           O  
ATOM     62 HO'2  RC     2      53.790  25.123  14.834  1.00  0.00           H  
ATOM     63  O3'  RC     2      52.423  25.997  13.437  1.00  0.00           O  
ATOM     64  P    RG     3      51.223  25.418  12.635  1.00  0.00           P  
ATOM     65  O1P  RG     3      51.823  24.448  11.716  1.00  0.00           O  
ATOM     66  O2P  RG     3      50.448  26.618  12.201  1.00  0.00           O  
ATOM     67  O5'  RG     3      50.208  24.611  13.635  1.00  0.00           O  
ATOM     68  C5'  RG     3      50.675  23.583  14.514  1.00  0.00           C  
ATOM     69 H5'1  RG     3      51.647  23.816  14.949  1.00  0.00           H  
ATOM     70 H5'2  RG     3      50.687  22.620  14.003  1.00  0.00           H  
ATOM     71  C4'  RG     3      49.780  23.278  15.746  1.00  0.00           C  
ATOM     72  H4'  RG     3      50.266  22.581  16.428  1.00  0.00           H  
ATOM     73  O4'  RG     3      49.378  24.454  16.466  1.00  0.00           O  
ATOM     74  C1'  RG     3      47.988  24.666  16.452  1.00  0.00           C  
ATOM     75  H1'  RG     3      47.524  24.428  17.410  1.00  0.00           H  
ATOM     76  N9   RG     3      47.837  26.117  16.158  1.00  0.00           N  
ATOM     77  C8   RG     3      48.178  26.852  15.044  1.00  0.00           C  
ATOM     78  H8   RG     3      48.566  26.344  14.174  1.00  0.00           H  
ATOM     79  N7   RG     3      48.004  28.148  15.137  1.00  0.00           N  
ATOM     80  C5   RG     3      47.309  28.282  16.384  1.00  0.00           C  
ATOM     81  C6   RG     3      46.717  29.395  17.055  1.00  0.00           C  
ATOM     82  O6   RG     3      46.696  30.598  16.652  1.00  0.00           O  
ATOM     83  N1   RG     3      46.178  29.012  18.251  1.00  0.00           N  
ATOM     84  H1   RG     3      45.531  29.680  18.645  1.00  0.00           H  
ATOM     85  C2   RG     3      46.072  27.741  18.766  1.00  0.00           C  
ATOM     86  N2   RG     3      45.430  27.598  19.838  1.00  0.00           N  
ATOM     87  H21  RG     3      45.503  26.667  20.223  1.00  0.00           H  
ATOM     88  H22  RG     3      44.763  28.239  20.244  1.00  0.00           H  
ATOM     89  N3   RG     3      46.647  26.685  18.171  1.00  0.00           N  
ATOM     90  C4   RG     3      47.265  27.031  16.970  1.00  0.00           C  
ATOM     91  C3'  RG     3      48.392  22.614  15.477  1.00  0.00           C  
ATOM     92  H3'  RG     3      48.352  22.186  14.475  1.00  0.00           H  
ATOM     93  C2'  RG     3      47.362  23.726  15.406  1.00  0.00           C  
ATOM     94 H2'1  RG     3      47.343  24.242  14.446  1.00  0.00           H  
ATOM     95  O2'  RG     3      46.047  23.532  15.922  1.00  0.00           O  
ATOM     96 HO'2  RG     3      45.503  24.322  15.883  1.00  0.00           H  
ATOM     97  O3'  RG     3      48.048  21.767  16.553  1.00  0.00           O  
ATOM     98  P    RA     4      48.627  20.300  16.820  1.00  0.00           P  
ATOM     99  O1P  RA     4      49.415  19.874  15.638  1.00  0.00           O  
ATOM    100  O2P  RA     4      47.498  19.488  17.200  1.00  0.00           O  
ATOM    101  O5'  RA     4      49.571  20.403  18.112  1.00  0.00           O  
ATOM    102  C5'  RA     4      51.033  20.344  18.134  1.00  0.00           C  
ATOM    103 H5'1  RA     4      51.422  20.827  17.237  1.00  0.00           H  
ATOM    104 H5'2  RA     4      51.221  19.284  17.960  1.00  0.00           H  
ATOM    105  C4'  RA     4      51.648  20.821  19.393  1.00  0.00           C  
ATOM    106  H4'  RA     4      52.702  20.587  19.246  1.00  0.00           H  
ATOM    107  O4'  RA     4      51.502  22.232  19.719  1.00  0.00           O  
ATOM    108  C1'  RA     4      50.797  22.451  20.968  1.00  0.00           C  
ATOM    109  H1'  RA     4      51.232  23.318  21.465  1.00  0.00           H  
ATOM    110  N9   RA     4      49.398  22.720  20.714  1.00  0.00           N  
ATOM    111  C8   RA     4      48.771  23.073  19.527  1.00  0.00           C  
ATOM    112  H8   RA     4      49.312  23.172  18.598  1.00  0.00           H  
ATOM    113  N7   RA     4      47.472  23.257  19.622  1.00  0.00           N  
ATOM    114  C5   RA     4      47.265  23.252  20.987  1.00  0.00           C  
ATOM    115  C6   RA     4      46.169  23.434  21.808  1.00  0.00           C  
ATOM    116  N6   RA     4      44.968  23.854  21.402  1.00  0.00           N  
ATOM    117  H61  RA     4      44.181  24.001  22.018  1.00  0.00           H  
ATOM    118  H62  RA     4      44.973  24.039  20.410  1.00  0.00           H  
ATOM    119  N1   RA     4      46.256  23.201  23.131  1.00  0.00           N  
ATOM    120  C2   RA     4      47.446  22.914  23.621  1.00  0.00           C  
ATOM    121  H2   RA     4      47.408  22.675  24.674  1.00  0.00           H  
ATOM    122  N3   RA     4      48.598  22.740  22.982  1.00  0.00           N  
ATOM    123  C4   RA     4      48.404  22.918  21.625  1.00  0.00           C  
ATOM    124  C3'  RA     4      51.143  20.114  20.716  1.00  0.00           C  
ATOM    125  H3'  RA     4      50.124  19.770  20.538  1.00  0.00           H  
ATOM    126  C2'  RA     4      51.098  21.193  21.778  1.00  0.00           C  
ATOM    127 H2'1  RA     4      50.226  21.078  22.423  1.00  0.00           H  
ATOM    128  O2'  RA     4      52.239  21.310  22.590  1.00  0.00           O  
ATOM    129 HO'2  RA     4      52.541  20.406  22.706  1.00  0.00           H  
ATOM    130  O3'  RA     4      51.976  19.053  21.068  1.00  0.00           O  
ATOM    131  P    RG     5      51.485  17.594  21.352  1.00  0.00           P  
ATOM    132  O1P  RG     5      52.656  16.976  22.099  1.00  0.00           O  
ATOM    133  O2P  RG     5      51.052  16.959  20.098  1.00  0.00           O  
ATOM    134  O5'  RG     5      50.221  17.768  22.361  1.00  0.00           O  
ATOM    135  C5'  RG     5      50.368  18.247  23.671  1.00  0.00           C  
ATOM    136 H5'1  RG     5      50.965  19.159  23.703  1.00  0.00           H  
ATOM    137 H5'2  RG     5      50.958  17.567  24.286  1.00  0.00           H  
ATOM    138  C4'  RG     5      49.004  18.540  24.324  1.00  0.00           C  
ATOM    139  H4'  RG     5      49.057  18.781  25.386  1.00  0.00           H  
ATOM    140  O4'  RG     5      48.294  19.594  23.666  1.00  0.00           O  
ATOM    141  C1'  RG     5      46.912  19.491  23.861  1.00  0.00           C  
ATOM    142  H1'  RG     5      46.601  20.215  24.613  1.00  0.00           H  
ATOM    143  N9   RG     5      46.298  19.605  22.467  1.00  0.00           N  
ATOM    144  C8   RG     5      46.967  19.752  21.280  1.00  0.00           C  
ATOM    145  H8   RG     5      48.022  19.526  21.225  1.00  0.00           H  
ATOM    146  N7   RG     5      46.131  19.904  20.290  1.00  0.00           N  
ATOM    147  C5   RG     5      44.815  20.090  20.869  1.00  0.00           C  
ATOM    148  C6   RG     5      43.586  20.538  20.411  1.00  0.00           C  
ATOM    149  O6   RG     5      43.329  20.880  19.244  1.00  0.00           O  
ATOM    150  N1   RG     5      42.542  20.471  21.274  1.00  0.00           N  
ATOM    151  H1   RG     5      41.653  20.620  20.819  1.00  0.00           H  
ATOM    152  C2   RG     5      42.750  20.176  22.568  1.00  0.00           C  
ATOM    153  N2   RG     5      41.628  19.851  23.215  1.00  0.00           N  
ATOM    154  H21  RG     5      40.749  19.950  22.729  1.00  0.00           H  
ATOM    155  H22  RG     5      41.763  19.426  24.121  1.00  0.00           H  
ATOM    156  N3   RG     5      43.955  19.995  23.162  1.00  0.00           N  
ATOM    157  C4   RG     5      44.955  19.881  22.217  1.00  0.00           C  
ATOM    158  C3'  RG     5      48.046  17.383  24.124  1.00  0.00           C  
ATOM    159  H3'  RG     5      47.890  17.069  23.092  1.00  0.00           H  
ATOM    160  C2'  RG     5      46.698  18.097  24.477  1.00  0.00           C  
ATOM    161 H2'1  RG     5      45.857  17.511  24.104  1.00  0.00           H  
ATOM    162  O2'  RG     5      46.483  18.243  25.887  1.00  0.00           O  
ATOM    163 HO'2  RG     5      45.547  18.226  26.100  1.00  0.00           H  
ATOM    164  O3'  RG     5      48.368  16.243  24.985  1.00  0.00           O  
ATOM    165  P    RA     6      47.874  14.778  24.739  1.00  0.00           P  
ATOM    166  O1P  RA     6      48.088  14.084  26.038  1.00  0.00           O  
ATOM    167  O2P  RA     6      48.545  14.286  23.537  1.00  0.00           O  
ATOM    168  O5'  RA     6      46.321  14.777  24.406  1.00  0.00           O  
ATOM    169  C5'  RA     6      45.396  14.881  25.445  1.00  0.00           C  
ATOM    170 H5'1  RA     6      45.510  15.722  26.129  1.00  0.00           H  
ATOM    171 H5'2  RA     6      45.532  14.053  26.142  1.00  0.00           H  
ATOM    172  C4'  RA     6      43.937  15.067  25.028  1.00  0.00           C  
ATOM    173  H4'  RA     6      43.297  14.960  25.903  1.00  0.00           H  
ATOM    174  O4'  RA     6      43.742  16.266  24.405  1.00  0.00           O  
ATOM    175  C1'  RA     6      42.613  16.157  23.492  1.00  0.00           C  
ATOM    176  H1'  RA     6      41.700  16.685  23.767  1.00  0.00           H  
ATOM    177  N9   RA     6      42.901  16.563  22.107  1.00  0.00           N  
ATOM    178  C8   RA     6      44.164  16.640  21.523  1.00  0.00           C  
ATOM    179  H8   RA     6      45.076  16.335  22.013  1.00  0.00           H  
ATOM    180  N7   RA     6      44.162  16.981  20.283  1.00  0.00           N  
ATOM    181  C5   RA     6      42.793  17.304  20.076  1.00  0.00           C  
ATOM    182  C6   RA     6      42.086  17.890  19.019  1.00  0.00           C  
ATOM    183  N6   RA     6      42.529  18.282  17.852  1.00  0.00           N  
ATOM    184  H61  RA     6      41.858  18.684  17.213  1.00  0.00           H  
ATOM    185  H62  RA     6      43.533  18.290  17.738  1.00  0.00           H  
ATOM    186  N1   RA     6      40.782  18.033  18.990  1.00  0.00           N  
ATOM    187  C2   RA     6      40.164  17.726  20.114  1.00  0.00           C  
ATOM    188  H2   RA     6      39.102  17.918  20.139  1.00  0.00           H  
ATOM    189  N3   RA     6      40.700  17.177  21.196  1.00  0.00           N  
ATOM    190  C4   RA     6      42.021  16.964  21.119  1.00  0.00           C  
ATOM    191  C3'  RA     6      43.364  14.014  24.092  1.00  0.00           C  
ATOM    192  H3'  RA     6      44.054  13.887  23.258  1.00  0.00           H  
ATOM    193  C2'  RA     6      42.125  14.745  23.581  1.00  0.00           C  
ATOM    194 H2'1  RA     6      41.839  14.406  22.585  1.00  0.00           H  
ATOM    195  O2'  RA     6      41.001  14.680  24.497  1.00  0.00           O  
ATOM    196 HO'2  RA     6      40.964  13.815  24.912  1.00  0.00           H  
ATOM    197  O3'  RA     6      43.077  12.763  24.652  1.00  0.00           O  
ATOM    198  P    RG     7      42.950  11.321  23.868  1.00  0.00           P  
ATOM    199  O1P  RG     7      42.584  10.377  24.948  1.00  0.00           O  
ATOM    200  O2P  RG     7      44.133  10.949  23.110  1.00  0.00           O  
ATOM    201  O5'  RG     7      41.771  11.504  22.857  1.00  0.00           O  
ATOM    202  C5'  RG     7      40.432  11.339  23.308  1.00  0.00           C  
ATOM    203 H5'1  RG     7      40.292  12.085  24.090  1.00  0.00           H  
ATOM    204 H5'2  RG     7      40.142  10.345  23.650  1.00  0.00           H  
ATOM    205  C4'  RG     7      39.449  11.705  22.174  1.00  0.00           C  
ATOM    206  H4'  RG     7      38.418  11.557  22.495  1.00  0.00           H  
ATOM    207  O4'  RG     7      39.604  13.051  21.729  1.00  0.00           O  
ATOM    208  C1'  RG     7      39.417  13.103  20.361  1.00  0.00           C  
ATOM    209  H1'  RG     7      38.662  13.845  20.097  1.00  0.00           H  
ATOM    210  N9   RG     7      40.668  13.408  19.677  1.00  0.00           N  
ATOM    211  C8   RG     7      41.963  13.103  20.138  1.00  0.00           C  
ATOM    212  H8   RG     7      42.108  12.476  21.006  1.00  0.00           H  
ATOM    213  N7   RG     7      42.945  13.548  19.416  1.00  0.00           N  
ATOM    214  C5   RG     7      42.314  14.295  18.400  1.00  0.00           C  
ATOM    215  C6   RG     7      42.849  15.049  17.243  1.00  0.00           C  
ATOM    216  O6   RG     7      43.986  15.119  16.743  1.00  0.00           O  
ATOM    217  N1   RG     7      41.882  15.594  16.423  1.00  0.00           N  
ATOM    218  H1   RG     7      42.294  16.151  15.688  1.00  0.00           H  
ATOM    219  C2   RG     7      40.526  15.512  16.756  1.00  0.00           C  
ATOM    220  N2   RG     7      39.633  16.129  16.061  1.00  0.00           N  
ATOM    221  H21  RG     7      39.882  16.908  15.468  1.00  0.00           H  
ATOM    222  H22  RG     7      38.687  16.034  16.401  1.00  0.00           H  
ATOM    223  N3   RG     7      39.995  14.820  17.763  1.00  0.00           N  
ATOM    224  C4   RG     7      40.930  14.190  18.509  1.00  0.00           C  
ATOM    225  C3'  RG     7      39.544  10.776  20.969  1.00  0.00           C  
ATOM    226  H3'  RG     7      40.557  10.578  20.617  1.00  0.00           H  
ATOM    227  C2'  RG     7      38.988  11.659  19.919  1.00  0.00           C  
ATOM    228 H2'1  RG     7      39.336  11.390  18.921  1.00  0.00           H  
ATOM    229  O2'  RG     7      37.558  11.487  19.927  1.00  0.00           O  
ATOM    230 HO'2  RG     7      37.437  10.537  19.872  1.00  0.00           H  
ATOM    231  O3'  RG     7      38.983   9.552  21.296  1.00  0.00           O  
ATOM    232  P   RC3     8      39.121   8.272  20.322  1.00  0.00           P  
ATOM    233  O1P RC3     8      38.484   8.602  19.060  1.00  0.00           O  
ATOM    234  O2P RC3     8      38.625   7.134  21.123  1.00  0.00           O  
ATOM    235  O5' RC3     8      40.661   8.128  19.976  1.00  0.00           O  
ATOM    236  C5' RC3     8      41.304   6.960  19.650  1.00  0.00           C  
ATOM    237 H5'1 RC3     8      41.032   6.527  18.687  1.00  0.00           H  
ATOM    238 H5'2 RC3     8      41.133   6.215  20.427  1.00  0.00           H  
ATOM    239  C4' RC3     8      42.786   7.141  19.534  1.00  0.00           C  
ATOM    240  H4' RC3     8      43.234   6.150  19.460  1.00  0.00           H  
ATOM    241  O4' RC3     8      42.957   7.876  18.297  1.00  0.00           O  
ATOM    242  C1' RC3     8      43.697   9.083  18.572  1.00  0.00           C  
ATOM    243  H1' RC3     8      44.754   8.983  18.325  1.00  0.00           H  
ATOM    244  N1  RC3     8      43.065  10.203  17.756  1.00  0.00           N  
ATOM    245  C6  RC3     8      41.720  10.319  17.603  1.00  0.00           C  
ATOM    246  H6  RC3     8      40.979   9.704  18.092  1.00  0.00           H  
ATOM    247  C5  RC3     8      41.189  11.119  16.748  1.00  0.00           C  
ATOM    248  H5  RC3     8      40.123  11.216  16.606  1.00  0.00           H  
ATOM    249  C4  RC3     8      42.051  11.896  15.909  1.00  0.00           C  
ATOM    250  N4  RC3     8      41.670  12.733  15.036  1.00  0.00           N  
ATOM    251  H41 RC3     8      40.738  12.584  14.678  1.00  0.00           H  
ATOM    252  H42 RC3     8      42.334  13.365  14.612  1.00  0.00           H  
ATOM    253  N3  RC3     8      43.389  11.859  16.068  1.00  0.00           N  
ATOM    254  C2  RC3     8      43.890  11.019  17.011  1.00  0.00           C  
ATOM    255  O2  RC3     8      45.095  10.927  17.020  1.00  0.00           O  
ATOM    256  C3' RC3     8      43.457   7.842  20.695  1.00  0.00           C  
ATOM    257  H3' RC3     8      42.944   7.921  21.654  1.00  0.00           H  
ATOM    258  C2' RC3     8      43.614   9.327  20.082  1.00  0.00           C  
ATOM    259 H2'1 RC3     8      42.691   9.860  20.308  1.00  0.00           H  
ATOM    260  O2' RC3     8      44.601  10.181  20.651  1.00  0.00           O  
ATOM    261 HO'2 RC3     8      44.339  10.311  21.565  1.00  0.00           H  
ATOM    262  O3' RC3     8      44.720   7.206  20.920  1.00  0.00           O  
ATOM    263  H3T RC3     8      45.001   7.597  21.750  1.00  0.00           H  
TER     264      RC3     8
ATOM    264  K+   K+     9      19.184  34.903  22.640  1.00  0.00           K  
TER     265       K+     9
ATOM    265  K+   K+    10       4.889  39.243  20.224  1.00  0.00           K  
TER     266       K+    10
ATOM    266  K+   K+    11      47.986  32.203  18.114  1.00  0.00           K  
TER     267       K+    11
ATOM    267  K+   K+    12      38.376  27.306  23.825  1.00  0.00           K  
TER     268       K+    12
ATOM    268  K+   K+    13      23.843  12.931  15.426  1.00  0.00           K  
TER     269       K+    13
ATOM    269  K+   K+    14      32.672  59.543  40.697  1.00  0.00           K  
TER     270       K+    14
ATOM    270  K+   K+    15      47.549  26.734  26.453  1.00  0.00           K  
TER     271       K+    15
ATOM    271  K+   K+    16      56.143  48.844  47.444  1.00  0.00           K  
TER     272       K+    16
ATOM    272  K+   K+    17       1.619  39.389  35.820  1.00  0.00           K  
TER     273       K+    17
ATOM    273  K+   K+    18       7.980  16.702  49.239  1.00  0.00           K  
TER     274       K+    18
ATOM    274  K+   K+    19       2.982  38.557  54.869  1.00  0.00           K  
TER     275       K+    19
ATOM    275  K+   K+    20      38.467   9.831  28.449  1.00  0.00           K  
TER     276       K+    20
ATOM    276  K+   K+    21       3.530  43.185  11.768  1.00  0.00           K  
TER     277       K+    21
ATOM    277  K+   K+    22      35.722  44.143   6.227  1.00  0.00           K  
TER     278       K+    22
ATOM    278  K+   K+    23      15.409  13.565  16.397  1.00  0.00           K  
TER     279       K+    23
ATOM    279  K+   K+    24      27.809  24.641   3.054  1.00  0.00           K  
TER     280       K+    24
ATOM    280  K+   K+    25      29.326  12.904   4.340  1.00  0.00           K  
TER     281       K+    25
ATOM    281  K+   K+    26      32.184  45.062  26.284  1.00  0.00           K  
TER     282       K+    26
ATOM    282  K+   K+    27      55.357  15.707   9.105  1.00  0.00           K  
TER     283       K+    27
ATOM    283  K+   K+    28      47.555  44.421  15.472  1.00  0.00           K  
TER     284       K+    28
ATOM    284  K+   K+    29      19.918  31.106  33.171  1.00  0.00           K  
TER     285       K+    29
ATOM    285  K+   K+    30      42.396  54.673  42.173  1.00  0.00           K  
TER     286       K+    30
ATOM    286  K+   K+    31      26.490   4.488   6.263  1.00  0.00           K  
TER     287       K+    31
ATOM    287  K+   K+    32      45.912  26.690   3.959  1.00  0.00           K  
TER     288       K+    32
ATOM    288  K+   K+    33      20.200  48.776   5.392  1.00  0.00           K  
TER     289       K+    33
ATOM    289  K+   K+    34      52.944  47.075  18.127  1.00  0.00           K  
TER     290       K+    34
ATOM    290  K+   K+    35      16.963  29.288  50.084  1.00  0.00           K  
TER     291       K+    35
ATOM    291  K+   K+    36      56.456  55.695  29.803  1.00  0.00           K  
TER     292       K+    36
ATOM    292  K+   K+    37      51.392  49.803  50.222  1.00  0.00           K  
TER     293       K+    37
ATOM    293  K+   K+    38      34.395  24.500  52.865  1.00  0.00           K  
TER     294       K+    38
ATOM    294  K+   K+    39      28.275  33.548  11.375  1.00  0.00           K  
TER     295       K+    39
ATOM    295  K+   K+    40      45.975  53.677   7.537  1.00  0.00           K  
TER     296       K+    40
ATOM    296  K+   K+    41      10.530  45.165  49.206  1.00  0.00           K  
TER     297       K+    41
ATOM    297  K+   K+    42      20.609  53.485  48.145  1.00  0.00           K  
TER     298       K+    42
ATOM    298  K+   K+    43      49.749   4.928  58.518  1.00  0.00           K  
TER     299       K+    43
ATOM    299  K+   K+    44      50.331  45.657  30.578  1.00  0.00           K  
TER     300       K+    44
ATOM    300  K+   K+    45      41.754  34.479  31.278  1.00  0.00           K  
TER     301       K+    45
ATOM    301  K+   K+    46       4.753  19.707  38.851  1.00  0.00           K  
TER     302       K+    46
ATOM    302  K+   K+    47      44.612  27.583  48.728  1.00  0.00           K  
TER     303       K+    47
ATOM    303  K+   K+    48      38.303  35.802   0.867  1.00  0.00           K  
TER     304       K+    48
ATOM    304  K+   K+    49      28.288  35.621  59.198  1.00  0.00           K  
TER     305       K+    49
ATOM    305  K+   K+    50      16.165  18.040  47.341  1.00  0.00           K  
TER     306       K+    50
ATOM    306  K+   K+    51       4.361   0.449   0.874  1.00  0.00           K  
TER     307       K+    51
ATOM    307  K+   K+    52      52.826  10.780  30.571  1.00  0.00           K  
TER     308       K+    52
ATOM    308  K+   K+    53      11.529  21.140  28.305  1.00  0.00           K  
TER     309       K+    53
ATOM    309  K+   K+    54       1.453  10.660  28.647  1.00  0.00           K  
TER     310       K+    54
ATOM    310  K+   K+    55      53.644   4.798   7.506  1.00  0.00           K  
TER     311       K+    55
ATOM    311  K+   K+    56      10.676  36.406  28.405  1.00  0.00           K  
TER     312       K+    56
ATOM    312  K+   K+    57      14.715  25.607  24.654  1.00  0.00           K  
TER     313       K+    57
ATOM    313  K+   K+    58      22.982  26.806  43.892  1.00  0.00           K  
TER     314       K+    58
ATOM    314  K+   K+    59       5.608  11.841  42.977  1.00  0.00           K  
TER     315       K+    59
ATOM    315  K+   K+    60       2.903   2.710  54.513  1.00  0.00           K  
TER     316       K+    60
ATOM    316  K+   K+    61      32.704   7.915  12.591  1.00  0.00           K  
TER     317       K+    61
ATOM    317  K+   K+    62      21.688  39.209  49.457  1.00  0.00           K  
TER     318       K+    62
ATOM    318  K+   K+    63      48.647  17.857  31.661  1.00  0.00           K  
TER     319       K+    63
ATOM    319  K+   K+    64      45.955  11.323  43.367  1.00  0.00           K  
TER     320       K+    64
ATOM    320  K+   K+    65      36.372  47.050  47.924  1.00  0.00           K  
TER     321       K+    65
ATOM    321  K+   K+    66      58.409  23.373  56.935  1.00  0.00           K  
TER     322       K+    66
ATOM    322  K+   K+    67      30.491  39.984  13.755  1.00  0.00           K  
TER     323       K+    67
ATOM    323  K+   K+    68      42.102  35.474   5.711  1.00  0.00           K  
TER     324       K+    68
ATOM    324  K+   K+    69      36.333  59.801  49.622  1.00  0.00           K  
TER     325       K+    69
ATOM    325  K+   K+    70       0.298  20.801  52.148  1.00  0.00           K  
TER     326       K+    70
ATOM    326  K+   K+    71      46.308   9.490  15.262  1.00  0.00           K  
TER     327       K+    71
ATOM    327  K+   K+    72      47.937   4.948  24.467  1.00  0.00           K  
TER     328       K+    72
ATOM    328  K+   K+    73       8.599  12.603  18.087  1.00  0.00           K  
TER     329       K+    73
ATOM    329  K+   K+    74      46.374  15.972  19.287  1.00  0.00           K  
TER     330       K+    74
ATOM    330  K+   K+    75      36.169  54.124  59.118  1.00  0.00           K  
TER     331       K+    75
ATOM    331  K+   K+    76      12.400  38.121  43.860  1.00  0.00           K  
TER     332       K+    76
ATOM    332  K+   K+    77      30.837  52.386  36.500  1.00  0.00           K  
TER     333       K+    77
ATOM    333  K+   K+    78      21.537   6.857  44.734  1.00  0.00           K  
TER     334       K+    78
ATOM    334  K+   K+    79      24.148   7.160  18.956  1.00  0.00           K  
TER     335       K+    79
ATOM    335  K+   K+    80       7.638  21.631   2.612  1.00  0.00           K  
TER     336       K+    80
ATOM    336  K+   K+    81      38.539  47.061  41.936  1.00  0.00           K  
TER     337       K+    81
ATOM    337  K+   K+    82      49.434   9.239  25.381  1.00  0.00           K  
TER     338       K+    82
ATOM    338  K+   K+    83      15.799  40.677  11.804  1.00  0.00           K  
TER     339       K+    83
ATOM    339  K+   K+    84      57.610  38.739  44.547  1.00  0.00           K  
TER     340       K+    84
ATOM    340  K+   K+    85      48.487  31.105  14.335  1.00  0.00           K  
TER     341       K+    85
ATOM    341  K+   K+    86      59.788   6.961  15.203  1.00  0.00           K  
TER     342       K+    86
ATOM    342  K+   K+    87      12.738  45.453  42.283  1.00  0.00           K  
TER     343       K+    87
ATOM    343  K+   K+    88      57.257   5.788  33.787  1.00  0.00           K  
TER     344       K+    88
ATOM    344  K+   K+    89       7.209  54.453  30.890  1.00  0.00           K  
TER     345       K+    89
ATOM    345  K+   K+    90       3.562  50.236  14.166  1.00  0.00           K  
TER     346       K+    90
ATOM    346  K+   K+    91      20.356  24.440  14.480  1.00  0.00           K  
TER     347       K+    91
ATOM    347  K+   K+    92      56.710   1.857  32.084  1.00  0.00           K  
TER     348       K+    92
ATOM    348  K+   K+    93      43.006  56.921  10.729  1.00  0.00           K  
TER     349       K+    93
ATOM    349  K+   K+    94      15.185  45.617  27.003  1.00  0.00           K  
TER     350       K+    94
ATOM    350  K+   K+    95      29.363  31.042   5.231  1.00  0.00           K  
TER     351       K+    95
ATOM    351  K+   K+    96      20.895  52.673  25.626  1.00  0.00           K  
TER     352       K+    96
ATOM    352  K+   K+    97      47.141  16.844  52.709  1.00  0.00           K  
TER     353       K+    97
ATOM    353  K+   K+    98      29.625  25.353  27.779  1.00  0.00           K  
TER     354       K+    98
ATOM    354  K+   K+    99      42.382  30.661  39.702  1.00  0.00           K  
TER     355       K+    99
ATOM    355  K+   K+   100      21.428   5.179  27.776  1.00  0.00           K  
TER     356       K+   100
ATOM    356  K+   K+   101      36.575  19.098  41.441  1.00  0.00           K  
TER     357       K+   101
ATOM    357  K+   K+   102      12.086  52.249  42.749  1.00  0.00           K  
TER     358       K+   102
ATOM    358  K+   K+   103       2.071  52.990  25.767  1.00  0.00           K  
TER     359       K+   103
ATOM    359  K+   K+   104       4.516  31.767   0.681  1.00  0.00           K  
TER     360       K+   104
ATOM    360  K+   K+   105      25.941  18.508  46.576  1.00  0.00           K  
TER     361       K+   105
ATOM    361  K+   K+   106      50.404  33.022  48.492  1.00  0.00           K  
TER     362       K+   106
ATOM    362  K+   K+   107      22.533  55.766  23.290  1.00  0.00           K  
TER     363       K+   107
ATOM    363  K+   K+   108      23.480   5.915  56.694  1.00  0.00           K  
TER     364       K+   108
ATOM    364  K+   K+   109      37.057  50.104   7.967  1.00  0.00           K  
TER     365       K+   109
ATOM    365  K+   K+   110      55.370   2.072  23.168  1.00  0.00           K  
TER     366       K+   110
ATOM    366  K+   K+   111      47.360  37.617  36.885  1.00  0.00           K  
TER     367       K+   111
ATOM    367  K+   K+   112       3.810  41.585  59.011  1.00  0.00           K  
TER     368       K+   112
ATOM    368  K+   K+   113      33.316   3.748  25.841  1.00  0.00           K  
TER     369       K+   113
ATOM    369  K+   K+   114      57.580  35.375  33.887  1.00  0.00           K  
TER     370       K+   114
ATOM    370  K+   K+   115       8.941  39.951   9.796  1.00  0.00           K  
TER     371       K+   115
ATOM    371  K+   K+   116       1.720  40.094  15.557  1.00  0.00           K  
TER     372       K+   116
ATOM    372  K+   K+   117      45.657  21.565  17.829  1.00  0.00           K  
TER     373       K+   117
ATOM    373  K+   K+   118      13.275   4.693  21.649  1.00  0.00           K  
TER     374       K+   118
ATOM    374  K+   K+   119      20.055  40.506  32.548  1.00  0.00           K  
TER     375       K+   119
ATOM    375  K+   K+   120      13.804  29.645  13.363  1.00  0.00           K  
TER     376       K+   120
ATOM    376  K+   K+   121      17.476  43.782  56.937  1.00  0.00           K  
TER     377       K+   121
ATOM    377  K+   K+   122      20.988  48.995  14.923  1.00  0.00           K  
TER     378       K+   122
ATOM    378  K+   K+   123      31.511   6.185  56.943  1.00  0.00           K  
TER     379       K+   123
ATOM    379  K+   K+   124      59.623  12.896  46.984  1.00  0.00           K  
TER     380       K+   124
ATOM    380  K+   K+   125      25.260  52.614  34.906  1.00  0.00           K  
TER     381       K+   125
ATOM    381  K+   K+   126      28.941  21.544  35.740  1.00  0.00           K  
TER     382       K+   126
ATOM    382  K+   K+   127      17.120  14.484  34.818  1.00  0.00           K  
TER     383       K+   127
ATOM    383  K+   K+   128      11.445  12.498  59.386  1.00  0.00           K  
TER     384       K+   128
ATOM    384  K+   K+   129       8.617  25.662  54.479  1.00  0.00           K  
TER     385       K+   129
ATOM    385  K+   K+   130      35.997  10.656  43.631  1.00  0.00           K  
TER     386       K+   130
ATOM    386  K+   K+   131      29.336  15.272  46.441  1.00  0.00           K  
TER     387       K+   131
ATOM    387  K+   K+   132      26.571   6.247  37.336  1.00  0.00           K  
TER     388       K+   132
ATOM    388  K+   K+   133      49.600  50.758  17.064  1.00  0.00           K  
TER     389       K+   133
ATOM    389  K+   K+   134       2.070  20.847  28.469  1.00  0.00           K  
TER     390       K+   134
ATOM    390  K+   K+   135      35.694  41.574   2.587  1.00  0.00           K  
TER     391       K+   135
ATOM    391  K+   K+   136      58.948   9.184   2.165  1.00  0.00           K  
TER     392       K+   136
ATOM    392  K+   K+   137      45.548  13.366  15.607  1.00  0.00           K  
TER     393       K+   137
ATOM    393  K+   K+   138      29.633  32.295  34.853  1.00  0.00           K  
TER     394       K+   138
ATOM    394  K+   K+   139      39.239  30.680  27.734  1.00  0.00           K  
TER     395       K+   139
ATOM    395  K+   K+   140      32.172   5.564  47.307  1.00  0.00           K  
TER     396       K+   140
ATOM    396  K+   K+   141       5.937  20.686  21.223  1.00  0.00           K  
TER     397       K+   141
ATOM    397  K+   K+   142      40.202  42.172  51.718  1.00  0.00           K  
TER     398       K+   142
ATOM    398  K+   K+   143      39.884  10.859   1.322  1.00  0.00           K  
TER     399       K+   143
ATOM    399  K+   K+   144      31.807   7.782  40.380  1.00  0.00           K  
TER     400       K+   144
ATOM    400  K+   K+   145      52.828  12.079   8.592  1.00  0.00           K  
TER     401       K+   145
ATOM    401  K+   K+   146      40.453  55.338  32.039  1.00  0.00           K  
TER     402       K+   146
ATOM    402  K+   K+   147      51.093  53.217  11.836  1.00  0.00           K  
TER     403       K+   147
ATOM    403  K+   K+   148      37.430  28.573   8.439  1.00  0.00           K  
TER     404       K+   148
ATOM    404  K+   K+   149      45.975  18.163  38.986  1.00  0.00           K  
TER     405       K+   149
ATOM    405  K+   K+   150      59.455  51.131  53.737  1.00  0.00           K  
TER     406       K+   150
ATOM    406  K+   K+   151      32.975  41.253   8.267  1.00  0.00           K  
TER     407       K+   151
ATOM    407  K+   K+   152      60.045  52.888  29.744  1.00  0.00           K  
TER     408       K+   152
ATOM    408  Cl- Cl-   153      24.777   2.238  26.777  1.00  0.00          CL  
TER     409      Cl-   153
ATOM    409  Cl- Cl-   154      14.754  42.822   3.210  1.00  0.00          CL  
TER     410      Cl-   154
ATOM    410  Cl- Cl-   155      54.564  41.393  46.975  1.00  0.00          CL  
TER     411      Cl-   155
ATOM    411  Cl- Cl-   156       4.024  59.149  29.901  1.00  0.00          CL  
TER     412      Cl-   156
ATOM    412  Cl- Cl-   157      31.045  44.325  16.029  1.00  0.00          CL  
TER     413      Cl-   157
ATOM    413  Cl- Cl-   158       3.793  35.732  45.492  1.00  0.00          CL  
TER     414      Cl-   158
ATOM    414  Cl- Cl-   159      19.652  27.001  11.894  1.00  0.00          CL  
TER     415      Cl-   159
ATOM    415  Cl- Cl-   160       6.600  49.561  32.585  1.00  0.00          CL  
TER     416      Cl-   160
ATOM    416  Cl- Cl-   161       6.333  35.856  16.059  1.00  0.00          CL  
TER     417      Cl-   161
ATOM    417  Cl- Cl-   162      54.540  17.664  38.143  1.00  0.00          CL  
TER     418      Cl-   162
ATOM    418  Cl- Cl-   163      14.806   4.364  25.902  1.00  0.00          CL  
TER     419      Cl-   163
ATOM    419  Cl- Cl-   164       1.821  47.544  48.041  1.00  0.00          CL  
TER     420      Cl-   164
ATOM    420  Cl- Cl-   165       4.292  34.845  31.988  1.00  0.00          CL  
TER     421      Cl-   165
ATOM    421  Cl- Cl-   166      23.815  27.507  20.923  1.00  0.00          CL  
TER     422      Cl-   166
ATOM    422  Cl- Cl-   167       5.028  23.612  57.003  1.00  0.00          CL  
TER     423      Cl-   167
ATOM    423  Cl- Cl-   168      35.247  15.511   0.746  1.00  0.00          CL  
TER     424      Cl-   168
ATOM    424  Cl- Cl-   169      56.338  15.345  50.635  1.00  0.00          CL  
TER     425      Cl-   169
ATOM    425  Cl- Cl-   170      44.692   8.081   6.700  1.00  0.00          CL  
TER     426      Cl-   170
ATOM    426  Cl- Cl-   171      10.200  37.751  59.160  1.00  0.00          CL  
TER     427      Cl-   171
ATOM    427  Cl- Cl-   172      49.420  35.664  14.562  1.00  0.00          CL  
TER     428      Cl-   172
ATOM    428  Cl- Cl-   173      28.998   3.312   2.136  1.00  0.00          CL  
TER     429      Cl-   173
ATOM    429  Cl- Cl-   174      31.021   3.306  52.614  1.00  0.00          CL  
TER     430      Cl-   174
ATOM    430  Cl- Cl-   175      38.812  31.782   5.566  1.00  0.00          CL  
TER     431      Cl-   175
ATOM    431  Cl- Cl-   176      41.291   9.359  56.225  1.00  0.00          CL  
TER     432      Cl-   176
ATOM    432  Cl- Cl-   177      27.040   6.671  46.152  1.00  0.00          CL  
TER     433      Cl-   177
ATOM    433  Cl- Cl-   178      38.975  33.397  26.296  1.00  0.00          CL  
TER     434      Cl-   178
ATOM    434  Cl- Cl-   179      43.025  14.076  47.668  1.00  0.00          CL  
TER     435      Cl-   179
ATOM    435  Cl- Cl-   180      31.751  36.101  13.465  1.00  0.00          CL  
TER     436      Cl-   180
ATOM    436  Cl- Cl-   181      47.796  35.967  27.184  1.00  0.00          CL  
TER     437      Cl-   181
ATOM    437  Cl- Cl-   182      48.874  32.095  43.297  1.00  0.00          CL  
TER     438      Cl-   182
ATOM    438  Cl- Cl-   183      22.392   3.980  51.047  1.00  0.00          CL  
TER     439      Cl-   183
ATOM    439  Cl- Cl-   184      20.027  23.048  53.827  1.00  0.00          CL  
TER     440      Cl-   184
ATOM    440  Cl- Cl-   185      41.297  29.865  11.037  1.00  0.00          CL  
TER     441      Cl-   185
ATOM    441  Cl- Cl-   186      42.995   1.522  34.526  1.00  0.00          CL  
TER     442      Cl-   186
ATOM    442  Cl- Cl-   187       1.419  42.228  26.463  1.00  0.00          CL  
TER     443      Cl-   187
ATOM    443  Cl- Cl-   188      40.748  53.327   2.942  1.00  0.00          CL  
TER     444      Cl-   188
ATOM    444  Cl- Cl-   189      28.501  29.004  30.119  1.00  0.00          CL  
TER     445      Cl-   189
ATOM    445  Cl- Cl-   190      54.742   1.009  34.870  1.00  0.00          CL  
TER     446      Cl-   190
ATOM    446  Cl- Cl-   191      52.610   7.715  29.690  1.00  0.00          CL  
TER     447      Cl-   191
ATOM    447  Cl- Cl-   192      28.759  30.473  40.436  1.00  0.00          CL  
TER     448      Cl-   192
ATOM    448  Cl- Cl-   193      28.053  11.784  13.353  1.00  0.00          CL  
TER     449      Cl-   193
ATOM    449  Cl- Cl-   194      55.512  41.288  11.601  1.00  0.00          CL  
TER     450      Cl-   194
ATOM    450  Cl- Cl-   195      39.018  21.725  18.032  1.00  0.00          CL  
TER     451      Cl-   195
ATOM    451  Cl- Cl-   196       8.868  48.036  42.455  1.00  0.00          CL  
TER     452      Cl-   196
ATOM    452  Cl- Cl-   197      10.404  39.045  19.191  1.00  0.00          CL  
TER     453      Cl-   197
ATOM    453  Cl- Cl-   198      58.611  55.764  25.856  1.00  0.00          CL  
TER     454      Cl-   198
ATOM    454  Cl- Cl-   199       4.569  26.365  25.228  1.00  0.00          CL  
TER     455      Cl-   199
ATOM    455  Cl- Cl-   200      24.413  13.045  48.782  1.00  0.00          CL  
TER     456      Cl-   200
ATOM    456  Cl- Cl-   201       4.701  18.785  56.524  1.00  0.00          CL  
TER     457      Cl-   201
ATOM    457  Cl- Cl-   202      41.422  32.547  21.568  1.00  0.00          CL  
TER     458      Cl-   202
ATOM    458  Cl- Cl-   203      20.714  41.737  14.274  1.00  0.00          CL  
TER     459      Cl-   203
ATOM    459  Cl- Cl-   204      25.998  51.271  40.324  1.00  0.00          CL  
TER     460      Cl-   204
ATOM    460  Cl- Cl-   205      18.113  27.248  55.559  1.00  0.00          CL  
TER     461      Cl-   205
ATOM    461  Cl- Cl-   206      35.502  40.254  39.731  1.00  0.00          CL  
TER     462      Cl-   206
ATOM    462  Cl- Cl-   207      56.795  44.632  25.922  1.00  0.00          CL  
TER     463      Cl-   207
ATOM    463  Cl- Cl-   208      49.650   2.327  50.320  1.00  0.00          CL  
TER     464      Cl-   208
ATOM    464  Cl- Cl-   209      34.840  51.679  38.698  1.00  0.00          CL  
TER     465      Cl-   209
ATOM    465  Cl- Cl-   210      25.623  37.158   3.614  1.00  0.00          CL  
TER     466      Cl-   210
ATOM    466  Cl- Cl-   211       5.777  46.194  10.421  1.00  0.00          CL  
TER     467      Cl-   211
ATOM    467  Cl- Cl-   212      27.574  13.385  18.511  1.00  0.00          CL  
TER     468      Cl-   212
ATOM    468  Cl- Cl-   213      22.653  12.796  29.614  1.00  0.00          CL  
TER     469      Cl-   213
ATOM    469  Cl- Cl-   214      24.102  53.746   9.289  1.00  0.00          CL  
TER     470      Cl-   214
ATOM    470  Cl- Cl-   215       0.063  49.470  17.740  1.00  0.00          CL  
TER     471      Cl-   215
ATOM    471  Cl- Cl-   216      42.499  52.028  46.066  1.00  0.00          CL  
TER     472      Cl-   216
ATOM    472  Cl- Cl-   217      11.956  13.504  49.596  1.00  0.00          CL  
TER     473      Cl-   217
ATOM    473  Cl- Cl-   218      30.874  33.003   7.190  1.00  0.00          CL  
TER     474      Cl-   218
ATOM    474  Cl- Cl-   219       4.598  53.416   8.829  1.00  0.00          CL  
TER     475      Cl-   219
ATOM    475  Cl- Cl-   220      15.207  52.720  27.119  1.00  0.00          CL  
TER     476      Cl-   220
ATOM    476  Cl- Cl-   221       3.363  23.370  50.315  1.00  0.00          CL  
TER     477      Cl-   221
ATOM    477  Cl- Cl-   222      51.086  49.525  24.463  1.00  0.00          CL  
TER     478      Cl-   222
ATOM    478  Cl- Cl-   223       2.538  16.332  47.281  1.00  0.00          CL  
TER     479      Cl-   223
ATOM    479  Cl- Cl-   224      44.018  34.807   0.498  1.00  0.00          CL  
TER     480      Cl-   224
ATOM    480  Cl- Cl-   225      31.967  17.438  39.996  1.00  0.00          CL  
TER     481      Cl-   225
ATOM    481  Cl- Cl-   226      38.241  34.505  54.065  1.00  0.00          CL  
TER     482      Cl-   226
ATOM    482  Cl- Cl-   227      43.475  56.330  36.560  1.00  0.00          CL  
TER     483      Cl-   227
ATOM    483  Cl- Cl-   228      14.798   8.408  15.269  1.00  0.00          CL  
TER     484      Cl-   228
ATOM    484  Cl- Cl-   229       6.987  24.069   8.598  1.00  0.00          CL  
TER     485      Cl-   229
ATOM    485  Cl- Cl-   230      22.983  52.066   2.234  1.00  0.00          CL  
TER     486      Cl-   230
ATOM    486  Cl- Cl-   231      20.268  46.001   9.557  1.00  0.00          CL  
TER     487      Cl-   231
ATOM    487  Cl- Cl-   232      28.081  52.213  23.510  1.00  0.00          CL  
TER     488      Cl-   232
ATOM    488  Cl- Cl-   233      52.306  43.477  42.399  1.00  0.00          CL  
TER     489      Cl-   233
ATOM    489  Cl- Cl-   234      42.900  26.101  52.118  1.00  0.00          CL  
TER     490      Cl-   234
ATOM    490  Cl- Cl-   235      44.392  28.094  41.435  1.00  0.00          CL  
TER     491      Cl-   235
ATOM    491  Cl- Cl-   236       0.232   5.927  59.135  1.00  0.00          CL  
TER     492      Cl-   236
ATOM    492  Cl- Cl-   237      20.263   0.678  45.407  1.00  0.00          CL  
TER     493      Cl-   237
ATOM    493  Cl- Cl-   238      57.884  47.101  42.862  1.00  0.00          CL  
TER     494      Cl-   238
ATOM    494  Cl- Cl-   239      29.653   6.628  38.539  1.00  0.00          CL  
TER     495      Cl-   239
ATOM    495  Cl- Cl-   240      15.242  21.785  33.429  1.00  0.00          CL  
TER     496      Cl-   240
ATOM    496  Cl- Cl-   241      38.322   3.431  43.699  1.00  0.00          CL  
TER     497      Cl-   241
ATOM    497  Cl- Cl-   242      40.007  40.982  47.155  1.00  0.00          CL  
TER     498      Cl-   242
ATOM    498  Cl- Cl-   243      22.071  21.462  22.260  1.00  0.00          CL  
TER     499      Cl-   243
ATOM    499  Cl- Cl-   244      19.390  44.757  34.213  1.00  0.00          CL  
TER     500      Cl-   244
ATOM    500  Cl- Cl-   245      10.769  32.663   4.922  1.00  0.00          CL  
TER     501      Cl-   245
ATOM    501  Cl- Cl-   246      21.384  18.791  31.712  1.00  0.00          CL  
TER     502      Cl-   246
ATOM    502  Cl- Cl-   247       3.657   1.866  46.823  1.00  0.00          CL  
TER     503      Cl-   247
ATOM    503  Cl- Cl-   248      41.759  25.490  33.061  1.00  0.00          CL  
TER     504      Cl-   248
ATOM    504  Cl- Cl-   249       6.693  57.167   5.862  1.00  0.00          CL  
TER     505      Cl-   249
ATOM    505  Cl- Cl-   250      29.320   1.017  37.835  1.00  0.00          CL  
TER     506      Cl-   250
ATOM    506  Cl- Cl-   251      60.348  40.510   8.806  1.00  0.00          CL  
TER     507      Cl-   251
ATOM    507  Cl- Cl-   252      50.572  40.055   4.800  1.00  0.00          CL  
TER     508      Cl-   252
ATOM    508  Cl- Cl-   253       1.549  10.387  36.347  1.00  0.00          CL  
TER     509      Cl-   253
ATOM    509  Cl- Cl-   254      15.399   4.997  53.084  1.00  0.00          CL  
TER     510      Cl-   254
ATOM    510  Cl- Cl-   255      48.545   1.035  16.800  1.00  0.00          CL  
TER     511      Cl-   255
ATOM    511  Cl- Cl-   256      52.359  24.193  51.851  1.00  0.00          CL  
TER     512      Cl-   256
ATOM    512  Cl- Cl-   257       0.808  46.657  52.746  1.00  0.00          CL  
TER     513      Cl-   257
ATOM    513  Cl- Cl-   258      51.504   7.747  20.844  1.00  0.00          CL  
TER     514      Cl-   258
ATOM    514  Cl- Cl-   259       3.440   0.761  15.396  1.00  0.00          CL  
TER     515      Cl-   259
ATOM    515  Cl- Cl-   260      14.124  39.745  27.331  1.00  0.00          CL  
TER     516      Cl-   260
ATOM    516  Cl- Cl-   261      19.520  45.887  48.611  1.00  0.00          CL  
TER     517      Cl-   261
ATOM    517  Cl- Cl-   262      57.866  16.437   4.344  1.00  0.00          CL  
TER     518      Cl-   262
ATOM    518  Cl- Cl-   263       1.158  34.733  17.876  1.00  0.00          CL  
TER     519      Cl-   263
ATOM    519  Cl- Cl-   264      39.369  38.335   1.884  1.00  0.00          CL  
TER     520      Cl-   264
ATOM    520  Cl- Cl-   265      26.491  49.496  51.754  1.00  0.00          CL  
TER     521      Cl-   265
ATOM    521  Cl- Cl-   266      22.808  37.824  24.956  1.00  0.00          CL  
TER     522      Cl-   266
ATOM    522  Cl- Cl-   267      21.806  34.444   2.677  1.00  0.00          CL  
TER     523      Cl-   267
ATOM    523  Cl- Cl-   268      60.225  41.842  52.818  1.00  0.00          CL  
TER     524      Cl-   268
ATOM    524  Cl- Cl-   269      14.160  41.468  49.073  1.00  0.00          CL  
TER     525      Cl-   269
ATOM    525  Cl- Cl-   270      45.735  52.127  11.138  1.00  0.00          CL  
TER     526      Cl-   270
ATOM    526  Cl- Cl-   271      38.371  27.696   1.162  1.00  0.00          CL  
TER     527      Cl-   271
ATOM    527  Cl- Cl-   272      53.288  18.416  45.731  1.00  0.00          CL  
TER     528      Cl-   272
ATOM    528  Cl- Cl-   273       0.111   9.523   5.824  1.00  0.00          CL  
TER     529      Cl-   273
ATOM    529  Cl- Cl-   274      17.281  36.771  53.179  1.00  0.00          CL  
TER     530      Cl-   274
ATOM    530  Cl- Cl-   275      51.688  44.297  50.244  1.00  0.00          CL  
TER     531      Cl-   275
ATOM    531  Cl- Cl-   276      40.734  11.469   6.393  1.00  0.00          CL  
TER     532      Cl-   276
ATOM    532  Cl- Cl-   277      30.333  22.353  49.824  1.00  0.00          CL  
TER     533      Cl-   277
ATOM    533  Cl- Cl-   278      60.282   1.928  40.005  1.00  0.00          CL  
TER     534      Cl-   278
ATOM    534  Cl- Cl-   279      39.387  54.560  13.027  1.00  0.00          CL  
TER     535      Cl-   279
ATOM    535  Cl- Cl-   280      38.270  55.843  26.492  1.00  0.00          CL  
TER     536      Cl-   280
ATOM    536  Cl- Cl-   281      25.290  45.406  30.935  1.00  0.00          CL  
TER     537      Cl-   281
ATOM    537  Cl- Cl-   282      27.912   6.562  11.461  1.00  0.00          CL  
TER     538      Cl-   282
ATOM    538  Cl- Cl-   283      14.498  13.900  39.774  1.00  0.00          CL  
TER     539      Cl-   283
ATOM    539  Cl- Cl-   284      37.505  40.175  18.787  1.00  0.00          CL  
TER     540      Cl-   284
ATOM    540  Cl- Cl-   285       0.562  30.254  28.769  1.00  0.00          CL  
TER     541      Cl-   285
ATOM    541  Cl- Cl-   286      53.958  18.106  28.872  1.00  0.00          CL  
TER     542      Cl-   286
ATOM    542  Cl- Cl-   287      32.852  40.650  57.452  1.00  0.00          CL  
TER     543      Cl-   287
ATOM    543  Cl- Cl-   288      59.445  51.296   5.736  1.00  0.00          CL  
TER     544      Cl-   288
ATOM    544  Cl- Cl-   289      36.694  19.362  32.182  1.00  0.00          CL  
END   
